# Supplementary material for: High-content screening identifies a small molecule that restores AP-4-dependent protein trafficking in neuronal models of AP-4-associated hereditary spastic paraplegia
Source: Nat Commun. 2024 Jan 17;15:584. doi: 10.1038/s41467-023-44264-1 (PMC10794252; doi:10.1038/s41467-023-44264-1)
Supplement: Supplementary file 4 — Source Data [file 41467_2023_44264_MOESM4_ESM.zip]

Archive with 26 entries (26 files):
- Description.docx
- __MACOSX/._Description.docx
- Source_Data_file_5_Fig_S2.csv
- __MACOSX/._Source_Data_file_5_Fig_S2.csv
- Source_Data_file_2_Fig_S1.csv
- __MACOSX/._Source_Data_file_2_Fig_S1.csv
- Source_Data_file_9_Fig_6.csv
- __MACOSX/._Source_Data_file_9_Fig_6.csv
- Source_Data_file_3_Fig_1l-m.csv
- __MACOSX/._Source_Data_file_3_Fig_1l-m.csv
- Source_Data_file_1_Fig_1d-k.csv
- __MACOSX/._Source_Data_file_1_Fig_1d-k.csv
- Source_Data_file_8_Fig_S7_S9.xlsx
- __MACOSX/._Source_Data_file_8_Fig_S7_S9.xlsx
- Source_Data_file_11_Fig_8a.xlsx
- __MACOSX/._Source_Data_file_11_Fig_8a.xlsx
- Source_Data_file_10_Fig_7_and_S8.xlsx
- __MACOSX/._Source_Data_file_10_Fig_7_and_S8.xlsx
- Source_Data_file_4_Fig_2_and_S2.xlsx
- __MACOSX/._Source_Data_file_4_Fig_2_and_S2.xlsx
- Source_Data_file_7_Fig_5b_d-f_i-m.xlsx
- __MACOSX/._Source_Data_file_7_Fig_5b_d-f_i-m.xlsx
- Source_Data_file_12_Fig_8g-h.xlsx
- __MACOSX/._Source_Data_file_12_Fig_8g-h.xlsx
- Source_Data_file_6_Fig_3b-g_i-n_4b-g_5_g-h_S3_S5.xlsx
- __MACOSX/._Source_Data_file_6_Fig_3b-g_i-n_4b-g_5_g-h_S3_S5.xlsx
