# Supplementary material for: High-content screening identifies a small molecule that restores AP-4-dependent protein trafficking in neuronal models of AP-4-associated hereditary spastic paraplegia
Source: Nat Commun. 2024 Jan 17;15:584. doi: 10.1038/s41467-023-44264-1 (PMC10794252; doi:10.1038/s41467-023-44264-1)
Supplement: Supplementary file 4 — Source Data [file 41467_2023_44264_MOESM4_ESM.zip › Source_Data_file_5_Fig_S2.csv]

Plate ID	Z-Prime	Z-Prime Robust	SSMD Mean	SSMD Median	CV
SS-P01A	0.510849503	0.662053093	7.971934817	11.86600868	1.968377441
SS-P01B	0.674627575	0.825557861	13.00628297	21.85320904	1.208888732
SS-P02A	0.172581223	0.549436646	5.065118066	8.387649179	3.104135557
SS-P02B	0.366573109	0.413299901	6.662371231	6.449046228	1.994355057
SS-P03A	0.44755708	0.585522073	7.028501555	8.994183577	1.68615864
SS-P03B	0.519286099	0.494804333	7.783230912	7.273980892	1.487708705
SS-P04A	0.546089486	0.668605156	9.115731842	12.68807103	1.460828028
SS-P04B	0.603718658	0.555236786	9.118651212	8.307270114	1.186199467
SS-P05A	0.433222257	0.62157338	7.475462178	10.6932036	2.052219601
SS-P05B	0.477242414	0.594858768	8.093335008	10.15188903	1.89673307
SS-P06A	0.533788302	0.580992257	8.977251345	10.02525578	1.765255219
SS-P06B	0.643823642	0.598713253	11.00990694	9.890317939	1.281204186
SS-P07A	0.594538222	0.605005168	10.44905098	10.71852452	1.214885066
SS-P07B	0.499193177	0.44384834	8.465657034	7.595603194	1.357570312
SS-P08A	0.544221841	0.365762723	8.65717385	6.034451615	1.223199426
SS-P08B	-0.043216796	0.597757066	3.202346776	8.834844505	2.964108014
SS-P09A	0.663604617	0.757527065	12.47953753	17.25744119	1.26910222
SS-P09B	0.372399971	0.551633823	6.65209294	9.461417871	2.177967533
SS-P10A	0.64183031	0.633028005	11.58739997	11.55991085	1.218147347
SS-P10B	0.451936645	0.499987947	6.627018848	7.230507669	2.060494727
SS-P11A	0.114898727	0.334310199	4.779399345	5.835740482	3.206401746
SS-P11B	0.393867793	0.460232452	5.847810404	6.43594158	2.520997066
SS-P12A	0.306422068	0.368218031	5.623934386	6.410802602	2.722468998
SS-P12B	0.440517529	0.541038455	7.51003466	9.205468447	1.856960967
SS-P13A	0.622241567	0.55962578	10.21922557	8.533674683	1.340542873
SS-P13B	0.665333218	0.658780007	11.96396018	11.38587276	1.241563581
SS-P14A	0.688176387	0.706995563	12.96064763	14.20992364	1.105735715
SS-P14B	0.665622958	0.70366203	11.48916408	13.13121521	1.194078229
SS-P15A	0.610833418	0.531922376	10.60238122	9.019987165	1.269175383
SS-P15B	0.417340885	0.554372628	7.222235291	9.3145396	1.79116455
SS-P16A	0.567683722	0.737047257	8.952307365	15.19150165	1.478903007
SS-P16B	0.398798262	0.380772284	6.522995902	5.826225494	2.221422099
SS-P17A	0.200612513	0.358329329	5.242234223	6.507932138	4.265067832
SS-P17B	0.532767477	0.727536881	9.065702291	15.50748544	2.663171662
