# Supplementary material for: High-content screening identifies a small molecule that restores AP-4-dependent protein trafficking in neuronal models of AP-4-associated hereditary spastic paraplegia
Source: Nat Commun. 2024 Jan 17;15:584. doi: 10.1038/s41467-023-44264-1 (PMC10794252; doi:10.1038/s41467-023-44264-1)
Supplement: Supplementary file 4 — Source Data [file 41467_2023_44264_MOESM4_ESM.zip › Source_Data_file_2_Fig_S1.csv]

Plate ID	Z-Prime	Z-Prime Robust	SSMD Mean	SSMD Median	CV
Plate P01	0.676079524	0.77171181	13.09743162	18.41123689	1.075216399
Plate P02	0.70774586	0.69981665	14.50561404	13.94360403	0.976085191
Plate P03	0.69005325	0.638345089	13.09105763	10.91211412	1.000124572
Plate P04	0.636693088	0.729400245	10.43407895	14.02260165	1.129189929
Plate P05	0.665091964	0.747188318	11.80909434	16.10915904	1.030588722
Plate P06	0.687691171	0.702185859	13.21620602	13.48995915	0.973574351
Plate P07	0.645747419	0.63289983	11.39297324	10.63521075	1.130403412
Plate P08	0.695816387	0.75119551	13.15477512	16.51510482	1.012605317
Plate P09	0.703485983	0.68436483	13.24588034	12.99905414	0.903666864
Plate P10	0.640687231	0.723420528	11.53725477	14.71446788	1.155283653
Plate P11	0.708368051	0.680933628	14.48744648	13.21877166	0.954766276
Plate P12	0.643088551	0.662507143	11.07468969	11.77440052	1.15693767
Plate P13	0.699104222	0.565481606	12.82328908	8.492419201	0.906553905
Plate P14	0.698553808	0.731715707	13.1485987	14.95530526	0.859005848
Plate P15	0.68855873	0.667472343	13.23299353	12.61128553	0.976385198
Plate P16	0.630342572	0.71476152	10.824079	13.48196181	1.112067353
Plate P17	0.509228988	0.488320435	8.334488335	7.489004639	1.677244273
Plate P18	0.605583869	0.691709055	10.72925766	13.68488323	1.365850831
Plate P19	0.650756696	0.668253427	11.76099128	12.77778411	1.178293883
Plate P20	0.451260321	0.467643342	7.718979832	7.957531934	1.935185216
Plate P21	0.619983376	0.641652635	10.42057677	10.6520247	1.103329223
Plate P22	0.758475457	0.795872436	17.43267921	19.84313182	0.699072189
Plate P23	0.541578505	0.616966499	9.020929113	10.82099641	1.317104774
Plate P24	0.555205475	0.48305801	8.893971529	7.607000919	1.215579627
Plate P25	0.301190205	0.320988122	6.054625582	6.214951128	1.678305391
Plate P26	0.543397102	0.671088525	9.046367497	12.88110174	1.149510635
Plate P27	0.587477439	0.675923715	9.752498615	12.39622582	1.060114046
Plate P28	0.395205123	0.504840611	6.503109213	7.00130211	1.476770768
Plate P29	0.653933585	0.595426891	11.61715331	9.508661994	1.04448768
Plate P30	0.581206471	0.670763915	9.238402273	12.48453472	1.286186913
Plate P31	0.627673629	0.745165216	10.3276172	15.25915558	1.116509356
Plate P32	0.607498172	0.619622151	9.661868706	10.45578106	1.190743657
Plate P33	0.609652871	0.536635011	10.75355075	8.973773797	1.096121511
Plate P34	0.694839872	0.726600468	13.71642858	15.51809341	0.829956841
Plate P35	0.628886299	0.558309521	10.17021473	8.321960211	1.061318131
Plate P36	0.596083974	0.633006702	10.08019765	11.45378593	1.190849383
Plate P37	0.66805978	0.78728281	12.62029615	19.58535609	1.14151447
Plate P38	0.636266663	0.547274808	11.35669261	8.911993174	1.192299688
Plate P39	0.686444533	0.648607665	12.32474482	10.69729036	1.019546032
Plate P40	0.620599057	0.534176023	11.00857886	9.031165653	1.161142546
Plate P41	0.687436495	0.671209669	13.19944204	12.06672816	1.032886515
Plate P42	0.634035236	0.675480157	10.88424006	13.06886576	1.178782766
Plate P43	-0.994454865	0.653809327	1.626480951	12.20930708	6.604571456
Plate P44	0.608433119	0.604955387	9.352015507	9.599305746	1.469580372
Plate P45	0.707822109	0.800780708	13.65472448	21.284909	1.12279133
Plate P46	0.6715741	0.722527958	11.59114045	14.56634722	1.223648361
Plate P47	0.630246123	0.636065569	10.61323264	10.48010762	1.379066704
Plate P48	0.451667196	0.431686686	7.036934065	6.273697858	2.062561504
Plate P49	0.633688559	0.5765114	10.51925391	8.781907801	1.223332462
Plate P50	0.733462772	0.657815911	14.42945567	10.46119949	0.989865534
Plate P51	0.680572165	0.628674173	12.24530013	10.24310013	1.198412557
Plate P52	0.678662576	0.757283578	11.81705166	14.71761822	1.23235435
Plate P53	0.707414947	0.649634968	13.1863069	10.87473251	1.093010329
Plate P54	0.784730271	0.79788366	18.26101638	18.37556475	0.7664158
Plate P55	0.64161168	0.700841049	11.35557184	13.24435448	1.35947045
Plate P56	0.661738032	0.676369473	11.89861114	11.39265913	1.283261605
Plate P57	0.426843743	0.504172546	6.840482706	7.068971919	1.671773341
Plate P58	0.669485189	0.693662838	11.37497964	12.94714673	0.971285375
Plate P59	0.684321815	0.794444738	12.69430883	20.26851269	1.057861032
Plate P60	0.615328074	0.609296675	10.11175584	9.92716148	1.241816336
Plate P61	0.771721644	0.748106874	17.64092983	15.48496215	0.811900251
Plate P62	0.661032151	0.743463842	10.6129999	14.1710198	1.106556728
Plate P63	0.676154383	0.742441485	12.45778692	14.2968843	1.277921019
Plate P64	0.673787147	0.664859693	11.55231133	11.0565586	1.263019608
Plate P65	0.679757761	0.686029956	12.15679921	11.31242357	1.271096029
Plate P66	0.756910806	0.845568232	16.77896672	26.04805435	0.958636223
Plate P67	0.768076654	0.791166442	17.89202326	19.40198588	0.748192533
Plate P68	0.689069533	0.738940488	12.26613253	14.49345059	0.934173063
Plate P69	0.732658313	0.731895113	15.13323011	15.73970313	0.902587928
Plate P70	0.687054634	0.778035665	13.39820209	19.10685649	1.031159561
Plate P71	0.546108955	0.608460499	9.145556442	9.950317536	1.570988581
Plate P72	0.516466337	0.467400285	7.523725346	6.715403138	1.627941822
Plate P73	0.474555137	0.540208766	7.215696793	8.068660358	1.77101339
Plate P74	0.384309954	0.435400327	6.890587739	6.914911039	2.202852085
Plate P75	0.594073176	0.700195647	9.141500949	13.50477573	0.890502056
Plate P76	0.502532636	0.417885739	7.964969175	5.797954072	1.114536212
Plate P77	0.502934167	0.447895653	7.580229872	6.949766934	1.249050712
Plate P78	0.567085662	0.620849793	9.498288596	10.62434788	0.992664338
Plate P79	0.494328153	0.425852495	7.159516716	6.093652154	1.154278381
Plate P80	0.47688174	0.494461645	7.638780707	7.452229797	1.276972733
Plate P81	0.687535148	0.695727799	13.35265839	13.63182554	0.966722641
Plate P82	0.607254457	0.646333841	9.104655495	10.77086729	1.242068701
