# Supplementary material for: High-content screening identifies a small molecule that restores AP-4-dependent protein trafficking in neuronal models of AP-4-associated hereditary spastic paraplegia
Source: Nat Commun. 2024 Jan 17;15:584. doi: 10.1038/s41467-023-44264-1 (PMC10794252; doi:10.1038/s41467-023-44264-1)
Supplement: Supplementary file 4 — Source Data [file 41467_2023_44264_MOESM4_ESM.zip › Source_Data_file_9_Fig_6.csv]

Ensembl_ID	GS.C.01	MMblue	MMturquoise	MMroyalblue	MMdarkgrey	MMpurple	MMbisque4	MMdarkgreen	MMdarkorange2	MMskyblue3	MMtan	MMivory	MMorangered4	MMcyan	MMskyblue	MMthistle1	MMsalmon4	MMviolet	MMlightcyan1	MMplum2	MMdarkslateblue	MMfloralwhite	MMpaleturquoise	MMdarkmagenta	MMyellowgreen	MMlightyellow	MMsalmon	MMthistle2	MMbrown4	MMnavajowhite2	MMpalevioletred3	MMplum1	MMdarkorange	MMdarkred	MMsaddlebrown	MMdarkturquoise	MMmediumpurple3	MMgrey
ENSG00000000003	0.374510192	-0.567325827	-0.873436777	-0.77216168	-0.739919335	-0.616160921	0.256498735	0.042030169	-0.357831276	0.271047638	-0.152021577	-0.032270798	0.217933275	-0.478760295	0.064550294	0.163500791	-0.229277487	-0.22660385	0.199665839	-0.235417438	0.040642383	0.291381152	0.556341022	-0.146431417	-0.049902963	0.549373636	0.750011311	-0.121522751	0.179560646	0.098102409	0.391536139	0.340230103	0.840066572	0.683811899	0.39788939	0.794530284	0.840732687	0.194229896
ENSG00000000419	0.339881892	-0.318879053	-0.730064285	-0.79431212	-0.78660819	-0.839125959	0.329217011	0.277651483	-0.189926898	0.47122195	-0.028932544	-0.039106005	0.377193663	-0.179278888	0.08208632	0.051303625	-0.323016842	-0.075214425	0.061624877	-0.431270389	-0.017337276	0.407825999	0.530780429	-0.430524156	-0.273481501	0.297347186	0.638075658	-0.360996367	-0.237735427	-0.340231844	0.227707775	0.08939325	0.600208553	0.565752813	0.683907529	0.92244341	0.870482797	0.159757098
ENSG00000000457	-0.12981237	0.684101487	0.630341879	0.264196909	0.731577007	0.278775994	-0.160848148	0.348101508	0.355994619	0.009643104	0.206340406	0.394618375	0.44525498	-0.096685914	-0.323247981	-0.117910459	0.38635926	0.626987534	-0.191853558	0.222200852	0.297826494	-0.311723046	-0.020944131	-0.184078308	-0.514376161	-0.51126177	-0.873256129	-0.412344952	-0.437428197	0.169645237	-0.336694304	0.019948548	-0.541969954	-0.254435458	-0.544293373	-0.395615552	-0.442384081	-0.263413891
ENSG00000000460	-0.619736916	0.562726211	0.609937601	0.323672649	0.708576904	0.40939792	0.074691568	0.221940414	0.352012689	-0.03671059	0.406537686	-0.149482113	-0.065009661	-0.191078426	-0.160441468	0.212297374	0.224456383	0.448848397	-0.171372971	0.319202923	-0.154384937	-0.665391676	-0.285623308	-0.125385773	-0.207185289	-0.600076765	-0.734972296	0.289263106	-0.099975811	0.353789571	0.090446653	0.251896153	-0.41166914	-0.128406969	-0.677033422	-0.490986786	-0.839684547	-0.54120002
ENSG00000000971	0.149745888	0.014708378	0.222795554	0.22541362	-0.109889573	-0.053672191	0.300379327	0.022137304	-0.282070592	-0.492132698	-0.300917094	0.295883018	0.157573573	0.460637852	0.463346522	0.468009332	-0.133673051	-0.009962814	-0.225991718	-0.406363734	-0.331101403	-0.260807274	-0.360388847	0.192363574	-0.03719249	-0.002639775	-0.06487562	-0.30319996	-0.218176238	-0.216827768	-0.078080834	-0.148721506	-0.210277042	0.032646498	-0.060820331	-0.181649812	-0.061926925	0.088177927
ENSG00000001036	-0.071193516	-0.307105356	-0.473330183	-0.532635939	-0.511889012	-0.51149955	0.48042572	0.157297938	-0.334828233	0.168883594	-0.002549206	-0.351739177	0.016294112	-0.071847334	0.367555602	0.602617247	-0.233592504	0.019739881	-0.024630516	-0.471068277	-0.540178054	-0.24186895	0.110520996	-0.248201652	-0.073026424	0.123985252	0.498403686	0.209168114	0.041143366	-0.056869233	0.722443177	0.417380937	0.551709154	0.604508376	0.217628031	0.541698345	0.237780364	-0.317131009
ENSG00000001084	0.422706121	0.073204854	-0.208523432	-0.477297614	-0.081989686	-0.38372691	0.059340123	0.402845459	-0.284388681	0.261566402	-0.062694224	0.318901901	0.603193895	-0.111288928	-0.214797616	0.002868055	0.367520701	0.41082526	0.026428957	-0.274763873	0.109375811	0.185088137	0.513793949	-0.315155268	-0.65062952	0.041275967	-0.064529008	-0.732845384	-0.334580998	-0.072984254	-0.093197429	0.34806143	0.291774871	0.406412599	-0.047924966	0.414660653	0.474866962	0.071082138
ENSG00000001167	-0.766662886	0.938693499	0.742751252	0.236700149	0.294402478	-0.140328428	0.438474814	0.707535441	0.529544276	0.36222469	0.784693668	-0.294610741	0.071203153	0.201939619	-0.113305669	-0.063001981	-0.267248522	0.164632241	-0.557195064	0.000240871	-0.40127902	-0.404808777	-0.414959666	-0.589432801	-0.404114697	-0.926568026	-0.734079952	0.003353812	-0.743381501	-0.473260677	-0.44496053	-0.273116705	-0.690337414	-0.153014217	0.023584703	-0.128989071	-0.626436838	-0.304532403
ENSG00000001460	-0.10488709	0.339884926	0.654156591	0.64820646	0.16228578	0.239890317	0.147407911	0.040230953	-0.215012918	-0.629271891	-0.159986939	0.411625964	0.100104649	0.40558744	0.599606317	0.399811812	-0.386891149	-0.401566429	-0.721402707	-0.305157748	-0.325539859	-0.801037862	-0.84661388	0.396326702	0.360257239	-0.086671305	-0.360621819	0.142565746	-0.102315888	0.046763612	-0.18289842	-0.379435022	-0.538550295	-0.245143623	-0.216051015	-0.598190745	-0.454453252	-0.180884855
ENSG00000001461	-0.19681394	0.486853357	0.583442544	0.419859831	-0.102915246	-0.185655962	0.323657927	0.357562646	-0.067414616	-0.122167003	0.151042353	0.00817985	0.203837062	0.577415062	0.41127498	0.138253875	-0.341021551	-0.30415604	-0.750836538	-0.619974848	-0.464230905	-0.421479885	-0.634521728	-0.084048259	0.090472021	-0.329174251	-0.270975517	-0.076147326	-0.509387809	-0.676255468	-0.317204494	-0.448523094	-0.544826197	-0.182338028	0.248196523	-0.192920162	-0.262015916	0.091357565
ENSG00000001497	-0.312403898	0.387303391	0.592528185	0.531866713	0.924429735	0.761727985	-0.548292208	-0.195792735	0.52021342	-0.031376972	0.189225379	-0.082912538	-0.320629487	0.102037908	-0.514052717	-0.435729594	0.620121022	0.538423426	0.29150712	0.651671898	0.322708024	0.069112366	-0.075290276	0.08113057	-0.099075942	-0.472004192	-0.702690416	0.128478088	0.058523244	0.203144627	-0.275921201	-0.037557592	-0.576400084	-0.653836856	-0.564981419	-0.684500708	-0.740795473	-0.191969257
ENSG00000001617	-0.256282419	0.432437632	0.730141892	0.73602743	0.211315623	0.263538515	-0.08946954	-0.019947369	0.167343788	-0.234525552	0.08160325	-0.045258415	-0.241516426	0.816078405	0.265491309	-0.189681865	-0.210260207	-0.281760812	-0.454770869	-0.186464798	-0.268728696	-0.153416579	-0.738702514	0.144015168	0.31729379	-0.371197308	-0.353534251	0.152554144	-0.279412533	-0.581487883	-0.473435742	-0.694846009	-0.797923693	-0.662426085	0.18940556	-0.5447414	-0.523903706	0.042008358
ENSG00000001629	-0.506184336	0.956043987	0.908075363	0.472802609	0.492900892	0.08802011	0.18703989	0.586364169	0.416485606	0.128619026	0.561087506	0.013062214	0.225062409	0.275853553	-0.166880042	-0.181628767	-0.000353595	0.189838006	-0.580223193	-0.017787101	-0.174664913	-0.376460844	-0.439478929	-0.346107033	-0.363192208	-0.808353139	-0.896428643	-0.221648997	-0.700253931	-0.418381439	-0.654946001	-0.323850323	-0.827396999	-0.334030361	-0.177491188	-0.392935676	-0.630664827	-0.08966358
ENSG00000001630	0.476147291	-0.044903706	0.317423583	0.457128157	-0.120869062	0.100076004	0.151476249	-0.074407265	-0.698528009	-0.859432369	-0.590346317	0.741307527	0.36920371	0.388227802	0.643337595	0.502737958	-0.149933582	-0.45320036	-0.555262515	-0.563090155	-0.215169087	-0.531150734	-0.561483477	0.619136914	0.274203058	0.366667065	-0.072766308	-0.346747519	0.004739551	0.048727772	-0.249316353	-0.184884336	-0.176112379	0.040514598	-0.24514259	-0.425727308	0.058687697	0.295782941
ENSG00000001631	-0.337908323	0.413746884	0.065315079	-0.302034814	0.257625636	-0.155620803	0.282862482	0.531483167	0.343151549	0.4706524	0.572869625	-0.222178333	0.399154324	-0.773706113	-0.608522305	-0.064890231	0.381563478	0.503967325	0.027442458	0.197694387	0.159357182	-0.109912635	0.453739979	-0.525142213	-0.623414902	-0.411739456	-0.455099454	-0.265846263	-0.303411467	0.105691523	-0.064618997	0.541739229	0.093649959	0.378705474	-0.396802163	0.202991262	-0.117230485	0.103537461
ENSG00000002016	0.471188054	0.064554311	0.451152851	0.657084873	0.388134894	0.508440398	-0.425711935	-0.292306692	-0.184376388	-0.672255864	-0.503034229	0.711137876	0.399827012	0.058367911	0.072910573	-0.092303959	0.360546901	-0.095585184	-0.242291239	-0.12366547	0.480068176	-0.205370527	-0.258154884	0.625511448	0.281581195	0.282189234	-0.36367931	-0.355427477	0.099932891	0.155515022	-0.367352761	-0.208371068	-0.395639706	-0.416966117	-0.449024426	-0.679544796	-0.107607161	0.490091217
ENSG00000002079	0.505015165	-0.377827803	-0.297551738	-0.014609109	0.267124562	0.379766634	-0.750743916	-0.509326351	0.055620851	-0.087589236	-0.431167177	0.386569869	0.118088664	-0.413847042	-0.292202464	-0.383608086	0.421088245	0.159156849	0.426973666	0.361914273	0.838701442	0.325898039	0.432900774	0.358663297	0.220498423	0.5043875	0.135685204	-0.029941063	0.474254976	0.547874058	0.175426209	0.088819889	0.213256636	-0.256486857	-0.195366119	-0.124977435	0.274278257	0.096996991
ENSG00000002330	-0.108765234	-0.291825752	-0.403660115	-0.471664325	-0.324629128	-0.338027717	0.486825483	0.137959679	-0.353700499	0.082662524	0.027352308	-0.377297001	-0.008701261	-0.22131814	0.185140557	0.629265055	0.050299878	0.164446489	0.106696188	-0.32516041	-0.513548976	-0.258658309	0.185782505	-0.184481201	-0.181087982	0.075728078	0.335775338	0.14110967	0.123045643	0.08925567	0.65465977	0.644735309	0.570769962	0.662713902	-0.105655759	0.398011689	0.102163456	-0.190571837
ENSG00000002549	0.242800779	-0.031550838	-0.257894005	-0.278349902	-0.718880726	-0.673473718	0.266544396	0.291235533	-0.145573325	0.32960051	0.065985766	-0.037957983	0.24613667	0.266865258	0.133847413	-0.250002226	-0.439364652	-0.478078798	-0.280060589	-0.523630387	-0.115210597	0.433531056	0.08430049	-0.279810614	-0.019967338	0.134748161	0.413193534	-0.351668518	-0.394406654	-0.769417395	-0.349790391	-0.399891719	0.1052077	0.158046362	0.829946548	0.568047988	0.641017386	0.496555609
ENSG00000002586	0.234687457	-0.61567401	-0.568448788	-0.319282653	-0.748911615	-0.430385732	0.30967994	-0.220328797	-0.479279747	-0.184074057	-0.400726746	-0.094758053	-0.105125335	0.203098017	0.686948479	0.552189849	-0.526169801	-0.41306735	-0.038595197	-0.549740723	-0.417004182	-0.086168539	-0.104757633	0.153360448	0.383436396	0.503643302	0.815345061	0.261593681	0.238977538	-0.108184327	0.63237355	0.002350031	0.499519491	0.367105985	0.492310196	0.422273341	0.447658866	-0.087907631
ENSG00000002745	0.703478855	-0.581384775	-0.113003044	0.303933962	-0.007453529	0.372968671	-0.347648498	-0.625158725	-0.685531042	-0.874303414	-0.939457919	0.645983989	0.096174078	0.242246218	0.54663667	0.436810644	0.186273341	-0.1824918	0.036404507	-0.308705009	0.118949866	-0.242188898	-0.216654014	0.837866612	0.493504306	0.727079018	0.29222222	-0.05397106	0.53731257	0.435378092	0.32707356	0.05656368	0.172762303	-0.07842705	-0.323827168	-0.40697803	0.165879024	0.098036012
ENSG00000002822	0.088303589	0.30949926	0.597568823	0.658917179	0.680075563	0.648100528	-0.519948283	-0.187325426	0.094586891	-0.396153878	-0.159744461	0.450942272	0.198624403	-0.077541231	-0.127752733	-0.220504953	0.388232974	0.050229287	-0.241306342	0.177759182	0.452322646	-0.353450886	-0.280752506	0.427515587	0.232883709	-0.015569204	-0.586262561	-0.005431188	0.127229847	0.335932522	-0.268172929	-0.124398139	-0.491852422	-0.516455843	-0.567634601	-0.747615168	-0.43979236	0.067672419
ENSG00000002834	0.046764259	-0.04951553	0.437928165	0.762929526	0.055669901	0.388737469	-0.231050367	-0.460234079	-0.041546498	-0.616241013	-0.382755216	0.160696929	-0.263979398	0.673714734	0.545039395	0.042974351	-0.282034022	-0.455705721	-0.308575113	-0.239806674	-0.08979844	-0.214597318	-0.74330976	0.563672752	0.714937935	0.124537012	0.017012906	0.311277851	0.133877083	-0.260394588	-0.099231421	-0.654216154	-0.549976548	-0.640262508	0.146128261	-0.610710498	-0.334693778	0.122507109
ENSG00000002919	0.116541729	-0.494388245	-0.513150676	-0.19677808	-0.458438458	-0.137889077	-0.173134108	-0.371820469	-0.019158836	0.107148881	-0.168663047	-0.164934192	-0.323730426	-0.049868459	0.211680748	-0.141778472	-0.460418587	-0.500623624	0.145812812	0.040500537	0.110872241	0.269272163	0.047726774	0.143218909	0.544672787	0.446889499	0.67723047	0.480820807	0.393655687	0.056481256	0.329228171	-0.23560049	0.334060045	-0.042643281	0.553394516	0.292959172	0.373373188	-0.040984773
ENSG00000003056	-0.315011873	0.486157882	0.571599447	0.505936408	-0.081986685	-0.046609944	0.12621052	0.174082284	0.268915315	-0.042071509	0.247348363	0.005055338	-0.192037502	0.694529854	0.310526788	-0.249435105	-0.680402693	-0.531239386	-0.570827842	-0.112810917	-0.270534164	-0.080945411	-0.707370187	-0.043262024	0.271759507	-0.373715589	-0.220563024	0.127005707	-0.432978088	-0.60756226	-0.620630971	-0.89456448	-0.72819265	-0.514291194	0.51642873	-0.246440212	-0.279886351	-0.003221565
ENSG00000003096	-0.856709071	0.870557706	0.538401093	-0.010949315	0.295025059	-0.189579984	0.434638479	0.73002552	0.637096008	0.59986205	0.926427269	-0.474122429	-0.053806495	0.008849928	-0.322001184	-0.143677097	-0.202690399	0.307728485	-0.310439552	0.231031487	-0.359910204	-0.231722608	-0.164824066	-0.754795679	-0.548174157	-0.968153827	-0.660562216	0.072848851	-0.673233415	-0.345392822	-0.345579101	-0.095701665	-0.496717083	-0.028825212	0.02584708	0.059730529	-0.568756278	-0.422963475
ENSG00000003137	-0.694782872	0.140765835	0.052289803	0.070253823	0.338146517	0.318193414	-0.188814629	-0.138214162	0.779745974	0.484095493	0.613614673	-0.741744012	-0.656223812	-0.3481584	-0.583461696	-0.533525118	0.057338736	0.110813865	0.416079482	0.789607802	0.189998735	0.30827523	0.125110325	-0.253856626	0.114460757	-0.411378182	-0.140965159	0.639587105	0.195502797	0.080501458	-0.017983516	-0.026496513	-0.153212334	-0.329955602	0.002188243	-0.091497897	-0.468793954	-0.114238882
ENSG00000003147	0.088850113	-0.221156824	-0.457483626	-0.48442449	0.172789382	0.080065356	-0.307519134	-0.070690016	0.070077306	0.39660953	0.09796186	-0.104444722	-0.096813294	-0.573621654	-0.561993645	-0.280550458	0.426531756	0.342921187	0.5674179	0.543925444	0.37838385	0.371157723	0.669532681	-0.149786654	-0.270862617	0.132825664	0.098570458	0.030854576	0.330458522	0.545927853	0.191899464	0.511725772	0.501609706	0.229432749	-0.22894544	0.275129573	0.220292602	-0.176249117
ENSG00000003249	-0.659416196	0.016136971	0.216267435	0.294768927	0.405098895	0.510604158	-0.008785104	-0.259780256	0.244527374	-0.109518743	0.266126423	-0.551111082	-0.673925053	-0.153564296	-0.024650112	0.202814536	0.04590206	0.032982178	0.15041701	0.455837408	-0.280254624	-0.420002021	-0.3233314	0.145813579	0.329737076	-0.256536943	-0.157802305	0.859610464	0.445834175	0.429134465	0.395661048	0.239530493	-0.093306567	-0.14635517	-0.438297581	-0.427255384	-0.756025566	-0.451332845
ENSG00000003393	-0.519681399	0.830429164	0.906707262	0.612525013	0.394999864	0.144022585	0.113321742	0.393669428	0.391581594	0.033715035	0.459515873	-0.08674248	0.008903029	0.519042574	0.026253457	-0.187452685	-0.154883866	-0.013806099	-0.603152681	-0.096543256	-0.269821219	-0.352214813	-0.632958271	-0.209527484	-0.073030039	-0.725370491	-0.72141874	0.010088952	-0.58414188	-0.540853671	-0.572790788	-0.522422779	-0.888687593	-0.503650681	0.01012274	-0.465410858	-0.672623606	-0.104954318
ENSG00000003402	-0.139435057	0.454545584	0.764495632	0.793152528	0.749155007	0.667552431	-0.540366911	-0.187528864	0.421122093	-0.227708085	0.027348563	0.144993114	-0.014975772	0.232897242	-0.225105525	-0.433020574	0.400268647	0.191380701	-0.147896613	0.216882619	0.383424516	-0.112400914	-0.352495242	0.243347183	0.191293764	-0.318221093	-0.670322937	0.039620152	-0.076200301	-0.090042935	-0.392412331	-0.367654105	-0.781347611	-0.801749951	-0.35127166	-0.786691534	-0.637138869	0.109075855
ENSG00000003436	0.102079977	0.060714179	0.275901552	0.367968568	-0.128724188	0.033605592	-0.095708284	-0.115882157	-0.122669296	-0.203929565	-0.174120605	0.085381079	-0.266428099	0.902861986	0.343239228	-0.152975484	-0.276878028	-0.341273441	-0.199211606	-0.229403506	-0.271703812	0.191974467	-0.467397212	0.168759058	0.241003515	-0.051196373	0.057941343	-0.033374629	-0.167679791	-0.532101743	-0.397624425	-0.632894454	-0.410785371	-0.426718393	0.422136761	-0.194828741	-0.046794103	0.058539145
ENSG00000003509	0.131109818	-0.145990829	-0.421748791	-0.519777178	0.340197667	0.098352488	-0.352398892	-0.019026032	0.253361139	0.474298981	0.123084526	-0.093083424	0.110751221	-0.706544354	-0.798627476	-0.353346652	0.748367839	0.740389242	0.733775857	0.567818218	0.58993426	0.508000541	0.907881514	-0.28191282	-0.539500935	0.015055557	-0.07370546	-0.252095059	0.172836836	0.459483314	0.175529311	0.638573385	0.443067009	0.206056185	-0.369053287	0.280305194	0.207599136	-0.021544786
ENSG00000003756	-0.372208247	0.258473853	0.254161425	0.118301351	0.648411112	0.473085651	-0.091759827	0.064557648	0.254511452	0.073273293	0.365611061	-0.205699705	-0.104255622	-0.602701207	-0.612337354	-0.106639497	0.616984777	0.41153493	0.246224324	0.587780416	0.179891679	-0.173125449	0.199536066	-0.034324462	-0.258770891	-0.310892159	-0.55389385	0.114274951	0.19119658	0.516328266	-0.078364272	0.551006425	-0.030892875	0.046793831	-0.797827876	-0.346913876	-0.512437503	-0.013520473
ENSG00000003987	-0.208551936	0.782187481	0.676657763	0.259421944	0.656242995	0.182222116	-0.104165822	0.490476248	0.287716232	0.163272612	0.36362644	0.232401779	0.4553297	-0.082966683	-0.365615983	-0.20759137	0.388703687	0.47218128	-0.360724528	0.078255849	0.171273921	-0.338949951	-0.05709151	-0.278742786	-0.487834606	-0.56414407	-0.872045845	-0.351801953	-0.486302435	-0.00692537	-0.411092695	0.04136094	-0.525960004	-0.202877169	-0.4533654	-0.330377324	-0.439003232	-0.173541144
ENSG00000003989	0.304727416	0.34236117	0.619952528	0.616716897	0.382810087	0.349257475	-0.275157285	-0.013068708	-0.198969731	-0.574417237	-0.35408206	0.778597346	0.455992644	0.25909783	0.288534696	0.05513832	0.04519899	-0.130134669	-0.570965024	-0.235837874	0.213239211	-0.517119752	-0.49014203	0.44179773	0.1809496	0.06768587	-0.494478543	-0.277806832	-0.129725277	0.137767984	-0.351950292	-0.337136282	-0.532067582	-0.383855207	-0.339726568	-0.624359149	-0.216527502	0.020064796
ENSG00000004059	0.201276705	-0.748394541	-0.884185013	-0.699186449	-0.386702635	-0.216205569	0.083709368	-0.258440644	-0.361226461	0.114548952	-0.237198465	-0.245970236	-0.129799268	-0.570052222	0.033390844	0.402807527	0.107345251	0.094423032	0.526034131	0.026288611	-0.039611408	0.087541374	0.55486332	0.028407322	0.040304295	0.534375554	0.708468472	0.282842748	0.581969712	0.544237294	0.872120683	0.725355984	0.953122289	0.650996205	-0.056623493	0.53465928	0.454586603	-0.190567814
ENSG00000004139	0.075053921	0.259985522	0.72955465	0.853581619	0.499969241	0.626026312	-0.222115026	-0.202906108	-0.187838868	-0.735423047	-0.277692458	0.449946974	0.083772323	0.265688321	0.201446882	0.09083246	0.227167151	-0.20418686	-0.413823002	-0.082083358	0.042387582	-0.520543143	-0.624856034	0.613908006	0.354043376	0.002068525	-0.532331766	-0.024469061	0.103468828	0.143119456	-0.377920051	-0.208145816	-0.57252127	-0.441159093	-0.571848284	-0.881714253	-0.528004383	0.235220971
ENSG00000004142	0.444568216	-0.910129418	-0.848606473	-0.397818219	-0.698730538	-0.229325455	-0.016108222	-0.500785583	-0.479175747	-0.122871045	-0.485668899	-0.126631978	-0.232229932	-0.146577547	0.290315641	0.183580603	-0.184336397	-0.463489472	0.366663293	-0.204325561	-0.006685669	0.348627322	0.272627805	0.326497982	0.483927575	0.792673853	0.971991062	0.253209111	0.604156683	0.127608053	0.534102697	0.177542428	0.766414243	0.350949251	0.379959099	0.435198255	0.659691971	0.289736508
ENSG00000004399	0.167535824	0.182862908	0.388581397	0.397261831	-0.251244292	-0.129362682	0.16530445	0.069933363	-0.272205384	-0.404888215	-0.252112274	0.384264016	0.020681646	0.935906031	0.626944725	0.138442838	-0.542213322	-0.456855196	-0.528499442	-0.470929379	-0.400222683	-0.129939279	-0.665865618	0.19882686	0.189814525	-0.038401523	-0.019517407	-0.218546436	-0.363851125	-0.527030143	-0.459742535	-0.719496815	-0.487139981	-0.281954679	0.40918789	-0.198095237	0.006299589	0.025746938
ENSG00000004455	0.392821111	-0.20410529	-0.249038417	-0.216147624	-0.194835394	-0.190720045	-0.214071543	-0.111321386	-0.168080935	-0.024505571	-0.386502446	0.378612243	0.115755179	0.361360657	0.348498011	0.073797107	-0.260059985	0.044263146	0.016297584	-0.180486943	0.074629204	0.105633816	0.038115983	0.029463342	0.01911748	0.249986282	0.299761615	-0.111505882	-0.038096183	0.037145668	0.236557287	-0.247465831	0.09903122	-0.069063316	0.362575257	0.22216978	0.36108548	-0.430140515
ENSG00000004478	0.2963701	-0.514352965	-0.84640336	-0.829124811	-0.818038156	-0.764912539	0.372301083	0.137244048	-0.344886285	0.363115479	-0.109626047	-0.173660864	0.176315671	-0.186006959	0.188937652	0.26341904	-0.291321529	-0.098457532	0.172999419	-0.421872299	-0.194648174	0.305761617	0.49480275	-0.315487101	-0.161025044	0.393393958	0.784321689	-0.139247058	-0.003619584	-0.173664326	0.485631043	0.281142415	0.776362108	0.679631621	0.570857018	0.900357874	0.801671936	0.038833495
ENSG00000004487	-0.489606045	0.422379558	0.053466632	-0.399533894	-0.042019541	-0.416198615	0.531360918	0.665426798	0.140594975	0.59457071	0.665902729	-0.514347572	0.034991786	-0.093269951	-0.300631091	0.068527479	0.060836241	0.327522561	-0.068376376	-0.044977494	-0.477718185	-0.033280728	0.195949571	-0.702475942	-0.650731987	-0.588249128	-0.241539716	-0.122774136	-0.461805314	-0.315531193	-0.078695841	0.351664431	0.07684473	0.428602058	0.017518798	0.402749139	-0.129987824	-0.188540378
ENSG00000004534	-0.526548755	0.619402653	0.628020251	0.364040115	0.717911753	0.373037682	-0.232056807	0.136242197	0.674044117	0.183216398	0.391983899	-0.137726872	-0.109519393	0.142318066	-0.252226354	-0.223889649	0.163018426	0.548204361	-0.05307631	0.375080054	0.109006977	-0.21625097	-0.213413764	-0.261915919	-0.206171727	-0.685371309	-0.694722724	0.180713569	-0.302840284	-0.013154277	-0.084921376	-0.195603341	-0.66418064	-0.539751171	-0.248632322	-0.421478504	-0.727065283	-0.536217719
ENSG00000004660	0.037996673	-0.460567204	-0.420990854	-0.21895649	0.048871408	0.253461421	-0.244875448	-0.400105901	-0.032955155	0.058695211	-0.081924641	-0.261589306	-0.580621718	-0.110665951	-0.300203109	-0.161411024	0.273022073	0.091260571	0.70884133	0.561104765	0.08511806	0.492442192	0.348623414	0.141014318	0.04072811	0.19608389	0.297967321	0.239868429	0.515411432	0.381739362	0.133677512	0.284626661	0.391889922	0.053100802	-0.126640467	0.065675179	0.071359975	-0.045227482
ENSG00000004700	-0.142534465	0.718742051	0.7920244	0.531938523	0.11735944	-0.083822719	0.288566833	0.45874847	0.078666416	-0.251594904	0.142029723	0.406531152	0.450558453	0.44818367	0.336880751	0.095206657	-0.373577003	-0.194320399	-0.844981267	-0.425069276	-0.209733087	-0.529761682	-0.661197286	-0.049946376	-0.071561816	-0.416069151	-0.594867502	-0.341599347	-0.674445529	-0.47116291	-0.593708925	-0.571324508	-0.767936858	-0.271408023	0.049502619	-0.360120827	-0.314599374	0.065940807
ENSG00000004766	-0.391886937	0.547787477	0.448123685	0.025594092	0.545722097	0.154997757	0.23061031	0.447318743	0.128812803	0.091760377	0.400692543	-0.043122097	0.066079843	-0.057977213	-0.308204985	0.17578388	0.376240282	0.586263657	-0.025795689	0.258156208	-0.25423969	-0.331494687	-0.004969121	-0.305487894	-0.645072228	-0.613473916	-0.704956245	-0.211118256	-0.311225591	0.189975413	-0.196623006	0.382695543	-0.23255158	0.144650429	-0.619234244	-0.208757524	-0.522009961	-0.368962953
ENSG00000004777	0.020578088	-0.095702945	0.377516679	0.665126028	0.726492041	0.937242268	-0.617052717	-0.590627594	-0.020961289	-0.545365532	-0.284086158	0.121469066	-0.344277638	-0.060564384	-0.177732579	-0.121099111	0.618649155	0.072007249	0.226759428	0.44540553	0.31243735	-0.190992602	-0.222261254	0.66719605	0.431684288	0.132855961	-0.3422313	0.351539373	0.611464774	0.576827767	0.001915256	0.14869028	-0.239098475	-0.490871075	-0.766265831	-0.857964459	-0.58026352	0.053914757
ENSG00000004779	0.371887092	-0.468230771	-0.745846988	-0.737006207	-0.889995123	-0.790229517	0.56496455	0.229465329	-0.562352679	0.134808502	-0.173063495	0.022701762	0.317840745	-0.199392591	0.310670001	0.433723126	-0.36050084	-0.286001929	-0.028097326	-0.547685016	-0.305781361	0.120582991	0.351831202	-0.182419983	-0.161478118	0.456858761	0.710179523	-0.298326711	-0.043603762	-0.138645409	0.297962582	0.297456842	0.760529431	0.821268351	0.439424984	0.813126498	0.827150417	0.22560909
ENSG00000004799	-0.432245782	0.003477101	-0.065244295	-0.166902828	-0.170155951	-0.233093151	0.403477352	0.149559276	0.037655773	0.158059511	0.233655407	-0.51094147	-0.141837793	-0.024568146	0.263671376	0.459115995	-0.218351809	0.084490841	-0.124694803	-0.270363421	-0.509951874	-0.396385963	-0.148092904	-0.262137292	0.023146345	-0.207367513	0.146442231	0.432541735	-0.036504926	-0.119079444	0.587231217	0.232514348	0.131078382	0.256345658	0.085100572	0.194698765	-0.23121099	-0.387042346
ENSG00000004838	0.145868379	-0.124847234	0.336433585	0.58702863	0.500391451	0.716096234	-0.583044256	-0.575375493	-0.122394469	-0.581324959	-0.47052974	0.299771176	-0.406511058	0.528119335	0.23907739	0.012706639	0.201734141	0.014883256	0.118927797	0.23665596	0.075821236	-0.152185651	-0.427925269	0.612712466	0.431126292	0.130859303	-0.152676203	0.306827476	0.414461746	0.367731617	0.053729596	-0.228076255	-0.339912475	-0.590628459	-0.344550424	-0.708307091	-0.435778814	-0.347557099
ENSG00000004864	-0.592873395	0.619202819	0.125067716	-0.448728728	-0.112480288	-0.627550655	0.688093463	0.85078081	0.363470224	0.639129808	0.731096374	-0.335382322	0.318434494	-0.19505087	-0.071305507	0.231098963	-0.358834581	0.349906739	-0.362573445	-0.162300783	-0.422156946	-0.337195243	0.065619445	-0.867486995	-0.672634004	-0.690949137	-0.308635782	-0.114543214	-0.725267768	-0.310053729	0.064419383	0.136245235	-0.075882562	0.42306553	0.189182822	0.501469056	-0.124376871	-0.477199419
ENSG00000004866	0.212952636	-0.690715181	-0.916709655	-0.797062019	-0.448422335	-0.358532003	0.143038984	-0.169252326	-0.188130287	0.255260401	-0.168320218	-0.264121366	-0.07546819	-0.483577766	-0.069043765	0.281316956	0.087454899	0.24801166	0.636599478	0.050556141	0.023034451	0.347944073	0.686268234	-0.157846471	-0.166474034	0.412465012	0.694396565	0.051140923	0.354047768	0.30926957	0.722412842	0.603745845	0.879054521	0.61912829	0.117978283	0.6790436	0.558440586	-0.091353176
ENSG00000004897	-0.225901631	0.727398146	0.408550161	-0.126687347	0.170263186	-0.308325472	0.430216094	0.793370862	0.064286842	0.223397093	0.439624761	0.284709959	0.584535013	-0.17353041	-0.088280216	0.158900715	-0.121275732	0.226977935	-0.551541502	-0.117539128	-0.171475425	-0.491395602	-0.06229815	-0.465469873	-0.639316641	-0.500684547	-0.622813031	-0.446359217	-0.646556664	-0.004257286	-0.357193749	0.09326661	-0.239295666	0.297686569	-0.215790292	0.093962539	-0.126215291	-0.278957363
ENSG00000004961	-0.038525426	-0.149823809	-0.55003817	-0.678962778	-0.68639303	-0.738007727	0.622368056	0.384472735	-0.079918993	0.361587458	0.216577043	-0.149360322	0.247832829	-0.429598847	0.107058019	0.272397191	-0.518791281	-0.192199865	-0.075944885	-0.221760875	-0.204553651	0.032326613	0.305743278	-0.416573618	-0.234467828	0.111454137	0.437214236	-0.116253069	-0.196290151	-0.09264695	0.202858099	0.181837993	0.518518096	0.684680528	0.421448263	0.757813656	0.547466757	0.052060596
ENSG00000004975	0.143711323	-0.512502227	-0.067153051	0.430803475	-0.240784044	0.28720624	-0.25067451	-0.6892795	-0.251791162	-0.545582065	-0.52068986	-0.023950643	-0.527623324	0.525711902	0.632032348	0.155452469	-0.385126457	-0.618176221	-0.031476983	-0.179652289	-0.162291154	-0.071382493	-0.545548914	0.639926578	0.906579967	0.463044601	0.521592285	0.614361875	0.525616872	-0.018155828	0.307734486	-0.437259281	-0.056426302	-0.392345401	0.292508978	-0.323577584	-0.064836636	-0.008365544
ENSG00000005007	0.280809915	-0.412200667	0.025002589	0.50640128	-0.333890512	0.205980857	-0.154004015	-0.522160647	-0.439498339	-0.574964338	-0.478966135	0.074619965	-0.27486077	0.423021885	0.520449322	0.037724057	-0.263655299	-0.843798435	-0.248770862	-0.376565495	-0.130356128	-0.048648726	-0.527369429	0.681872911	0.872466986	0.532367397	0.434185218	0.335652514	0.427076263	-0.198301049	-0.050994539	-0.404757994	-0.055304103	-0.277383318	0.246519644	-0.333836312	0.077395964	0.491454782
ENSG00000005020	-0.468518995	0.628100695	0.397851494	-0.082114719	0.328067845	-0.137524499	0.196570254	0.558788741	0.287963187	0.436543807	0.523171857	-0.251190588	0.078680136	0.202354909	-0.173804115	0.016476857	0.098989491	0.518456625	-0.199275901	-0.014038426	-0.332005575	-0.229547493	-0.050773643	-0.584163028	-0.568076589	-0.710506479	-0.52063422	-0.071242783	-0.532251637	-0.242990034	-0.05600115	0.088741995	-0.313631587	0.001656231	-0.078142526	0.055782898	-0.41026478	-0.554427814
ENSG00000005022	0.228652835	-0.346521862	-0.694604526	-0.779808208	-0.86971859	-0.839870511	0.629185893	0.345602149	-0.47201629	0.271656802	-0.011342226	-0.083622926	0.233625638	-0.129506894	0.256526013	0.38359133	-0.422814291	-0.249897198	-0.036906264	-0.474583869	-0.406795916	0.148487308	0.335170542	-0.32800269	-0.265518484	0.291333952	0.642778826	-0.268480631	-0.14606535	-0.206648398	0.224468106	0.261327656	0.702365945	0.817908776	0.498117101	0.86344207	0.757355106	0.105156795
ENSG00000005059	-0.212868717	-0.129514218	-0.344967696	-0.392549577	-0.622085635	-0.605663909	0.417152226	0.15767982	0.109714022	0.357391377	0.168033153	-0.419184538	-0.164575809	0.275576856	0.364255335	0.185034606	-0.661889445	-0.166518335	-0.06609118	-0.327843477	-0.426778532	0.124418136	-0.047396797	-0.406580354	0.030304241	-0.082362821	0.508948805	0.224854582	-0.24552642	-0.502950602	0.339034364	-0.247866576	0.155462948	0.185705607	0.767939732	0.58268058	0.252104672	-0.254187472
ENSG00000005075	0.521187087	-0.863976172	-0.70650299	-0.210066035	-0.602088681	-0.127669182	-0.222281496	-0.615904904	-0.371810517	-0.182089203	-0.598039775	-0.039607589	-0.248815882	0.142952864	0.346091021	0.038850771	-0.16736186	-0.408243065	0.358937131	-0.245711169	0.098681728	0.455172674	0.167625263	0.386130035	0.564495817	0.757169473	0.919640844	0.210290773	0.524586819	-0.050878629	0.456157118	-0.08912319	0.527032865	0.042930968	0.4999482	0.297078951	0.602102906	0.280509036
ENSG00000005100	-0.067526592	0.673907249	0.840817663	0.724024235	0.345627717	0.236000048	-0.148607922	0.189904347	0.262553749	-0.225916647	0.104385736	0.417473766	0.225880347	0.487736059	0.055437365	-0.372442046	-0.168675832	-0.22472147	-0.604024601	-0.069769333	0.141090957	-0.169636512	-0.581674469	0.108278384	0.087791949	-0.362465619	-0.646558542	-0.275542488	-0.488942274	-0.414097198	-0.838112496	-0.750546991	-0.90149579	-0.642251525	0.042182543	-0.564751204	-0.360121867	0.217941884
ENSG00000005108	-0.660460033	0.942251462	0.839977128	0.417187387	0.612094871	0.191132816	0.076579925	0.512880287	0.663451605	0.303372993	0.714425213	-0.178316244	0.03809826	0.09947047	-0.405975421	-0.369108535	0.074869684	0.299303207	-0.349194216	0.294843065	-0.031959645	-0.209250017	-0.29027485	-0.429854327	-0.378295756	-0.890245863	-0.911674341	-0.06672317	-0.602398399	-0.310551308	-0.625567564	-0.275099783	-0.802071228	-0.407604964	-0.202726265	-0.376338616	-0.710937651	-0.144075972
ENSG00000005156	-0.41427172	0.622784833	0.922040496	0.850227581	0.598033034	0.541319743	-0.177403616	-0.000728824	0.403803312	-0.253771334	0.233307971	0.008642584	-0.256859334	0.545919139	-0.041095792	-0.293463349	0.022637391	-0.039388462	-0.322519823	0.216094206	-0.062201529	-0.206214015	-0.666050973	0.146333019	0.154220858	-0.55971202	-0.715090278	0.118043917	-0.256747651	-0.284556931	-0.632167756	-0.564978659	-0.938269697	-0.743091095	-0.20294365	-0.778082474	-0.787081008	0.006704039
ENSG00000005175	-0.29807524	0.252822711	-0.252168656	-0.651213948	-0.232079944	-0.59786732	0.519214365	0.677622581	0.095902639	0.710096154	0.607547555	-0.424255622	0.322422652	-0.551311654	-0.378385844	0.041030053	0.056879043	0.260029755	-0.057619719	-0.119422548	-0.203372265	0.004909995	0.485572229	-0.727753439	-0.622962264	-0.315464892	-0.03787659	-0.196545424	-0.370898088	-0.173934164	0.088861457	0.515479038	0.382520715	0.651579534	0.076418873	0.654656967	0.211252615	-0.007705291
ENSG00000005189	-0.406827308	0.261506409	0.044843378	-0.127858203	0.47861674	0.192788839	-0.196774773	0.120427269	0.691621402	0.612343929	0.582023772	-0.545769189	-0.136489911	-0.513669836	-0.917600483	-0.586577026	0.633380053	0.626527376	0.524596151	0.615485405	0.400436844	0.478903219	0.561692218	-0.459746783	-0.441314152	-0.473053129	-0.380084328	-0.027803511	-0.088178085	-0.040249032	-0.154660919	0.319822447	-0.064193979	-0.125482759	-0.247559495	0.043260251	-0.26810021	0.174331863
ENSG00000005194	0.195971568	-0.676593835	-0.949835469	-0.791219328	-0.713803692	-0.533559791	0.23538063	-0.094740107	-0.230370219	0.356885674	-0.068841135	-0.351925887	-0.104685291	-0.424407592	-0.008594675	0.132688493	-0.175070838	-0.144584174	0.440763981	-0.080247317	-0.053034131	0.433407193	0.588823605	-0.187148801	0.002360532	0.470401351	0.846212789	0.11213588	0.305052129	0.065152431	0.534270186	0.393786239	0.879274328	0.626029575	0.428980651	0.801982062	0.708621534	0.121844288
ENSG00000005206	0.070614883	-0.349376281	-0.025992669	0.334581599	0.656612589	0.878098881	-0.850302622	-0.761437436	0.20398743	-0.207548103	-0.260145616	-0.070212304	-0.536782502	-0.22045051	-0.430442928	-0.402126301	0.67395516	0.246026767	0.680888341	0.746524104	0.581247736	0.281810775	0.187163556	0.509348972	0.386696539	0.230876943	-0.05932495	0.452711888	0.763115004	0.655918233	0.19657014	0.19334607	0.016134198	-0.515250155	-0.534189666	-0.558103037	-0.344153021	-0.050515049
ENSG00000005238	-0.228927095	-0.374972142	-0.238103693	0.076489669	0.212190227	0.465531976	-0.308142023	-0.55329139	0.336960738	-0.047111936	0.008418869	-0.343692486	-0.566286678	-0.462614581	-0.259123963	-0.159625634	0.115140315	-0.010912438	0.550900251	0.665889977	0.321308279	0.168949219	0.141028854	0.261601167	0.407401751	0.166674592	0.184627346	0.621088293	0.630506679	0.523720163	0.327387227	0.155519695	0.172540379	-0.182881015	-0.221159231	-0.197801202	-0.225628591	-0.026845433
ENSG00000005243	0.864417648	-0.34308693	-0.198380435	0.037560704	-0.392305831	-0.170600777	-0.125219034	-0.132942167	-0.67458444	-0.423011996	-0.652261165	0.668731942	0.579314154	0.102069361	0.270704683	0.030760789	0.10955986	-0.394952537	-0.230807634	-0.614290194	0.248170958	0.131476334	0.075750754	0.439730894	0.183037219	0.681381684	0.308656411	-0.612024246	0.053093075	-0.149033596	-0.223969074	-0.086282551	0.220056905	0.136675143	0.116796305	0.054749552	0.674310416	0.71765701
ENSG00000005249	-0.204736185	0.566499309	-0.003412063	-0.543376548	-0.244072838	-0.74952797	0.478373236	0.870333783	0.263038774	0.754686888	0.60687147	-0.093552498	0.524690178	-0.122528372	-0.250096807	-0.15120196	-0.243725072	0.253390594	-0.312200706	-0.218126023	-0.13073221	0.104125578	0.311249585	-0.868610778	-0.762790803	-0.503266408	-0.218431954	-0.516852283	-0.82231096	-0.506575407	-0.301806964	-0.022615141	-0.023400983	0.368872581	0.415442642	0.658919941	0.285907504	-0.110121959
ENSG00000005302	-0.331817791	0.084205536	-0.187308345	-0.312683161	0.261926537	0.012608382	-0.256226543	0.033157453	0.694846423	0.74365787	0.480006693	-0.618933256	-0.233590516	-0.305472089	-0.739325703	-0.577157347	0.426422285	0.619154005	0.606938258	0.504181959	0.347840793	0.630411732	0.605711178	-0.545759582	-0.364911743	-0.380071457	-0.074946095	0.086480345	-0.083116478	-0.164964317	0.096550293	0.18158709	0.045674079	-0.15688568	0.113656793	0.27894454	-0.083334571	-0.056394376
ENSG00000005339	-0.2778244	0.522021162	0.894907977	0.930571396	0.691022026	0.69689542	-0.398799046	-0.16431636	0.365546726	-0.334020939	0.099639075	0.099309165	-0.219491096	0.427370618	-0.099858184	-0.386979629	0.18061506	-0.062706901	-0.271973554	0.254945682	0.14793667	-0.189046834	-0.610012534	0.312639539	0.297208337	-0.393787803	-0.69423828	0.156552432	-0.079953256	-0.142852188	-0.581517987	-0.521585426	-0.897029598	-0.831543684	-0.306768385	-0.887728686	-0.759410013	0.099860918
ENSG00000005379	0.075546274	-0.124802121	0.257640078	0.485249595	0.633274033	0.790712134	-0.534151153	-0.533983586	-0.046762219	-0.571711525	-0.376177902	0.33601544	-0.230481175	-0.090349399	0.035856826	0.098571593	0.340473398	0.116128683	0.167723098	0.434331112	0.295904437	-0.35619444	-0.231805295	0.61993967	0.3698862	0.188830071	-0.263598266	0.346020334	0.561201307	0.781331247	0.197017345	0.114753485	-0.157537413	-0.372513237	-0.69530508	-0.717750748	-0.466062959	-0.306165558
ENSG00000005436	-0.301854547	0.522767425	0.020526044	-0.505543516	-0.145081731	-0.612255198	0.622155054	0.805859947	0.246785017	0.509520751	0.556718059	0.002279001	0.454680913	-0.283286796	-0.159933526	0.142861457	-0.306410322	0.307012703	-0.250893847	-0.033492244	-0.195617959	-0.142955753	0.22104736	-0.733606505	-0.76705786	-0.501891794	-0.298764707	-0.435032654	-0.69754425	-0.153676473	-0.195321641	0.117603059	0.006015559	0.483704662	0.11947046	0.516097525	0.124304233	-0.257768118
ENSG00000005448	0.454065033	-0.875816156	-0.6223334	-0.032394415	-0.512646673	0.067090406	-0.305943527	-0.752115729	-0.320051833	-0.299955918	-0.594421528	-0.0416211	-0.414736667	0.107844687	0.318577877	-0.04427905	-0.202072206	-0.56864392	0.373244411	-0.062224499	0.158332279	0.438229165	0.048523989	0.550369346	0.750243345	0.786337774	0.877840037	0.367375616	0.675135119	0.071293718	0.349760515	-0.172805838	0.443299297	-0.08693773	0.416890907	0.109572618	0.477566065	0.343780874
ENSG00000005469	0.210613201	0.129299864	-0.101000795	-0.32646089	-0.195953155	-0.430796421	0.24806603	0.449247375	-0.253688173	0.260378923	0.092861702	0.044143514	0.58375833	-0.191781787	-0.142960343	0.06072699	0.275896752	0.176453713	-0.197380402	-0.486253974	-0.051279722	0.004296762	0.329461299	-0.31794323	-0.43830298	-0.008730471	-0.040392713	-0.527190397	-0.339645466	-0.301409985	-0.052809204	0.337150293	0.231854565	0.42636192	0.009631357	0.3671285	0.340994731	0.312044621
ENSG00000005471	0.03488842	0.31735161	0.560244495	0.441209603	0.119697489	0.086720823	0.265678583	0.154376851	-0.317815567	-0.62745824	-0.25447645	0.546667236	0.23183757	0.536677309	0.631908343	0.568889693	-0.308047237	-0.11244709	-0.598034223	-0.38116222	-0.412623812	-0.717849415	-0.695776284	0.271522413	0.025307567	-0.130680565	-0.365003284	-0.175552673	-0.273989399	0.016911346	-0.155895127	-0.268972935	-0.454876305	-0.078323319	-0.237840903	-0.440402286	-0.321773015	-0.293049252
ENSG00000005483	-0.461137948	0.737069899	0.963283613	0.801723316	0.681247372	0.521161219	-0.174214363	0.108016185	0.459493961	-0.183857402	0.306046612	0.067377366	-0.137120878	0.415740608	-0.077953867	-0.27207492	0.019170634	0.048304282	-0.39835506	0.244498272	-0.012716657	-0.3363727	-0.636349248	0.063970657	0.066936509	-0.624270099	-0.823629335	0.111196181	-0.314838191	-0.175802585	-0.587286428	-0.506780138	-0.948469098	-0.703741321	-0.276135638	-0.762251359	-0.821788323	-0.13894332
ENSG00000005486	0.58815027	-0.951556298	-0.661714509	-0.078528836	-0.307404827	0.235186251	-0.435883627	-0.805480897	-0.519398467	-0.413213845	-0.73116889	0.107247265	-0.305812645	-0.107712574	0.240051569	0.091600067	0.1248108	-0.380024873	0.45918546	-0.008258068	0.243453059	0.269636497	0.18241521	0.680652924	0.672459852	0.909436815	0.790945915	0.334952087	0.874629495	0.450722026	0.528467852	0.18431452	0.622497684	0.048612186	0.028174872	0.009231651	0.446203318	0.229652254
ENSG00000005700	-0.228424242	0.880242632	0.818196281	0.378536704	0.244187111	-0.135624865	0.31291759	0.675872212	0.087509048	-0.023505198	0.333279297	0.318819314	0.513442761	0.363774167	0.128616114	0.047066452	-0.174706986	0.027023846	-0.819172862	-0.370236021	-0.263376183	-0.531860195	-0.500636217	-0.268407666	-0.35703078	-0.592574607	-0.754722769	-0.428504921	-0.778028807	-0.440832313	-0.616683949	-0.353214403	-0.709285169	-0.144783976	-0.07319795	-0.265544659	-0.35874108	-0.072337087
ENSG00000005801	-0.110073658	0.307059718	0.042154359	-0.196120757	0.52227514	0.171117845	-0.258092299	0.235786719	0.375223442	0.427217822	0.366310725	0.008673831	0.284601585	-0.746724949	-0.761523942	-0.39697733	0.57801534	0.536921306	0.232558815	0.510706173	0.548254332	0.095896831	0.552115798	-0.297934515	-0.468927425	-0.229159988	-0.470969967	-0.196534717	-0.03987397	0.408625828	-0.116042245	0.440667259	0.0651384	0.065080024	-0.478516438	0.013780383	-0.089110328	-0.024863338
ENSG00000005810	-0.293458875	0.742378149	0.988651607	0.79657476	0.569134846	0.394583935	-0.043624592	0.208957159	0.230006609	-0.321350553	0.171786716	0.250775188	0.107651477	0.489842074	0.087246929	-0.08553539	0.017068403	0.014616586	-0.577149471	-0.051390397	-0.107806791	-0.472066859	-0.688690744	0.107089974	0.006210412	-0.542863407	-0.819905814	-0.108455089	-0.424750789	-0.263514911	-0.603664998	-0.471361623	-0.921758554	-0.568864458	-0.296092667	-0.734537982	-0.706840875	-0.033660244
ENSG00000005812	-0.103721841	-0.046465988	-0.545910218	-0.822684388	-0.522423695	-0.742128984	0.630940258	0.557628057	-0.130493965	0.537916543	0.359325679	-0.258814089	0.368433767	-0.639655689	-0.100969751	0.310516606	-0.196662774	0.074018446	-0.046608492	-0.230106827	-0.236909069	-0.072894231	0.497654406	-0.577781657	-0.478338993	0.000488664	0.286119089	-0.16032761	-0.208463032	0.017997166	0.327323495	0.551180187	0.652988507	0.867407283	0.171901122	0.814767528	0.475799398	-0.052228024
ENSG00000005882	-0.449794967	-0.196433388	-0.11321508	0.099982054	0.033739467	0.269728311	-0.069341416	-0.332390697	0.257845765	0.041359	0.197497398	-0.489157694	-0.618995585	-0.273490262	-0.011085379	-0.036581983	-0.248210364	-0.303266402	0.171197037	0.43103785	-0.050727678	-0.103990809	-0.161243635	0.139766691	0.510600077	0.031371784	0.208229754	0.837029492	0.493705379	0.330270021	0.330492425	0.013379626	0.093329159	-0.119510793	-0.001817242	-0.125919203	-0.312785105	-0.219950445
ENSG00000005884	-0.071728101	0.101143361	0.62040343	0.887368719	0.485439518	0.753872646	-0.493821518	-0.49064242	-0.007705792	-0.598092927	-0.263070131	0.178149516	-0.427848955	0.53269187	0.262424892	-0.126339893	0.017193529	-0.343338761	-0.219962375	0.15476784	0.01609807	-0.305372004	-0.726191216	0.647512073	0.672309089	0.013505335	-0.286641064	0.464887789	0.332758643	0.137747014	-0.207927455	-0.468636874	-0.604447827	-0.748190505	-0.258558608	-0.883621129	-0.618081154	-0.094284981
ENSG00000005889	-0.603634532	0.909436028	0.58802267	0.067812136	0.346702585	-0.142358579	0.2583652	0.727712441	0.600047304	0.565816597	0.831155983	-0.227383094	0.161465277	-0.031424287	-0.485707698	-0.398266284	-0.026970481	0.270028041	-0.32839398	0.227478656	-0.076056738	-0.041870154	-0.050229387	-0.669205984	-0.589277444	-0.860707827	-0.751708536	-0.233020154	-0.727837064	-0.40255854	-0.657991124	-0.180899667	-0.559642795	-0.122948626	0.00184428	0.000765736	-0.40262687	-0.090137087
ENSG00000005893	-0.530937426	0.71565093	0.54699176	0.205271804	-0.047916695	-0.252588339	0.514526887	0.630194293	0.236533426	0.218151616	0.633770732	-0.147173247	0.07623182	0.150852591	0.000886816	-0.097009849	-0.481027024	-0.337639395	-0.644445664	-0.086616474	-0.396284586	-0.291485041	-0.441518836	-0.371079571	-0.175179717	-0.584384082	-0.454574853	-0.050918475	-0.586627898	-0.46297241	-0.649063728	-0.368038543	-0.492905906	-0.004811235	0.185895597	-0.032840364	-0.296405775	0.063307167
ENSG00000005961	-0.027054494	0.00093443	0.212976976	0.302428361	0.606507067	0.623482353	-0.586149423	-0.333219126	0.08834595	-0.043853376	-0.043037202	-0.113761027	-0.372056027	0.106951754	-0.386146477	-0.349875446	0.651965957	0.299064108	0.370605956	0.435552798	0.217701378	0.182965078	0.065540708	0.22092235	0.063985392	-0.081437231	-0.271578857	0.195901768	0.342708477	0.259274097	-0.053374145	0.157374579	-0.144036821	-0.405555449	-0.434788346	-0.454863934	-0.391954402	-0.102113248
ENSG00000006007	0.261527593	-0.127684857	-0.336878556	-0.41651632	-0.792269805	-0.73012848	0.622149471	0.382326443	-0.567629271	-0.050364928	-0.12499147	0.279084596	0.420454944	0.012013856	0.5695532	0.494890236	-0.687747125	-0.550618148	-0.520495643	-0.651449582	-0.424491709	-0.284813716	-0.106474067	-0.091489552	-0.02106005	0.316329931	0.438189559	-0.240569079	-0.222350276	-0.154678124	0.057058243	-0.036591652	0.386173954	0.636811495	0.437709665	0.547842603	0.605904005	0.052148743
ENSG00000006015	0.480061648	-0.922726768	-0.662311705	-0.135610569	-0.266209756	0.234146571	-0.294391019	-0.728446958	-0.540762876	-0.429016582	-0.654842983	0.061081824	-0.278912026	-0.290868485	0.223418552	0.259684277	0.154511501	-0.311308711	0.449007894	0.026552276	0.160735654	0.093247059	0.198217829	0.646842023	0.593741426	0.860090848	0.725765468	0.377413071	0.901596427	0.603523247	0.630074645	0.381990269	0.701436347	0.212486801	-0.151888333	0.010662864	0.361622229	0.158238127
ENSG00000006016	0.766521544	-0.78247938	-0.620041736	-0.277454025	-0.482501337	-0.126403328	0.015375688	-0.371463602	-0.836766693	-0.504674	-0.763265513	0.418166572	0.212395347	-0.111662117	0.374807831	0.468396328	0.127155767	-0.246757917	0.192309524	-0.405394583	0.01260399	0.048056736	0.233011304	0.518006103	0.212556194	0.851202488	0.644445175	-0.25009899	0.481629847	0.327698039	0.376394473	0.380994386	0.701054233	0.487986206	-0.091899187	0.202129148	0.654005444	0.35357486
ENSG00000006025	0.052939679	-0.184052795	0.119885923	0.395352909	0.786464041	0.910077631	-0.828333952	-0.648827792	0.269656631	-0.223163912	-0.201999406	0.038826681	-0.383057513	-0.290582967	-0.513996967	-0.419541407	0.753025691	0.351425135	0.606971725	0.770959504	0.653854066	0.207592206	0.18882888	0.469294191	0.254855559	0.125488782	-0.266404727	0.30064972	0.636705432	0.670432238	0.063408678	0.205298526	-0.100777172	-0.529371605	-0.666790756	-0.636917246	-0.413820338	-0.009209937
ENSG00000006042	-0.373709475	-0.247839194	-0.569026413	-0.672414247	-0.533941982	-0.514828024	0.587650598	0.246127481	-0.115012523	0.456667925	0.385879178	-0.659636726	-0.318334182	-0.316801974	0.024361466	0.331516181	-0.338254701	-0.131395113	0.16672857	-0.003344814	-0.555540002	0.007906338	0.244504912	-0.419060839	-0.14421274	-0.032942527	0.489667169	0.382221316	0.112922811	0.035872455	0.458180507	0.453429678	0.639516356	0.692771287	0.25750521	0.665720446	0.201422655	-0.254398573
ENSG00000006047	-0.393995542	0.164519164	0.335520391	0.379016303	0.799104565	0.758845192	-0.414717739	-0.307651526	0.531058207	-0.07261671	0.207498672	-0.171959689	-0.436962687	-0.305912752	-0.525952562	-0.290117214	0.482670484	0.408450526	0.44126294	0.857923054	0.362512861	0.010594328	0.02537699	0.157951252	0.023225037	-0.305101772	-0.512322001	0.342550026	0.318776327	0.534307399	-0.075945883	0.152168173	-0.303374519	-0.428805581	-0.65465843	-0.590056755	-0.67545643	-0.172784524
ENSG00000006062	0.282725354	-0.429748034	0.043808448	0.467161236	0.457249964	0.789175427	-0.748016873	-0.827816696	-0.054883407	-0.537678842	-0.574592426	0.197298767	-0.504725331	0.291894881	0.022014693	-0.148497291	0.412516192	0.086685668	0.503367979	0.421079569	0.348086781	0.198635026	-0.115580265	0.690122692	0.491052092	0.340405945	0.062658296	0.30614678	0.649715395	0.45649256	0.151506967	-0.094914855	-0.114172365	-0.579903928	-0.347666557	-0.619042036	-0.258014832	-0.085859478
ENSG00000006071	-0.490117307	0.282008052	0.549191747	0.552992668	0.880474394	0.822104993	-0.363147421	-0.25370665	0.426098661	-0.157420188	0.232794467	-0.256928801	-0.457349369	-0.113398623	-0.415786838	-0.173113877	0.558375308	0.397936818	0.26070784	0.663666529	0.13671925	-0.203260595	-0.18478333	0.189630312	0.06670322	-0.416010116	-0.630571361	0.416429265	0.276561255	0.406525888	-0.053613531	0.178604573	-0.430801078	-0.47259622	-0.746406513	-0.744767843	-0.884059405	-0.212726548
ENSG00000006118	0.122798551	-0.620300355	-0.166914269	0.391762387	0.199973686	0.701341608	-0.631840576	-0.903010045	-0.109716684	-0.440541886	-0.45747528	-0.141680549	-0.672980607	0.011761063	0.079002939	-0.109759312	0.225620612	-0.289920286	0.434983375	0.35622602	0.238426021	0.104568059	-0.144783487	0.726626937	0.829899867	0.510067975	0.36504523	0.728783339	0.914266532	0.487894826	0.394687667	0.014786252	0.139626465	-0.418280673	-0.212741015	-0.4854524	-0.206924411	0.029647052
ENSG00000006125	0.051695889	0.461797408	0.715155394	0.598142658	0.705493977	0.558665308	-0.278634571	0.020026845	0.034914247	-0.425420689	-0.096262	0.505560381	0.161058627	0.244741702	-0.135268116	-0.095345399	0.420153027	0.269305979	-0.16926872	0.205150493	0.177940198	-0.258661344	-0.300634711	0.27697266	-0.165780387	-0.271245781	-0.763365199	-0.337592399	-0.151689367	0.185383966	-0.537657321	-0.121160858	-0.599907115	-0.414115723	-0.626799343	-0.716415229	-0.494307921	0.000552776
ENSG00000006194	0.583291115	-0.431438744	-0.228158412	0.075950966	-0.482507082	-0.165015763	-0.108273488	-0.350185259	-0.405815702	-0.462721229	-0.684165274	0.516473989	0.10671046	0.524531371	0.694267544	0.211996084	-0.489563125	-0.447534567	-0.167450967	-0.465056839	0.009019924	0.051063598	-0.269186167	0.422031222	0.448942948	0.560461011	0.527091275	-0.105745921	0.089440745	-0.139854894	0.118639135	-0.50205536	0.041916742	-0.13209908	0.489153323	0.054687979	0.467962172	0.052866836
ENSG00000006210	0.491044648	-0.51418295	-0.122883185	0.37849941	-0.101248015	0.365824379	-0.574303103	-0.703483329	-0.340379188	-0.531380945	-0.679707385	0.362450879	-0.218329874	0.30311246	0.432891621	-0.083516792	-0.147560647	-0.562212529	-0.016227439	-0.098636183	0.262038105	0.032001225	-0.302047086	0.736248555	0.832772421	0.672641638	0.436839598	0.347331555	0.58354208	0.224261933	0.167246074	-0.379273824	0.024372	-0.421389513	0.15997391	-0.33803784	0.170248384	0.086020732
ENSG00000006282	0.136379001	-0.578198074	-0.247091008	0.21703326	0.452396462	0.787130996	-0.775783098	-0.871507277	0.114052418	-0.253091989	-0.36676124	-0.121422904	-0.594304523	-0.276365027	-0.315554288	-0.280702886	0.565869344	0.146740842	0.769146782	0.687667757	0.540426734	0.326029009	0.235917805	0.567624358	0.495021274	0.404691996	0.192988061	0.529430989	0.889090458	0.687412334	0.375210511	0.240422267	0.207353292	-0.39264703	-0.433059439	-0.429033372	-0.196492485	-0.004452215
ENSG00000006283	-0.450804411	-0.104391141	0.020663235	0.073615198	0.153359028	0.225848944	0.085251847	-0.215288807	0.250202333	0.02438351	0.176160486	-0.586138268	-0.635826687	0.194227976	-0.057236101	0.118725012	0.096258301	0.246971393	0.405936813	0.296249239	-0.324216631	0.094417227	-0.087118807	-0.058787392	0.031199526	-0.287931287	0.027306701	0.429519111	0.167165221	-0.040564271	0.255485806	0.117522956	-0.05462469	-0.111712081	-0.094365062	-0.1236654	-0.445260148	-0.227706789
ENSG00000006327	0.840425273	-0.80129927	-0.505815053	0.038088001	-0.395911727	0.083063401	-0.454249712	-0.689259642	-0.542134943	-0.504357093	-0.882844008	0.463055313	0.07346635	0.121975867	0.395038639	0.024120407	0.007361883	-0.429386887	0.182194442	-0.321181287	0.373871645	0.28610861	0.084112743	0.682210799	0.627601488	0.936080207	0.709517218	-0.045632307	0.552325088	0.142904936	0.280622899	-0.14544538	0.384141225	-0.092495993	0.235621111	0.003308669	0.624065777	0.416387453
ENSG00000006377	0.098365263	-0.319000143	0.032464105	0.366054314	-0.15728208	0.167997871	-0.140013918	-0.482119751	-0.12130386	-0.463678563	-0.442144993	0.042219881	-0.247320369	0.458421044	0.610111821	0.258326959	-0.331545777	-0.321582946	-0.119288059	-0.296388357	-0.133365711	-0.199180757	-0.482071047	0.436701451	0.647281261	0.283142105	0.335021783	0.410613661	0.257547593	-0.099804255	0.36636305	-0.380796844	-0.153495674	-0.339390704	0.235537327	-0.265678005	-0.107530344	-0.100800556
ENSG00000006432	-0.120842626	0.571430342	0.933348127	0.919175068	0.611306742	0.579329443	-0.323950628	-0.056336031	0.202800701	-0.438852448	-0.018803331	0.348262874	0.021483176	0.500544947	0.067640144	-0.253669007	0.091991857	-0.105578943	-0.469735327	0.04076597	0.114012663	-0.329938456	-0.676702872	0.338705468	0.242797236	-0.329410315	-0.715819631	-0.034314713	-0.20548655	-0.166240283	-0.619746131	-0.568935983	-0.912912165	-0.753926331	-0.287307634	-0.860379866	-0.64404318	0.087601367
ENSG00000006451	0.77849831	-0.417141421	-0.555314035	-0.436192633	-0.678640606	-0.581138711	0.089195866	0.032957947	-0.47827779	-0.06238679	-0.508904818	0.51987605	0.630315791	-0.038877793	0.293088489	0.114377975	-0.192209599	-0.221802178	-0.091073426	-0.605085151	0.2177977	0.277276726	0.340838373	0.053883225	-0.045472573	0.620609664	0.559244375	-0.617440154	-0.122228483	-0.209927223	0.058259761	-0.062957917	0.448740666	0.373239103	0.468116549	0.55061341	0.934356634	0.436868601
ENSG00000006453	-0.61319099	0.299131573	0.20890905	0.081694421	0.171346714	0.039703018	0.215663638	0.179790399	0.559739389	0.383601594	0.612633876	-0.690632697	-0.268984847	-0.189413816	-0.458845124	-0.26080097	0.163845072	0.204194212	0.153599622	0.263996029	-0.089576662	0.17693195	0.067889278	-0.381826115	-0.173127706	-0.532177893	-0.265892036	0.170232512	-0.193745645	-0.366193749	-0.173313884	0.06834251	-0.22415865	-0.088473771	-0.025944549	-0.017332021	-0.404433282	0.249971013
ENSG00000006459	-0.329880305	0.849427476	0.973900884	0.674066159	0.493612726	0.229226969	0.104042634	0.409479167	0.230990005	-0.196747574	0.299193502	0.253791358	0.253592872	0.376854867	0.04290189	-0.071096115	-0.043733411	0.010604151	-0.681301505	-0.109836098	-0.144284779	-0.512929385	-0.626407542	-0.044260773	-0.137325416	-0.607726414	-0.861605932	-0.214962788	-0.564207539	-0.310175364	-0.666960252	-0.421009649	-0.878581908	-0.420024674	-0.26060083	-0.596588388	-0.629746516	-0.013228813
ENSG00000006468	-0.185629655	0.609904566	0.450901979	0.259036052	0.319007609	0.04053832	-0.268066972	0.261664606	0.728448151	0.433358096	0.4419711	0.005041562	0.191724008	0.044283016	-0.52237663	-0.817920369	0.053858832	0.15045273	-0.120115957	0.264112382	0.503633316	0.411420066	0.065325532	-0.361487461	-0.218198444	-0.481770603	-0.512918197	-0.309324902	-0.54273029	-0.508992399	-0.728323864	-0.558259116	-0.644197178	-0.566349186	0.263504123	-0.106970026	-0.130031657	0.297015735
ENSG00000006530	0.183364756	-0.108149939	-0.632657934	-0.941815355	-0.398907485	-0.708640146	0.377594557	0.488880715	-0.141521073	0.553912063	0.147331631	0.005864083	0.461094294	-0.461480341	-0.186144852	0.20264507	0.011508775	0.410409825	0.199703129	-0.14035521	-0.028096148	0.196317853	0.72216065	-0.596480884	-0.71733834	0.04440789	0.263167364	-0.466935492	-0.273900896	0.076922771	0.29847153	0.530463177	0.661309136	0.770387311	0.16736009	0.862921254	0.636010332	-0.197451186
ENSG00000006534	0.056747582	-0.025810814	0.138697991	0.268535484	0.473076102	0.426319037	-0.49962302	-0.350130135	0.401938597	-0.075025557	-0.153355044	0.034212082	0.038766621	-0.130212458	-0.261616493	-0.247770396	0.473248001	0.47184329	0.314501342	0.22688076	0.540059909	0.143273456	0.154669001	0.132442052	0.075322503	-0.023493761	-0.206971088	0.011810736	0.115693081	0.095310682	0.165881248	-0.012725866	-0.238843944	-0.456999056	-0.247353565	-0.333114263	-0.236345344	0.064455831
ENSG00000006576	0.302614012	0.314340998	0.021272401	-0.383461012	-0.198597456	-0.58291139	0.443644854	0.674138426	-0.369229413	0.063631497	-0.037888905	0.528143257	0.913171858	-0.09485493	0.201268625	0.43713508	-0.044992289	0.261437163	-0.498200069	-0.624284973	-0.153585255	-0.404080471	0.144333725	-0.342362755	-0.633996862	-0.056616901	-0.201766324	-0.750346257	-0.593787063	-0.099329488	-0.021042434	0.239498136	0.126363549	0.553837977	-0.055130837	0.37395715	0.369349594	-0.109331768
ENSG00000006607	-0.595451576	0.618761261	0.869576841	0.791222624	0.452993138	0.427870282	-0.021982567	0.064480013	0.408854809	-0.139263151	0.387750163	-0.233202145	-0.364767367	0.491561918	0.015612432	-0.23752145	-0.139031355	-0.201874264	-0.413246942	0.148491869	-0.244145982	-0.291383011	-0.732921411	0.05906487	0.251398853	-0.596593034	-0.6047986	0.338812575	-0.230053549	-0.361231528	-0.525848939	-0.535921734	-0.862286752	-0.642517606	-0.083729049	-0.672071133	-0.817192678	-0.024219995
ENSG00000006625	-0.241667713	0.156403427	-0.233592455	-0.611872784	-0.411139742	-0.679815022	0.814599859	0.670950765	-0.255986485	0.279729666	0.334586679	-0.132236381	0.399554243	-0.399435078	0.216615683	0.666909743	-0.347665166	0.063235932	-0.359712137	-0.400343786	-0.558917495	-0.548422632	0.108343077	-0.501903123	-0.468252033	-0.159116068	0.070267032	-0.093833562	-0.320109396	0.065080365	0.370071133	0.506332784	0.434550547	0.860709652	-0.003083768	0.584135396	0.181334942	-0.345666288
ENSG00000006634	-0.065352925	-0.111894151	-0.574302256	-0.846880894	-0.626761471	-0.831194408	0.568496933	0.47619136	-0.151693565	0.545538505	0.219069024	-0.272816183	0.18889665	-0.108573293	0.187452585	0.380521137	-0.408972967	0.12626373	-0.022271541	-0.368645367	-0.441207675	0.013577055	0.34735013	-0.624191544	-0.438132026	-0.041712954	0.453843083	-0.080303132	-0.298643701	-0.191160303	0.478174972	0.28884307	0.558632037	0.699363319	0.494454909	0.888876532	0.490604779	-0.413908014
ENSG00000006638	-0.042676741	-0.475092413	-0.227500127	0.121756938	-0.492350903	-0.034722636	0.194503267	-0.359622606	-0.416592285	-0.354126519	-0.255540661	-0.248936693	-0.424639041	0.200349173	0.630464961	0.415209478	-0.50616993	-0.727794457	-0.186984229	-0.331757079	-0.474769813	-0.294832859	-0.456635358	0.406779858	0.74024985	0.414198041	0.602573077	0.658126229	0.471847933	0.011316922	0.432950992	-0.090823074	0.252477625	0.109253673	0.262824428	-0.018314484	0.026243193	-0.004275652
ENSG00000006652	0.532603623	-0.444874945	-0.764465772	-0.809630669	-0.455686527	-0.537681095	0.14888604	0.139518953	-0.434887103	0.189359419	-0.288909488	0.276291299	0.534271541	-0.519715849	0.036687519	0.32435321	0.0706861	0.203474442	0.194394505	-0.284576035	0.151540093	0.091880006	0.6659409	-0.167292134	-0.345464975	0.496180662	0.489178356	-0.3919083	0.075727696	0.320523091	0.510161147	0.557176167	0.813191426	0.728489126	0.067505363	0.70463089	0.78454469	-0.057744928
ENSG00000006695	0.469015919	-0.124110788	0.156311402	0.426145028	-0.222830498	0.037632663	-0.293259121	-0.246961821	-0.339152954	-0.342880168	-0.446637362	0.321937178	0.161162298	0.533008612	0.374860436	-0.187580038	-0.098812925	-0.537480165	-0.382908913	-0.554113594	0.088282414	0.073390653	-0.351397446	0.419406412	0.519452987	0.379043058	0.202097771	-0.116552752	0.020095786	-0.452351444	-0.246148472	-0.516988738	-0.229942538	-0.376407266	0.358347752	-0.218157294	0.226682291	0.472114455
ENSG00000006704	0.084584517	-0.661314815	-0.289704403	0.146544689	-0.055716035	0.436359394	-0.148499206	-0.673526593	-0.39566693	-0.515595459	-0.419988563	-0.145128117	-0.679535987	0.073556114	0.248129946	0.294076682	0.055679683	-0.320045065	0.411316742	0.243252641	-0.196515503	-0.010262956	-0.162728213	0.626180906	0.564334828	0.466258541	0.443825766	0.559758688	0.803746603	0.504337408	0.37489153	0.219469417	0.349996201	0.02446233	-0.259053792	-0.274012369	-0.106706759	-0.027541984
ENSG00000006712	0.505434137	-0.717865686	-0.756030619	-0.460446754	-0.732318368	-0.416342955	0.058316392	-0.276518976	-0.522805324	-0.106087481	-0.510950237	0.145348978	0.075010613	-0.071842142	0.502972231	0.328977888	-0.407791441	-0.430861014	0.056629203	-0.417633414	-0.043623781	0.082594024	0.167863663	0.213399518	0.371962644	0.739945891	0.877638447	0.124526855	0.361472033	0.128087704	0.579447419	0.062840199	0.676608022	0.395215583	0.469387189	0.514070194	0.724104335	-0.000709219
ENSG00000006715	-0.570515275	0.966352393	0.833554062	0.388661033	0.454483154	0.033181412	0.201422613	0.622100607	0.530063488	0.253784498	0.66642781	-0.04405433	0.234774087	0.090665193	-0.253607988	-0.262872997	-0.076428191	0.150433433	-0.565367163	0.076121981	-0.084406948	-0.3405366	-0.357398551	-0.424235515	-0.357250558	-0.810455481	-0.865782601	-0.162767508	-0.692371807	-0.372418507	-0.645726522	-0.32080924	-0.774875424	-0.297726927	-0.119437839	-0.301303155	-0.581140565	-0.081129966
ENSG00000006740	-0.033470524	0.49136638	0.619014388	0.55639175	0.195796556	0.165876394	-0.024151971	0.143739484	0.235435612	-0.199946765	0.11312718	0.318175922	0.106843858	0.38366586	-0.065705793	-0.379826386	-0.13709839	-0.232220176	-0.345331374	0.066982425	0.130052819	0.090863366	-0.390724998	0.090705168	-0.004686828	-0.290490902	-0.492722567	-0.370428328	-0.418087542	-0.404443158	-0.906227634	-0.637288398	-0.706479257	-0.470826906	0.060550483	-0.413535659	-0.205024029	0.430516295
ENSG00000006744	-0.146759601	-0.357947049	-0.05777499	0.249066462	0.151075136	0.517316247	-0.115226951	-0.476971894	-0.203656219	-0.380039137	-0.1177679	-0.219394701	-0.621263376	-0.150676002	0.001199446	0.129864985	0.131174243	-0.309547738	0.276944672	0.407521979	-0.129654163	-0.12125848	-0.182752864	0.506433712	0.467811942	0.236255621	0.133240677	0.575285181	0.699795552	0.536824652	0.146452031	0.25713525	0.191518474	-0.008314722	-0.427956679	-0.386394089	-0.309159761	0.032897976
ENSG00000006756	-0.839985866	0.716497976	0.586433818	0.294394433	0.167921985	-0.054599895	0.341366707	0.448776892	0.656330595	0.407520457	0.815616677	-0.573006814	-0.245961175	0.130954802	-0.202596049	-0.282479185	-0.332077361	-0.087543171	-0.364939197	0.162446842	-0.310039008	-0.13483716	-0.389880975	-0.483189614	-0.093387443	-0.797133569	-0.487833201	0.280356614	-0.500764134	-0.545702473	-0.445079346	-0.379704546	-0.621621375	-0.277582766	0.204058222	-0.12275897	-0.593966875	-0.046159367
ENSG00000006757	-0.017497764	-0.300417407	-0.411364404	-0.319792592	-0.254175054	-0.194447412	-0.172559386	-0.212282285	0.218309779	0.360770764	-0.021793837	-0.339415877	-0.38615408	0.29578765	0.04871844	-0.184754688	-0.219910662	0.101158387	0.390852971	0.092919571	-0.013413264	0.496015797	0.198842509	-0.221372375	0.071698926	0.035169088	0.474117252	0.263099201	0.058480189	-0.221020195	0.340872131	-0.207482022	0.162967397	-0.142307793	0.584959849	0.384278109	0.214950024	-0.333860565
ENSG00000006788	0.578008805	-0.503915731	-0.529513766	-0.371515255	0.018960326	0.077640907	-0.460027859	-0.318863829	-0.260536208	0.063807116	-0.41064832	0.181248111	0.046314152	-0.146258805	-0.295161747	-0.1893778	0.57744019	0.342895613	0.618423215	0.150123539	0.412685072	0.555849677	0.640614391	0.129413074	-0.164839533	0.442785564	0.314068017	-0.289142803	0.344801882	0.295904336	0.206292505	0.376457326	0.505374816	0.119426402	-0.110465871	0.218276554	0.472738203	0.103462579
ENSG00000006831	-0.049112254	0.589888201	0.640464103	0.552256938	0.095445828	0.000220217	-0.099786699	0.232899747	0.325960887	-0.005976445	0.174367216	0.264875899	0.29483749	0.378221592	0.035343499	-0.480118595	-0.291613676	-0.334634803	-0.618052068	-0.206696609	0.196594898	-0.014815499	-0.445447007	-0.036361484	0.14152543	-0.283942134	-0.423522001	-0.250022882	-0.534782238	-0.619080924	-0.754439562	-0.79672639	-0.769160622	-0.570201567	0.341917297	-0.300880714	-0.136741706	0.362557289
ENSG00000006837	-0.036490829	-0.118324147	-0.581109796	-0.835907002	0.022222238	-0.298084616	0.040095685	0.251149247	0.168588915	0.658055612	0.277403526	-0.242913247	0.109067845	-0.63552698	-0.547260965	-0.046489447	0.3527429	0.681614743	0.576404853	0.366936719	0.190351637	0.333025711	0.853967674	-0.561970041	-0.676458927	-0.088284681	0.105222212	-0.160443115	-0.001888281	0.363715013	0.395994704	0.680096423	0.609616861	0.524831834	-0.112890066	0.634347906	0.309048506	-0.362476548
ENSG00000007047	-0.302776807	-0.208641773	0.104134216	0.429031685	-0.184520533	0.207993986	0.052724444	-0.415892965	0.064992798	-0.33369003	-0.076985294	-0.312688221	-0.584027719	0.318315052	0.473815455	0.148442511	-0.531956881	-0.589417471	-0.138884404	-0.024373847	-0.300910192	-0.205720752	-0.609744462	0.359705278	0.757691681	0.096684471	0.293400254	0.727469758	0.321568953	-0.10612725	0.187202133	-0.418817809	-0.201900845	-0.319158424	0.259513711	-0.294744715	-0.315280038	-0.031485004
ENSG00000007062	0.089296201	-0.143854331	-0.095799117	-0.067441444	-0.619855587	-0.413789064	0.502972718	0.167484772	-0.689038922	-0.268764163	-0.178206794	0.078170734	0.034401999	0.364223975	0.751535745	0.585885005	-0.625194647	-0.69063626	-0.589036315	-0.681544958	-0.716268429	-0.495198006	-0.483881488	0.151042078	0.299352046	0.263472218	0.399493113	0.165830882	0.007779012	-0.15655271	0.161804342	-0.078094579	0.222097482	0.405609979	0.308316979	0.192769457	0.216781344	-0.113319423
ENSG00000007080	0.354647277	-0.627457496	-0.482983629	-0.048033602	-0.589782042	-0.145126842	-0.226172429	-0.522401218	-0.189339831	-0.099823064	-0.437954278	-0.0665911	-0.353637606	0.408605133	0.408017695	-0.137065159	-0.440250869	-0.571121514	0.16024523	-0.213557954	0.027500057	0.461307087	-0.073608252	0.300684988	0.635492517	0.556412981	0.807058185	0.29508092	0.336078035	-0.271733216	0.211610394	-0.459361518	0.225679482	-0.196799456	0.734413347	0.228746778	0.47701768	0.180215936
ENSG00000007168	-0.35293912	0.813929932	0.90116968	0.58487326	0.438119016	0.166742016	0.236685722	0.464004345	0.177424717	-0.204821304	0.32587741	0.230385988	0.324535828	0.191624991	0.041888883	0.059848256	-0.039816963	0.015372745	-0.690108707	-0.139566751	-0.182046498	-0.609996696	-0.569896725	-0.064216274	-0.180000532	-0.574120387	-0.836476795	-0.221369237	-0.536746181	-0.222952563	-0.579070749	-0.261859856	-0.754947966	-0.24390376	-0.347303891	-0.531591307	-0.597954516	0.023269143
ENSG00000007171	-0.569407073	0.544328823	0.684744663	0.623516079	0.652350728	0.559099251	-0.252659459	-0.000568491	0.610880379	0.107015199	0.508220808	-0.351239532	-0.329381529	-0.018631487	-0.501542358	-0.550752134	0.290349502	0.060196666	-0.046733881	0.499793519	0.171647734	0.002791192	-0.265704389	-0.024553223	0.099632394	-0.555539875	-0.659301084	0.279742738	-0.064360585	-0.134291475	-0.516834734	-0.222834865	-0.660443375	-0.597307152	-0.301344977	-0.601991224	-0.742270398	0.176946263
ENSG00000007174	-0.26832681	0.43999592	0.153412143	-0.060437801	-0.127139073	-0.319821879	0.170569941	0.467631707	0.35263374	0.574495842	0.592597459	-0.32183802	0.162817172	-0.148224969	-0.419832933	-0.546445155	-0.081220254	-0.173657548	-0.249500393	-0.034263913	0.067668168	0.29053352	0.126065707	-0.478610235	-0.205989314	-0.351151447	-0.186799098	-0.177668157	-0.447117574	-0.588372668	-0.553084814	-0.209066356	-0.192207807	-0.021857813	0.366268831	0.254752907	0.083992427	0.447690467
ENSG00000007202	-0.52478299	0.761737433	0.956439551	0.734987854	0.525447604	0.361714307	0.132814271	0.276114106	0.290464944	-0.227515057	0.373568746	0.011795362	-0.044333109	0.342131746	0.027047383	-0.032408538	-0.058611417	-0.052473286	-0.55719615	0.052220965	-0.255160839	-0.529556151	-0.698343457	0.01937396	0.005778439	-0.638346783	-0.805876153	0.069170839	-0.378083511	-0.224839424	-0.566801173	-0.358979229	-0.847720444	-0.440084025	-0.326758859	-0.679206012	-0.803724279	-0.050723853
ENSG00000007237	0.02407587	-0.476741013	-0.291558577	0.127244423	-0.443529447	0.003871582	-0.17971534	-0.492867702	-0.023646182	-0.009452062	-0.156206365	-0.413583619	-0.572147943	0.338936785	0.234067562	-0.249767407	-0.343036611	-0.623970304	0.136845317	-0.088618574	-0.081714598	0.407131701	-0.181865302	0.252012313	0.712028451	0.340277301	0.649674503	0.537629022	0.376875761	-0.359332655	0.124894568	-0.408366649	0.096424527	-0.28248124	0.623394348	0.07298988	0.169019825	0.281200767
ENSG00000007255	0.362252315	-0.843887417	-0.509034472	0.036002377	-0.429878311	0.142166504	-0.211310246	-0.752281524	-0.413570087	-0.445890679	-0.631167681	-0.050428117	-0.545779998	0.327002112	0.474758851	0.189789168	-0.214888768	-0.479091978	0.361858332	-0.07747683	-0.097513376	0.262318329	-0.123954536	0.591708275	0.704277777	0.679030596	0.80169585	0.431876885	0.673220337	0.128109782	0.428229981	-0.127397476	0.378053526	-0.07321278	0.28665317	-0.006939284	0.284465664	0.104188866
ENSG00000007341	0.063080195	0.158320475	0.115513721	0.103159071	-0.204748767	-0.204218763	0.016715287	0.09931624	0.250986222	0.18680971	0.116799687	-0.051490329	-0.023831877	0.471517763	-0.12684834	-0.480083924	-0.144393628	-0.120326247	0.008475746	-0.07158044	0.068006839	0.609059121	-0.006044478	-0.193044845	-0.109123509	-0.184846977	0.001179251	-0.388103511	-0.431595609	-0.751277981	-0.632529257	-0.567081519	-0.346412442	-0.304491934	0.543895938	0.117891032	0.189271048	0.491833379
ENSG00000007376	0.515968533	-0.80363547	-0.668638121	-0.333106214	-0.411624767	-0.029329288	-0.04019954	-0.427981207	-0.771133951	-0.356130343	-0.599020365	0.147323071	-0.156604046	-0.101845939	0.336795716	0.437788401	0.049803035	-0.290849628	0.296175187	-0.162255457	-0.142310257	0.015858515	0.185142717	0.468143574	0.307294492	0.760795981	0.7003635	0.153515265	0.671916915	0.50465472	0.534972161	0.446218507	0.773898431	0.46720656	-0.089420313	0.206977758	0.478112218	-0.000934694
ENSG00000007384	0.296453248	-0.429823295	0.090870424	0.516882494	0.520333123	0.85730049	-0.636534987	-0.787204952	-0.194235036	-0.6798896	-0.584410944	0.230771317	-0.353262651	0.028358279	-0.036098011	0.006039054	0.612518029	0.095342496	0.444913921	0.357143068	0.343522146	0.002363806	-0.089937418	0.789174812	0.46309178	0.396505539	-0.041896368	0.233607015	0.726522271	0.594779413	0.164425412	0.174425052	-0.02613871	-0.400340108	-0.658042611	-0.719262411	-0.31304464	0.126052956
ENSG00000007392	-0.003458662	-0.314827728	-0.631872223	-0.668988674	0.100894916	-0.046006409	-0.287782536	-0.113534802	0.309050841	0.604430161	0.154742279	-0.344447063	-0.196470323	-0.532447452	-0.605265937	-0.293995016	0.410914904	0.60693541	0.81665055	0.574685908	0.388333043	0.590864385	0.84162719	-0.36669256	-0.377140822	0.033865553	0.243940118	0.074221613	0.251403087	0.378831049	0.427717887	0.504502405	0.54912728	0.204613522	-0.021928019	0.482111443	0.256664674	-0.294382648
ENSG00000007402	-0.80938828	0.65701515	0.789241256	0.577866933	0.487528013	0.346717413	0.164735873	0.191209656	0.489953519	-0.011726622	0.545780429	-0.379083855	-0.435457709	0.356789523	-0.001084269	-0.025650574	-0.189126508	0.021929687	-0.315928838	0.273116427	-0.407390858	-0.426450782	-0.655131275	-0.13718743	0.046598387	-0.759152533	-0.636158169	0.443935029	-0.258368718	-0.18794183	-0.295974745	-0.319000899	-0.745105542	-0.441763079	-0.184209781	-0.540028905	-0.920047089	-0.367114939
ENSG00000007516	-0.263624942	0.634452503	0.562578406	0.184520544	0.715281701	0.292480019	-0.075381844	0.373590213	0.206509837	0.032067582	0.285216517	0.24678855	0.325410163	-0.246393813	-0.274154528	0.049195462	0.359843902	0.521758839	-0.2453682	0.236555599	0.105139045	-0.543769886	-0.064928166	-0.16494368	-0.433256011	-0.476369319	-0.811076111	-0.138438403	-0.247544747	0.392505476	-0.124742799	0.254626005	-0.352400965	-0.065821125	-0.672714351	-0.372715868	-0.525907711	-0.456616713
ENSG00000007520	-0.105371416	-0.355911502	-0.592532916	-0.667222406	-0.476909619	-0.469168634	0.631311883	0.178755386	-0.245973447	0.145194888	0.090650105	-0.311101306	-0.035864671	-0.398355102	0.098749868	0.586972056	-0.158494499	0.109484441	0.259569712	-0.084421928	-0.419702867	-0.062750588	0.337340623	-0.261516282	-0.299421835	0.105399813	0.423845052	0.023792477	0.087308565	0.192068604	0.504865721	0.593663401	0.678205549	0.799989254	-0.007648195	0.582993359	0.29176625	-0.121348602
ENSG00000007541	0.412502046	-0.567270496	-0.284989021	0.085190768	0.427398557	0.661617738	-0.646604998	-0.688323743	-0.203788098	-0.397486089	-0.532034696	0.229593363	-0.125506927	-0.493291033	-0.265597072	-0.019525221	0.739535899	0.258525925	0.61474198	0.433469957	0.576925841	0.09341253	0.36660523	0.606423485	0.266961273	0.554626597	0.106719169	0.151301723	0.809680082	0.85502525	0.405726442	0.531104944	0.384238129	-0.071064776	-0.695578048	-0.367005297	-0.0025997	0.09412451
ENSG00000007545	0.447705343	-0.606135932	-0.336241704	0.018794857	-0.563353079	-0.11669822	0.243093517	-0.354462673	-0.702001132	-0.681454045	-0.653761061	0.349955597	-0.002742354	0.179790375	0.739178911	0.628623678	-0.411038107	-0.583118415	-0.138178846	-0.456196956	-0.288719236	-0.257237806	-0.297979589	0.577904766	0.49344791	0.670131469	0.592677555	0.059048047	0.372380999	0.17456567	0.297094532	-0.028149581	0.358206402	0.299390842	0.095590025	0.014647687	0.365300519	0.184826459
ENSG00000007866	-0.159882132	-0.122670932	0.305555189	0.557311187	0.454748249	0.722277886	-0.315475158	-0.509797068	-0.11725835	-0.58898025	-0.252626098	0.074084563	-0.498521715	0.103112675	0.247780297	0.230539025	0.055371009	-0.183763755	0.008179207	0.329809198	-0.080279113	-0.495659637	-0.512596052	0.621658172	0.56670997	0.118181026	-0.143938604	0.647770562	0.59489965	0.629344135	0.230310642	0.017730318	-0.183049183	-0.337745496	-0.535946258	-0.715111096	-0.597073558	-0.373019746
ENSG00000007923	-0.031163932	0.304198335	0.675902019	0.856560821	0.27629727	0.434691764	-0.284340305	-0.234613283	0.239486459	-0.453499013	-0.125165024	0.278548442	-0.031557828	0.431162171	0.19281323	-0.293711788	-0.173580301	-0.384235249	-0.414764338	-0.038517828	0.208749043	-0.14560929	-0.647665745	0.415803802	0.512636465	-0.086699075	-0.355147365	0.065183551	-0.102039799	-0.296541449	-0.53046148	-0.7445492	-0.785601802	-0.751386824	0.040986157	-0.693477805	-0.393181381	0.339446996
ENSG00000007944	0.302483807	0.088721839	0.216631264	0.130202898	-0.14605491	-0.205019142	0.339097161	0.204277815	-0.4538408	-0.472581275	-0.355916007	0.487530913	0.571520496	0.265122929	0.528406759	0.597955073	-0.069428479	0.021963918	-0.482235405	-0.704471234	-0.274302443	-0.515689525	-0.295191558	0.147807435	-0.115668959	0.093260071	-0.109463626	-0.459300705	-0.307989673	-0.168293077	0.049534682	0.012483578	-0.107037748	0.214344665	-0.13672225	-0.092291841	0.075456513	0.085331164
ENSG00000007952	0.408735848	-0.578868379	-0.866184721	-0.781415502	-0.610689962	-0.552682139	0.192490033	-0.009864687	-0.212894793	0.296262573	-0.17770231	-0.072738091	0.20885068	-0.405148968	-0.104824381	0.090587213	0.028361381	0.111261229	0.463795848	-0.145818498	0.143337216	0.531288163	0.72392536	-0.218365236	-0.256532468	0.441127994	0.66581495	-0.326295397	0.088410516	-0.014123901	0.351270197	0.382876502	0.772873506	0.599191615	0.331218831	0.776677418	0.80648997	0.287750649
ENSG00000007968	0.11155618	-0.735979783	-0.502953589	-0.018096313	-0.176583299	0.314102573	-0.190444713	-0.681438283	-0.164516143	-0.283751497	-0.314717892	-0.23070746	-0.583115353	-0.275022179	0.008312671	0.036951488	0.041762367	-0.339274019	0.551576648	0.36364146	0.119166775	0.267119067	0.122308104	0.5008709	0.559440097	0.546360538	0.567890652	0.505035934	0.799031615	0.452620778	0.340344296	0.202451997	0.467857629	0.051487959	-0.088613305	-0.06338667	0.118594215	0.242850459
ENSG00000008018	0.262392322	-0.410630081	-0.774392961	-0.842982247	-0.816561488	-0.835640678	0.504836243	0.268302856	-0.378559322	0.323328342	-0.086171084	-0.085077735	0.314974831	-0.214163471	0.281694044	0.421007131	-0.367785991	-0.064727519	0.02640546	-0.514072084	-0.275006806	0.106720061	0.426408439	-0.361877032	-0.243365967	0.33359107	0.695825107	-0.197463324	-0.110982639	-0.140968087	0.513270615	0.312385879	0.74463038	0.770240437	0.510484221	0.904483283	0.766857683	-0.058831015
ENSG00000008056	-0.033699937	-0.274440087	-0.176313299	0.011526646	0.180471435	0.308151782	-0.235249568	-0.330915538	-0.033501897	-0.15343956	-0.147125924	-0.022255872	-0.101070398	-0.52013895	0.023198264	0.177759824	0.107793184	-0.019182251	0.121330312	0.212645314	0.210541128	-0.339597764	0.046071604	0.287639135	0.358599419	0.292614475	0.122285657	0.504780529	0.547400214	0.660773835	0.561780389	0.340516003	0.275387645	0.050245851	-0.358342487	-0.163683164	-0.133172442	-0.255123676
ENSG00000008083	-0.480905157	0.760169174	0.888574906	0.691900275	0.359012955	0.209170631	0.053921192	0.260559668	0.429278502	-0.097856387	0.359887441	0.05046437	-0.048290417	0.508245711	0.140194579	-0.194165768	-0.362456549	-0.184390457	-0.624687658	0.003703854	-0.170395597	-0.378428058	-0.737974702	-0.062957312	0.113202386	-0.61115039	-0.653278094	0.107050065	-0.490148103	-0.411982593	-0.59003263	-0.69774619	-0.932167497	-0.600894314	0.069352675	-0.536607952	-0.646885054	-0.13631251
ENSG00000008086	-0.555181833	0.872798587	0.957634488	0.616680327	0.536358836	0.239093181	0.142045429	0.423734757	0.364901817	-0.033389946	0.475182425	-0.034392191	0.038123627	0.390689779	-0.038883156	-0.08931231	-0.029419062	0.107116451	-0.567378352	0.003661252	-0.27064999	-0.474236795	-0.605798845	-0.183035244	-0.173803615	-0.766590715	-0.855562393	-0.019369137	-0.544062643	-0.345596436	-0.55659876	-0.352031393	-0.865504817	-0.424149493	-0.236592456	-0.5498317	-0.773399164	-0.167301285
ENSG00000008128	-0.086151307	-0.049799279	0.09539675	0.162968327	-0.071626917	-0.00057765	0.208434659	-0.015966112	-0.154733938	-0.181654864	-0.032888648	-0.204390939	0.083088916	-0.048820309	0.169811529	0.295743718	0.116296814	-0.064941051	-0.182390266	-0.38495324	-0.22660295	-0.302691409	-0.167085246	0.099823575	0.164868631	0.031285436	0.028567213	0.10889362	0.04783611	-0.176023226	0.229219098	0.18919472	0.018490654	0.112452695	-0.135820725	-0.111375713	-0.152951792	0.251457401
ENSG00000008130	0.222646936	-0.174025885	0.116936198	0.492595486	0.398416497	0.652991162	-0.713088892	-0.564254577	0.187476103	-0.224145311	-0.211779504	0.118615881	-0.153269192	-0.262372322	-0.41475996	-0.625266497	0.477860544	-0.169961803	0.271750144	0.427671797	0.726798953	0.342123289	0.086051038	0.516919944	0.483828556	0.30719338	-0.096330892	0.125489942	0.48040973	0.231456399	-0.288824662	-0.135591729	-0.164860257	-0.548916226	-0.267112841	-0.519912031	-0.096776115	0.58802245
ENSG00000008196	-0.532992392	0.719726718	0.83941655	0.607768792	0.823606178	0.540227699	-0.279320892	0.1295984	0.597692934	0.081812943	0.436797493	-0.149763966	-0.177474583	0.236439917	-0.369783054	-0.385287853	0.326607605	0.389568261	-0.127283906	0.398283988	0.085172913	-0.169680644	-0.329839252	-0.13068392	-0.142781417	-0.724592561	-0.852208556	0.122654249	-0.280709552	-0.118361581	-0.423283724	-0.240219289	-0.808670616	-0.647968255	-0.373614016	-0.640394366	-0.844576812	-0.233044417
ENSG00000008197	0.403002846	0.184797427	0.314087924	0.383920717	0.208276953	0.171093258	-0.355208176	-0.073847072	0.073336696	-0.300159401	-0.313976584	0.669798357	0.557652336	-0.016899717	0.050268803	-0.225682881	0.062066819	-0.04334736	-0.315235722	-0.156175163	0.574102946	-0.091263289	-0.113004334	0.272434652	0.136771529	0.171958402	-0.278705982	-0.399350712	-0.168827369	-0.017310658	-0.317876325	-0.384003227	-0.387634632	-0.38602191	-0.060984996	-0.328299395	0.095372777	0.308471626
ENSG00000008256	-0.378941394	0.588156677	0.811868544	0.761379698	0.450317827	0.403777688	-0.249372479	-0.007235819	0.505823152	-0.065456739	0.267283013	-0.068186076	-0.296159491	0.65091219	-0.059218529	-0.493826348	-0.106078883	-0.112492717	-0.290720283	0.188495833	0.003546486	0.032119297	-0.59708514	0.034625087	0.193583788	-0.54258121	-0.562157714	0.12615738	-0.327099321	-0.493135174	-0.668667324	-0.7549623	-0.938170281	-0.833475706	0.117956038	-0.60847526	-0.627681396	0.033744211
ENSG00000008277	-0.42720535	0.871699763	0.979681469	0.657466241	0.478921155	0.207181415	0.148652808	0.429313114	0.283808298	-0.138176645	0.372428223	0.146486131	0.150918231	0.44434558	0.047805052	-0.071846586	-0.099648587	0.0177961	-0.658868944	-0.077899987	-0.232283977	-0.490062346	-0.655999363	-0.107941431	-0.150885159	-0.68716291	-0.85076905	-0.145061487	-0.589635012	-0.365000067	-0.656908623	-0.448778993	-0.900674367	-0.431551933	-0.202744354	-0.568863578	-0.681656815	-0.08556655
ENSG00000008282	0.186135601	-0.037605181	-0.482026774	-0.689892677	-0.308936715	-0.565101104	0.086071636	0.373209802	-0.039503262	0.587522017	0.149687157	-0.018775286	0.477290916	-0.454432022	-0.202563403	-0.076138193	0.019805768	0.200639616	0.008869582	-0.211018181	0.173341374	0.161642222	0.587881376	-0.484391472	-0.388744135	0.107319554	0.238246994	-0.259233535	-0.193472604	-0.026055456	0.267801225	0.317022882	0.487228909	0.462211188	0.277415147	0.692620463	0.561439549	-0.094852544
ENSG00000008283	-0.788684606	0.218209965	0.18010319	0.016694009	-0.102592882	-0.116853235	0.561539885	0.22657887	0.137970437	0.122279459	0.491683774	-0.635547338	-0.529006759	0.177290095	0.308601141	0.432091537	-0.536349803	-0.179477259	-0.240700866	0.01794572	-0.799583516	-0.504381216	-0.490615641	-0.257978251	0.097936223	-0.464818609	-0.016690249	0.68920151	-0.055004889	-0.078242026	0.282746441	0.013978095	-0.100071386	0.15486076	0.087218591	0.020264176	-0.535460262	-0.578258667
ENSG00000008294	-0.409569471	0.853296828	0.983970349	0.719919295	0.567694977	0.318505557	-0.040428713	0.321175198	0.394542218	-0.094926586	0.366636943	0.129957009	0.093335213	0.412519383	-0.062279052	-0.259836577	-0.024861864	0.023720168	-0.576330599	0.040536556	-0.059383184	-0.369654372	-0.608000412	-0.067690468	-0.067579783	-0.66115654	-0.857367836	-0.085511255	-0.516289304	-0.344769759	-0.687146803	-0.514482975	-0.946319748	-0.585926091	-0.185022967	-0.629955066	-0.69682266	-0.045116548
ENSG00000008300	-0.085136249	0.287555941	0.7924048	0.971347371	0.491082659	0.677126223	-0.3249669	-0.296428464	-0.004615109	-0.624093011	-0.1730893	0.227716478	-0.186252671	0.481701618	0.207847425	-0.110027177	0.090958307	-0.326101612	-0.39820394	-0.009302115	-0.000794911	-0.381555924	-0.755637972	0.580385408	0.534996273	-0.09713248	-0.472961617	0.216946061	0.113019357	-0.057136637	-0.420629948	-0.458944028	-0.728220997	-0.688985543	-0.33241141	-0.920769776	-0.640848935	0.183792941
ENSG00000008311	-0.732966216	0.472030447	0.580682934	0.365079601	0.440326543	0.309000635	0.218575876	0.193142625	0.199786344	0.005205549	0.482359405	-0.475079621	-0.441126001	0.217692005	-0.021221827	0.176102373	0.039389548	0.112421702	-0.198685298	0.187840547	-0.554945105	-0.495220883	-0.482889439	-0.125217117	-0.037516576	-0.627047567	-0.503922238	0.47760859	-0.069566483	-0.004422127	-0.030423036	0.093181202	-0.401574697	-0.139566617	-0.369942228	-0.417727569	-0.8396734	-0.432899521
ENSG00000008324	0.05430731	-0.263965854	-0.692048041	-0.751452279	-0.584542893	-0.656240115	0.166516386	0.163584794	0.196888149	0.685625732	0.198185831	-0.352048226	-0.003530632	-0.152943459	-0.172972674	-0.22816037	-0.27586879	0.075292796	0.347080165	-0.020450948	0.062701522	0.655643604	0.58530092	-0.552572857	-0.269861598	0.067101184	0.567426214	-0.107694883	-0.179641409	-0.34354566	0.196867698	-0.001882956	0.467034675	0.316132977	0.728289304	0.860763714	0.638437286	0.009080381
ENSG00000008382	-0.195070712	-0.177495521	-0.300473709	-0.395059813	-0.355989375	-0.393724643	0.503969459	0.122553896	-0.089171502	0.029741991	0.000367509	-0.202695361	-0.056468292	0.034423952	0.443549892	0.660598431	-0.423326398	0.139317802	0.0038652	-0.244282194	-0.494321387	-0.311474785	-0.049018727	-0.230654831	-0.117532829	-0.044687395	0.317907872	0.201442349	-0.071905006	0.040457444	0.631932853	0.192917302	0.286314314	0.422139809	0.170347754	0.377024529	0.046572875	-0.526332299
ENSG00000008394	-0.168151957	-0.056298307	-0.082776668	-0.148822999	-0.553545578	-0.47576907	0.644920521	0.216831101	-0.224740448	-0.03654165	0.062400573	-0.268768613	-0.147447647	0.487723393	0.489339973	0.459909758	-0.514486286	-0.239671243	-0.204854272	-0.469594612	-0.7289363	-0.088511067	-0.294610655	-0.185900559	-0.045514889	-0.121748376	0.300834397	0.004087877	-0.278081174	-0.520067647	0.068591603	-0.140288376	0.047581212	0.298097654	0.42741292	0.305347096	0.082302492	-0.026386747
ENSG00000008405	0.102928161	-0.330463962	-0.795671833	-0.891016954	-0.402253182	-0.564014206	0.102706317	0.162135937	0.110906252	0.679103432	0.150721759	-0.298586275	0.179932246	-0.570410537	-0.297198093	-0.056505807	0.034625418	0.340320318	0.439774757	0.026758239	0.195369287	0.435859807	0.806380118	-0.530687159	-0.38025484	0.159537115	0.497042114	-0.090466452	-0.003926075	0.052327698	0.519895209	0.441722463	0.706390746	0.527779503	0.346682959	0.854842565	0.612188209	-0.123368071
ENSG00000008438	0.110986983	-0.156919329	0.27388173	0.510263477	0.179393766	0.44840922	-0.112482906	-0.343635745	-0.500009032	-0.722984177	-0.435980308	0.273222268	-0.065456235	0.122121097	0.505679174	0.48333046	0.036436837	-0.34062989	-0.337345501	-0.246558428	-0.208927463	-0.71346472	-0.560141723	0.667723804	0.565715562	0.319170952	-0.037215178	0.375517532	0.45886015	0.42355836	0.282298932	0.09983372	-0.060181647	-0.085499244	-0.476182926	-0.590555266	-0.339756912	-0.114605597
ENSG00000008441	-0.28768389	0.104276694	0.549213048	0.822289779	0.297411908	0.605906461	-0.333449179	-0.457797495	0.199288335	-0.42657764	-0.067449187	-0.087834855	-0.630872955	0.580033473	0.269602608	-0.205040859	-0.264653885	-0.476929529	-0.184711264	0.223906953	-0.093686305	-0.156413075	-0.765189009	0.488253855	0.726079583	-0.101680475	-0.1541729	0.618818388	0.254377965	-0.075204114	-0.245206839	-0.645978881	-0.636682248	-0.767901142	0.035681793	-0.729226069	-0.61287469	-0.071922791
ENSG00000008513	0.391907576	-0.372494907	-0.011410294	0.323817643	-0.35358295	0.086598899	-0.106137048	-0.394599234	-0.613289845	-0.578208872	-0.573341074	0.300540222	-0.27887142	0.743434571	0.677934414	0.194270388	-0.38209562	-0.699664059	-0.234733043	-0.374378442	-0.325815165	-0.056733369	-0.54019206	0.593105457	0.61147064	0.471709157	0.422944078	0.164325896	0.290623842	-0.109249847	-0.068062175	-0.433672385	-0.024288846	-0.181955641	0.292879414	-0.216231586	0.164570424	0.063889153
ENSG00000008516	-0.703912585	0.4439209	0.167056036	-0.21211329	-0.252459709	-0.489654821	0.695084661	0.585241866	0.198150022	0.382466963	0.604695358	-0.467016912	-0.139305104	0.190316214	0.311339304	0.375052168	-0.701722085	-0.085186204	-0.457511726	-0.197049099	-0.756112805	-0.472911264	-0.368587686	-0.5826015	-0.205530755	-0.58014251	-0.076562365	0.348833215	-0.463828235	-0.31403192	0.159226375	-0.106560886	-0.137923914	0.266817166	0.347345738	0.319322445	-0.288066153	-0.63727295
ENSG00000008517	0.892038923	-0.521339444	-0.244373911	0.131060634	-0.082275991	0.20430645	-0.497363465	-0.518721864	-0.514797259	-0.614117811	-0.887620198	0.825487774	0.363185976	0.041492119	0.312425606	0.069764008	0.157604389	-0.181505588	0.057412709	-0.229493062	0.515205741	0.066891175	0.069933607	0.679833482	0.365968446	0.794682203	0.309022688	-0.326072072	0.379890563	0.36184427	0.101262409	-0.093706539	0.196908671	-0.116856857	-0.097285468	-0.186304989	0.495074125	0.279431484
ENSG00000008710	0.269464618	-0.149663476	0.43981654	0.820685617	0.546805746	0.871854098	-0.613096866	-0.654393032	-0.219439394	-0.804855088	-0.549219108	0.413985249	-0.208617364	0.234711549	0.133354491	-0.04857624	0.409153849	-0.182188747	0.004274618	0.162452994	0.284725206	-0.231854843	-0.443050663	0.864944045	0.60556817	0.310956461	-0.243258696	0.198766826	0.538047412	0.407350134	-0.129698357	-0.143673169	-0.355294067	-0.58607415	-0.584529708	-0.923641944	-0.428041929	0.199263996
ENSG00000008735	-0.349952611	-0.398306456	-0.124978261	0.222211723	0.12189841	0.493124169	-0.168387905	-0.606473214	0.173944693	-0.218063046	-0.030862709	-0.459940561	-0.871034681	-0.021923859	0.034782231	0.035715243	-0.088887426	-0.198216429	0.456867222	0.556857738	-0.09517466	0.054787068	-0.198325825	0.360212769	0.551982011	0.098776783	0.256897226	0.814186398	0.655756205	0.389505149	0.326680934	0.015059914	0.071503058	-0.233080541	-0.131601547	-0.305017278	-0.395286167	-0.185934153
ENSG00000008838	-0.059014767	-0.337825006	0.066730694	0.447462502	0.532207631	0.85145406	-0.561733232	-0.704922739	0.060980253	-0.362328771	-0.194509129	-0.197638414	-0.631636517	-0.162452176	-0.312907608	-0.217167581	0.580787813	0.025585455	0.547733417	0.625593631	0.286394899	0.139093691	-0.014671398	0.581462923	0.459350754	0.193223492	-0.057957305	0.499115927	0.763477796	0.540589232	0.089704243	0.227428255	0.000138122	-0.384424474	-0.59090909	-0.628694454	-0.447128076	0.154756838
ENSG00000008853	0.0215241	-0.609949538	-0.791402878	-0.657836335	-0.403082676	-0.299774089	0.059923484	-0.226843058	-0.05203047	0.294494708	-0.104565768	-0.394882993	-0.2455963	-0.305787747	0.097097551	0.269262685	-0.126334854	0.152457237	0.492930515	0.028846776	-0.072877171	0.190104972	0.442455552	-0.166216741	0.057521628	0.314834962	0.703748867	0.393145938	0.371421002	0.252730372	0.874996072	0.397287613	0.709364086	0.40177495	0.271504656	0.587734923	0.360127175	-0.386072073
ENSG00000008869	-0.327634643	0.765452835	0.97122394	0.791660163	0.626249732	0.444123545	-0.144269306	0.20136773	0.33451935	-0.191459673	0.277079224	0.163767867	0.082006104	0.336732027	-0.115726558	-0.294450889	0.119057626	-0.001182891	-0.511696966	0.077252475	0.037891895	-0.345479567	-0.575911855	0.071247638	0.017622948	-0.55186479	-0.848532728	-0.077895506	-0.377831456	-0.254843314	-0.689118437	-0.445554669	-0.905868394	-0.613378006	-0.304022493	-0.727603533	-0.697849497	0.088058303
ENSG00000008952	0.045469047	-0.087974302	-0.588429993	-0.764902292	-0.652382082	-0.815193437	0.316997797	0.393086077	0.11843499	0.715237619	0.271648856	-0.25144556	0.224751193	-0.16264615	-0.079690563	-0.145874146	-0.396120083	-0.00739153	0.057104147	-0.226179695	-0.031097373	0.453071898	0.495025912	-0.642834489	-0.341968574	0.009333479	0.475990648	-0.211393059	-0.362635122	-0.428617682	0.124958622	-0.027700679	0.418073478	0.419023742	0.762995456	0.914069897	0.671493947	-0.00618218
ENSG00000008988	0.30151549	-0.458944466	-0.764331582	-0.774940498	-0.91318686	-0.834877415	0.536112128	0.222155843	-0.476931129	0.234391348	-0.136422904	-0.06982949	0.215340694	-0.058051448	0.364604772	0.408537596	-0.461738892	-0.248738965	-0.005803404	-0.544603416	-0.366066091	0.16419614	0.320882883	-0.270246594	-0.149110347	0.387151909	0.765902447	-0.194027765	-0.083961186	-0.219932251	0.38427099	0.199945296	0.72185248	0.744305461	0.592548552	0.873994082	0.801239527	0.041338072
ENSG00000009307	-0.597376731	0.821461182	0.484533078	0.008789239	-0.014975854	-0.43072193	0.433271764	0.731938279	0.573836386	0.552477335	0.740629376	-0.24573081	0.172678317	0.227496175	-0.071893881	-0.213986571	-0.506754839	0.047846886	-0.533721171	-0.098146817	-0.274354541	-0.123142982	-0.255246075	-0.718968877	-0.401156989	-0.788546982	-0.461006941	-0.115286485	-0.85132451	-0.668696653	-0.461137169	-0.475271138	-0.57647327	-0.124342927	0.446132055	0.193900083	-0.255018593	-0.224079411
ENSG00000009335	0.100196611	0.406266944	0.656242742	0.606552547	-0.053396087	-0.020205831	0.11965071	0.181343498	-0.295771277	-0.465656868	-0.189733029	0.45332494	0.282267589	0.741968963	0.634368459	0.185390815	-0.415509411	-0.484829619	-0.869762393	-0.648730444	-0.343655334	-0.535383682	-0.813126678	0.254500742	0.283989028	-0.083070633	-0.270208028	-0.148049274	-0.382657724	-0.459025325	-0.409560457	-0.624849482	-0.618567269	-0.321051887	0.172494527	-0.410167551	-0.191253191	0.043299952
ENSG00000009413	-0.52995072	0.865451749	0.974154724	0.655282795	0.635609215	0.348280275	0.054735818	0.361594315	0.39467958	-0.087100122	0.441308302	0.048614798	0.01872643	0.326799384	-0.096150669	-0.130172542	0.019406298	0.134830974	-0.505524732	0.140855516	-0.165116951	-0.4656286	-0.585032369	-0.112918624	-0.164777728	-0.74161418	-0.910875642	-0.019854742	-0.476646446	-0.201351219	-0.59366449	-0.343899822	-0.881285093	-0.471415437	-0.338422386	-0.630776178	-0.803544845	-0.186557304
ENSG00000009724	-0.582788973	0.285732375	0.537716426	0.581342654	0.654976541	0.679259932	-0.294074943	-0.23825502	0.50130739	-0.007345602	0.358241642	-0.499216088	-0.65785392	0.157300854	-0.388202379	-0.369918325	0.353237726	0.155989102	0.225928623	0.583124594	-0.0079709	0.050850678	-0.278089254	0.091318786	0.177741065	-0.484442602	-0.474408185	0.488979079	0.173896167	-0.003651748	-0.238118097	-0.096544612	-0.518349075	-0.583476323	-0.359654966	-0.629578943	-0.822203009	-0.038482835
ENSG00000009780	-0.259793024	0.198989086	-0.305670262	-0.72120854	-0.45341904	-0.771671102	0.653456308	0.64842369	0.094256181	0.593816619	0.450478119	-0.24024273	0.138467677	-0.015399107	0.025076237	0.224807391	-0.467813064	0.199122998	-0.051879927	-0.12420089	-0.443453739	0.077953703	0.258568666	-0.75321124	-0.64497972	-0.357802489	0.133523492	-0.228687475	-0.545903419	-0.278073843	0.068039083	0.103375805	0.256567342	0.566768794	0.446724566	0.769361588	0.302960758	-0.404812226
ENSG00000009790	-0.567889287	0.300781108	0.118984813	-0.145265827	0.271458656	-0.005016668	0.059120852	0.164814203	0.556188182	0.393814585	0.419339222	-0.371958628	-0.332170775	0.120907211	-0.089456651	0.016462519	-0.185960299	0.482093597	0.168939535	0.379496023	-0.182029198	-0.064744688	-0.02749234	-0.463380592	-0.281864284	-0.568716571	-0.215300081	0.339088702	-0.219119508	0.037506279	0.258155226	-0.057999912	-0.217914629	-0.150362527	0.078281562	0.082022402	-0.420309168	-0.813151616
ENSG00000009830	-0.038209552	-0.388600356	-0.115156995	0.341131378	0.084740934	0.501237114	-0.462910088	-0.676163409	0.292761734	-0.127218205	-0.097653257	-0.295189428	-0.675416106	-0.01404632	-0.258034072	-0.52868961	0.088603336	-0.326348637	0.50695252	0.557858647	0.371317006	0.568451903	0.000496489	0.410031345	0.590556274	0.234760536	0.252798941	0.44290478	0.54567639	0.057440768	-0.164066717	-0.280318816	-0.065852578	-0.498971982	0.094641649	-0.304602446	-0.101296486	0.446481391
ENSG00000009844	0.13908588	0.166176963	-0.35325275	-0.717571935	-0.532492159	-0.859232895	0.437523993	0.671192156	-0.116627858	0.585880217	0.242485072	0.064680128	0.584248498	-0.135541143	0.014100333	0.063538406	-0.309885175	0.075565727	-0.265771881	-0.449150213	-0.142436055	0.097427908	0.38768525	-0.650656225	-0.566388119	-0.068914711	0.187003496	-0.492286291	-0.564720476	-0.354056061	0.006595182	0.090761543	0.334368837	0.565249102	0.509423362	0.819249836	0.623691984	-0.098853297
ENSG00000009950	0.314664132	-0.203816228	0.019281333	0.243142781	0.210645912	0.373325114	-0.610769457	-0.435050009	-0.165569883	-0.262459839	-0.436909269	0.340572172	-0.12557808	0.242695406	0.209448795	-0.120371304	0.043856719	-0.127769477	0.00704066	0.065738293	0.260013667	-0.065324446	-0.165357114	0.42985162	0.435284641	0.337866062	0.106869068	0.269740818	0.38132063	0.344795472	0.194787054	-0.201434567	-0.055332591	-0.396539968	-0.030052314	-0.305656422	-0.015930499	-0.333073681
ENSG00000009954	-0.50903489	0.845545969	0.955633268	0.666296019	0.385233619	0.163086968	0.179091997	0.39808439	0.336004776	-0.093967168	0.414839613	0.027432078	0.025317495	0.534179875	0.119933169	-0.092440025	-0.252577097	-0.09208067	-0.67629766	-0.091584654	-0.310424016	-0.457467213	-0.733318834	-0.131801963	-0.045401924	-0.703694556	-0.753140638	-0.007607689	-0.583353188	-0.464802794	-0.625552727	-0.562694209	-0.923304214	-0.481204044	-0.041534385	-0.528661161	-0.692944161	-0.120309526
ENSG00000010017	-0.075217233	0.7053688	0.527369232	0.146152375	0.202914002	-0.155183257	0.145180557	0.572965723	0.145421285	0.078151172	0.257980028	0.468046338	0.545645402	0.060032607	0.007466415	-0.079094623	-0.227654426	0.032119815	-0.618194151	-0.114565963	0.04861625	-0.36618754	-0.232733461	-0.254116958	-0.3520233	-0.383806713	-0.596841554	-0.419294266	-0.612546078	-0.116699023	-0.525852532	-0.305290988	-0.480811277	-0.079308266	-0.033920106	-0.099868517	-0.108970885	-0.163406574
ENSG00000010072	-0.476563018	-0.168005146	-0.367214601	-0.482241028	-0.396143428	-0.372247962	0.612735557	0.204673576	-0.085343848	0.316706224	0.379662884	-0.703448439	-0.465911021	-0.057107164	0.080288818	0.401568941	-0.281059086	-0.039583431	0.186453772	0.019741348	-0.708094369	-0.034990028	0.067836462	-0.366551715	-0.163565298	-0.190167783	0.348321421	0.392046635	0.0628752	-0.051893342	0.38222726	0.385734962	0.440667515	0.557456928	0.15942023	0.468666755	-0.032795901	-0.302065219
ENSG00000010165	0.002999876	0.149082171	0.198087043	0.287841206	-0.481067263	-0.316713639	0.226857389	0.112065005	0.077401357	-0.001992685	0.085242367	-0.060069256	0.029756443	0.495459165	0.251241476	-0.281993399	-0.54174656	-0.643522434	-0.438972754	-0.42444462	-0.144643648	0.248118347	-0.384704212	-0.027663933	0.293247256	-0.039970478	0.150933942	-0.145662012	-0.390649466	-0.878353087	-0.577545061	-0.747888632	-0.388312347	-0.262713229	0.714656624	0.062899889	0.185458967	0.627198261
ENSG00000010219	0.269600837	-0.419649333	-0.689127922	-0.723745064	-0.04656492	-0.179747781	-0.00573996	-0.022418284	-0.078786818	0.241517687	-0.123532834	0.027286373	0.27059687	-0.770695359	-0.345655542	0.19767337	0.438491316	0.589765021	0.599929014	0.204875999	0.335538948	0.203023725	0.830757931	-0.187007752	-0.447313759	0.286706626	0.258731104	-0.235403772	0.237814265	0.562807415	0.572088705	0.777771718	0.743313547	0.585443062	-0.300050233	0.490109064	0.434531473	-0.10425538
ENSG00000010244	0.13516177	-0.265361771	-0.617533474	-0.704684105	0.001722255	-0.175996295	-0.046532983	0.102610152	0.016381416	0.470878648	0.131939517	-0.149856551	0.247633788	-0.919016176	-0.591181502	-0.075683886	0.515223732	0.472347411	0.523539724	0.286075421	0.388599496	0.276146096	0.884925127	-0.300351928	-0.444873426	0.186700851	0.161970629	-0.167667432	0.219145673	0.476221494	0.37936053	0.795496631	0.717703175	0.562020382	-0.27855966	0.506867337	0.395654196	0.047115331
ENSG00000010256	0.409831599	-0.820525677	-0.75094268	-0.361433849	-0.814095571	-0.356352314	0.173463784	-0.379704916	-0.589334358	-0.22310508	-0.505529457	-0.035739358	-0.166038679	0.038198455	0.563594658	0.398961055	-0.441770725	-0.585739215	0.113762413	-0.410580743	-0.23679485	0.114870268	0.043140518	0.317758213	0.503551497	0.748005144	0.966035423	0.253816227	0.46953238	0.04578512	0.543491143	0.059683909	0.68399229	0.405757834	0.467789862	0.441269577	0.634013533	0.147128846
ENSG00000010270	-0.05540259	-0.18185657	-0.730673104	-0.971422149	-0.429633667	-0.673478127	0.405699683	0.407259798	0.061977814	0.720286716	0.348755073	-0.369379211	0.211233585	-0.652514986	-0.351194926	0.082650126	0.009904617	0.354742272	0.362066894	0.036372281	-0.024656739	0.320820746	0.794662953	-0.668716072	-0.600986726	-0.00967696	0.363218907	-0.190959355	-0.138542678	0.045253472	0.385007937	0.59317896	0.733381966	0.762463302	0.223106067	0.914543169	0.547194364	-0.09801159
ENSG00000010278	-0.233229791	0.335455616	0.519522307	0.498426745	-0.089923713	-0.029873897	0.086638644	0.055681579	0.088991903	-0.168209169	0.036421148	-0.009694224	-0.202665651	0.874459367	0.548978397	0.016942028	-0.603029212	-0.400181315	-0.559874137	-0.348970348	-0.426367994	-0.243426997	-0.773841578	0.03883995	0.343159633	-0.284851506	-0.09744312	0.22972181	-0.339652148	-0.589443063	-0.246092451	-0.778254526	-0.646281534	-0.49355146	0.479808947	-0.267438544	-0.321393494	-0.225998917
ENSG00000010292	-0.440313182	0.385125823	0.575994424	0.44861521	-0.086527912	-0.037296925	0.535992745	0.271470289	-0.213763717	-0.328323314	0.190044872	-0.134296996	-0.180369836	0.573181082	0.56580985	0.46801416	-0.491524126	-0.443884696	-0.686744415	-0.40846496	-0.822582007	-0.681609385	-0.848289015	0.066439858	0.200323004	-0.351591757	-0.234946604	0.268747048	-0.248318937	-0.336923049	-0.181644427	-0.273360861	-0.433130818	-0.01494196	0.010790308	-0.320415801	-0.508619129	-0.171741529
ENSG00000010295	-0.10446306	-0.222493413	0.011551286	0.288006418	0.492764534	0.685730126	-0.662465586	-0.622191663	0.303269136	-0.140092315	-0.143511746	-0.065598783	-0.595555127	-0.063306115	-0.177851239	-0.297646197	0.177288428	0.072673159	0.460421492	0.712094678	0.388057163	0.125425149	-0.038157595	0.376232908	0.434609836	0.109555792	-0.010488152	0.604227611	0.597505584	0.58706488	0.213026543	-0.077958169	-0.09522803	-0.52346534	-0.2533051	-0.445283434	-0.362767322	-0.36895315
ENSG00000010310	-0.071113657	-0.200454025	0.106703536	0.284113628	-0.011989321	0.210969502	-0.051625795	-0.292457312	-0.318864866	-0.321471148	-0.232518934	-0.203588856	-0.376462045	0.469335947	0.444225432	0.326530148	-0.032753021	-0.201461684	-0.110564599	-0.282375451	-0.448133672	-0.312142018	-0.439580823	0.314040044	0.43562471	0.102698528	0.185390683	0.479647026	0.301435862	-0.03700418	0.374715368	-0.004011273	-0.027683435	-0.132613142	-0.029911172	-0.269856493	-0.29177476	-0.245341513
ENSG00000010318	0.085349124	0.063259554	0.43772329	0.550835591	0.343137539	0.441808883	-0.273615247	-0.255101771	-0.137109486	-0.407262879	-0.250912295	0.088492797	-0.170945053	0.565387782	0.109590924	-0.022516817	0.349572613	0.061624525	-0.034021694	-0.111694906	-0.098087738	-0.052577552	-0.354750474	0.35104245	0.175482753	-0.065852485	-0.247958543	-0.024004288	0.060714927	-0.173194864	-0.183675593	-0.159093107	-0.395227346	-0.42829968	-0.244396866	-0.550283192	-0.37384645	0.114157283
ENSG00000010319	0.770023791	-0.500216104	-0.249798191	0.036965274	-0.51448799	-0.171077986	0.00884669	-0.276216468	-0.847225188	-0.680148632	-0.843225229	0.716568285	0.292408631	0.431731196	0.80401856	0.496903709	-0.337337539	-0.523440657	-0.306902383	-0.665926508	-0.144303503	-0.21554518	-0.284116299	0.587587773	0.398711454	0.740350693	0.514498432	-0.2401893	0.200667277	0.076053792	0.160143671	-0.192387253	0.252620738	0.167943659	0.195947216	0.01628911	0.544251169	0.109721771
ENSG00000010322	-0.011786182	0.001549575	0.469877274	0.731603449	0.755099085	0.951668978	-0.615640746	-0.562085251	0.085058601	-0.550556346	-0.240381357	0.186848456	-0.376960678	0.039679619	-0.195032133	-0.214706292	0.518622213	0.046183347	0.210618716	0.542658223	0.342537186	-0.11933105	-0.284969255	0.64681487	0.398303541	0.045469379	-0.425408037	0.286070291	0.509203322	0.517765083	-0.191752663	-0.026810542	-0.386061115	-0.597017024	-0.703720284	-0.901848315	-0.609265579	0.060760453
ENSG00000010327	-0.195285948	0.369209827	0.659499154	0.667641233	0.088376694	0.185824749	-0.015010064	-0.024642643	0.040607463	-0.336351752	-0.026972909	0.113569641	-0.274665118	0.935749647	0.490329834	-0.026890821	-0.470142258	-0.400726227	-0.518628677	-0.202872598	-0.384037167	-0.24820193	-0.845838066	0.200390981	0.355019938	-0.289234914	-0.246986962	0.18264929	-0.263177004	-0.461896234	-0.424895182	-0.784615544	-0.747384288	-0.593461744	0.274465431	-0.48889039	-0.440633419	-0.176802338
ENSG00000010361	0.500411278	-0.762522604	-0.591567063	-0.200840699	0.074726765	0.340981983	-0.613766013	-0.70284031	-0.273162668	-0.216293214	-0.625047994	0.151191168	-0.184220009	-0.266205966	0.00261432	0.057757629	0.406969924	0.177731688	0.621819176	0.217357912	0.433012147	0.209585458	0.404601623	0.462426356	0.334950609	0.677041288	0.504238368	0.270417001	0.775392568	0.689492105	0.708818551	0.388764569	0.570107102	-0.001433445	-0.222900519	-0.006005703	0.276961443	-0.191591903
ENSG00000010404	-0.094027251	0.432793165	0.882638206	0.940008367	0.584119954	0.648433658	-0.263664452	-0.147652646	0.018030029	-0.597672213	-0.114666815	0.32033061	-0.058482938	0.474694166	0.141276039	-0.08236868	0.162037524	-0.16504825	-0.427182803	0.006424566	-0.005156336	-0.421946216	-0.715246853	0.482809254	0.319498326	-0.221958657	-0.643438542	0.035435459	-0.039443276	-0.049386539	-0.520078119	-0.40869122	-0.789707927	-0.640096011	-0.435106321	-0.921257722	-0.673100908	0.135086477
ENSG00000010438	0.223095105	-0.444975094	-0.492811785	-0.216734843	-0.461178515	-0.242892734	-0.233793989	-0.340634947	0.186483089	0.258362721	-0.171452719	-0.223680256	-0.221774229	0.197671314	0.041444347	-0.371249682	-0.251945507	-0.186496963	0.336785181	-0.055666324	0.24181365	0.698092114	0.24046682	-0.053007415	0.293785697	0.297703052	0.63709286	0.106646024	0.090899508	-0.416338167	0.150013419	-0.389063108	0.170134641	-0.212341225	0.761315765	0.39470984	0.476430045	0.224874726
ENSG00000010539	-0.032167404	-0.020213242	-0.59609224	-0.892349991	-0.488564517	-0.77952054	0.402956358	0.536898152	0.050414091	0.766907177	0.38149593	-0.281527605	0.359180877	-0.510079034	-0.245266104	0.009173584	-0.139140483	0.21136918	0.082379534	-0.163785043	-0.047537214	0.237258834	0.653714643	-0.718686211	-0.551755748	-0.049730531	0.313394047	-0.236709456	-0.308914857	-0.151050293	0.266551926	0.387253416	0.58523458	0.673614701	0.39867721	0.920930197	0.580362318	-0.097447703
ENSG00000010626	0.154943395	-0.735566596	-0.668177963	-0.305293756	-0.192118208	0.099890173	-0.316775243	-0.575593629	-0.043380101	0.131787849	-0.241350446	-0.462104845	-0.488077393	-0.158650457	-0.15103459	-0.109620197	0.288323431	0.079976383	0.73326164	0.194719653	0.154473079	0.546840457	0.448536415	0.140515005	0.28490779	0.421530872	0.658207685	0.389213013	0.611302882	0.144901916	0.585615177	0.311895222	0.566149832	0.047644204	0.143901435	0.248554486	0.25434657	0.088712273
ENSG00000010803	-0.299326957	-0.110083915	0.266128454	0.563608764	-0.037166946	0.352783135	0.047898465	-0.343359164	-0.110931854	-0.396603065	-0.009838065	-0.335406615	-0.555148173	0.251492437	0.295785072	0.0886489	-0.219504448	-0.636841982	-0.204644398	-0.034955803	-0.354172501	-0.263148576	-0.617829918	0.447650027	0.707013077	0.067966029	0.101534965	0.637862831	0.378367565	-0.085393542	-0.035682809	-0.218142105	-0.206182943	-0.256957381	-0.027871176	-0.464193481	-0.424832586	0.22139482
ENSG00000010810	0.297673538	-0.173990555	-0.556431748	-0.613005438	-0.654974902	-0.705535569	0.304617742	0.30912225	-0.043302966	0.460003785	0.10521991	-0.036146544	0.406736326	-0.31046236	-0.197272541	-0.210813214	-0.160769369	-0.124920859	0.080007558	-0.261757245	0.164286279	0.562245214	0.563765366	-0.39849679	-0.315114818	0.20671554	0.420879321	-0.525954521	-0.298379359	-0.427479661	-0.177478449	0.030674852	0.433283305	0.457948183	0.559654392	0.764741962	0.798480599	0.573545361
ENSG00000010818	-0.424994792	0.728733311	0.97523755	0.793688864	0.560157221	0.416104626	0.041067645	0.20034412	0.267729505	-0.319359963	0.253414052	0.133158952	-0.000191198	0.399525348	0.082239739	-0.028901892	-0.040054356	-0.03429251	-0.557448727	0.027550646	-0.179070828	-0.534188578	-0.723044612	0.104683584	0.051286346	-0.574329858	-0.8060162	0.029073074	-0.358777574	-0.196288611	-0.553472685	-0.41661638	-0.888289258	-0.517412032	-0.338600118	-0.743291839	-0.786457016	-0.058993365
ENSG00000011007	0.072673202	0.517458639	0.706632749	0.633583968	0.352698396	0.277632193	-0.113019982	0.181553338	-0.008883413	-0.28154621	0.044797976	0.370650456	0.359911667	0.162188479	-0.123456698	-0.284072501	0.238595695	-0.176396115	-0.503176605	-0.155941984	0.168124141	-0.189390623	-0.351232155	0.205339597	0.019103322	-0.183464785	-0.617244425	-0.393894154	-0.296154436	-0.27061184	-0.763031711	-0.297259456	-0.60082004	-0.355377224	-0.277942265	-0.548445208	-0.266579958	0.54361502
ENSG00000011009	0.207066516	-0.897297372	-0.823289819	-0.406902672	-0.428987705	-0.022255501	-0.111217549	-0.596033748	-0.289716074	-0.072104321	-0.392520438	-0.299449296	-0.466668772	-0.234083715	0.203466466	0.256375344	-0.075492722	-0.183660707	0.573210124	0.085259827	-0.022577486	0.24030075	0.293294744	0.283324818	0.448556325	0.636860284	0.868324212	0.535631952	0.746626519	0.405630516	0.805497473	0.342735151	0.759976922	0.2857774	0.164538963	0.32849129	0.369824605	-0.108262167
ENSG00000011021	-0.369522161	0.440929674	0.688648967	0.744170372	0.666233316	0.659850482	-0.374352659	-0.183704519	0.600470952	-0.147341366	0.247580287	-0.046417472	-0.247009404	0.024041662	-0.356303587	-0.511050758	0.204092454	0.018759916	-0.036141201	0.520103507	0.364799823	-0.007249976	-0.335852507	0.193461394	0.231031746	-0.383481338	-0.628284909	0.193797257	-0.008482749	-0.013662658	-0.531243921	-0.395109989	-0.739046136	-0.731235143	-0.312784908	-0.730371479	-0.672431389	0.212349488
ENSG00000011028	0.315917608	-0.426554129	0.102683123	0.494222761	0.030626739	0.468880344	-0.123324052	-0.549270577	-0.660491794	-0.921170416	-0.678244631	0.370589058	-0.164107431	0.227639126	0.607707193	0.549351486	0.018627515	-0.435259357	-0.16090769	-0.243506244	-0.201637881	-0.536374344	-0.530559093	0.860223668	0.657706655	0.539771766	0.175476264	0.297866682	0.601563994	0.451870006	0.273143975	0.069300325	0.060324489	-0.055171652	-0.432742413	-0.578318856	-0.173527156	0.048774742
ENSG00000011105	-0.231237527	-0.066419457	-0.084089313	0.102556604	-0.310378191	-0.120937176	-0.086518988	-0.170484145	0.369885015	0.253458996	0.177739556	-0.381242853	-0.335056249	0.136629169	0.107468419	-0.369595256	-0.535141298	-0.486957078	-0.091318057	0.009829178	0.05306535	0.249373291	-0.19222271	-0.068046031	0.509087	0.017098732	0.34345338	0.486231921	0.032072447	-0.40415727	0.005084207	-0.555483198	-0.151142688	-0.346728728	0.681997499	0.127787474	0.048214813	0.092738689
ENSG00000011114	-0.454669351	0.910614606	0.879686216	0.516636603	0.384767124	0.061810457	0.208489696	0.534494495	0.453847713	0.071768813	0.526529101	0.075746624	0.219927809	0.272223446	-0.14427691	-0.257032889	-0.136621198	0.027038185	-0.587867914	0.010352942	-0.095398597	-0.271448681	-0.46779627	-0.282221918	-0.27231451	-0.73415062	-0.82886423	-0.267966542	-0.706900658	-0.479117411	-0.79834811	-0.482572479	-0.862746673	-0.378916532	-0.062121762	-0.386963035	-0.535708773	0.094922274
ENSG00000011132	0.55063604	-0.681192675	-0.381081559	0.061481417	-0.130497995	0.223781212	-0.275602597	-0.613010196	-0.370977733	-0.538322599	-0.702939016	0.291684017	0.090902664	-0.2080698	0.24276289	0.261041654	0.237770577	-0.084011745	0.278250977	-0.169474294	0.323507168	0.017495541	0.130586174	0.598277051	0.440814869	0.708183013	0.444542757	0.020094908	0.557869503	0.352797746	0.466861295	0.206680089	0.368403639	0.0415881	-0.193660751	-0.130754873	0.291010657	0.337753066
ENSG00000011143	0.774105181	-0.80199691	-0.545266458	-0.046419669	-0.528355802	-0.027133325	-0.165029408	-0.549283178	-0.722239614	-0.575722761	-0.816589661	0.458120073	0.120908484	-0.041254442	0.476079513	0.261316187	-0.105467551	-0.579940941	0.05584059	-0.385898485	0.169410065	0.074660959	0.032766556	0.687379269	0.588935477	0.963449549	0.726925949	-0.042052367	0.572105842	0.256131533	0.282001683	0.028316576	0.530617457	0.199694446	0.122190189	0.067057716	0.645998919	0.458188714
ENSG00000011198	-0.674800385	0.637015102	0.348922903	-0.018047863	0.505605748	0.050374007	-0.004457749	0.397641747	0.871718494	0.664571568	0.775319434	-0.496850304	0.00922867	-0.366662291	-0.657997286	-0.433328387	0.234373743	0.59384268	0.082617741	0.442940678	0.211545944	0.064422143	0.220293618	-0.650851095	-0.456048235	-0.764764415	-0.595795588	0.079883452	-0.417840122	-0.17553343	-0.131301245	0.056336194	-0.38340076	-0.216980809	-0.107804427	0.005663916	-0.48790029	-0.200302051
ENSG00000011201	-0.229726131	0.066100846	-0.054856514	-0.008585769	-0.006449936	-0.011179982	-0.340564546	-0.135177315	0.606297982	0.480298117	0.260931179	-0.337872685	-0.398804275	0.227178593	-0.20550311	-0.632619297	-0.279728482	-0.04134447	0.212839965	0.353041953	0.248506866	0.542816037	0.056340569	-0.262715199	0.163181274	-0.200154143	0.135109027	0.315633506	-0.082620795	-0.325783427	-0.108294082	-0.544652499	-0.245389833	-0.508448411	0.611959997	0.143052381	-0.007284019	-0.177630836
ENSG00000011243	-0.251034683	0.506197426	0.672859606	0.556768864	0.890224984	0.662462419	-0.558507652	-0.066444643	0.45496675	0.010156305	0.193581115	0.018031238	-0.088029802	0.093831218	-0.439624978	-0.44575859	0.576303065	0.458597098	0.029871553	0.424026827	0.342545437	-0.082743996	-0.13416542	0.044367141	-0.072443721	-0.453400333	-0.747557655	0.075863421	-0.051018104	0.11195924	-0.279988567	-0.087547779	-0.622483893	-0.651505106	-0.499276124	-0.66116372	-0.684853845	-0.186377108
ENSG00000011258	-0.466206507	0.923841395	0.90164754	0.477905537	0.328648805	-0.01118775	0.329957171	0.615590048	0.242625597	-0.009640217	0.47186298	0.127558301	0.23660952	0.407071635	0.096320375	0.011087898	-0.255615773	-0.01354797	-0.754921727	-0.165643531	-0.354996537	-0.539647002	-0.620448109	-0.269622592	-0.272329627	-0.730074276	-0.802142758	-0.192547333	-0.71215802	-0.410200795	-0.637092788	-0.416012038	-0.80989253	-0.250772204	-0.090418318	-0.370452773	-0.574205291	-0.175030262
ENSG00000011260	0.134248504	-0.218579032	-0.647807168	-0.819068553	-0.849144696	-0.928981695	0.608457626	0.434038898	-0.278947488	0.442570217	0.092761991	-0.140515026	0.262497686	-0.040795766	0.257020722	0.308548904	-0.520040449	-0.131502972	-0.077056421	-0.491145284	-0.390066539	0.17493167	0.333174147	-0.510317025	-0.338431639	0.138827414	0.598967051	-0.251657662	-0.316472514	-0.347842835	0.264300452	0.126843845	0.58307864	0.713185473	0.665088236	0.941314329	0.724031854	-0.070824133
ENSG00000011275	0.671596226	-0.393970724	0.056770432	0.501648997	-0.206715979	0.249716606	-0.331796209	-0.494486507	-0.613851974	-0.701189248	-0.720434231	0.50320299	0.070026213	0.445975877	0.418781371	-0.033164142	0.044357614	-0.644090179	-0.214851826	-0.441876893	0.122832016	0.06271978	-0.347122892	0.774555033	0.643892727	0.655470014	0.287700862	-0.148536514	0.333271317	-0.132810703	-0.256663938	-0.346606539	-0.060905967	-0.276709073	0.068855831	-0.388090066	0.271446261	0.654104008
ENSG00000011295	0.554153598	-0.319421764	-0.639622694	-0.700074891	-0.763622923	-0.778579131	0.386358385	0.301113193	-0.475520166	0.182107447	-0.217785234	0.283564091	0.538112972	-0.125173674	0.168959357	0.197989953	-0.238957458	-0.143140698	-0.037873081	-0.51589501	-0.049930074	0.29302448	0.455575048	-0.229906932	-0.334563198	0.413066313	0.535315477	-0.625767871	-0.237029235	-0.223102343	0.02899172	0.145751868	0.597899304	0.665730085	0.462616341	0.783730826	0.925126716	0.310282079
ENSG00000011304	0.322584632	-0.554153023	-0.081791409	0.450592342	-0.349936106	0.215134757	-0.173596416	-0.662931685	-0.390529173	-0.672136915	-0.636397652	0.136528084	-0.324563229	0.486264537	0.671221488	0.201345288	-0.352438766	-0.699685391	-0.108928516	-0.345324267	-0.112515641	-0.05919326	-0.522581589	0.721742037	0.891507013	0.587096634	0.543344691	0.382286458	0.472698167	-0.096064817	0.187793416	-0.433551387	-0.025832514	-0.305190049	0.277039818	-0.312102919	0.087825541	0.282633334
ENSG00000011332	-0.166776103	-0.453156954	-0.415382819	-0.241152808	0.20215673	0.32951721	-0.354489038	-0.483510026	0.154649555	0.14912173	-0.049166654	-0.426693295	-0.703820843	-0.104225891	-0.187458668	-0.026080798	0.221743679	0.321883993	0.746265824	0.601988663	0.043339948	0.273721775	0.285551749	0.055767163	0.120981134	0.085546022	0.306486674	0.602761671	0.589405195	0.523096171	0.601605503	0.329193102	0.361461224	-0.060544838	-0.133302558	0.040065879	-0.15795996	-0.563562275
ENSG00000011347	-0.481082158	0.448535571	0.71555214	0.599739754	0.626813584	0.557303007	-0.020561524	0.035654535	0.046705127	-0.307849033	0.210415542	-0.094680347	-0.261150627	0.16847782	0.035641361	0.179845467	0.19123704	0.05550969	-0.29847787	0.174656166	-0.318406557	-0.654045236	-0.571254409	0.196738428	0.11438166	-0.422482045	-0.628647532	0.381143206	0.072495541	0.240304571	-0.099475059	0.07316936	-0.48311425	-0.272002808	-0.625058037	-0.706848872	-0.855580923	-0.340961957
ENSG00000011376	-0.346454104	0.58304588	0.837212264	0.806773736	0.344796897	0.374530951	-0.055720611	0.080746304	0.216112107	-0.262060173	0.236035592	0.065377101	-0.129573861	0.403107749	0.085406444	-0.260789819	-0.202874262	-0.425876493	-0.583837068	0.027461978	-0.107350945	-0.334502609	-0.737002269	0.204356769	0.331153697	-0.374501251	-0.562762127	0.169408871	-0.21163377	-0.291903289	-0.669881569	-0.594494899	-0.805340281	-0.581227796	-0.071326179	-0.667204388	-0.597264457	0.167219255
ENSG00000011405	-0.451214148	0.886971148	0.950388821	0.577457059	0.534163163	0.211267987	0.163935976	0.485383904	0.242537351	-0.09462258	0.413645755	0.137512749	0.186819763	0.314639423	-0.009521427	-0.016782618	-0.018642526	0.093543086	-0.645026556	-0.041282843	-0.244459568	-0.571681639	-0.585162779	-0.144969215	-0.229102321	-0.697560399	-0.89117028	-0.129556008	-0.5513134	-0.228446292	-0.579585622	-0.284245995	-0.809171258	-0.324053412	-0.325841191	-0.542251359	-0.699267944	-0.176983399
ENSG00000011422	0.102848698	-0.607898922	-0.279322991	0.169178153	-0.215279139	0.245620831	-0.277301673	-0.676046588	-0.248136139	-0.369766368	-0.467611135	-0.132152537	-0.571803533	0.314585835	0.5318345	0.216270679	-0.298872578	-0.433757381	0.146589137	-0.053584182	-0.150894388	-0.071518254	-0.32548796	0.519628757	0.790475722	0.482049733	0.606614919	0.728375855	0.644281961	0.217801019	0.586679942	-0.171236686	0.190886329	-0.220510065	0.21919067	-0.153220759	-0.019209501	-0.271809031
ENSG00000011426	-0.566254806	0.883857632	0.716884005	0.169657074	0.258065065	-0.19312575	0.547335263	0.783367205	0.168035877	0.161570593	0.592039711	-0.051546785	0.290749788	0.195968592	0.053000402	0.244786805	-0.176703678	0.194274	-0.67529605	-0.221954838	-0.532669351	-0.645666818	-0.426838815	-0.481229241	-0.505295279	-0.787728856	-0.741360185	-0.177080991	-0.722354622	-0.310856163	-0.350932385	-0.0483796	-0.536537151	0.092934602	-0.186292356	-0.129302404	-0.535627831	-0.352673796
ENSG00000011451	-0.18351174	-0.09652338	0.324313831	0.696251196	0.534672281	0.846773663	-0.607015801	-0.656603851	0.296218263	-0.358991573	-0.100238934	-0.11291385	-0.596790077	-0.006868156	-0.1685443	-0.380769892	0.217094918	-0.218737296	0.223102123	0.585310201	0.354768596	0.025339535	-0.319835392	0.573792244	0.671990428	0.076341502	-0.168432648	0.614823278	0.582915402	0.350261174	-0.100048466	-0.234458432	-0.359477973	-0.691352837	-0.335842875	-0.754119108	-0.555575165	0.108752341
ENSG00000011454	-0.636595548	0.863846276	0.940444212	0.616160971	0.595014625	0.316881159	0.11852557	0.383020035	0.434459253	-0.022887042	0.531349056	-0.069182388	-0.052881559	0.259043008	-0.102800402	-0.11537701	-0.052046974	0.083538255	-0.510091799	0.175129153	-0.222811174	-0.49539797	-0.593904396	-0.159866857	-0.132574613	-0.770539168	-0.873216881	0.098159485	-0.447936511	-0.188395314	-0.541289825	-0.316415868	-0.840790693	-0.425637656	-0.308196468	-0.585137602	-0.832666265	-0.22386895
ENSG00000011465	0.16980206	0.059782791	-0.286633465	-0.386093745	-0.029888399	-0.212506087	-0.247948222	0.193797528	0.240314599	0.591489147	0.24231744	-0.018531538	0.284447779	-0.482524985	-0.606030156	-0.623811015	0.246496126	0.127507392	0.198877102	0.216258914	0.546723804	0.541967598	0.629211651	-0.344975703	-0.291310699	0.044306831	0.021252073	-0.304439178	-0.112232942	-0.053712241	-0.242000682	0.092811957	0.220716316	0.073145457	0.194445232	0.400770233	0.435588948	0.291649694
ENSG00000011478	0.613396868	-0.842137533	-0.619699989	-0.071120608	-0.35049992	0.145862397	-0.407636462	-0.717347065	-0.386904998	-0.381012319	-0.692425229	0.256363789	-0.135375911	-0.185067778	0.234981443	0.003193534	-0.038628887	-0.437201428	0.344079126	-0.001308769	0.394614878	0.281708946	0.178550615	0.624806881	0.647445289	0.890136869	0.732997794	0.209545432	0.721983803	0.398548811	0.380248422	0.007125682	0.516543092	0.002254945	0.138819196	0.048368456	0.532043469	0.303788857
ENSG00000011485	0.502538765	-0.689424198	-0.32538559	0.255726462	-0.330302104	0.233584693	-0.491060803	-0.755220007	-0.365740495	-0.431357602	-0.657366718	0.149856026	-0.339798715	0.31005224	0.400730674	-0.138586262	-0.178611882	-0.668789133	0.117784606	-0.148610466	0.198485647	0.269704804	-0.19286996	0.689058953	0.87903022	0.752867227	0.67564215	0.372513507	0.631951416	0.040863885	0.186215544	-0.364634262	0.180100242	-0.333207514	0.357417828	-0.155749628	0.328013801	0.299006889
ENSG00000011523	-0.654689683	0.662368358	0.779406189	0.486264107	0.682127628	0.424767996	0.045091697	0.234265015	0.320594212	-0.03386162	0.440713736	-0.21780132	-0.261937472	0.268372393	-0.093846344	0.063578146	0.145861434	0.304830962	-0.249221383	0.258865632	-0.345885552	-0.520184994	-0.489847841	-0.124678375	-0.160340373	-0.723623287	-0.76148401	0.284899612	-0.213849647	0.041507703	-0.179519657	-0.021340894	-0.624158885	-0.32814364	-0.478621668	-0.569853881	-0.913459881	-0.51399265
ENSG00000011566	-0.345766993	0.767839903	0.340800666	-0.274686181	0.185515087	-0.402814178	0.498149937	0.90511698	0.221589699	0.490691166	0.644686239	-0.007642863	0.59417467	-0.304341468	-0.35555096	0.048165566	0.110609418	0.469154201	-0.380464004	-0.101647093	-0.161944033	-0.294368401	0.182476992	-0.713989574	-0.858591618	-0.660073821	-0.651677009	-0.527047185	-0.751732923	-0.197043496	-0.332274301	0.276512213	-0.170710969	0.382432451	-0.207680036	0.251516755	-0.128578046	-0.134980341
ENSG00000011590	-0.184863812	0.260332085	0.234334576	0.224941382	-0.059611527	-0.057490397	-0.181285171	0.06399677	0.241742711	0.269145949	0.226086065	-0.183299764	-0.145504274	0.355202315	0.060103664	-0.429421752	-0.335149059	-0.359572297	-0.335221669	-0.101717075	-0.018501288	0.086210178	-0.293198945	-0.125029912	0.295807142	-0.168290231	-0.003233301	0.276405898	-0.172637904	-0.449261287	-0.226542381	-0.549311765	-0.354981487	-0.420908747	0.511358859	-0.025945424	-0.085818035	-0.05786239
ENSG00000011638	-0.085579373	0.06278003	-0.168192995	-0.313074767	-0.383286699	-0.514169596	0.396021107	0.280540902	0.247897436	0.317921889	0.200020756	-0.199562833	0.125246029	0.13817258	0.006464661	-0.000288596	-0.277042327	0.151556653	0.059224627	-0.194803658	-0.133317467	0.334437903	0.173401026	-0.456384885	-0.341000397	-0.221337618	0.150472877	-0.320910315	-0.482766786	-0.573792464	-0.087033493	-0.186031029	-0.016052932	0.149325345	0.495786342	0.464021352	0.258139853	0.156051537
ENSG00000011677	-0.076201974	-0.133417551	-0.248206475	-0.36305688	0.427312427	0.258791158	-0.155396224	-0.057940908	-0.016589338	0.098468169	0.025016782	-0.017904348	-0.093443624	-0.554509324	-0.328136977	0.222849651	0.474499366	0.602556007	0.48332817	0.522852404	0.126802394	-0.16301126	0.435012484	-0.052108913	-0.342058749	-0.005767813	-0.131436573	0.154947056	0.36863524	0.865986305	0.500122912	0.742999099	0.423161876	0.3159379	-0.658733591	0.020095729	-0.154390841	-0.60062242
ENSG00000012048	-0.545283126	0.818548221	0.885831835	0.550046215	0.392102561	0.152530839	0.22995856	0.425904177	0.287296711	-0.065847159	0.441413822	0.012849966	-0.080714709	0.548704608	0.108179068	-0.02112396	-0.270073978	-0.033359498	-0.578141004	0.028477304	-0.409881942	-0.447141663	-0.690036236	-0.172225686	-0.150112347	-0.735498749	-0.738961987	0.013888045	-0.546978217	-0.332009475	-0.596198039	-0.469900224	-0.831865502	-0.379638737	-0.093326294	-0.470590126	-0.6967289	-0.295984033
ENSG00000012061	0.405776791	-0.766617187	-0.668380516	-0.347260055	-0.31960009	-0.04488622	-0.07823754	-0.436967517	-0.501339148	-0.239411474	-0.537009314	0.012698223	0.014832189	-0.348616925	0.2826045	0.469089232	0.144036566	-0.031585071	0.307971701	-0.24258416	0.03427409	-0.092639031	0.286613198	0.338505148	0.310631976	0.688938779	0.660132861	0.238923624	0.615861774	0.460698804	0.854767	0.528799063	0.737080696	0.410244387	-0.108058248	0.232624402	0.387312995	-0.037901198
ENSG00000012171	0.160755525	-0.547853755	-0.229947951	0.129298817	0.463890995	0.73069914	-0.570365693	-0.713085712	-0.164836735	-0.377979057	-0.406688251	-0.011272592	-0.42229798	-0.377613234	-0.200221831	0.070466869	0.642707512	0.220270439	0.633721929	0.527596198	0.329133834	-0.0094978	0.209468065	0.582955045	0.343851841	0.419339845	0.112228973	0.446145834	0.888956751	0.882433516	0.510956768	0.546068542	0.353560472	-0.092095823	-0.706891901	-0.424565239	-0.226066843	-0.134162117
ENSG00000012174	-0.148242085	0.698962816	0.610167839	0.221150751	0.05029345	-0.224300551	0.36861322	0.642505225	-0.1646086	-0.047274497	0.252666323	0.337764799	0.415163104	0.349718895	0.265307109	0.166962396	-0.327916097	-0.193657915	-0.826843253	-0.394556603	-0.404265355	-0.572421918	-0.501656278	-0.191140598	-0.25731577	-0.399941222	-0.524048851	-0.302269971	-0.600413651	-0.273227107	-0.504629921	-0.268302919	-0.458227107	0.047377465	-0.010447128	-0.131805739	-0.198005664	-0.187608926
ENSG00000012232	0.046302487	-0.120963804	0.449123064	0.87281104	0.17276349	0.614275423	-0.372718409	-0.606765833	-0.105696536	-0.714993121	-0.405467061	0.167794251	-0.416153228	0.537788011	0.445571373	-0.045140355	-0.180756478	-0.602663183	-0.245420598	-0.034710636	-0.006588828	-0.230785982	-0.764393073	0.760423503	0.87907751	0.233282081	-0.00272274	0.46928628	0.391683961	-0.011815223	-0.160345835	-0.576172069	-0.498348045	-0.680628609	-0.04170185	-0.777936146	-0.411190578	0.185745606
ENSG00000012660	0.562980579	-0.469164834	-0.743093164	-0.681005369	-0.846728786	-0.751386396	0.292043525	0.12528254	-0.439780863	0.152986129	-0.305494373	0.238210185	0.411953492	-0.104485098	0.285999168	0.187425012	-0.387518378	-0.271442971	-0.002043672	-0.501710667	-0.00568343	0.31285536	0.400908973	-0.138297572	-0.10261228	0.539099769	0.719526252	-0.411221587	-0.092588541	-0.186117677	0.192581702	0.035282889	0.634460987	0.572388833	0.605682919	0.791153202	0.957049726	0.241010628
ENSG00000012822	-0.101852614	0.357132473	0.782958818	0.884146189	0.774234726	0.823522542	-0.541866444	-0.323987802	0.244579187	-0.490017232	-0.11965907	0.303882794	-0.220558605	0.369864167	-0.063531942	-0.28901017	0.275805793	0.033397422	-0.119441948	0.36943559	0.261739147	-0.209677423	-0.530485236	0.477560424	0.306637217	-0.221573796	-0.646078018	0.138457282	0.10360958	0.172964973	-0.445435857	-0.40664357	-0.770749315	-0.802583092	-0.476932385	-0.943701403	-0.702791524	-0.042428484
ENSG00000012963	0.161208008	-0.337877775	-0.801198054	-0.914744452	-0.441747177	-0.595278153	0.228887651	0.241846714	-0.081102015	0.57903264	0.122677765	-0.210875766	0.315245307	-0.714636945	-0.270425284	0.090852218	0.084832598	0.268539954	0.337420196	-0.068805377	0.132645801	0.277588097	0.807144468	-0.467284877	-0.414318967	0.238177057	0.470457661	-0.174434874	0.029137927	0.157709351	0.504314776	0.612482127	0.815673766	0.722827597	0.184836982	0.849299766	0.655336897	-0.016109196
ENSG00000012983	-0.541684996	0.878194798	0.604740204	0.048337613	0.624589916	0.05031138	0.13501996	0.657985523	0.540199972	0.441157236	0.698657387	-0.087983999	0.238604916	-0.16187257	-0.529425715	-0.213827215	0.268453008	0.618009159	-0.18778244	0.327027623	0.004457877	-0.220836362	0.04960134	-0.590663181	-0.724020925	-0.848136328	-0.897874554	-0.262210575	-0.607421805	-0.049761008	-0.418866431	0.110890478	-0.489801221	-0.073749205	-0.380005136	-0.133894161	-0.533158151	-0.339193338
ENSG00000013016	0.24046187	0.083088898	0.576230312	0.863743839	0.273871725	0.535603246	-0.36247444	-0.370677099	-0.16704449	-0.71908669	-0.424523073	0.476126289	0.092037017	0.336525719	0.322350675	-0.06505379	0.037799548	-0.44344037	-0.43985652	-0.214334254	0.200615444	-0.340101945	-0.629949198	0.697212328	0.627372859	0.224846535	-0.254753765	0.042749252	0.16220492	-0.027481914	-0.333160063	-0.467458145	-0.548178759	-0.582244791	-0.222912437	-0.782668814	-0.297864064	0.391854357
ENSG00000013275	0.277645045	-0.445836175	-0.604925106	-0.384229276	-0.763577959	-0.504022537	0.090509407	-0.11089879	-0.073963193	0.274898941	-0.086268783	-0.17117623	-0.114406695	0.090796131	0.075050441	-0.284963919	-0.435633693	-0.499195905	0.169501585	-0.174407233	0.053135891	0.683704111	0.258025279	-0.096532449	0.205247414	0.383327304	0.732461565	-0.063764095	0.021684821	-0.45875858	-0.086965684	-0.316174615	0.361939027	0.133971314	0.830009453	0.600435677	0.716758629	0.46379479
ENSG00000013288	-0.037478452	0.085486093	0.635094519	0.948679879	0.524284171	0.825077371	-0.503265664	-0.539335982	0.059491431	-0.659243648	-0.269533515	0.216511576	-0.400910924	0.41759396	0.137202175	-0.210847656	0.108159306	-0.337038466	-0.133251307	0.256804706	0.15650733	-0.196569192	-0.660889487	0.706306614	0.657830675	0.035733212	-0.339933282	0.35239476	0.345283538	0.144831782	-0.356562284	-0.469488983	-0.635274552	-0.774138619	-0.340153236	-0.947673496	-0.604781871	0.150520076
ENSG00000013293	-0.125048063	0.597701704	0.865597831	0.75578002	0.417363424	0.302878743	-0.125881382	0.104204999	0.151322459	-0.368325096	-0.02438578	0.356972242	0.176432053	0.602290172	0.298665684	-0.030465604	-0.125539448	-0.060868267	-0.626701563	-0.235965644	-0.066864994	-0.471792308	-0.716602037	0.172131279	0.153271026	-0.365755787	-0.614309865	-0.076928313	-0.393929346	-0.310242916	-0.421280812	-0.595733012	-0.867886793	-0.612974503	-0.092704136	-0.650631844	-0.543224437	-0.110327073
ENSG00000013297	0.238089629	0.167158694	0.427654657	0.425894341	-0.150659232	-0.061163544	0.155302451	0.056869941	-0.372872125	-0.518493779	-0.349724935	0.458706378	0.132095212	0.897677827	0.639710456	0.276218841	-0.349320332	-0.304616024	-0.5186996	-0.553141362	-0.40099651	-0.249105828	-0.641404335	0.261128547	0.125562355	-0.013181857	-0.094679213	-0.302574563	-0.338215999	-0.445241764	-0.359703326	-0.553289479	-0.459550734	-0.227244474	0.206156411	-0.279416548	-0.044312987	0.027380616
ENSG00000013306	0.322404347	-0.903056815	-0.691128814	-0.214526195	-0.102428418	0.306485188	-0.391473435	-0.760704398	-0.32132323	-0.245134194	-0.534121123	-0.148800182	-0.4275009	-0.322295105	0.056973415	0.185976609	0.300070678	-0.019182717	0.673965285	0.215319778	0.198953503	0.194957195	0.33276003	0.494291597	0.478793831	0.698835879	0.676295712	0.496148629	0.91569105	0.639860042	0.791465344	0.479554231	0.697856221	0.139724034	-0.191379497	0.038325953	0.22332598	-0.054579157
ENSG00000013364	0.067378339	-0.726468598	-0.489512907	-0.002318835	-0.373160359	0.147353637	-0.05841059	-0.633218173	-0.228239589	-0.31862677	-0.347805367	-0.237055429	-0.539599221	-0.124555395	0.332126028	0.219150181	-0.28533632	-0.529346333	0.286175586	0.08733336	-0.07021527	0.043720994	-0.102395027	0.487043899	0.72638267	0.573387955	0.699435159	0.654871673	0.726526075	0.31898684	0.509394535	0.041149228	0.430479106	0.062858056	0.138723888	0.004156437	0.13655832	0.0872636
ENSG00000013374	-0.122711844	0.052847682	-0.035346908	0.09022696	-0.209666681	-0.131086948	-0.220465547	-0.098607631	0.524156454	0.37987448	0.213831339	-0.265320788	-0.163119113	0.111161112	-0.120893847	-0.633162994	-0.374204788	-0.318766369	-0.022585848	0.081598941	0.310206079	0.486395199	-0.013039639	-0.174349141	0.321359437	-0.052857602	0.203217234	0.200875423	-0.140765402	-0.523451193	-0.229391404	-0.637929607	-0.259556862	-0.45859756	0.712754415	0.15352528	0.141159784	0.25447919
ENSG00000013375	0.370161805	0.362464709	0.480194702	0.404364308	-0.149976632	-0.149346383	0.155707715	0.302880065	-0.404508227	-0.418105726	-0.221046068	0.703963028	0.585510594	0.408871883	0.391053708	0.052191774	-0.276066151	-0.49932637	-0.794992392	-0.585558684	-0.078425639	-0.323106321	-0.486215739	0.235481337	0.060341246	0.085399217	-0.272793991	-0.564946575	-0.427912356	-0.357504866	-0.682635663	-0.480144172	-0.415565168	-0.08419134	0.093766703	-0.238190318	0.159127823	0.416787304
ENSG00000013392	0.306101056	0.152734997	-0.242415279	-0.580256081	-0.114474915	-0.486787012	0.081414869	0.485054923	-0.162861691	0.376207936	0.019226266	0.360073678	0.646975725	-0.217328192	-0.087147642	0.070163369	0.062429405	0.369110028	-0.120270737	-0.238893236	0.121043748	-0.020155595	0.449631303	-0.423692261	-0.599236564	0.007150614	-0.038276939	-0.536554951	-0.368901037	0.078336788	0.097190495	0.261541417	0.293138212	0.418779014	0.073677592	0.515146942	0.468828914	-0.301426876
ENSG00000013441	0.033988188	-0.032020313	-0.213292628	-0.328028793	0.545947629	0.267310452	-0.357884587	-0.049625243	0.359631237	0.320103183	0.116619489	-0.038240567	0.126777423	-0.698978769	-0.775166561	-0.262126076	0.812060667	0.871046966	0.697171127	0.620823433	0.607676543	0.331514078	0.775553708	-0.214131061	-0.539696148	-0.102152043	-0.279857386	-0.236797193	0.142091752	0.527108484	0.179851968	0.625209207	0.252515898	0.088807562	-0.569434393	0.055350073	-0.02960361	-0.076526117
ENSG00000013503	-0.423883185	0.659428036	0.266652366	-0.198970089	-0.208666068	-0.555338726	0.585716326	0.816946921	0.152844749	0.486173584	0.660396113	-0.137388011	0.302786844	-0.028985946	-0.027850781	-0.017691073	-0.478682624	-0.169106318	-0.615107506	-0.218135537	-0.387046492	-0.266440647	-0.14836256	-0.619163463	-0.412323329	-0.524323633	-0.306116996	-0.170378721	-0.670303264	-0.415485946	-0.405401025	-0.148867893	-0.196497575	0.284383912	0.297630225	0.342171996	-0.016858242	-0.125340578
ENSG00000013523	0.006722116	0.164078419	0.394205362	0.388922722	0.657428595	0.609146351	-0.268324493	-0.11487153	-0.145958562	-0.415462292	-0.120120848	0.319777062	0.118133726	-0.327369494	-0.155808769	0.142975308	0.533323984	0.198458503	-0.071724103	0.249962976	0.190976178	-0.525897151	-0.126598422	0.391774707	0.034278972	0.009838775	-0.526874532	0.054661042	0.304600588	0.672358412	-0.000247751	0.387851999	-0.123903883	-0.07727701	-0.889025805	-0.623411314	-0.461240642	-0.102793585
ENSG00000013561	0.124930381	-0.079259842	-0.572965967	-0.842868761	-0.406636141	-0.653647392	0.444669564	0.516111556	-0.198056902	0.516144831	0.241607522	-0.068972544	0.473908113	-0.658819697	-0.283433083	0.15365819	0.074763652	0.210204457	0.10151613	-0.141386969	-0.026310719	0.128120814	0.687609373	-0.517150964	-0.616353089	0.081949498	0.214989179	-0.421812325	-0.190431791	0.090000933	0.163774822	0.617464788	0.686902817	0.837944548	0.048889977	0.781598225	0.595396975	0.087550885
ENSG00000013563	-0.139149315	-0.24699547	-0.242480118	-0.187181615	0.191285685	0.242537986	-0.12308723	-0.231304318	-0.058812446	-0.067294839	-0.071831881	-0.047118959	-0.301024651	-0.344368716	0.058044066	0.304443877	-0.008089427	0.130244364	0.257598509	0.397274894	-0.02429767	-0.314943602	0.063208827	0.141568188	0.124233978	0.140324392	0.115692586	0.523293854	0.49616513	0.793907769	0.590441861	0.393943558	0.339796315	0.167691739	-0.355172135	-0.043974921	-0.17201792	-0.675109645
ENSG00000013573	-0.017470716	0.07007809	0.463557154	0.602791779	0.839704264	0.890475752	-0.605968947	-0.428543924	0.023072009	-0.443456118	-0.206774379	0.171193259	-0.225137568	-0.02996485	-0.219410168	-0.097056159	0.679741849	0.278621446	0.174754224	0.428213858	0.28807533	-0.267830899	-0.18529591	0.515466776	0.223233723	-0.020227581	-0.499527424	0.248063483	0.452473695	0.577626101	0.009355485	0.1987636	-0.299513754	-0.47060758	-0.822024105	-0.827592988	-0.635219353	-0.143152393
ENSG00000013583	0.223657871	-0.452069553	-0.486445558	-0.29016668	-0.921759334	-0.58331348	0.457022096	-0.035878722	-0.439488241	-0.094255385	-0.229969508	-0.047497194	-0.116351339	0.335735794	0.597253509	0.295519193	-0.751381935	-0.709046711	-0.163961936	-0.496008302	-0.449649511	0.156848167	-0.163132678	0.065351353	0.31134469	0.412232269	0.767915111	0.043064677	0.015053903	-0.384817671	0.081086619	-0.29154369	0.359169071	0.346335167	0.735136001	0.501787698	0.586563197	0.221551578
ENSG00000013588	0.027984905	-0.364374044	-0.366283457	-0.137818746	-0.522720692	-0.273006181	0.241636928	-0.154476879	-0.082147848	-0.070804071	-0.116138387	-0.139162067	0.00288315	-0.243779799	0.329995986	0.229009512	-0.45501328	-0.443525326	-0.098220395	-0.262526979	-0.053135547	-0.085773249	-0.052082751	0.104554066	0.414519729	0.355763186	0.519476822	0.280893853	0.190295378	-0.051935271	0.357972207	-0.05918519	0.291220674	0.21080674	0.3448559	0.258225538	0.285221037	0.209166461
ENSG00000013619	-0.490176561	0.2184624	0.594691273	0.746910952	0.517594772	0.704388455	-0.209012023	-0.303508865	0.223948288	-0.332205489	0.172839345	-0.264997938	-0.590070379	0.157625442	-0.039940435	-0.132550155	0.072569263	-0.258430218	-0.099281846	0.396302714	-0.115789972	-0.311022816	-0.589269246	0.384836232	0.499460434	-0.251246967	-0.388521777	0.626498984	0.319256258	0.162449876	-0.208046545	-0.189673329	-0.506104318	-0.526225132	-0.395208849	-0.771767483	-0.801999509	-0.025529642
ENSG00000013725	-0.648804126	0.151643664	-0.053467517	-0.234443383	-0.269360976	-0.371047739	0.515870118	0.256582002	0.371499962	0.364197149	0.471812433	-0.594353618	-0.335118119	0.107801199	0.227186493	0.26837165	-0.620254256	0.00457262	-0.088294808	-0.011259448	-0.530828361	-0.178929583	-0.200638419	-0.483839404	-0.053711499	-0.431941096	0.141505739	0.467885474	-0.250314641	-0.271657966	0.339842127	-0.124023047	-0.045829851	0.135483726	0.417975607	0.332886411	-0.22741877	-0.521017528
ENSG00000013810	-0.297816147	-0.496288304	-0.573079473	-0.452978807	-0.432239965	-0.23635854	0.399025477	-0.133681063	-0.173874718	0.120376898	0.080543558	-0.612175851	-0.446653401	-0.285831189	0.236891415	0.517019125	-0.272712884	-0.136039515	0.256799132	-0.023290644	-0.488120375	-0.157637283	0.092432173	-0.079282964	0.198331769	0.178150605	0.602001759	0.639155972	0.424169942	0.241267664	0.792168968	0.468079123	0.633802467	0.526828687	0.101067047	0.403007341	0.055613185	-0.317563164
ENSG00000014123	0.467847771	0.339502387	0.439930702	0.317866926	0.1120126	-0.03490335	0.021184492	0.245935763	-0.241827342	-0.42694197	-0.318907295	0.825412676	0.772945222	0.20291396	0.19233195	0.093061099	0.085097751	0.030250796	-0.508281959	-0.444960175	0.203874825	-0.258588231	-0.198088474	0.182249131	-0.212996256	0.04334085	-0.42841945	-0.794125285	-0.457442331	-0.172797284	-0.512705707	-0.253010617	-0.393356895	-0.089826951	-0.183901143	-0.270227275	0.128874782	0.355094949
ENSG00000014138	-0.089630497	-0.289030834	-0.560279924	-0.699061912	-0.593618946	-0.589078246	0.699954413	0.30055097	-0.451323342	0.133872335	0.075420401	-0.201312204	-0.017397462	-0.222096591	0.338283368	0.704490003	-0.415082499	-0.107780918	-0.009005041	-0.24236696	-0.634456754	-0.27404093	0.146320198	-0.259382854	-0.236452346	0.133507579	0.4721022	0.109726569	0.051443303	0.218972681	0.517814694	0.503091663	0.692470615	0.869249843	0.111013892	0.635529578	0.334780136	-0.38109309
ENSG00000014164	0.210342925	-0.433186451	0.065174479	0.610019779	0.189733801	0.685041841	-0.605678436	-0.787688873	-0.14655949	-0.539716709	-0.454044349	0.038573498	-0.43471871	0.065679464	0.09067205	-0.226914943	0.207093382	-0.481708906	0.144709572	0.171004948	0.310400397	0.051331603	-0.28835996	0.792084794	0.873022597	0.500432571	0.202965003	0.509848814	0.736419617	0.269364157	0.051037678	-0.177477317	-0.075195132	-0.513923906	-0.188162114	-0.613260371	-0.184516031	0.370017644
ENSG00000014216	-0.419175647	-0.386543033	-0.238902801	-0.007614321	-0.204668636	0.136673812	0.17039592	-0.336629178	-0.108344584	-0.074740979	0.084858783	-0.626495149	-0.815020338	0.059667	0.249297934	0.284894758	-0.302805322	-0.386862597	0.201143141	0.194027213	-0.522287116	-0.134082039	-0.266966867	0.178273711	0.49397575	0.088825515	0.435906206	0.871093387	0.550700556	0.213081405	0.46695669	0.144051283	0.281679596	0.110046607	0.057732389	-0.015145083	-0.265144334	-0.296221422
ENSG00000014641	0.301291742	-0.471730457	-0.842109463	-0.891507719	-0.689061338	-0.724568651	0.355932213	0.196309434	-0.372736447	0.366801636	-0.103896966	-0.098330518	0.303991928	-0.377730503	0.128253	0.354885106	-0.15836287	0.058561046	0.1709696	-0.386104431	-0.138475741	0.151062921	0.579695792	-0.334877496	-0.269060493	0.385971368	0.677946535	-0.165379683	0.025397717	0.037678368	0.601724298	0.482323738	0.847707042	0.780687816	0.359827923	0.882866165	0.760652932	-0.087330366
ENSG00000014824	-0.260984767	0.497846606	0.07055327	-0.350631059	-0.208380369	-0.603769578	0.391116651	0.660477816	0.288525744	0.518446758	0.442577278	0.001384324	0.420600166	-0.041201711	0.082111944	0.03924485	-0.517247157	0.107507201	-0.451954363	-0.239304294	-0.150707317	-0.208699543	0.007641487	-0.652607278	-0.414060553	-0.406011626	-0.150483375	-0.172944195	-0.659797813	-0.317131503	-0.027829534	-0.200977864	-0.134500338	0.191449843	0.430291133	0.465288556	0.12189634	-0.411407543
ENSG00000014914	0.509203	-0.120441173	0.158150373	0.367656283	0.426902687	0.495737407	-0.640338521	-0.390347589	-0.054652927	-0.302073797	-0.428019393	0.377779204	0.170975002	0.079055136	-0.315907815	-0.395915684	0.750534437	0.266496427	0.288837191	0.090810847	0.59437251	0.365368389	0.200094356	0.404595939	0.045476858	0.237386794	-0.207845511	-0.407859911	0.172830623	0.037747178	-0.280168883	-0.006654575	-0.175680666	-0.423759747	-0.34882566	-0.433701222	0.025169847	0.512292968
ENSG00000014919	-0.052696303	0.294610634	-0.133041976	-0.584654711	-0.236634331	-0.600123533	0.515824951	0.709024489	-0.174681451	0.459392141	0.359724963	-0.024732248	0.35535721	-0.064447766	-0.135725341	0.163469972	-0.0425849	0.246052461	-0.14304735	-0.204501167	-0.361203852	0.002231642	0.306584494	-0.601095294	-0.750884732	-0.295270675	-0.10589339	-0.488925108	-0.508652119	-0.183241906	-0.155315096	0.316922042	0.251520017	0.603367271	0.089954331	0.56629229	0.281991462	-0.175112628
ENSG00000015133	-0.585900207	0.64464279	0.823904875	0.725843583	0.643929785	0.518348635	-0.229611967	0.039745439	0.610787799	0.038459907	0.458856046	-0.270634243	-0.273810808	0.216020844	-0.283953415	-0.451861338	0.130518868	0.04390751	-0.238504141	0.324924461	0.065710036	-0.155904378	-0.468897214	-0.029428653	0.149039567	-0.622295061	-0.700010901	0.299039704	-0.196175833	-0.257569224	-0.475733734	-0.402591074	-0.828243214	-0.705377799	-0.195966475	-0.658113404	-0.815221445	0.011342717
ENSG00000015153	0.093911929	-0.081941241	-0.613798819	-0.892353813	-0.349815851	-0.678041207	0.338066025	0.458759753	0.066119172	0.643905727	0.242269272	-0.137886655	0.500997979	-0.640419925	-0.323128827	0.084534912	0.097457806	0.472884913	0.238909606	-0.116744065	0.126664367	0.248337279	0.795492074	-0.651424107	-0.671282421	-0.00108055	0.23102117	-0.418750045	-0.285042896	-0.014026967	0.337851966	0.535644427	0.609887725	0.690273441	0.174782087	0.847186458	0.582062755	-0.029537212
ENSG00000015171	-0.033679445	0.801302917	0.620880942	0.201387642	0.185775186	-0.209694323	0.142904619	0.653012131	0.185224268	0.171449184	0.322840199	0.398215067	0.562691949	0.281240368	-0.129059632	-0.287616419	-0.088521297	0.078994486	-0.589761287	-0.196371427	0.036236974	-0.093833364	-0.186442698	-0.353866901	-0.487659306	-0.503382981	-0.666185738	-0.660054316	-0.809126779	-0.484451323	-0.818523556	-0.421337371	-0.615038828	-0.176398684	0.089835178	-0.079785546	-0.068651603	0.114755523
ENSG00000015285	0.613407279	-0.369095417	-0.309309961	-0.013852054	-0.414753188	-0.203758216	-0.323031691	-0.275898392	-0.148423356	-0.027828527	-0.438273084	0.237245874	0.28435645	0.158003322	0.115629316	-0.338113208	-0.023650045	-0.296920591	0.004875592	-0.423967223	0.416572464	0.49827043	0.182267535	0.190369795	0.318745288	0.519706067	0.474555714	-0.287472059	0.023477088	-0.435414456	-0.061574969	-0.361108274	0.105408963	-0.191930171	0.552318541	0.208439098	0.6214878	0.604209995
ENSG00000015475	0.049760443	-0.415065792	-0.623786257	-0.473086978	-0.60101646	-0.432912725	0.095244205	-0.057947772	-0.01067179	0.478553944	0.12715645	-0.526692963	-0.214413609	-0.136285697	-0.14865725	-0.267173228	-0.134985835	-0.275580917	0.293095503	-0.103064387	-0.028824598	0.609197886	0.405348608	-0.242526044	0.109623264	0.24201813	0.659088377	0.136093138	0.127672966	-0.379372947	0.151044202	0.050657606	0.494806096	0.247896526	0.615410718	0.620213168	0.522170568	0.367773142
ENSG00000015479	-0.501050291	0.596596803	0.514925225	0.142938795	0.556184233	0.218826906	0.224488184	0.387999534	0.34046062	0.071841751	0.476312228	-0.052693577	-0.034113464	-0.095954507	-0.337372857	0.048764814	0.198484409	0.459955038	-0.025172893	0.435620734	-0.148696148	-0.272066335	-0.09318263	-0.274628391	-0.529296131	-0.660595127	-0.738701869	-0.12881612	-0.320488706	0.178400612	-0.346313676	0.169266729	-0.38088276	-0.00477933	-0.538933556	-0.286651525	-0.585961473	-0.29165694
ENSG00000015532	0.316831289	-0.377587227	0.227836303	0.757776836	0.311943841	0.780045142	-0.652652346	-0.818446763	-0.226314685	-0.757608262	-0.628588708	0.266930623	-0.333088721	0.269563781	0.242214192	-0.090885048	0.255920643	-0.368551637	0.066755441	0.070661823	0.290752692	-0.088479975	-0.426834887	0.906107606	0.842648665	0.486661074	0.073594292	0.379851932	0.666712036	0.288700322	0.040866908	-0.243857609	-0.229102771	-0.613079752	-0.30599358	-0.786202114	-0.272532018	0.275056845
ENSG00000015568	-0.306670031	0.329105399	0.093749116	-0.160211166	-0.465740633	-0.579101857	0.526254241	0.469212907	0.093235315	0.261273984	0.321689626	-0.098712066	-0.027939281	0.486471141	0.434531536	0.14589031	-0.884724624	-0.335166295	-0.491198678	-0.296360033	-0.546367094	-0.140963067	-0.383223608	-0.425309654	-0.096931655	-0.335632498	0.094145025	0.046130092	-0.547323244	-0.514041872	-0.171215186	-0.523446781	-0.220191534	0.085394957	0.688074141	0.368093617	0.074677936	-0.377280873
ENSG00000015592	0.730585339	-0.767175306	-0.835258147	-0.512491641	-0.517340419	-0.272692789	-0.291905395	-0.383082639	-0.388474906	0.026809799	-0.57577668	0.230459821	0.181232684	-0.215780074	0.095577952	-0.040119086	0.051004319	-0.119248872	0.388409608	-0.208056191	0.392302673	0.492481016	0.554297222	0.195005124	0.189636207	0.791452078	0.790547234	-0.15514292	0.390553926	0.157125147	0.439449834	0.15759788	0.707156473	0.258829866	0.359332851	0.509151399	0.854886391	0.230711907
ENSG00000015676	0.36592503	-0.669353719	-0.567539093	-0.098449123	-0.646019983	-0.17330075	-0.162096925	-0.501828734	-0.186089881	-0.089999917	-0.392129556	-0.064079362	-0.241315939	0.077550946	0.30491688	-0.152400177	-0.420288687	-0.665840757	0.148497372	-0.178789302	0.153537227	0.436689326	0.032806117	0.324599535	0.667279675	0.655684427	0.831558282	0.277422961	0.406870275	-0.167929596	0.1959138	-0.339857846	0.347205958	-0.062815228	0.656207441	0.274078701	0.564323808	0.397999432
ENSG00000016082	-0.160181983	-0.058260536	-0.327569069	-0.574695575	0.26837518	-0.028732536	0.111019308	0.189707476	-0.000428765	0.279295547	0.173043192	-0.137221337	0.122604784	-0.707693035	-0.312103096	0.375019956	0.414772456	0.700345239	0.371168209	0.303493235	0.007745696	-0.266114719	0.537885369	-0.305291369	-0.528189878	-0.097032376	-0.104276437	0.062868028	0.171190651	0.71617129	0.639862722	0.887075103	0.531587002	0.562963704	-0.576937208	0.267699745	-0.065499061	-0.597622047
ENSG00000016391	-0.471549221	0.313118919	0.57838987	0.60618619	0.311644652	0.398183999	0.006592839	-0.043608975	0.129359771	-0.147092433	0.283346075	-0.386486019	-0.411348897	0.290731107	-0.031386769	-0.114339592	0.087852893	-0.233680435	-0.235926848	0.059545439	-0.310989194	-0.236574699	-0.525365154	0.146628213	0.297894383	-0.35167157	-0.351817568	0.399804046	0.044959926	-0.239947601	-0.282744194	-0.161602419	-0.471920121	-0.364515561	-0.196452883	-0.537715263	-0.656384165	0.138034419
ENSG00000016402	-0.534862288	0.267158574	-0.262345313	-0.623677664	-0.113904082	-0.452867137	0.295243215	0.487939801	0.511988627	0.860669329	0.717044449	-0.543391783	-0.117558104	-0.374344413	-0.393958307	-0.19574036	-0.259503009	0.27769234	0.159386104	0.347502079	-0.103151903	0.198767838	0.398673703	-0.791536818	-0.484456606	-0.468438357	0.004553349	0.171052441	-0.302546919	-0.060255901	0.121273264	0.156900168	0.196546457	0.296368493	0.322669894	0.620035985	0.048515431	-0.469293524
ENSG00000016864	0.150398084	-0.373385675	-0.740049632	-0.829414035	-0.079681199	-0.25297756	0.028560863	0.059967489	0.010270809	0.43799339	0.044453353	-0.132489832	0.180909071	-0.812506106	-0.453772981	0.09415893	0.395932521	0.582996735	0.63988305	0.293469761	0.296550576	0.294601697	0.900726886	-0.334395477	-0.507327521	0.195990607	0.278446051	-0.164572729	0.207158996	0.517266274	0.545759096	0.790554741	0.783948608	0.621310715	-0.206971308	0.607352175	0.441852528	-0.157562057
ENSG00000017260	-0.168748965	0.76304148	0.4756511	-0.046983358	0.084561507	-0.362297457	0.502018087	0.837569552	0.034268175	0.198310404	0.450170975	0.272822496	0.615549985	-0.031057662	-0.129324544	0.058056728	-0.08239216	0.144900258	-0.580516553	-0.221031824	-0.204664973	-0.324418543	-0.082329247	-0.467056681	-0.677867775	-0.528342784	-0.640651382	-0.643627238	-0.772873991	-0.281875352	-0.62188457	-0.015291429	-0.328949329	0.265857453	-0.126566362	0.088486839	-0.065149119	0.045865385
ENSG00000017483	0.145836311	-0.258987829	-0.06456308	0.157025291	-0.156490149	0.092937346	-0.154233312	-0.33800891	-0.032870816	-0.14354265	-0.223902519	-0.087024164	-0.432696292	0.608535515	0.110498359	-0.195744715	-0.067816877	-0.160880927	0.279421105	0.043798226	-0.087722289	0.507233397	-0.113642152	0.185284602	0.198501825	0.092683569	0.264634188	-0.00337344	0.078079782	-0.347739337	-0.214333305	-0.379842494	-0.118942467	-0.308682199	0.338279311	-0.062237527	0.078012303	0.20254334
ENSG00000017797	-0.42173536	0.429733161	0.426974022	0.307118713	-0.299477069	-0.316201595	0.468599533	0.341834024	0.223351314	0.090964527	0.377775844	-0.301300189	-0.039314351	0.482416636	0.303712176	-0.018942907	-0.596966386	-0.429913111	-0.589539521	-0.417857096	-0.465767776	-0.153032895	-0.564296573	-0.248752076	0.140831048	-0.414129041	-0.101830605	0.079153454	-0.53203753	-0.837059821	-0.378134265	-0.595571871	-0.519384917	-0.186632392	0.535555126	-0.001839197	-0.212350611	0.212478562
ENSG00000018189	-0.520414109	0.41559851	-0.20471743	-0.70775062	-0.172221371	-0.65159174	0.522753907	0.745144147	0.492253511	0.928517661	0.809648107	-0.522210018	0.170479468	-0.430223296	-0.451099079	-0.113962367	-0.168026684	0.423543664	0.050729258	0.136342024	-0.163724869	0.16989091	0.48821594	-0.973871305	-0.758758421	-0.590493677	-0.118791645	-0.147322411	-0.577429197	-0.274946928	0.014554011	0.257976278	0.17986233	0.470010742	0.294541256	0.735815248	0.115569579	-0.278182875
ENSG00000018236	0.178578153	0.572539715	0.621285328	0.358140704	0.101099312	-0.120140729	0.11273844	0.402287421	-0.144474037	-0.284470587	-0.115810134	0.680706191	0.540371188	0.592975077	0.397745608	0.122763193	-0.280545999	-0.063186943	-0.723576581	-0.457016042	-0.137308214	-0.411504679	-0.507008508	0.003004111	-0.192816677	-0.238343195	-0.485957129	-0.533434168	-0.629855002	-0.32436759	-0.519502593	-0.51918062	-0.609651171	-0.220087339	0.062475372	-0.255910438	-0.080848114	-0.127603047
ENSG00000018408	-0.010339971	0.265930122	0.481868761	0.403796391	-0.04645025	-0.030893911	0.149921571	0.102616998	-0.232285681	-0.357562366	-0.170584321	0.233011133	-0.035185298	0.919554914	0.6186285	0.284667091	-0.385413618	-0.209088006	-0.5158688	-0.464197447	-0.524727902	-0.351208936	-0.694887772	0.122656394	0.119688398	-0.195467681	-0.147978728	-0.043919062	-0.332510485	-0.416754304	-0.195051032	-0.514881577	-0.500079167	-0.273059593	0.211797066	-0.277050538	-0.245385916	-0.283672938
ENSG00000018510	-0.43078772	0.922036859	0.792209868	0.354193272	0.205432653	-0.162843263	0.291287896	0.660439988	0.380851753	0.220189029	0.555174779	0.0403208	0.230373529	0.465701429	-0.03408001	-0.235106019	-0.296711478	-0.00564604	-0.658061732	-0.144343577	-0.256404611	-0.214101425	-0.463371002	-0.437584504	-0.353065736	-0.763457357	-0.706203608	-0.303330442	-0.840047018	-0.651023626	-0.767761714	-0.55798028	-0.807968142	-0.304935808	0.187571239	-0.175487505	-0.397710321	-0.052109125
ENSG00000018607	-0.534523075	0.084205658	-0.43910869	-0.74866852	-0.160803564	-0.476375859	0.321639298	0.393096114	0.501174569	0.892471651	0.669833902	-0.718446866	-0.168260369	-0.467382536	-0.418132561	-0.084121783	-0.116198418	0.438705771	0.358314451	0.308634463	-0.128089876	0.259427681	0.549987701	-0.818797368	-0.50514266	-0.410758555	0.149767202	0.227600786	-0.198731129	-0.051775766	0.393043612	0.363118555	0.374531884	0.403173367	0.287948173	0.717074502	0.077350867	-0.45293676
ENSG00000018610	0.05427231	-0.401192197	-0.844453904	-0.882206768	-0.679656968	-0.692246614	0.348711433	0.176252709	-0.007534332	0.581469798	0.166902134	-0.342542992	0.021849211	-0.431830466	-0.110342794	0.037325996	-0.29883721	-0.013482989	0.344282465	-0.022970532	-0.04306053	0.450375077	0.625790547	-0.47070713	-0.252708801	0.211684253	0.662270952	-0.032515025	-0.003189197	-0.060651906	0.368121029	0.283147028	0.731338627	0.624502467	0.534968697	0.919890865	0.689856921	-0.000406626
ENSG00000018699	-0.207851221	-0.022304458	-0.377584721	-0.596159981	-0.55450929	-0.685513851	0.749404082	0.485365942	-0.042928591	0.408806417	0.377259309	-0.420925916	0.159055845	-0.286463626	-0.055937128	0.285219488	-0.210514112	0.042210006	0.013759554	-0.269771383	-0.411512281	0.099042188	0.314669431	-0.540470475	-0.446126517	-0.152643969	0.25132026	-0.220885358	-0.328566105	-0.354543778	0.097602127	0.337409944	0.410704484	0.693191843	0.268722576	0.676514134	0.324305621	0.211493466
ENSG00000018869	-0.392587233	0.114123507	0.267502342	0.359259165	0.674579151	0.640400612	-0.548824336	-0.34046319	0.527561475	0.113052901	0.203656481	-0.369837324	-0.391064552	-0.242682009	-0.405653812	-0.358728473	0.438610561	0.314648766	0.281091531	0.541980186	0.348503465	-0.041663743	-0.004570923	0.08702939	0.252851688	-0.227100968	-0.31389571	0.585063049	0.347330344	0.307037522	0.230782744	0.093426738	-0.258485968	-0.519569707	-0.375824598	-0.472392373	-0.617463222	-0.247556161
ENSG00000019102	-0.073082127	-0.187671914	-0.037275351	0.115416781	0.332912035	0.363023788	-0.297123408	-0.335154118	0.136000091	-0.095761051	-0.116753636	-0.172064169	-0.054944921	-0.374226549	-0.10537699	0.097643472	0.405353067	0.307860164	0.230133393	0.112772542	0.248491548	-0.204674372	0.110363705	0.178496132	0.217963576	0.107754894	-0.01678711	0.360387102	0.382517833	0.3567201	0.564672858	0.349767884	0.099305923	-0.111855757	-0.386821041	-0.237328925	-0.270920071	-0.116810386
ENSG00000019144	0.009967919	0.199878971	0.744108078	0.934528969	0.455033213	0.664297019	-0.315424242	-0.341450911	-0.157077312	-0.738215051	-0.323658669	0.331246842	-0.190610108	0.613269138	0.373433449	0.061259952	0.055849988	-0.296698548	-0.393955245	-0.091097744	-0.100408017	-0.459237217	-0.802927052	0.649075114	0.534803423	-0.022651626	-0.401869675	0.207351035	0.151510564	0.018820912	-0.295836663	-0.43087987	-0.669098608	-0.638975207	-0.349217477	-0.915121061	-0.60743219	0.024598361
ENSG00000019485	-0.207845471	0.461136167	0.708223348	0.782490763	0.446467541	0.467906794	-0.463738402	-0.146565063	0.485982569	-0.066617382	0.155091034	0.000567781	-0.173952632	0.425122233	-0.143635949	-0.648066097	0.015556968	-0.204302859	-0.275907391	0.1632356	0.28747708	0.093649296	-0.472962095	0.161306159	0.37115681	-0.315414768	-0.465419846	0.151736907	-0.162860416	-0.411600685	-0.604273938	-0.721798509	-0.837935944	-0.885070445	0.113019549	-0.621006488	-0.487624836	0.235926627
ENSG00000019505	-0.648586793	0.903295063	0.567245471	0.061665817	0.269157295	-0.207790675	0.266693403	0.726320871	0.633086668	0.616929981	0.850410244	-0.292788564	0.155538905	-0.011412862	-0.39401745	-0.386535959	-0.154570758	0.192393324	-0.413245353	0.138076334	-0.108041703	-0.096713019	-0.109525915	-0.700854745	-0.486317382	-0.849386175	-0.67160704	-0.111137615	-0.734264995	-0.470103198	-0.550706731	-0.253261862	-0.564824551	-0.150212237	0.135414742	0.050451092	-0.394114825	-0.155608138
ENSG00000019549	-0.418235454	0.148336693	0.122942352	0.098639245	0.03867495	-0.022190906	0.060486382	0.011823806	0.402300293	0.171097678	0.246393685	-0.348170142	-0.103053764	-0.076108388	0.113277245	0.046990239	-0.266151485	0.023869883	-0.157330178	-0.037115819	-0.060107225	-0.258397723	-0.199254971	-0.177937728	0.208456829	-0.229621193	-0.018468163	0.455236302	-0.066467396	-0.128998381	0.342057745	-0.146376411	-0.193894284	-0.179445094	0.173334998	-0.020109249	-0.299733237	-0.2770382
ENSG00000019991	0.516870602	-0.349053671	-0.438578067	-0.233299288	0.111784971	0.130621861	-0.701317035	-0.358285953	0.186382324	0.242862314	-0.273463159	0.213910873	0.186718138	-0.408264405	-0.488757767	-0.606481908	0.463437945	0.261099748	0.532583238	0.306650939	0.888441281	0.671623531	0.684570727	0.071597282	0.010897186	0.414359173	0.220267721	-0.221758825	0.266973785	0.219305772	0.069040878	0.06051381	0.274113923	-0.202888387	0.077727636	0.169397637	0.482352081	0.27028858
ENSG00000019995	-0.247251162	0.608702786	0.609407702	0.366391622	0.467733091	0.20395338	0.057128042	0.302047326	0.431778478	0.01652576	0.348517699	0.095211151	0.183378094	0.025427994	-0.405100605	-0.297309436	0.260459969	0.306926056	-0.106535054	0.24512954	0.165958592	0.040148821	-0.083680177	-0.176821359	-0.396928825	-0.546339001	-0.728119693	-0.432135819	-0.4757122	-0.246047451	-0.701266297	-0.179607628	-0.602685373	-0.282465749	-0.297140233	-0.354472527	-0.393346346	0.301443958
ENSG00000020129	0.533356634	-0.574746999	-0.101438797	0.458306309	0.153386798	0.648463523	-0.624882597	-0.813857657	-0.319014646	-0.686447187	-0.692057423	0.399444153	-0.21450837	-0.051784882	0.073443689	-0.143536338	0.302981863	-0.37352557	0.279243616	0.210153235	0.491303189	0.147025744	-0.082248891	0.891580116	0.698809486	0.705046858	0.239567806	0.162713137	0.755549483	0.487522004	-0.007908106	-0.065759893	0.091150484	-0.351518908	-0.317294171	-0.540694177	0.079282235	0.458120666
ENSG00000020181	-0.253396709	0.297458753	0.737274061	0.845896735	0.335309884	0.512018787	-0.081640292	-0.169967038	-0.096857671	-0.573546539	-0.071911032	0.091706225	-0.260617783	0.503478052	0.404905834	0.139111295	-0.157503696	-0.428579029	-0.537062863	-0.120005818	-0.309936079	-0.611183105	-0.877910807	0.479915677	0.547612317	-0.151200134	-0.374646957	0.411303002	0.099837854	-0.033117516	-0.226588595	-0.390531175	-0.624207927	-0.49464535	-0.256293749	-0.788319844	-0.677946495	-0.073488983
ENSG00000020256	0.200058539	-0.166660203	0.35422413	0.781513803	0.281154899	0.691129265	-0.4399661	-0.612440464	-0.098315865	-0.728536764	-0.435242187	0.335248742	-0.254790324	0.188174691	0.158691432	-0.152314356	0.081581549	-0.465639998	-0.052497472	0.179470331	0.287044975	-0.083804302	-0.476582877	0.801507222	0.70288491	0.329074897	-0.097175951	0.211781046	0.455623019	0.220232444	-0.30758086	-0.371043796	-0.368562701	-0.564564051	-0.290552917	-0.774467255	-0.282066188	0.426920145
ENSG00000020426	0.052575617	0.088346095	-0.42641378	-0.756595974	-0.474931731	-0.796395472	0.535925157	0.637935833	-0.017364674	0.610275379	0.340672187	-0.150096094	0.578895717	-0.460981305	-0.24855168	0.067521556	-0.015811481	0.247327432	-0.032818566	-0.339949289	-0.059697617	0.20370957	0.604293393	-0.681197721	-0.670281756	-0.096960006	0.150157856	-0.550968336	-0.490045523	-0.337035406	0.036489182	0.378583397	0.451297003	0.698784339	0.28634818	0.819718942	0.572315218	0.229782705
ENSG00000020577	0.493027056	0.276238963	0.566391633	0.623674832	0.203236387	0.238489362	-0.288859544	-0.042232039	-0.240905953	-0.590044778	-0.456462912	0.867123112	0.488631362	0.473560567	0.31259443	-0.094634125	-0.019085815	-0.249649936	-0.54685631	-0.337767053	0.263336201	-0.228945047	-0.464109565	0.462396673	0.184346053	0.150762257	-0.376814689	-0.503594732	-0.23934366	-0.136252717	-0.589538582	-0.560074865	-0.576541484	-0.456063683	-0.092996914	-0.542191805	-1.49E-05	0.293466569
ENSG00000020922	-0.281423794	0.755029226	0.465571862	-0.014806579	-0.130181599	-0.54570157	0.485730075	0.78768305	0.247662905	0.392864238	0.504269117	-0.01298314	0.438789881	0.395968003	0.050019798	-0.078609381	-0.356164119	0.074340748	-0.620102788	-0.437930942	-0.335689472	-0.113352905	-0.220660708	-0.638759596	-0.517240485	-0.64313067	-0.42349437	-0.475390885	-0.951584605	-0.814955498	-0.529262115	-0.407981431	-0.508113418	0.003991718	0.420765916	0.233421926	-0.050405983	-0.015136748
ENSG00000021300	-0.06241025	-0.17976856	0.17510719	0.512036799	0.11695369	0.415674811	-0.414904076	-0.571435381	0.180452917	-0.340828001	-0.287249396	-0.020072119	-0.459509378	0.431449607	0.376510809	-0.081250275	-0.290636393	-0.291795621	-0.015218232	0.087851304	0.079848249	-0.074928532	-0.494868707	0.430722884	0.716715164	0.139786313	0.160752074	0.594838481	0.324464127	0.01431527	0.208256665	-0.53706714	-0.350642416	-0.642415703	0.20294514	-0.438537972	-0.30680725	-0.225901893
ENSG00000021355	-0.006622337	-0.340769571	-0.383328147	-0.294050771	-0.552151464	-0.359664545	0.343120788	0.015266052	-0.356181208	0.129395583	0.022086751	-0.441843772	-0.261060112	0.176385456	0.175318642	0.181403844	-0.149185742	-0.31115396	0.071923657	-0.329819466	-0.494580147	0.19339329	0.049261245	-0.084977016	0.088847038	0.161883102	0.521169781	0.14035993	0.108905731	-0.337450451	0.176993564	0.159186194	0.410592782	0.371654308	0.35219591	0.396259858	0.273334391	0.199758273
ENSG00000021574	-0.32027868	0.526813254	-0.063570843	-0.601846231	-0.147809209	-0.66094958	0.425961667	0.824995079	0.314644033	0.84190866	0.692341436	-0.252087963	0.391199443	-0.275706471	-0.368240641	-0.163446089	-0.138127523	0.331735538	-0.184708874	-0.060468552	-0.125635452	0.089124119	0.394375234	-0.894184824	-0.7572638	-0.528594394	-0.216410445	-0.337440337	-0.677900564	-0.341967604	-0.159220614	0.148629087	0.077428389	0.406142266	0.29918108	0.656877043	0.192418651	-0.228610468
ENSG00000021645	-0.104809511	0.397152157	0.67961057	0.649956217	0.253953354	0.310449937	-0.046036043	0.003784409	-0.002402374	-0.39702502	-0.030566109	0.261386427	-0.208389414	0.764990587	0.247686935	-0.089900108	-0.205431316	-0.260772258	-0.36364293	0.012283889	-0.245532204	-0.15223395	-0.675564934	0.249258031	0.145495773	-0.29140119	-0.422352703	-0.060276245	-0.234119498	-0.264755636	-0.64542195	-0.603203817	-0.702479448	-0.508412146	-0.018761599	-0.567163738	-0.42901801	-0.02169955
ENSG00000021762	-0.004529024	-0.541078889	-0.063342811	0.437728694	0.169814538	0.682108415	-0.398625136	-0.812413828	-0.173229978	-0.570361388	-0.405668485	-0.120233018	-0.753233676	0.113365725	0.219277724	0.09549771	0.049368906	-0.367293668	0.336509587	0.371025443	-0.005711608	-0.067162093	-0.332741853	0.740154168	0.7855716	0.4057045	0.291245413	0.743073962	0.851862338	0.523602685	0.311983291	-0.008168203	0.074764617	-0.327185039	-0.279902925	-0.542588746	-0.325372047	-0.065084451
ENSG00000021776	-0.457897866	0.854921699	0.986278011	0.692615276	0.550150824	0.294799861	0.093649973	0.366596753	0.341178887	-0.154975174	0.378439704	0.126450768	0.095440287	0.380723916	-0.008378605	-0.105299775	-0.053842893	0.043001645	-0.59246114	0.026243674	-0.169899555	-0.477913206	-0.640659498	-0.070327696	-0.118957766	-0.686762792	-0.875636182	-0.089677514	-0.522387807	-0.285787293	-0.64523581	-0.428009282	-0.909514219	-0.474333639	-0.269293448	-0.627550149	-0.7364454	-0.08556477
ENSG00000021826	0.315318216	-0.127651921	-0.216393956	-0.321005776	0.225931066	0.031457325	0.010093613	0.091738478	-0.260142871	-0.104665622	-0.204036637	0.324842755	0.547895348	-0.665242485	-0.24088771	0.342295049	0.625621833	0.569629313	0.213128978	-0.018053027	0.275834447	-0.219567226	0.51401351	0.02144498	-0.444075938	0.198888807	-0.155217479	-0.425056305	0.11683399	0.566540273	0.336199609	0.776563688	0.431374288	0.489353482	-0.678549221	0.072905654	0.16289447	0.029661109
ENSG00000022267	-0.272937539	-0.053320805	-0.332550769	-0.473131838	0.052820405	-0.098520923	0.190196875	0.209433445	0.049749007	0.408022865	0.38470826	-0.406735303	0.028726571	-0.848532408	-0.445907429	0.088981152	0.304171419	0.243194626	0.237893835	0.261441292	0.02026787	-0.106593852	0.491579211	-0.297140792	-0.273900899	-0.045657017	0.01149047	0.194669083	0.217671947	0.435631915	0.367807683	0.756223386	0.532316985	0.544710431	-0.359449618	0.311189517	0.00814942	-0.083131068
ENSG00000022277	-0.147274128	0.073868442	-0.395429629	-0.647197078	-0.730068139	-0.903857675	0.578653918	0.549170566	0.067778003	0.649009136	0.386380015	-0.34430029	0.201567994	0.018387239	0.130489265	0.048078307	-0.606005692	-0.150811785	-0.219064378	-0.426328782	-0.357076833	0.194100654	0.20546749	-0.688709819	-0.305984677	-0.150284712	0.402025442	-0.128468565	-0.510972997	-0.611766965	0.087067073	-0.115805969	0.272369865	0.45755138	0.811020053	0.86097096	0.505272834	-0.060412962
ENSG00000022567	0.038088875	0.057872188	0.455783628	0.631545135	-0.016020575	0.215888042	0.164830961	-0.142161417	-0.297463108	-0.691764537	-0.289101279	0.251474956	0.092583222	0.307812033	0.537611125	0.380966732	-0.191523145	-0.449354635	-0.531354376	-0.446318351	-0.256500039	-0.565213569	-0.685364862	0.502303618	0.472876428	0.12039262	-0.124796976	0.075262366	0.034675119	-0.132190002	-0.113465126	-0.260220947	-0.361870198	-0.173785338	-0.17451455	-0.531595679	-0.28943098	0.29990856
ENSG00000022840	0.352497757	-0.454785339	-0.864257056	-0.892935424	-0.525626259	-0.591250792	0.166468668	0.150000657	-0.200752529	0.482382192	-0.028367721	-0.096468278	0.327098175	-0.617889581	-0.250816656	0.029489789	0.118693537	0.176715109	0.390671178	-0.111968831	0.192682039	0.436791505	0.837289804	-0.350119861	-0.368986691	0.382460505	0.564585843	-0.308671717	0.068765537	0.101471549	0.384879874	0.544772315	0.849327419	0.699619099	0.24183848	0.848254284	0.803607821	0.175611789
ENSG00000022976	0.083055547	-0.25285629	-0.185718647	-0.089611238	0.085366739	0.175295516	0.12310891	-0.121815596	-0.175387495	-0.210355224	-0.080880412	-0.022586805	0.01977984	-0.510324117	-0.267184776	0.189827842	0.445254255	0.154508911	0.34483881	0.202485045	0.095838626	0.023559852	0.298058452	0.186552254	-0.130698468	0.179129464	-0.013324749	-0.146616143	0.298652526	0.378201474	0.05072201	0.55857081	0.338626733	0.350110173	-0.540278996	-0.066919116	0.02010685	0.394632532
ENSG00000023041	-0.322850294	0.278876625	-0.279671829	-0.734104125	0.009900127	-0.48917719	0.249084774	0.575306994	0.378343141	0.82308227	0.560972743	-0.335534641	0.2611319	-0.496510923	-0.415168978	-0.021585885	0.062590867	0.643720424	0.157870846	0.140787235	0.004602088	0.060723667	0.589942956	-0.830296482	-0.729837569	-0.421329481	-0.105354198	-0.113984491	-0.385063548	0.03473263	0.323139099	0.437456885	0.293957032	0.436867842	0.087526774	0.650554057	0.122378936	-0.52399803
ENSG00000023171	-0.782227669	0.821121678	0.805686261	0.510285934	0.544456056	0.259177053	0.06082363	0.33249901	0.746550736	0.261987578	0.710139402	-0.373214304	-0.217412012	0.178010739	-0.308074211	-0.368876212	-0.06532551	0.155212833	-0.290947429	0.337959735	-0.099333718	-0.18184117	-0.416846597	-0.348232005	-0.130537092	-0.860111059	-0.761244023	0.214687603	-0.463457834	-0.361587747	-0.508156399	-0.389953028	-0.827326487	-0.524872061	-0.079275396	-0.426371524	-0.801471775	-0.152861414
ENSG00000023191	0.615191397	-0.921159766	-0.685807679	-0.173332474	-0.305377359	0.188563518	-0.341552059	-0.696186636	-0.608389949	-0.401627901	-0.697003084	0.161402981	-0.237785709	-0.184007818	0.171162409	0.144763514	0.193663319	-0.327468302	0.476604672	0.019328664	0.200950877	0.261862183	0.26531445	0.636641463	0.508568023	0.890562317	0.733585618	0.197545729	0.838138683	0.523881764	0.45135235	0.3203271	0.704038736	0.203970693	-0.081940203	0.06169855	0.492775625	0.251326558
ENSG00000023228	0.110914252	0.463122343	0.145788932	-0.254811555	-0.490827379	-0.780787009	0.654369009	0.805659349	-0.257929002	0.19943033	0.208108137	0.29047909	0.710977996	0.234350376	0.265438241	0.199099409	-0.438417086	-0.181277479	-0.713577699	-0.723553958	-0.385104059	-0.194234941	-0.106978118	-0.462776226	-0.493284875	-0.216443043	-0.122694351	-0.699649754	-0.820892991	-0.642569709	-0.447608345	-0.204319323	-0.101771281	0.420807262	0.41522387	0.454628951	0.391875932	0.181061158
ENSG00000023287	-0.383143362	0.918117595	0.876001303	0.451627861	0.48340269	0.099485898	0.163548983	0.577531826	0.268657612	0.011756366	0.440732996	0.231483997	0.323652296	0.209609979	-0.067196281	-0.083658926	-0.064300553	0.108595385	-0.662991716	-0.028622017	-0.137907791	-0.515133972	-0.468093289	-0.234518915	-0.325000891	-0.674564417	-0.882585061	-0.244552031	-0.62740261	-0.206752565	-0.625676619	-0.293568639	-0.755540455	-0.261263535	-0.25760598	-0.414455774	-0.555151664	-0.180854449
ENSG00000023318	-0.060366699	0.326632952	0.093734825	-0.106868313	-0.563168088	-0.619560195	0.594305786	0.553719951	-0.093753493	0.141112102	0.269866502	0.125646792	0.319751409	0.161846665	0.272012043	0.036413632	-0.721098769	-0.564539805	-0.628896592	-0.415524706	-0.327829339	-0.093534157	-0.259914199	-0.284026097	-0.104931828	-0.125504542	0.038317691	-0.306611466	-0.554660576	-0.53443102	-0.521774337	-0.428034508	-0.133902356	0.251865629	0.545377845	0.34771674	0.313158829	0.266407365
ENSG00000023330	0.470808004	-0.791258802	-0.754082396	-0.306135119	-0.630325661	-0.204565629	-0.108485361	-0.47066696	-0.265282564	-0.028491559	-0.39686789	-0.110547099	-0.12826528	-0.204164351	0.055565086	-0.120638029	-0.07133947	-0.424363075	0.402100651	-0.127139556	0.24265192	0.588656817	0.37505747	0.26478024	0.418833482	0.716287951	0.84288307	0.052764671	0.46084871	-0.070787225	0.240516477	0.032368987	0.602146914	0.189586095	0.438413092	0.400889643	0.694585816	0.613523428
ENSG00000023445	0.241644917	0.29938551	0.406357921	0.239257363	0.645742487	0.376437897	-0.413546722	0.028158613	-0.036759307	-0.225730457	-0.236311196	0.561224286	0.368138708	0.118507269	-0.09236045	0.01348292	0.512947686	0.564861585	-0.057217995	0.05905564	0.289776272	-0.264279907	-0.003478107	0.125850875	-0.29679175	-0.124954918	-0.563695776	-0.354564972	-0.117551595	0.328816814	-0.057321534	0.102620091	-0.304482192	-0.256905019	-0.547307746	-0.420339005	-0.254387586	-0.350292864
ENSG00000023516	-0.38376251	0.82914083	0.961407423	0.682343549	0.614827532	0.351698383	-0.071897215	0.304656512	0.370699961	-0.08798657	0.347404447	0.128794535	0.036221676	0.471565136	-0.114806716	-0.269142267	0.067854788	0.121921296	-0.465191098	0.107171217	-0.075943672	-0.287681681	-0.548720485	-0.077174802	-0.154676055	-0.682488009	-0.871181485	-0.136481454	-0.503767679	-0.315895469	-0.704821236	-0.461807638	-0.920580054	-0.578007236	-0.233009136	-0.627252838	-0.699956579	-0.087072002
ENSG00000023572	0.15734841	-0.338627138	-0.789972772	-0.916053571	-0.677760276	-0.782434398	0.468510532	0.335557596	-0.210186698	0.525792533	0.118451493	-0.253056444	0.304824785	-0.474646396	-0.075207322	0.220494448	-0.110803772	0.104350684	0.201157646	-0.30269934	-0.130908346	0.273270634	0.66210655	-0.500210966	-0.413276096	0.216210831	0.570119163	-0.25158456	-0.112056441	-0.114514609	0.413762058	0.494389383	0.789819997	0.808184263	0.374498249	0.93802738	0.724019563	0.091267345
ENSG00000023608	0.132412025	-0.266770103	-0.743749797	-0.963478712	-0.464165954	-0.671154309	0.437974443	0.388343231	-0.244769976	0.482299713	0.119063553	-0.121958972	0.365686443	-0.62537302	-0.12445392	0.353287549	0.010848107	0.303435429	0.227075475	-0.15767548	-0.10881712	0.069106996	0.70613179	-0.493878676	-0.558826654	0.167726138	0.398272776	-0.253789533	-0.059465199	0.222496534	0.514215368	0.704249667	0.833783023	0.896909798	0.077020201	0.858819403	0.609019004	-0.182849685
ENSG00000023697	0.066197038	0.095900385	-0.388070411	-0.805652232	-0.408136899	-0.781905408	0.538108781	0.645420836	-0.197574101	0.482014957	0.189300281	0.017234855	0.489468845	-0.130017153	0.064362912	0.379400694	-0.161995368	0.374154847	-0.08930193	-0.383342437	-0.326724769	-0.054698984	0.419557153	-0.652681387	-0.733473759	-0.140093578	0.141778223	-0.455920055	-0.488669186	-0.133599644	0.268856028	0.377059366	0.441448778	0.718356165	0.237501504	0.783858407	0.467712005	-0.37815267
ENSG00000023734	0.142469795	-0.378512973	-0.821969179	-0.919026917	-0.735272681	-0.7935023	0.44589974	0.29188203	-0.218147273	0.544160268	0.111862769	-0.295556626	0.18574691	-0.361466994	-0.018588033	0.189625372	-0.211656136	0.017302382	0.21247056	-0.284473827	-0.187361482	0.32543689	0.610997898	-0.489715786	-0.340513628	0.230845519	0.652211279	-0.162036232	-0.079572732	-0.146867642	0.415799214	0.405711036	0.789500105	0.763191148	0.487362094	0.961439244	0.737768459	0.024726498
ENSG00000023839	0.255382895	-0.18079739	0.011517112	0.298372241	0.486745358	0.576942708	-0.836902915	-0.590887187	0.462698838	-0.062784352	-0.272787374	0.169364843	-0.133847511	-0.100537816	-0.425345452	-0.635504646	0.476195993	0.309738772	0.539699327	0.53613037	0.861416754	0.542705763	0.275460048	0.293078246	0.225182162	0.168162051	-0.087402568	0.003362284	0.298099782	0.198394317	-0.075788706	-0.228673365	-0.226332096	-0.67812435	-0.115192999	-0.364307652	-0.055900459	0.199581597
ENSG00000023892	-0.582015458	0.440046814	0.172208525	-0.255377134	0.306304078	-0.074089238	0.3346245	0.50898608	0.132177646	0.365857701	0.561236747	-0.319649753	0.007503266	-0.354217955	-0.180282403	0.299764445	0.06795099	0.391428492	-0.148337033	0.174821154	-0.375763989	-0.552103973	0.029157713	-0.463180969	-0.451329031	-0.519160964	-0.407865551	0.248516941	-0.152888773	0.332210965	0.274701546	0.520508822	0.070921607	0.367777189	-0.405775173	0.091742901	-0.433485571	-0.696499155
ENSG00000023902	-0.299883569	-0.236987832	-0.684396724	-0.836334829	-0.45822991	-0.591061381	0.4472739	0.254282686	0.212289788	0.697707698	0.419363446	-0.671111828	-0.147662178	-0.44967802	-0.241365725	0.10807096	-0.147302307	0.270054001	0.432771346	0.098457214	-0.210712701	0.341752683	0.595631526	-0.646248779	-0.393854721	-0.114910779	0.458044062	0.134366661	-0.062577199	-0.094186141	0.489143318	0.443761048	0.618191194	0.599554064	0.357502507	0.831274357	0.333510929	-0.178745649
ENSG00000023909	0.319593028	-0.018658667	-0.393233364	-0.638108177	-0.32383457	-0.577535353	0.234621985	0.43574669	-0.321186974	0.274570219	-0.050883888	0.32110297	0.671085052	-0.390318283	0.089769621	0.285219523	-0.090675072	0.149955607	-0.211624955	-0.387430007	0.027039043	-0.196068352	0.398877357	-0.321650871	-0.411422832	0.199106467	0.167949959	-0.385975206	-0.218313148	0.168528178	0.305731625	0.364901515	0.487741713	0.610579212	0.090613821	0.589480315	0.560015836	-0.232284872
ENSG00000024048	-0.238578553	0.840594872	0.915586527	0.602667585	0.528739542	0.219000919	0.008374795	0.432062393	0.227996083	-0.095670614	0.305650798	0.264798761	0.358484267	0.259492215	-0.114793662	-0.195398466	0.13513139	0.094393012	-0.618054758	-0.105313667	-0.004428513	-0.4008976	-0.453031108	-0.087669155	-0.217319321	-0.568503898	-0.874016451	-0.322625934	-0.561187228	-0.310991433	-0.691087754	-0.32384636	-0.805120713	-0.393690741	-0.292840094	-0.538996633	-0.535690062	0.093159641
ENSG00000024422	-0.100147034	0.319263447	0.576378061	0.596231868	-0.051959569	0.052802843	0.045127697	0.003815787	0.027707008	-0.300690962	-0.059587487	0.122322516	-0.186388642	0.964665344	0.488400265	-0.057119078	-0.484629162	-0.407278304	-0.494675543	-0.311380994	-0.3589546	-0.103195339	-0.762967002	0.149384446	0.300898869	-0.246316594	-0.15897791	0.024978292	-0.354538514	-0.632954441	-0.481493795	-0.828275737	-0.710989032	-0.548460549	0.40868089	-0.367706978	-0.284019475	0.001126359
ENSG00000024526	-0.306687094	0.668044488	0.33583856	-0.206858454	-0.203759813	-0.628116068	0.648089328	0.850207896	0.015344681	0.349786073	0.465379158	-0.00198937	0.37939353	0.389517625	0.22132061	0.244859298	-0.44918613	0.094891867	-0.625811967	-0.468139068	-0.600687331	-0.33397594	-0.241199273	-0.649398639	-0.592514625	-0.601736764	-0.330205937	-0.370825426	-0.857259976	-0.56866434	-0.284479792	-0.183068183	-0.286559175	0.273242151	0.318224415	0.339703485	-0.040801003	-0.357865979
ENSG00000024862	0.439322087	-0.657732365	-0.824231837	-0.663981223	-0.714416737	-0.523881096	0.188764944	-0.139664083	-0.389869894	0.051257441	-0.382509268	0.091290889	0.034949596	-0.043485121	0.335059717	0.313096285	-0.358290954	-0.147998107	0.285159327	-0.238200356	-0.084365231	0.302100577	0.362467397	-0.018175974	0.011738385	0.546618676	0.806475065	-0.09101737	0.181395545	0.082599079	0.472406439	0.128402861	0.697823794	0.498087711	0.474115158	0.675487254	0.757673881	-0.075022868
ENSG00000025039	0.103911505	-0.071997999	0.053043359	-0.0225531	-0.278305967	-0.200629065	0.603982904	0.200480629	-0.720900989	-0.534801011	-0.263428704	0.278469401	0.177191377	0.219968932	0.631936344	0.882955364	-0.236990591	-0.208555748	-0.400420242	-0.525136938	-0.699605442	-0.671560234	-0.390078854	0.215589086	-0.06237013	0.131608885	0.053840879	-0.136297762	-0.027653407	0.147647803	0.165844724	0.27456419	0.187152575	0.542585329	-0.274290262	-0.030197695	-0.002840458	-0.148329988
ENSG00000025156	-0.282672984	0.260464794	-0.238643071	-0.692725885	0.13715057	-0.346169339	0.245352668	0.563118043	0.189677077	0.67576725	0.506787628	-0.248363966	0.283881934	-0.628735682	-0.454038872	0.098407474	0.249675813	0.654562964	0.155575989	0.189225241	-0.02660923	-0.104994939	0.589117341	-0.690582343	-0.750225272	-0.357178711	-0.204163991	-0.121518452	-0.237240675	0.288914706	0.330048662	0.673529887	0.385229511	0.556901598	-0.227894264	0.51719785	0.046231705	-0.516844113
ENSG00000025293	-0.79832769	0.821789585	0.718822948	0.281760535	0.224541068	-0.085894774	0.506226491	0.608561197	0.349831208	0.198738545	0.698947194	-0.321750916	-0.13015868	0.336042526	0.085290581	0.122054886	-0.39633298	-0.005285843	-0.579011456	-0.011858401	-0.623477052	-0.53420765	-0.590342834	-0.441143878	-0.249395775	-0.848467371	-0.621851479	0.194034697	-0.583382004	-0.363111759	-0.351303746	-0.260402998	-0.626899679	-0.103074323	-0.003659354	-0.193668838	-0.690276872	-0.433611847
ENSG00000025423	0.162459559	0.115200307	-0.311803523	-0.556932796	-0.445413884	-0.693254951	0.295222151	0.494599923	-0.031063319	0.424228364	0.131531269	0.19172319	0.616388925	-0.299311803	0.080434776	0.063656792	-0.374873435	-0.018124293	-0.314652602	-0.374858257	0.068075085	-0.045927849	0.295890926	-0.458116518	-0.321797243	0.059734554	0.179652549	-0.340127847	-0.412611845	-0.156986259	0.103141867	0.007875845	0.26900209	0.424143376	0.429462054	0.646873943	0.558895496	-0.095260427
ENSG00000025434	0.432563626	-0.682199096	-0.710593413	-0.406338468	-0.842450215	-0.501239471	0.265329729	-0.211700857	-0.426543568	-0.098651443	-0.398496445	-0.008032069	0.082166288	-0.065540175	0.403812394	0.275611325	-0.379497832	-0.458431652	0.091278468	-0.475548816	-0.091839243	0.255526049	0.187429015	0.141618962	0.296546193	0.639883459	0.854221737	-0.048239405	0.208056197	-0.187687358	0.35254346	0.013287067	0.596213865	0.423333181	0.535496396	0.542485116	0.73258538	0.417312279
ENSG00000025708	-0.268594863	-0.116423851	0.207519407	0.450733751	0.709032223	0.855059036	-0.572845776	-0.565014813	0.262484008	-0.216232238	-0.022474774	-0.258007942	-0.528975344	-0.288071623	-0.327051007	-0.175104034	0.553089986	0.20503214	0.402700695	0.632124221	0.303754594	-0.124397981	-0.06023782	0.412485056	0.399090409	-0.004977503	-0.242929914	0.646275139	0.657085012	0.612168063	0.275823127	0.265642199	-0.113534904	-0.432785137	-0.656654629	-0.654745365	-0.646561255	-0.164581701
ENSG00000025770	0.189907432	-0.677327939	-0.472598791	-0.118294879	0.238438669	0.512362883	-0.511131643	-0.706460489	-0.092723642	-0.162904617	-0.371583553	-0.166318334	-0.562369291	-0.212473353	-0.240927183	-0.032860928	0.537045844	0.278747309	0.864174711	0.559327522	0.272892725	0.371775172	0.390647133	0.390940396	0.212128105	0.399758326	0.343562036	0.363617421	0.794799073	0.655767929	0.499860988	0.456657454	0.467197643	-0.045979108	-0.377655066	-0.127203539	-0.008975036	-0.133304317
ENSG00000025772	0.30767014	-0.338559691	-0.257240739	-0.157793426	-0.315854773	-0.14811337	-0.003477951	-0.17269584	-0.488062389	-0.258073879	-0.449587471	0.276788276	-0.131359487	0.498650437	0.604981257	0.398572263	-0.382557963	-0.208656149	-0.062022305	-0.26881699	-0.331921696	-0.136036775	-0.2104151	0.21469934	0.188649827	0.329294091	0.424044462	0.121865285	0.16447267	0.150398337	0.343218995	-0.1223293	0.223301233	0.107450425	0.25216695	0.138515558	0.247587845	-0.511252638
ENSG00000025796	0.095456119	0.421173962	0.11491103	-0.164832783	-0.346906301	-0.608678167	0.220851031	0.523899013	0.208787565	0.374129575	0.199435747	0.233567639	0.477397383	0.354827523	0.098345579	-0.264526178	-0.490938336	-0.077145209	-0.431127268	-0.378721111	0.018663409	0.224808296	-0.019004951	-0.485775026	-0.333808325	-0.253081491	-0.067436236	-0.544642915	-0.781499853	-0.717807679	-0.480760388	-0.596172178	-0.317786579	-0.069479791	0.705840437	0.407081759	0.374365733	0.082939805
ENSG00000025800	0.038093294	-0.041932368	-0.27104049	-0.242225001	-0.507174918	-0.498767459	0.105621183	0.094368701	0.351860978	0.394701175	0.129085143	-0.135607341	0.095922378	0.084446877	0.023033432	-0.340123513	-0.498124548	-0.203951455	-0.015108987	-0.153463042	0.17298767	0.500485381	0.15361897	-0.335595135	0.033210172	0.012150446	0.359418514	-0.131129251	-0.341024851	-0.599239772	-0.134917826	-0.509370698	-0.035328859	-0.093635563	0.820442956	0.489073124	0.448722483	0.26727069
ENSG00000026025	0.07798902	-0.154599829	-0.547425524	-0.801335233	-0.687833609	-0.830234285	0.773137663	0.539539629	-0.448845742	0.290395114	0.118042753	-0.106541245	0.368763915	-0.245811794	0.205226412	0.57723761	-0.273693147	0.016893384	-0.108189206	-0.4989419	-0.518621999	-0.112914358	0.3385526	-0.457992108	-0.501675893	0.0859878	0.395395323	-0.328725007	-0.267632126	-0.116182304	0.31289223	0.495257195	0.664218129	0.948395288	0.227355557	0.813145472	0.560429364	-0.05959678
ENSG00000026036	-0.443200231	0.416530786	0.414682414	0.316073333	0.63197564	0.437304348	-0.478063673	-0.058753164	0.764955715	0.420582695	0.464381595	-0.419274273	-0.40078723	0.131900636	-0.641936546	-0.753220791	0.389283556	0.408953309	0.311994634	0.611600517	0.322987166	0.432293139	0.072340705	-0.257427194	-0.116527039	-0.573840255	-0.486622888	0.1842306	-0.127592471	-0.223588841	-0.356644011	-0.249285449	-0.541444482	-0.673100296	-0.037893105	-0.315050409	-0.530980039	-0.073350867
ENSG00000026103	0.043569614	-0.110550059	-0.313970517	-0.425372018	0.111699294	-0.055997595	-0.151481663	0.089862407	-0.120760786	0.353987174	0.082998396	-0.159672883	0.10644209	-0.432090046	-0.285208075	0.010967732	0.407700074	0.341150203	0.212457219	0.060752174	0.090573456	-0.022230986	0.461514868	-0.201061686	-0.23318898	0.078723441	0.071873177	0.088209613	0.201969007	0.3515283	0.441751756	0.592910704	0.46304756	0.320448344	-0.223757395	0.269077093	0.120262546	-0.297726184
ENSG00000026297	0.399320039	-0.112114105	0.326845288	0.514705866	0.367945234	0.564583796	-0.296487578	-0.356377675	-0.533858788	-0.838141584	-0.613277	0.682547227	0.062687294	0.249049701	0.350739714	0.338948492	0.244781162	-0.109800529	-0.155947946	-0.042748769	0.030046589	-0.469367559	-0.406118811	0.737505737	0.285047516	0.33159402	-0.226893745	-0.071580641	0.357137219	0.546356604	-0.055446085	0.038303423	-0.152647116	-0.176041627	-0.628958841	-0.679036376	-0.224593205	-0.074181763
ENSG00000026508	-0.511316725	0.569061812	0.630818355	0.35344163	0.125337778	-0.027658191	0.336760557	0.36586748	0.080695746	-0.007313484	0.357581627	-0.212963544	-0.223003495	0.702490939	0.290178321	0.16401485	-0.326113027	-0.079134445	-0.495153953	-0.199821098	-0.6797001	-0.395008456	-0.6528257	-0.211634001	-0.085952168	-0.61625502	-0.403029311	0.154690054	-0.446944392	-0.458970514	-0.28343811	-0.349260608	-0.576171331	-0.205975045	0.100251154	-0.245408094	-0.561212969	-0.382838533
ENSG00000026559	0.74411588	-0.689627501	-0.464835168	-0.033878913	-0.147981302	0.233124485	-0.380373455	-0.553463362	-0.567659712	-0.501564418	-0.715591028	0.510996965	0.133051986	-0.320536218	0.078576992	0.059328869	0.28192919	-0.281505033	0.27905635	-0.004010706	0.447736947	0.15744334	0.260891091	0.672428496	0.382596004	0.85901029	0.437428125	-0.13197552	0.649722033	0.557729123	0.159179938	0.248505761	0.512390685	0.14620229	-0.250261261	-0.082143306	0.5059774	0.441851156
ENSG00000026652	-0.532424765	0.869937053	0.939076754	0.568746355	0.589771936	0.271143029	0.167719695	0.444914517	0.302667995	-0.099106506	0.443670287	0.084287087	0.083642125	0.278133441	-0.031048837	0.016130392	-0.023912882	0.147113527	-0.56061083	0.08205566	-0.259441647	-0.586480966	-0.583819537	-0.144792484	-0.232986087	-0.735915608	-0.903878055	-0.041326303	-0.495393366	-0.128401807	-0.521852082	-0.245065324	-0.800329211	-0.326824708	-0.386100792	-0.56904522	-0.777583805	-0.275833228
ENSG00000026950	-0.068628128	0.448801936	0.725716555	0.631712424	0.771063494	0.636014149	-0.360401033	-0.070265345	0.177028917	-0.357053848	-0.043280029	0.343367669	-0.042471229	0.348641088	-0.165516636	-0.168935252	0.417054838	0.335640066	-0.050596834	0.320829888	0.156992328	-0.172260587	-0.323903554	0.24193103	-0.116449869	-0.358646417	-0.744648063	-0.174828232	-0.111384471	0.146537613	-0.469370355	-0.184619109	-0.662900341	-0.550326198	-0.564806281	-0.747823731	-0.611130023	-0.124106969
ENSG00000027001	-0.252657178	0.499037281	0.203874655	-0.129939651	-0.319815016	-0.599582518	0.453070765	0.629314298	0.254087295	0.504363066	0.497108366	-0.265611698	0.279076728	0.293781221	-0.040896519	-0.195879479	-0.313428022	-0.032782175	-0.409252282	-0.424803098	-0.287883941	0.157343082	-0.051249528	-0.629815007	-0.377497845	-0.485939292	-0.13532106	-0.353262326	-0.775838233	-0.913283485	-0.420805496	-0.34623696	-0.296741679	0.051610601	0.585963028	0.391281618	0.109078101	0.220464955
ENSG00000027075	-0.215463621	0.22951552	-0.336219625	-0.709737218	-0.17144813	-0.565980966	0.368146427	0.598715889	0.377070687	0.81961629	0.615703733	-0.356607344	0.316707689	-0.617624189	-0.636658001	-0.255992477	0.130042495	0.433380423	0.231799814	0.165277651	0.131645098	0.411042166	0.727493338	-0.799550836	-0.761545366	-0.341995497	-0.062550306	-0.408550515	-0.445721617	-0.211111772	-0.11742666	0.375195393	0.317651428	0.501537351	0.165480785	0.711529487	0.334813919	0.153433626
ENSG00000027644	-0.625310736	0.424255061	0.691311137	0.674554103	0.683651483	0.661703376	-0.278534152	-0.176409219	0.474276866	-0.127695585	0.294716543	-0.278885913	-0.555580742	0.275386072	-0.062977845	-0.166976989	0.033551934	0.062002087	-0.095811321	0.461979059	-0.097764132	-0.345613812	-0.568520062	0.136676366	0.298559481	-0.507196573	-0.544379542	0.635298359	0.105994299	0.127433212	-0.09729292	-0.274112901	-0.666543819	-0.655237935	-0.322002671	-0.720012035	-0.927268217	-0.44674706
ENSG00000027697	0.254696197	-0.048751247	-0.495127678	-0.695315494	-0.674466571	-0.81776713	0.42827046	0.468947225	-0.157852241	0.407960463	0.080096394	0.17320892	0.459437225	-0.144075352	0.103794014	0.067098246	-0.481129796	-0.135004926	-0.149808785	-0.328389798	-0.061759707	0.226369486	0.362162575	-0.453635402	-0.387809486	0.136230629	0.37340926	-0.465349972	-0.406294962	-0.248787264	-0.053507117	-0.037376766	0.401013939	0.547659006	0.585108528	0.805424978	0.756138278	0.040468429
ENSG00000027847	0.333254001	-0.645673085	-0.118237039	0.474042342	0.039655181	0.607133642	-0.423010691	-0.855374658	-0.322869373	-0.747313716	-0.653194094	0.171061015	-0.41413575	0.046787368	0.278591806	0.099527688	0.120073552	-0.439630151	0.258417796	0.128633235	0.205891456	-0.005849084	-0.256495308	0.887109669	0.817916279	0.648931745	0.358530719	0.413516912	0.802977554	0.42838458	0.211962995	-0.054729217	0.108320299	-0.293129566	-0.257916709	-0.531247231	-0.060478143	0.329448794
ENSG00000028116	0.025489472	0.42940827	0.30844628	0.077328077	-0.232394806	-0.428313615	0.348652782	0.438665742	0.168614223	0.066818508	0.125691069	0.235194668	0.409775181	0.447936666	0.179635445	-0.056336945	-0.383668468	-0.025165062	-0.419661555	-0.397710102	-0.11503929	0.080650352	-0.20376881	-0.315068197	-0.30792173	-0.31997591	-0.209453529	-0.580298114	-0.762241106	-0.727228974	-0.534352544	-0.552302207	-0.463081933	-0.103095428	0.452474402	0.14263418	0.137369801	0.234926436
ENSG00000028137	0.283018523	0.208363221	0.305354738	0.291108805	-0.385306292	-0.314559138	0.124258358	0.165598806	-0.257140629	-0.250106053	-0.245975667	0.455219275	0.25063157	0.847736997	0.625729735	0.021706453	-0.622574882	-0.527244777	-0.662596147	-0.635869895	-0.260049081	-0.084698829	-0.56964159	0.098319532	0.19695414	0.04229285	0.061972081	-0.307818926	-0.468179011	-0.648246555	-0.452012163	-0.79883087	-0.44196407	-0.261895146	0.614894529	-0.026092357	0.219294526	0.096956508
ENSG00000028203	-0.352916576	0.660323704	0.214208849	-0.306444356	-0.134927572	-0.63532938	0.571372498	0.823169403	0.399801938	0.549165321	0.5931404	-0.088361872	0.543633516	-0.092577346	-0.103144448	0.027577758	-0.3148724	0.303884611	-0.425150685	-0.271259093	-0.174173742	-0.143512938	0.080722575	-0.789076044	-0.665724527	-0.614314344	-0.362809307	-0.438375136	-0.880919243	-0.536325064	-0.232330497	-0.11241048	-0.251619247	0.245002249	0.302330574	0.438723205	0.032085084	-0.119373431
ENSG00000028277	-0.06905722	-0.107128842	-0.230456116	-0.107989935	0.154538533	0.131830598	-0.543310889	-0.285708844	0.69029249	0.543557145	0.195586649	-0.383883628	-0.313353048	-0.119470452	-0.600626998	-0.810916085	0.237217245	0.286551926	0.613806619	0.53458347	0.611320037	0.851777433	0.485150484	-0.242076739	0.012698095	-0.091079241	0.123534613	0.118920997	0.065364278	-0.208508248	-0.063226166	-0.230737848	-0.062887707	-0.471566056	0.366303486	0.156563136	0.092304243	0.148096285
ENSG00000028310	-0.115003203	-0.416188212	-0.216542441	0.119222571	0.244417603	0.538264802	-0.379684234	-0.546780561	0.075170987	-0.031770141	0.001165264	-0.459989997	-0.607741987	-0.375505068	-0.43784691	-0.286415951	0.500821916	-0.047112379	0.603004522	0.558719465	0.230510555	0.322865082	0.231030509	0.325936535	0.360758706	0.215483861	0.167847698	0.50383178	0.717077365	0.388249732	0.157395784	0.359520329	0.272115514	-0.120359421	-0.351279698	-0.245265683	-0.198572953	0.28184462
ENSG00000028528	-0.313929301	0.723328934	0.877747188	0.735677443	0.558206643	0.392212757	-0.217753845	0.155877693	0.439450375	-0.113938313	0.270938803	0.187281512	0.094603267	0.25826301	-0.087857336	-0.373356837	-0.039337694	-0.072144641	-0.51894811	0.118442271	0.16759553	-0.30841118	-0.546093372	0.049880366	0.117890323	-0.483297197	-0.745833959	0.014401907	-0.352776644	-0.218930859	-0.612339532	-0.559621652	-0.883945041	-0.668262624	-0.147494856	-0.64582282	-0.606625923	0.016576655
ENSG00000028839	0.105271503	-0.245287237	-0.733241451	-0.950879182	-0.360490685	-0.60326339	0.354497106	0.358134452	-0.096227543	0.55530358	0.173905176	-0.183746883	0.362251125	-0.716903711	-0.299435087	0.219259889	0.159343666	0.436985264	0.353170852	-0.043312583	0.034776658	0.196225481	0.821769921	-0.538151623	-0.616724578	0.112439452	0.330827562	-0.294096936	-0.06732781	0.2036205	0.475680641	0.732336231	0.797353395	0.824471834	0.028953241	0.834990298	0.573532317	-0.090699895
ENSG00000029153	-0.018228699	-0.287786924	-0.506293551	-0.526582204	-0.67473	-0.650998099	0.537136686	0.170387971	-0.093485464	0.239469892	0.040925168	-0.320412424	0.088028934	-0.049156668	0.272683729	0.365155402	-0.385435216	-0.046568556	0.037819976	-0.432548883	-0.343435683	0.103254575	0.192065685	-0.336444088	-0.11340805	0.098549038	0.544019694	-0.03437867	-0.170677924	-0.368444781	0.417057761	0.114004416	0.415104635	0.489288552	0.504740667	0.651154389	0.420582795	0.054055319
ENSG00000029363	-0.598680292	0.958544038	0.732346436	0.232293269	0.455496806	-0.039954724	0.192423269	0.674232768	0.624630563	0.457916412	0.766054134	-0.193014516	0.203521825	0.063677895	-0.431642626	-0.370933001	0.055796386	0.334787087	-0.387453311	0.141995654	-0.057704325	-0.129341509	-0.153681601	-0.598368981	-0.53357693	-0.89441587	-0.844930684	-0.236417244	-0.752891802	-0.465203097	-0.634608098	-0.230173443	-0.701464754	-0.25520022	-0.06551288	-0.153189502	-0.525340857	-0.070697247
ENSG00000029364	0.142473156	0.1289285	-0.274513833	-0.511358281	-0.311900368	-0.548041759	0.350001839	0.514827609	-0.069570242	0.352221525	0.210904605	0.176409929	0.662846897	-0.634278566	-0.187503498	0.032801833	-0.085448519	0.007952343	-0.220540753	-0.211114781	0.165820965	-0.046317541	0.426524747	-0.377519043	-0.411630003	0.071015761	0.020423324	-0.452459871	-0.305897654	0.013980951	-0.068319002	0.280106233	0.348864825	0.564354172	0.077707995	0.530502003	0.498008504	0.232293736
ENSG00000029534	0.465881688	-0.191750444	0.373537256	0.801500761	0.119857397	0.52963115	-0.507980988	-0.59083972	-0.313798222	-0.761393503	-0.648931996	0.472731763	-0.119958708	0.66049905	0.384477206	-0.157086921	0.064284344	-0.49421826	-0.193514865	-0.223805227	0.175876634	0.022470024	-0.55723415	0.804116576	0.69843872	0.402417756	0.020786748	-0.00541293	0.277941804	-0.150468301	-0.348196985	-0.575944553	-0.440527283	-0.658366849	-0.010235148	-0.697995289	-0.097312205	0.455952736
ENSG00000029639	-0.010397721	0.282323511	0.197101836	0.091933761	-0.483045866	-0.511923445	0.438516847	0.388916204	-0.09220638	-0.022783113	0.074642301	0.169255769	0.434090288	0.230399734	0.503485719	0.173909589	-0.687482333	-0.517621453	-0.778367289	-0.678528509	-0.268571078	-0.352306723	-0.428888997	-0.136975307	0.148286199	-0.03561542	0.060040804	-0.139966983	-0.488092383	-0.563854587	-0.188755769	-0.484109857	-0.24502443	0.066723409	0.52781552	0.176591225	0.188782957	0.169633551
ENSG00000029725	-0.212225731	0.813682447	0.755657462	0.319973332	0.127800672	-0.210069833	0.388195129	0.669678981	-0.023899879	-0.065809301	0.273779474	0.33274255	0.428263765	0.52267179	0.292859932	0.169673747	-0.329517743	-0.047488116	-0.837822355	-0.426764059	-0.426715842	-0.560754882	-0.579383296	-0.255208693	-0.333307538	-0.558721314	-0.641828138	-0.380722719	-0.76760361	-0.44157526	-0.556006804	-0.396926088	-0.658161934	-0.088498707	0.023162914	-0.201875637	-0.314301979	-0.216147495
ENSG00000029993	-0.446345659	0.151581936	-0.331202881	-0.626356602	-0.572103493	-0.773853278	0.595553211	0.540612652	0.273252396	0.767958856	0.612233895	-0.618252717	-0.094518795	-0.010337711	-0.026230313	-0.012027813	-0.572664162	-0.049603495	-0.06471227	-0.139391721	-0.447994447	0.222681262	0.191380044	-0.785676523	-0.346022787	-0.368283957	0.299836582	0.098045109	-0.455933844	-0.54183469	0.095165667	-0.056904601	0.214533743	0.399841489	0.721144289	0.796367149	0.252190841	-0.222620171
ENSG00000030066	-0.71812137	0.863150377	0.857080619	0.445677251	0.449517964	0.113299723	0.370214862	0.532346839	0.38636057	0.059681597	0.612775724	-0.198924283	-0.015256665	0.260824114	-0.034990475	0.078909167	-0.116151544	0.1617226	-0.52496123	0.0335829	-0.437839174	-0.550630389	-0.554587217	-0.324852429	-0.284621039	-0.8493756	-0.809116921	0.055521953	-0.563034852	-0.295456574	-0.420250518	-0.192217725	-0.734412147	-0.211950338	-0.25366979	-0.403015592	-0.793873633	-0.278282602
ENSG00000030110	0.403105387	-0.49346856	-0.681845386	-0.541874078	-0.168273581	-0.14978274	-0.22561192	-0.227821742	0.026539239	0.165319936	-0.276159473	0.171408977	0.232521091	-0.603485935	-0.190625593	-0.035868664	0.149763393	0.272140261	0.495802352	0.178229618	0.551863264	0.340511003	0.671044123	-0.02047415	-0.091892178	0.459962804	0.418167093	-0.136639189	0.274741093	0.427565702	0.46199455	0.322905465	0.574997882	0.265362137	0.040312451	0.425858633	0.557498825	0.004715693
ENSG00000030419	-0.223938942	0.603314935	0.815741567	0.747028297	0.625427775	0.501796134	-0.43247552	-0.032359253	0.530018379	-0.074899346	0.179295843	0.120109558	-0.123116294	0.517638504	-0.211260335	-0.58230527	0.130722129	0.094039664	-0.197700535	0.272131102	0.256416608	0.083233681	-0.427858879	0.063398758	0.074301976	-0.496840462	-0.680716702	-0.052227583	-0.318396102	-0.34437394	-0.688088005	-0.661752228	-0.931098987	-0.872013737	-0.05030464	-0.661293654	-0.582575234	0.051533105
ENSG00000030582	0.187812239	-0.713787129	-0.311230741	0.19850552	0.094487035	0.585491372	-0.472915414	-0.835316771	-0.323337212	-0.500655887	-0.536091066	-0.046503275	-0.627646994	-0.026809089	0.21232546	0.1601662	0.155408608	-0.261359337	0.441448162	0.302947006	0.077431244	-0.029132015	-0.105520964	0.72154699	0.717544798	0.589178303	0.454620834	0.685861797	0.950952152	0.675370107	0.546212003	0.196837849	0.345511373	-0.155631611	-0.288155914	-0.358198863	-0.106102922	-0.157367074
ENSG00000031003	-0.508627713	0.965564077	0.713212373	0.181733555	0.456685411	-0.064044872	0.231228169	0.729476095	0.514428929	0.372849591	0.696219078	0.00788225	0.360405181	-0.061442971	-0.373130961	-0.250486447	0.020346717	0.321536019	-0.471766855	0.123509648	-0.021851859	-0.2822776	-0.144284203	-0.54865186	-0.577100179	-0.813935312	-0.879144418	-0.31703498	-0.742021345	-0.275385371	-0.612977745	-0.15363504	-0.633205967	-0.13605827	-0.178019542	-0.148563058	-0.460018826	-0.135415942
ENSG00000031081	-0.500569923	0.66519636	0.941156313	0.828830125	0.494529499	0.435466576	0.008205834	0.120267001	0.278916899	-0.271720922	0.295227153	-0.038490597	-0.181887762	0.461738551	0.101146146	-0.101671986	-0.106205121	-0.183921919	-0.54469893	0.037970056	-0.245515064	-0.476915962	-0.78346471	0.129303759	0.213065076	-0.551838983	-0.692472181	0.225186865	-0.261047091	-0.267516245	-0.521524673	-0.476484232	-0.871936186	-0.577716017	-0.221461656	-0.738805436	-0.81362033	-0.042224917
ENSG00000031691	-0.082450672	-0.007964434	-0.540215479	-0.888914153	-0.241737522	-0.585178489	0.412270129	0.498115981	0.094157767	0.662943328	0.380033766	-0.251828096	0.23279939	-0.516007892	-0.410685548	0.086877535	0.110682111	0.529756909	0.365679741	0.128515844	-0.05802845	0.298828221	0.747919346	-0.698425068	-0.800360036	-0.184239161	0.119984365	-0.362516412	-0.277522787	0.058599701	0.197194771	0.574939184	0.564977269	0.701732378	0.067588593	0.786736488	0.410230816	-0.179040576
ENSG00000031698	0.94261288	-0.75929904	-0.604607607	-0.191109389	-0.506427018	-0.125585963	-0.268505288	-0.455862607	-0.707045976	-0.423557823	-0.840669183	0.57549224	0.285009313	0.012285557	0.335744075	0.109836069	0.041976089	-0.375681656	0.14552908	-0.400637107	0.309065712	0.294561557	0.248720279	0.548628449	0.349006869	0.941019408	0.690575847	-0.325560238	0.41832415	0.163874977	0.181825078	0.029945557	0.550232448	0.198662427	0.191929946	0.203826112	0.818972377	0.468163691
ENSG00000031823	-0.107684746	-0.386364176	-0.198250643	0.229313038	-0.087959083	0.304617553	-0.431617494	-0.601683167	0.26067974	0.023626352	-0.058864328	-0.385207519	-0.62682725	0.00235609	-0.023950306	-0.427453368	-0.191893615	-0.470995291	0.267557156	0.321010877	0.246212319	0.349724877	-0.102164835	0.303173572	0.751511072	0.276563063	0.429211689	0.709214281	0.536031923	0.011283957	0.150149015	-0.340871215	0.01135417	-0.453780464	0.348825852	-0.133074209	-0.044937123	0.144100625
ENSG00000032219	-0.355337763	0.26417645	-0.308363259	-0.756846892	-0.030016744	-0.508189989	0.275998943	0.559541949	0.468829325	0.880486467	0.614867587	-0.418376183	0.122986255	-0.383566483	-0.499357625	-0.133863515	0.043731515	0.661349968	0.302397175	0.25636911	-0.011793234	0.294441139	0.635983991	-0.888392273	-0.799704359	-0.491981661	-0.079925775	-0.178660148	-0.440148318	-0.092904937	0.169132753	0.345142809	0.25499212	0.389897406	0.190847108	0.696688202	0.146440492	-0.435467422
ENSG00000032389	0.514057684	-0.783476978	-0.712551082	-0.264871212	-0.626106467	-0.17895943	-0.158739863	-0.498910469	-0.303528227	-0.062419332	-0.446343308	-0.057777265	-0.234751711	0.044764119	0.102387921	-0.170907004	-0.111769611	-0.445739911	0.430288207	-0.096366397	0.178075022	0.689505948	0.306980848	0.29142363	0.404420395	0.688672507	0.84303341	0.011098844	0.427485511	-0.135381511	0.11964366	-0.099003698	0.524847249	0.096518233	0.513337529	0.368112215	0.693713002	0.548699736
ENSG00000032444	0.264975945	-0.731058939	-0.390140379	0.160806733	-0.101701064	0.445484245	-0.393271591	-0.766752903	-0.331424309	-0.419757236	-0.466773281	-0.062357711	-0.520857268	-0.168349721	0.094430335	-0.023590196	0.109329306	-0.489758828	0.388934909	0.24674803	0.180609225	0.161870742	-0.008381386	0.696475629	0.743789611	0.679585931	0.537640522	0.536624644	0.896159237	0.494228285	0.296759715	0.129680112	0.402136559	-0.08256746	-0.137119484	-0.234739459	0.108429105	0.265420823
ENSG00000032742	0.055377436	0.261454686	-0.140469193	-0.504586793	-0.0491454	-0.456863386	0.244696532	0.586926561	-0.045673692	0.458106714	0.270123345	0.056761549	0.694268483	-0.550089332	-0.27398988	0.082092504	0.23812923	0.38087095	-0.189031843	-0.277648183	0.089384727	-0.163690324	0.472993191	-0.504806613	-0.590520638	-0.121711137	-0.168459009	-0.432227559	-0.364083276	0.000206571	0.128439701	0.488637014	0.293858412	0.520245099	-0.111677615	0.458579106	0.280905589	-0.024661844
ENSG00000033011	0.636433599	-0.862015075	-0.674049175	-0.124544159	-0.250876636	0.208088497	-0.575116482	-0.754094924	-0.273755	-0.17788947	-0.605148482	0.079165927	-0.229381971	-0.185423617	-0.09729701	-0.299312327	0.286477726	-0.252933438	0.614845014	0.144375372	0.53446987	0.656670615	0.431454535	0.521700975	0.506632447	0.823021292	0.707811967	0.100769094	0.725254688	0.259273056	0.248246951	0.085035852	0.542364489	-0.0792124	0.142616105	0.094922006	0.564460178	0.496526118
ENSG00000033030	0.27094967	-0.254993106	-0.186054992	0.081979639	-0.260777727	-0.028008515	-0.373835704	-0.360085845	0.105940211	-0.029534095	-0.296702076	0.187311182	-0.15071214	0.323596909	0.257055166	-0.324012993	-0.448208326	-0.389129777	0.012415978	-0.001286613	0.290216857	0.339755063	-0.114268778	0.19648706	0.473719369	0.322339176	0.404694609	0.170950032	0.11370191	-0.148588956	-0.013606566	-0.629734267	-0.094108284	-0.415918916	0.610328502	0.062585256	0.307737367	-0.020423234
ENSG00000033050	0.208040369	-0.265971179	-0.633901283	-0.709259452	-0.666942744	-0.664424266	0.466541586	0.326191801	-0.34809505	0.304782706	0.072812754	-0.013078616	0.30446178	-0.470322134	0.008372582	0.187818851	-0.27356585	-0.253708788	-0.019402509	-0.236486447	-0.11987963	0.128503679	0.434912497	-0.270511737	-0.236096102	0.311528008	0.47805357	-0.242588296	-0.038854818	0.031705341	0.113460903	0.338911588	0.685179218	0.760728597	0.289405001	0.738575828	0.700138131	0.206846537
ENSG00000033100	0.465333836	-0.502994314	0.016514728	0.576256313	0.309920476	0.772934177	-0.821483821	-0.893773202	-0.185018247	-0.647193895	-0.690660284	0.36219148	-0.32131744	0.122313051	0.09470753	-0.244365459	0.312072186	-0.289216575	0.278370902	0.261280814	0.528684445	0.135772692	-0.177342091	0.888269171	0.779349319	0.613005077	0.173797955	0.313995509	0.757440985	0.460833175	0.061481253	-0.203312535	-0.072841627	-0.594387671	-0.268691694	-0.655231389	-0.075365701	0.234985302
ENSG00000033122	-0.192640171	-0.126099642	-0.458524215	-0.66070228	0.111039011	-0.183993316	0.041143717	0.133900813	0.265759995	0.568681076	0.26416101	-0.440576581	-0.000657473	-0.52290702	-0.434296435	0.083213052	0.40753047	0.783455389	0.571363889	0.258615674	0.080934429	0.190066929	0.695560666	-0.52156871	-0.539199195	-0.179702503	0.084497152	0.042704112	0.030192233	0.249071863	0.625397486	0.677197028	0.480936448	0.38719992	-0.155927163	0.481229595	0.05996058	-0.418960247
ENSG00000033170	0.193214285	0.110091561	-0.26990389	-0.4890456	0.140752435	-0.21309963	-0.115504586	0.312237768	0.228245299	0.513212612	0.205851337	0.091796922	0.5998681	-0.772540928	-0.673453081	-0.326347808	0.534858352	0.556681087	0.254978012	0.150944893	0.599096518	0.309427775	0.803090684	-0.416918024	-0.595338232	-0.020243474	-0.174012267	-0.536171862	-0.1959053	0.136993004	-0.023951478	0.467194204	0.303590225	0.298147361	-0.186002042	0.389907175	0.367140742	0.246423868
ENSG00000033178	-0.529535517	0.890094467	0.530497636	-0.111764655	0.315311221	-0.278083076	0.454228175	0.865166026	0.337989796	0.439247954	0.691448516	-0.040993639	0.376205819	-0.040398569	-0.220125502	0.074283103	-0.061500575	0.460091977	-0.445965428	0.002106777	-0.29907613	-0.41878413	-0.074473525	-0.697462912	-0.769388343	-0.827659458	-0.752938325	-0.312275982	-0.774434212	-0.18410094	-0.326117158	0.07619698	-0.396159514	0.172500695	-0.174555727	0.088418369	-0.380528191	-0.459663056
ENSG00000033327	-0.050032446	0.502716575	0.878201516	0.927449975	0.461326974	0.511535172	-0.315520331	-0.096076616	0.143001524	-0.468861187	-0.079002721	0.382900602	0.003513815	0.580103955	0.168348595	-0.283417922	-0.058979538	-0.296258925	-0.529809498	-0.034283333	0.100811302	-0.275328556	-0.734557007	0.393404446	0.363707615	-0.228478116	-0.586404213	-0.019102291	-0.191193008	-0.247828537	-0.668065247	-0.703424153	-0.898433791	-0.771789694	-0.123030078	-0.813576747	-0.530402911	0.16807395
ENSG00000033627	-0.304939497	0.163652761	0.426797766	0.584796392	0.810585777	0.838331849	-0.670250832	-0.460226692	0.614388763	-0.10091268	0.098491611	-0.117100297	-0.420503319	-0.1470981	-0.437898366	-0.493203071	0.417980473	0.26008296	0.319292172	0.745394095	0.533982505	0.057279835	-0.105670016	0.271477739	0.300180008	-0.21761493	-0.462187126	0.444685369	0.337671089	0.370282119	-0.088429122	-0.141479984	-0.482455079	-0.740564831	-0.452571475	-0.705435729	-0.670125853	-0.107332421
ENSG00000033800	-0.438898149	0.771763831	0.883983758	0.582673923	0.309375315	0.123318049	0.30762612	0.439768946	0.069463414	-0.231868264	0.324445405	0.158366611	0.072065084	0.466679483	0.264362571	0.154989788	-0.316554358	-0.192253435	-0.759425937	-0.153722467	-0.458174454	-0.667815339	-0.777795615	-0.03596935	-0.050692772	-0.581198472	-0.700648618	-0.00337366	-0.484496157	-0.238498621	-0.540939364	-0.397757416	-0.751960542	-0.251653899	-0.17851231	-0.504906732	-0.634731262	-0.225874315
ENSG00000033867	-0.640210379	0.860311702	0.876672489	0.459033442	0.577209973	0.214852802	0.238188028	0.476821878	0.381223967	0.011359073	0.52843296	-0.069123787	-0.015543175	0.302891732	-0.064186953	0.056261151	-0.026309441	0.280285333	-0.444956436	0.13439986	-0.351238208	-0.52828418	-0.520249983	-0.274542628	-0.336787668	-0.8378853	-0.873520826	0.003622227	-0.530569761	-0.164282339	-0.424811955	-0.184158297	-0.75856276	-0.277986819	-0.347799916	-0.472600551	-0.812967753	-0.397333139
ENSG00000034053	-0.499705125	0.34543728	0.432453706	0.274425968	0.377473671	0.275071515	0.048894696	0.140478348	0.037652911	0.047703617	0.348861328	-0.374354236	-0.313110239	0.139789927	-0.056916698	0.078649338	0.160608952	0.055098147	-0.191400228	0.085849636	-0.408160444	-0.409224698	-0.334434373	-0.062091269	0.017383702	-0.411887329	-0.373612418	0.416552347	0.036435907	0.04271018	0.026575661	0.16796611	-0.232998066	-0.096861719	-0.330708594	-0.330855318	-0.623450168	-0.346830349
ENSG00000034152	0.135088769	-0.465306616	-0.409851423	-0.255358445	-0.453597921	-0.228560737	0.093970924	-0.223739464	-0.353115829	-0.043685431	-0.277802202	-0.195328079	-0.383932815	0.502727502	0.441257474	0.288369037	-0.286457712	-0.170927708	0.182385257	-0.251271376	-0.445206619	0.165714724	-0.066977875	0.059484234	0.186312804	0.245711804	0.602309114	0.240741276	0.193814973	-0.144123962	0.4073418	-0.042278496	0.32595139	0.141947327	0.419463868	0.299121719	0.244430117	-0.285291061
ENSG00000034239	0.827926881	-0.543098919	-0.287106013	-0.00235519	-0.143909296	0.070135434	-0.269268371	-0.408118872	-0.637515066	-0.617352072	-0.884806302	0.705708985	0.402125016	0.110884848	0.4378305	0.388242309	0.211806116	0.018092147	0.06099869	-0.433958825	0.234536102	-0.087608479	0.077870905	0.562176478	0.194956	0.709436295	0.337147048	-0.357919399	0.299630743	0.300316651	0.347264689	0.128102153	0.303565573	0.098484965	-0.165100682	-0.079962661	0.447833855	0.130824054
ENSG00000034510	-0.133079377	-0.267980674	-0.637749142	-0.757421013	-0.822545955	-0.81201006	0.722752548	0.342968294	-0.205370881	0.391417224	0.209950539	-0.386981049	-0.041037854	-0.108110156	0.284166684	0.425537586	-0.616190647	-0.214877439	-0.002460627	-0.314996238	-0.560911001	0.061003399	0.205927877	-0.461645603	-0.201116261	0.067996845	0.626087777	0.072277922	-0.148158185	-0.219637873	0.380224509	0.195409673	0.600668644	0.734915345	0.571841885	0.851667546	0.501102997	-0.168500629
ENSG00000034533	0.035415398	-0.047992241	-0.354639386	-0.452493562	-0.150035571	-0.254278139	-0.121125076	0.152933599	0.02821238	0.513390422	0.193059871	-0.130782945	0.002697946	-0.233505832	-0.244978162	-0.28606597	-0.041733468	-0.011455888	0.115744541	0.136107659	0.124994403	0.265820114	0.378433911	-0.299449781	-0.140896085	0.061732746	0.208557711	0.066477593	0.035330974	0.088592719	0.086008656	0.122411109	0.335237905	0.179801529	0.262809689	0.436968419	0.326585371	-0.209251546
ENSG00000034677	-0.289277463	0.78972173	0.769779246	0.405419523	0.658841008	0.23300068	-0.148207107	0.359970699	0.455107812	0.067221156	0.294320168	0.244610554	0.29528708	0.206773357	-0.150685027	-0.176438475	0.132419755	0.453718526	-0.375959818	0.10078882	0.128874188	-0.353029781	-0.280140525	-0.23612638	-0.337455383	-0.634835478	-0.838944081	-0.206004684	-0.538078716	-0.104730496	-0.354686328	-0.275336526	-0.748516533	-0.454408504	-0.267129739	-0.427157777	-0.561430787	-0.377469104
ENSG00000034693	0.233539748	0.229520726	-0.017907439	-0.358231689	-0.383937529	-0.637303365	0.49546131	0.633029197	-0.511325258	0.108707189	0.005450002	0.28750789	0.633540557	0.177821214	0.305773143	0.396868734	-0.165592874	-0.012068	-0.534414952	-0.726145481	-0.431057974	-0.308248211	0.003529998	-0.320749524	-0.463183521	-0.037627579	-0.010762103	-0.553358357	-0.516314839	-0.313085993	-0.05946804	0.148804209	0.168197135	0.54287199	0.161909028	0.424449615	0.374526857	-0.070746291
ENSG00000034713	0.346724616	-0.504231728	-0.86543594	-0.892987988	-0.768123245	-0.75190495	0.422736448	0.20137638	-0.452976692	0.300444702	-0.132914994	-0.037596435	0.295604418	-0.365007536	0.162412469	0.37654664	-0.227570573	-0.058138993	0.151442825	-0.38331518	-0.173319781	0.172532771	0.55280357	-0.281634486	-0.255165658	0.440180322	0.71354135	-0.219007518	0.035751793	0.047111265	0.49783303	0.454161739	0.875764316	0.836065824	0.372646029	0.892652607	0.825044895	0.002909162
ENSG00000035115	-0.261774694	0.723301183	0.781473961	0.553277795	0.774230459	0.442464093	-0.415727261	0.153573572	0.602736958	0.094878392	0.292734922	0.158438736	0.140471043	0.166249753	-0.376437132	-0.511715754	0.309054091	0.401398092	-0.197352832	0.304320864	0.3797825	-0.07804986	-0.203455653	-0.124619926	-0.182132213	-0.579634296	-0.836704135	-0.139306734	-0.389205132	-0.136526874	-0.505629451	-0.367868952	-0.817225794	-0.693391429	-0.261014185	-0.557950492	-0.588497833	-0.126753716
ENSG00000035141	0.091875406	-0.402264513	-0.851038805	-0.947266343	-0.691448381	-0.753035114	0.427254759	0.246751994	-0.140964811	0.55728984	0.123883661	-0.325758513	0.090230811	-0.36038945	-0.040906519	0.194833471	-0.227134714	0.093827469	0.320353169	-0.158702681	-0.17724892	0.364041582	0.634804575	-0.506362593	-0.365279878	0.194444368	0.654461303	-0.110143192	-0.04992978	-0.074083383	0.460558226	0.407169019	0.789948127	0.73831696	0.472548111	0.960156364	0.694623315	-0.083628685
ENSG00000035403	0.380378642	0.241738682	0.614763139	0.64238588	0.151309077	0.226383512	-0.021268364	0.013019651	-0.504723707	-0.758381211	-0.466098678	0.742326581	0.391747353	0.580045295	0.51145244	0.282835324	-0.007909954	-0.279173083	-0.63546887	-0.517044228	-0.147262646	-0.513222803	-0.639476979	0.518137855	0.174934902	0.111793021	-0.366466021	-0.402963206	-0.182671667	-0.109700857	-0.434448578	-0.336645227	-0.488328197	-0.236540328	-0.27129672	-0.594889945	-0.155380455	0.204508466
ENSG00000035499	-0.036666211	0.023860989	-0.318226815	-0.612643005	-0.678673898	-0.82347979	0.898229155	0.642738177	-0.446864641	0.203375665	0.202487219	-0.09829567	0.392273729	-0.132003435	0.301639968	0.615201116	-0.395143155	-0.132928811	-0.3502007	-0.601882109	-0.654215365	-0.282416363	0.10003114	-0.438340439	-0.444896897	-0.031734694	0.255772843	-0.319837962	-0.389878831	-0.254815654	0.142018885	0.357603197	0.465551127	0.888352592	0.227143373	0.681892451	0.417661407	0.010480981
ENSG00000035664	0.297860276	-0.033470347	-0.063710472	-0.074917748	0.190705099	0.075604541	-0.41441047	-0.132707111	0.075308904	-0.018199499	-0.298899604	0.442647545	0.21682669	0.063433787	0.092534761	-0.05263895	0.00601533	0.293774818	0.066574354	0.070218701	0.374281645	-0.00781305	0.113887715	0.04608059	-0.039236551	0.133071964	-0.016104623	-0.093850678	-0.000311308	0.284663064	0.229522935	-0.135879954	-0.044209631	-0.217847892	0.029722133	-0.008775525	0.128545843	-0.472544366
ENSG00000035681	0.187417171	0.423651873	0.193511393	-0.095560297	-0.236818593	-0.49509413	0.185281635	0.5177478	0.043746499	0.276408374	0.140216738	0.271468597	0.459081318	0.465117352	0.002448871	-0.273490784	-0.21314299	0.004975306	-0.356185604	-0.382148514	-0.039748918	0.291409748	0.010391618	-0.405057032	-0.445429255	-0.263321872	-0.17295207	-0.709218066	-0.75767449	-0.728931787	-0.633842223	-0.466670759	-0.31884385	-0.048695391	0.510824067	0.293771892	0.331204256	0.2218841
ENSG00000035687	-0.064209472	0.430570955	-0.02003519	-0.473000276	-0.349056229	-0.765752659	0.496627789	0.783730565	-0.000123955	0.558261218	0.390398872	-0.038078453	0.610603073	-0.012139834	0.007131742	0.074581184	-0.228265585	0.153590429	-0.452382878	-0.545247429	-0.259102528	-0.088253432	0.182964975	-0.703265044	-0.591930847	-0.325688282	-0.086140052	-0.473301971	-0.732100472	-0.547816822	-0.091932225	0.034035588	0.048382139	0.421603118	0.402410478	0.611227595	0.321517079	-0.0757329
ENSG00000035862	0.411416011	-0.684443791	-0.933823166	-0.808081742	-0.456059841	-0.358370061	0.068111182	-0.125534052	-0.328506007	0.229699031	-0.227620522	-0.060322383	0.093000628	-0.592902111	-0.176454039	0.153067907	0.189861413	0.142426875	0.585273517	0.048524836	0.175426729	0.419439935	0.783617997	-0.081311653	-0.203432018	0.543988444	0.657773009	-0.152590105	0.369201939	0.374430321	0.504877901	0.634054403	0.940471425	0.675355502	0.053552789	0.679917585	0.726714889	0.122516469
ENSG00000035928	-0.482940586	0.851340536	0.775857677	0.365897686	0.141343068	-0.148880916	0.388929603	0.626136683	0.195925261	0.076902778	0.491535763	0.051200733	0.12883898	0.503263735	0.202864329	0.017408013	-0.468821361	-0.167948083	-0.776114791	-0.205340645	-0.4744485	-0.484082295	-0.648624952	-0.321246825	-0.205218283	-0.686400245	-0.620320328	-0.084309922	-0.699086239	-0.472169321	-0.588301633	-0.500913249	-0.723456846	-0.200298111	0.131506667	-0.217032908	-0.465975737	-0.27292771
ENSG00000036054	0.202300897	0.386429287	0.061161172	-0.239873108	-0.233568168	-0.549192642	0.304642679	0.569647208	0.14895431	0.268100422	0.164446101	0.37276233	0.736727369	-0.081496167	-0.120205681	-0.156071137	-0.169430801	0.127012867	-0.307379202	-0.298781903	0.206719773	0.173473357	0.229490634	-0.436386087	-0.54511618	-0.17818154	-0.208422568	-0.816743499	-0.733733921	-0.47021597	-0.503759667	-0.234586664	-0.158837992	0.172362147	0.309948295	0.3775211	0.426086195	0.355979696
ENSG00000036257	-0.396003957	0.865510703	0.530939617	0.02104318	0.077676657	-0.396073046	0.446073491	0.805352464	0.464217249	0.407519378	0.637118906	0.04986266	0.493151915	0.012057884	-0.177928775	-0.171312506	-0.293074963	0.150986343	-0.56402911	-0.122686869	-0.088279201	-0.179298942	-0.131528255	-0.63629293	-0.56809621	-0.706037371	-0.628180093	-0.458919946	-0.902384457	-0.531038432	-0.616108934	-0.324612451	-0.550457624	-0.006388448	0.179450534	0.124516884	-0.162059081	0.011217468
ENSG00000036448	0.331707627	-0.264207219	-0.414030085	-0.29923213	-0.423044259	-0.32470582	-0.020791449	0.013510553	-0.099514765	0.305995345	-0.00439448	-0.140720527	0.134835238	-0.143295621	-0.309247813	-0.413554772	0.167619478	-0.183625085	0.214528231	-0.154482375	0.228221212	0.678409638	0.469724448	-0.123071379	-0.066824487	0.272251345	0.373279572	-0.355471926	-0.027530289	-0.420467083	-0.258813613	0.024849505	0.327688373	0.171609695	0.390188901	0.431691596	0.593171209	0.743084479
ENSG00000036530	0.158435708	-0.383805904	0.036491225	0.452600205	-0.023605602	0.430601594	-0.318370181	-0.622305755	-0.287409994	-0.623326629	-0.510240036	0.229075726	-0.447875653	0.361326394	0.552391425	0.171826901	-0.339239455	-0.572526624	-0.080000546	0.041720842	-0.059497369	-0.247193972	-0.549102095	0.70747017	0.807060554	0.444159195	0.299200793	0.565503047	0.57140218	0.351136732	0.198378038	-0.346780387	-0.077205286	-0.356855446	0.010645577	-0.456885499	-0.143456684	-0.192737744
ENSG00000036549	-0.152305098	0.823559375	0.814073508	0.476524561	0.314829721	0.02459536	0.137121431	0.541674499	0.128821613	-0.043570601	0.317922284	0.33458629	0.417294471	0.296316343	-0.075581888	-0.217849308	-0.033419438	-0.070049692	-0.680209764	-0.171473926	-0.06054019	-0.296056921	-0.419517507	-0.144484382	-0.275257158	-0.510720616	-0.768496542	-0.462674499	-0.652279274	-0.407151116	-0.848756074	-0.4015201	-0.726156069	-0.266812959	-0.117871364	-0.366241121	-0.323830724	0.196377791
ENSG00000036565	-0.715423131	0.321971323	0.050612832	-0.308636612	0.015802472	-0.215580838	0.623413361	0.479885302	0.162419926	0.315692465	0.621268792	-0.461744726	-0.241934523	-0.26159592	-0.030999448	0.403298903	-0.310620608	0.133638395	-0.096934042	0.242363306	-0.592594205	-0.449540651	-0.089087202	-0.467918083	-0.359785286	-0.518117385	-0.19975944	0.349170124	-0.154751959	0.223553547	0.192272305	0.356838518	0.108063467	0.460489014	-0.17760508	0.211914759	-0.375000706	-0.610952819
ENSG00000036672	0.098698862	-0.219202101	-0.170829919	-0.13248049	-0.218772128	-0.144380383	0.319971888	-0.044524204	-0.261569663	-0.371090999	-0.298251523	0.273725082	0.149802855	-0.075223361	0.505594631	0.664261451	-0.342907596	-0.026263305	-0.111081421	-0.210327897	-0.213375748	-0.453505598	-0.155423342	0.16129796	0.058442886	0.216342664	0.1944997	0.034901715	0.077953317	0.326244784	0.434720214	0.12537105	0.201772333	0.318999184	-0.100925869	0.066151852	0.084932512	-0.299158215
ENSG00000037042	0.143341828	0.219993349	0.537067075	0.604265995	0.875317669	0.8123696	-0.681310457	-0.325339478	0.198378054	-0.374608995	-0.216327626	0.416131256	0.018648373	0.028885738	-0.36290733	-0.337868773	0.70415017	0.415657052	0.188464545	0.463149433	0.557994034	-0.013736811	-0.057286143	0.407352539	0.007542331	-0.093701822	-0.644725842	-0.156572971	0.166969559	0.391368238	-0.321816315	-0.028010575	-0.485710853	-0.6066989	-0.702097355	-0.784729588	-0.480591099	0.042746531
ENSG00000037241	0.346483301	-0.672308921	-0.66081654	-0.416229964	-0.752316832	-0.415181888	0.221904419	-0.216693795	-0.657817451	-0.16046137	-0.444911992	0.000349044	-0.130798325	0.173583081	0.647344746	0.508869818	-0.484431499	-0.493598025	-0.016635034	-0.478029344	-0.411638163	-0.060094804	-0.03378848	0.205411906	0.369082492	0.615642811	0.861996701	0.26170672	0.358699749	0.075389608	0.596666363	0.095461647	0.648648521	0.455942842	0.441767213	0.465663399	0.554207169	-0.173804898
ENSG00000037280	0.45170148	-0.515355373	-0.153192485	0.224772627	0.380016582	0.633156924	-0.717640534	-0.71739955	-0.18934108	-0.37963715	-0.576710618	0.158004238	-0.260804118	0.052724239	-0.176479297	-0.167382441	0.722516963	0.254934609	0.606036242	0.273320915	0.434948018	0.332919591	0.225096335	0.568314157	0.273184207	0.436285645	0.127705754	0.057855055	0.627931607	0.408384599	0.219644611	0.225239883	0.151802629	-0.324815739	-0.416140989	-0.399838147	-0.025018456	0.148505201
ENSG00000037474	-0.420691694	0.737340933	0.46639515	0.086305588	-0.117353322	-0.423840867	0.431064123	0.687841804	0.431377782	0.471763825	0.671094209	-0.220418127	0.213998007	0.246678971	-0.18496611	-0.36613334	-0.345856657	-0.117231476	-0.498540924	-0.176759869	-0.212187092	0.109454578	-0.189552109	-0.600198779	-0.370311464	-0.659181286	-0.413355668	-0.334494141	-0.829819609	-0.852458623	-0.752101152	-0.486188496	-0.545223783	-0.10748311	0.454885228	0.169831083	-0.102870556	0.279983881
ENSG00000037637	0.143787579	-0.076218524	0.181657545	0.465053975	0.182407701	0.425953099	-0.588293775	-0.427783511	0.015025973	-0.214060449	-0.236285718	0.173831718	-0.229781246	0.207066748	0.095133268	-0.385639441	-0.064181155	-0.427003582	-0.122108745	0.128553197	0.308923655	0.021076646	-0.30619759	0.447833881	0.629945897	0.255692768	0.042764814	0.376599623	0.348570775	0.119178828	-0.11437138	-0.428266545	-0.250549223	-0.566461266	0.092673951	-0.415459994	-0.111229015	0.01351806
ENSG00000037749	-0.491041799	0.785640301	0.48061787	0.022758246	0.091431548	-0.313090855	0.373924791	0.736159561	0.326330424	0.440958624	0.671126	-0.123827401	0.341750569	-0.088997449	-0.130778129	-0.116990525	-0.274406123	-0.009093048	-0.632591776	-0.141691497	-0.204662779	-0.374172686	-0.200752875	-0.555841071	-0.349235078	-0.614817298	-0.528288391	-0.095508051	-0.643262498	-0.352754794	-0.372800329	-0.157169927	-0.395870169	0.050390573	0.107162165	0.091460009	-0.254323695	-0.15588758
ENSG00000037757	-0.036064451	-0.395326886	-0.065425156	0.173358994	0.370744723	0.606240884	-0.206364829	-0.533654943	-0.193877755	-0.477818966	-0.30465441	-0.058582731	-0.522986059	-0.068925358	0.021121669	0.335909866	0.382073055	0.195481605	0.49456399	0.436175315	-0.077362493	-0.161453708	-0.053501921	0.486357534	0.209083358	0.180454892	0.023299136	0.397642066	0.65557345	0.701328846	0.391223609	0.430723321	0.192646756	-0.01137091	-0.655103002	-0.43300619	-0.38002419	-0.264221587
ENSG00000037897	0.76012191	-0.487492478	-0.469838925	-0.233824809	-0.158434226	-0.001298777	-0.261755491	-0.240017566	-0.450995142	-0.230406185	-0.525937929	0.527718021	0.468706331	-0.505007234	-0.156904899	-0.051369955	0.413147959	-0.049371844	0.240837072	-0.083646223	0.559264321	0.26388765	0.520473685	0.360596124	0.011997456	0.701449875	0.286869482	-0.485422482	0.336137445	0.378691262	0.01529595	0.350081892	0.524313198	0.296137904	-0.221832744	0.137473148	0.649263233	0.583740435
ENSG00000037965	0.133972245	-0.346057471	-0.485561236	-0.304278971	0.033434522	0.090110712	-0.494897663	-0.346199724	0.32421043	0.324476805	-0.062971314	-0.07103428	-0.144543252	-0.447978994	-0.329846049	-0.415295708	0.079580888	0.13152742	0.506736202	0.470691124	0.608477288	0.453920122	0.498248967	-0.023381011	0.145749852	0.279331567	0.320262759	0.244984094	0.361612258	0.365446017	0.317216939	0.043454007	0.31186966	-0.132261691	0.167005196	0.23120662	0.280385828	-0.135695295
ENSG00000038002	0.14413477	-0.571378956	-0.778230658	-0.629344791	-0.017338292	0.026686138	-0.348297608	-0.337067053	0.121181489	0.39245933	-0.067369788	-0.256426616	-0.245433208	-0.620681401	-0.443477072	-0.184652672	0.338741157	0.371619008	0.824108409	0.532075315	0.4316609	0.518018406	0.787112082	-0.101172904	-0.091891299	0.333210876	0.461775713	0.223303262	0.525886087	0.566666178	0.581098247	0.531874163	0.709243141	0.244966193	-0.045201748	0.431799843	0.358836776	-0.21327488
ENSG00000038210	0.648285456	-0.277657976	-0.482109971	-0.481156597	-0.234931329	-0.353790932	-0.170914562	0.06123926	-0.242498884	0.184797752	-0.32804831	0.34810163	0.665623755	-0.335775052	-0.148383308	-0.070648792	0.353068898	0.288466028	0.152687366	-0.351194002	0.456483722	0.312706898	0.643601297	-0.111465272	-0.293059339	0.418561117	0.270985215	-0.595670035	-0.073049208	-0.020034617	0.204083415	0.293369	0.456458521	0.308598121	0.108442858	0.463285074	0.704754553	0.295709792
ENSG00000038219	-0.385945147	0.756004233	0.970451338	0.817507893	0.53668251	0.402763144	-0.115364464	0.17669657	0.375495416	-0.17491426	0.299695769	0.09817943	-0.032730452	0.470172748	-0.025683434	-0.316628238	-0.053824364	-0.118754922	-0.544023568	0.066471281	-0.039857589	-0.308810074	-0.675281641	0.060867049	0.110010211	-0.571542103	-0.770362599	0.019724196	-0.395997846	-0.357656565	-0.706548728	-0.598314154	-0.958529716	-0.679442205	-0.138912573	-0.703606448	-0.70261434	0.048967509
ENSG00000038274	0.149243269	0.007376759	-0.375759037	-0.660590136	-0.767184628	-0.938786686	0.732381566	0.605426211	-0.396150567	0.243484777	0.042214614	0.126645003	0.513542304	0.07326806	0.471240704	0.532321706	-0.607517651	-0.136495645	-0.41935597	-0.705307346	-0.510458836	-0.19914046	0.084276314	-0.463913422	-0.396223421	0.052724287	0.366457009	-0.389958914	-0.504151049	-0.339945071	0.191069585	0.064743633	0.387587214	0.723039965	0.527183317	0.782810922	0.60261039	-0.181880489
ENSG00000038358	-0.124285495	0.203196047	0.700693885	0.887600351	0.610633086	0.806072481	-0.358208585	-0.372310927	-0.007272112	-0.657208113	-0.176444983	0.234150481	-0.307255365	0.296740973	0.110624268	-0.042701808	0.17864836	-0.219747779	-0.203980107	0.254938144	0.038911025	-0.406134174	-0.653107991	0.631867559	0.482062837	-0.068979704	-0.491424376	0.304743282	0.292367219	0.28015623	-0.322788711	-0.261089498	-0.593254127	-0.597264415	-0.554001009	-0.952465221	-0.698532329	0.028147188
ENSG00000038382	-0.23925262	0.67727382	0.963100975	0.874461037	0.564128357	0.476815038	-0.193245629	0.079392384	0.300357069	-0.310273587	0.149065281	0.231790708	0.020349377	0.486842003	-0.011660375	-0.307800512	0.041656446	-0.10241118	-0.495150021	0.050191654	0.051221963	-0.271565837	-0.655653836	0.188551858	0.137474227	-0.464691689	-0.76310159	-0.081955992	-0.341737327	-0.312841557	-0.73394005	-0.594184097	-0.953981649	-0.711771563	-0.211907603	-0.777945808	-0.654576633	0.156464954
ENSG00000038427	-0.414204667	0.78980747	0.987385568	0.736407469	0.622251525	0.404630672	0.01175054	0.277448834	0.251419295	-0.23835517	0.296699866	0.143620083	0.042972663	0.39448238	-0.000226007	-0.067940891	0.058282457	0.062398964	-0.544454195	0.04464909	-0.175409079	-0.515489377	-0.650715294	0.033049747	-0.068879337	-0.626359254	-0.873254615	-0.038224106	-0.401898019	-0.179752923	-0.580660563	-0.344472165	-0.87042609	-0.486178903	-0.385709354	-0.712842878	-0.782328229	-0.118562792
ENSG00000038532	-0.018415814	0.410705594	0.861627723	0.954929213	0.463234944	0.553403483	-0.27500529	-0.163482548	0.034173324	-0.598370144	-0.179498923	0.371616245	0.013525297	0.570829403	0.250095493	-0.113882043	0.029656216	-0.251553608	-0.509144072	-0.131121465	0.030992435	-0.378857391	-0.759085238	0.482116294	0.400087209	-0.16555587	-0.551792629	0.001194863	-0.111866814	-0.203159194	-0.521990958	-0.577137876	-0.837185597	-0.70748978	-0.240142809	-0.866172526	-0.569642874	0.191325383
ENSG00000039123	-0.430694361	0.935159744	0.705050362	0.158777607	0.218713529	-0.275650558	0.454595476	0.827248115	0.297356389	0.283366784	0.607971567	0.024383045	0.477025757	0.150759241	-0.116129854	-0.027702726	-0.107499959	0.21443471	-0.658760436	-0.250272085	-0.277365235	-0.383202433	-0.269054989	-0.560636128	-0.578786087	-0.77284636	-0.762545959	-0.429078314	-0.876271515	-0.526554245	-0.573476291	-0.188628667	-0.60740792	-0.002102257	-0.033578028	-0.049265381	-0.356641036	-0.052444602
ENSG00000039139	-0.56766773	0.037277968	-0.265289917	-0.406244537	-0.219606866	-0.278741607	0.248424905	0.202363077	0.280359847	0.620273333	0.569937979	-0.708857187	-0.503763725	-0.120265341	-0.144866158	-0.101618984	-0.36897506	-0.101772712	0.132664445	0.280697584	-0.356253891	0.123812726	0.099723677	-0.480177891	-0.048363411	-0.290642672	0.234202091	0.560105391	0.025339114	-0.056543947	0.22276079	0.080556819	0.231035112	0.199592987	0.368232597	0.437314506	-0.069373934	-0.443043439
ENSG00000039319	-0.574812828	0.881199373	0.932108112	0.553092242	0.459217652	0.15740716	0.291016895	0.509526612	0.279409747	-0.060927655	0.498473844	-0.007146579	0.079203765	0.338913198	0.023678175	0.038773101	-0.116664109	0.05046319	-0.636105969	-0.03721921	-0.37535603	-0.576087542	-0.630483324	-0.200621513	-0.218299892	-0.760666317	-0.844040375	-0.04199923	-0.565925621	-0.296117425	-0.55329939	-0.290106204	-0.799961844	-0.278951543	-0.264659313	-0.495395734	-0.743183415	-0.188622916
ENSG00000039523	0.173224428	-0.271328976	0.099975482	0.393587404	0.598025908	0.787910386	-0.563315562	-0.62535059	0.063001525	-0.481858009	-0.374913063	0.198947395	-0.294337326	-0.133980261	-0.265530917	-0.115646604	0.62255311	0.296839853	0.548423781	0.568993387	0.458644433	0.129470575	0.078896894	0.56091361	0.1988027	0.198219882	-0.194584642	0.088328374	0.545364148	0.591133186	0.024546287	0.185214212	-0.079102322	-0.369121395	-0.667825098	-0.616365861	-0.320323924	0.11090978
ENSG00000039560	0.285583504	0.41654064	0.642373873	0.590897796	0.085631382	0.079295771	0.042287606	0.210719573	-0.297657287	-0.468539719	-0.185180387	0.589188429	0.482179094	0.436816872	0.228767271	-0.040230604	0.004926943	-0.339810537	-0.674958657	-0.478063829	-0.028015589	-0.273754065	-0.494902172	0.290055034	0.052312853	-0.029700851	-0.443162606	-0.547273039	-0.384986024	-0.391189222	-0.744269258	-0.421312613	-0.553634879	-0.242339895	-0.102627915	-0.452539801	-0.065116149	0.529545173
ENSG00000039600	-0.080170748	-0.103737251	0.18987759	0.343655206	-0.238842518	0.050144926	0.418603816	-0.112347776	-0.321952637	-0.568582282	-0.175545674	0.02507145	-0.223855442	0.365060827	0.506525056	0.46813187	-0.351922844	-0.459534298	-0.248705772	-0.247515507	-0.513114566	-0.31915125	-0.559994869	0.358552916	0.311118673	0.070681051	0.087990749	0.110309981	0.066038915	-0.125542214	-0.121619768	-0.171312919	-0.136420782	0.065884277	-0.043396423	-0.268484895	-0.182047592	0.218107749
ENSG00000039650	0.078216957	-0.191709923	0.259818167	0.643010748	0.693239485	0.93093511	-0.868023504	-0.761216382	0.225254136	-0.391531657	-0.332652492	0.065945765	-0.411641509	0.001861944	-0.224594172	-0.384523573	0.553697597	0.110979765	0.375527157	0.516029752	0.565858828	0.090715347	-0.118932607	0.621265229	0.559120053	0.187162837	-0.187010054	0.43372639	0.622545779	0.445222669	0.08332936	-0.088021441	-0.292548477	-0.743019316	-0.47056909	-0.77467937	-0.472485254	0.034145713
ENSG00000040199	-0.652964959	0.936209012	0.821469288	0.372682114	0.663198181	0.212797023	0.090874805	0.527910612	0.624762807	0.27030216	0.693135665	-0.120238962	0.083997319	0.003620883	-0.403244446	-0.274490459	0.112714334	0.370677892	-0.336985629	0.32725745	-0.026437335	-0.30775883	-0.258687531	-0.417875523	-0.428709142	-0.875296575	-0.945990671	-0.06976587	-0.565425782	-0.15883714	-0.544937742	-0.162570704	-0.743608123	-0.330723735	-0.324062866	-0.38415095	-0.727682184	-0.239270852
ENSG00000040275	-0.103659255	-0.040526714	-0.461606714	-0.76306755	-0.511192674	-0.708486152	0.562053454	0.517624552	-0.286692638	0.491103115	0.271764782	-0.275117217	0.125448947	-0.114666386	0.114641391	0.37387108	-0.277984242	0.059627483	-0.074162731	-0.307835712	-0.533614315	-0.077578098	0.286026013	-0.549749152	-0.449761823	-0.072865639	0.327123494	-0.054353968	-0.220666199	-0.083943857	0.349094836	0.406772606	0.558444366	0.739401078	0.294165024	0.759196631	0.377260603	-0.394279581
ENSG00000040341	-0.50456769	0.331317776	-0.256932515	-0.695624122	-0.06795409	-0.507709379	0.373643728	0.621111483	0.47783869	0.894026644	0.758184759	-0.505526067	0.124104313	-0.604132232	-0.497486482	-0.125376179	-0.082112108	0.420108316	0.115641259	0.258628264	-0.045650686	0.099931855	0.530582638	-0.86313214	-0.644366095	-0.483918029	-0.100534579	0.010264574	-0.370725302	-0.022516538	0.154921554	0.37128273	0.269338265	0.45504458	0.15422431	0.660420622	0.07677672	-0.362365464
ENSG00000040487	0.514505338	-0.841973695	-0.518099246	0.068845802	-0.469703769	0.115685026	-0.326612633	-0.746938849	-0.48719653	-0.449111805	-0.702282714	0.099192327	-0.322890259	0.178445217	0.487066164	0.098945774	-0.214015337	-0.633507547	0.184276818	-0.216498155	0.083585615	0.19024564	-0.107118913	0.667531316	0.835272195	0.84356027	0.828892651	0.401560122	0.706135163	0.151553851	0.420173091	-0.159336555	0.40917792	-0.087806816	0.320815536	-0.006085636	0.419496053	0.236805805
ENSG00000040531	-0.571344874	0.519068275	0.108224879	-0.273952559	0.330197257	-0.133165006	0.110112239	0.468616556	0.768602558	0.724782808	0.746226902	-0.418132599	0.157334638	-0.618476814	-0.648064249	-0.326041526	0.153007164	0.564906437	0.105313876	0.414897149	0.253909316	0.052470065	0.398604094	-0.704453596	-0.533485451	-0.615353959	-0.445690399	0.004811844	-0.38391713	-0.024689921	-0.014186813	0.211209894	-0.12463544	0.047398324	-0.083924108	0.233388638	-0.249259151	-0.202308408
ENSG00000040608	0.037366057	-0.577919536	-0.266226472	0.208931257	0.236704572	0.643350751	-0.47496393	-0.763634171	0.041470279	-0.294676867	-0.260279948	-0.218108991	-0.570635773	-0.404654104	-0.244384623	-0.158921141	0.382478954	-0.110733747	0.617770535	0.575886441	0.377394901	0.224515275	0.14758581	0.562600112	0.556436866	0.423310833	0.259566966	0.546849758	0.859781706	0.594261475	0.290050169	0.262142589	0.269224537	-0.199305386	-0.389595559	-0.359555301	-0.155199753	0.238760783
ENSG00000040633	-0.158550743	-0.434087896	-0.739815421	-0.632857575	-0.559426169	-0.441679367	0.173251461	-0.0653733	0.188375852	0.545378613	0.222680687	-0.574575204	-0.306362887	-0.390611128	-0.102701491	-0.094705796	-0.359166568	-0.161314842	0.380680429	0.143793504	-0.01367492	0.426598765	0.432860644	-0.335012184	0.096983506	0.183238854	0.685100826	0.39168123	0.207245809	-0.040685469	0.453559372	0.130656477	0.582575998	0.336253496	0.563705956	0.698891698	0.4289121	-0.049118783
ENSG00000040933	-0.272154416	0.722382441	0.867882322	0.673807531	0.510795737	0.342577138	-0.033963067	0.252882561	0.317414206	-0.158156622	0.299484852	0.187234338	0.068275552	0.333716163	-0.195975627	-0.337453806	0.088819366	-0.0161185	-0.396571413	0.155082742	0.032566694	-0.141633445	-0.460631694	0.017028125	-0.121984819	-0.544875762	-0.798928046	-0.261219998	-0.44146676	-0.306988815	-0.869079947	-0.451414592	-0.835599756	-0.506312864	-0.243381719	-0.604294095	-0.551061323	0.239989087
ENSG00000041353	-0.265355033	0.757500936	0.747038924	0.345199285	0.219414142	-0.128946721	0.342572096	0.580306247	0.078081178	-0.040651544	0.281822142	0.154869173	0.374042951	0.489136401	0.184769409	0.161055662	-0.103916414	0.15912919	-0.665686912	-0.416978387	-0.39026	-0.477766213	-0.484791989	-0.280379495	-0.362261443	-0.611229739	-0.652924294	-0.357699961	-0.731613004	-0.515620367	-0.427945734	-0.278381391	-0.657815151	-0.136335817	-0.057894407	-0.240058761	-0.410880677	-0.131233599
ENSG00000041357	-0.043890684	-0.064576532	-0.557733834	-0.764909047	-0.67047217	-0.851238998	0.43893814	0.429589586	0.14245044	0.695247369	0.306980881	-0.323959231	0.195817745	-0.110418518	-0.016947966	-0.026329087	-0.438218102	0.049153732	0.049005272	-0.270495199	-0.154084446	0.388625812	0.440260114	-0.690636959	-0.384668667	-0.073241516	0.461287081	-0.195020072	-0.421369365	-0.486979349	0.181388237	-0.011204372	0.388362949	0.455505017	0.757996059	0.919802404	0.597876623	-0.05354232
ENSG00000041515	0.322775362	-0.395242232	-0.359189082	-0.150237939	-0.793730879	-0.509008624	0.251424032	-0.078443432	-0.47749	-0.151508534	-0.364335472	0.069761257	0.100153552	0.364800135	0.718141791	0.324779652	-0.642387445	-0.641746749	-0.366665963	-0.743535179	-0.340074111	-0.076525932	-0.252873268	0.141336327	0.447242971	0.474206426	0.703041728	0.10110531	0.019894724	-0.391821291	0.294140018	-0.307957567	0.263518301	0.197115351	0.691424424	0.373502027	0.520203897	0.109975842
ENSG00000041802	0.10400276	0.056979537	-0.183668469	-0.235430423	-0.616615294	-0.586710712	0.451797941	0.368993355	-0.066271744	0.222964181	0.196013764	0.008126144	0.327407164	-0.135526924	-0.001680702	-0.149381275	-0.417758493	-0.488377707	-0.297680254	-0.323047655	-0.042977096	0.251948936	0.099665261	-0.238481802	-0.086722967	0.085284812	0.223460649	-0.385240291	-0.360074496	-0.515053998	-0.459461183	-0.228427457	0.113748258	0.313718403	0.516517966	0.460308651	0.524333388	0.653577383
ENSG00000041880	0.171328332	-0.38429273	-0.11886156	0.215684447	0.35222407	0.614280722	-0.582271097	-0.629294689	0.100990836	-0.191530101	-0.250161889	-0.060651269	-0.522568285	-0.004301422	-0.401389968	-0.412801548	0.534219113	0.126896046	0.709954235	0.625797912	0.417498444	0.570185273	0.230916203	0.411073339	0.211768466	0.218584863	0.060627037	0.12367966	0.543771879	0.316488348	-0.121903461	0.062087774	0.044156709	-0.371019428	-0.289143659	-0.34960417	-0.099372627	0.263444325
ENSG00000041982	0.831149118	-0.34027059	-0.011118517	0.380242879	0.049094925	0.342584068	-0.611200331	-0.495919478	-0.362992849	-0.543057803	-0.72059269	0.714663153	0.325546983	0.084798409	0.028007085	-0.318257903	0.357802359	-0.275938328	0.029498826	-0.151570122	0.649037828	0.293735857	0.050412522	0.683028211	0.391348965	0.661976256	0.108900549	-0.42926848	0.293217062	0.08220481	-0.334468713	-0.242132132	-0.043041875	-0.346539696	-0.098670022	-0.358309815	0.390711771	0.713422919
ENSG00000041988	0.655218615	-0.832918539	-0.641513214	-0.155319678	-0.14547803	0.260068793	-0.583710601	-0.742652744	-0.310737218	-0.251438065	-0.666814012	0.216867417	-0.257444711	-0.080196514	-0.044020413	-0.185348821	0.286237428	-0.103278961	0.671440849	0.242077608	0.480627123	0.593894668	0.40951301	0.529398772	0.377885213	0.768742191	0.624582296	0.046546334	0.705202103	0.419716431	0.269123458	0.11142234	0.519011199	-0.068775728	0.031933632	0.051390826	0.506522412	0.239631834
ENSG00000042062	0.481005104	-0.327290423	-0.226011836	0.013367533	0.473668579	0.514133838	-0.76678658	-0.499402729	0.126573598	-0.100853998	-0.383704131	0.352924957	0.139258119	-0.520857746	-0.53116996	-0.417799936	0.752469276	0.432099653	0.613091677	0.502699471	0.919196798	0.411029112	0.579892012	0.33448747	0.013941722	0.393151249	-0.055121316	-0.196714067	0.455447059	0.592291214	0.086194015	0.281273135	0.186667837	-0.241982593	-0.463768489	-0.223006291	0.1617949	0.234042393
ENSG00000042088	0.164790245	0.333457614	0.3755515	0.166538823	0.117004595	-0.120009212	0.120627837	0.256079657	-0.059737415	-0.243618262	-0.190993426	0.485252355	0.523394299	0.370657382	0.338021354	0.308047431	-0.05784589	0.297196873	-0.395556865	-0.440968993	-0.076049623	-0.364081053	-0.248353168	-0.056388232	-0.270994442	-0.184086692	-0.337481762	-0.467386626	-0.497547025	-0.217345591	-0.061956482	-0.204504779	-0.380950284	-0.089991441	-0.052552922	-0.13702696	-0.075204859	-0.189537166
ENSG00000042286	-0.112810279	-0.419198823	-0.497311061	-0.319170632	-0.21475631	0.00819392	0.020881187	-0.230143559	0.028988454	0.239494444	0.148798687	-0.487632063	-0.551401491	-0.274862994	-0.335080884	-0.204475337	0.068311646	-0.145080407	0.577245973	0.454942529	-0.015510359	0.528035889	0.363290311	-0.023046312	0.06784852	0.156295987	0.406437691	0.278875103	0.411747917	0.151649115	0.046862379	0.257273577	0.461856899	0.215054587	0.08742391	0.271866745	0.176682549	0.206988396
ENSG00000042317	-0.104114304	-0.149597019	-0.606725992	-0.777861852	-0.560847617	-0.666358357	0.413097384	0.379097061	-0.103004525	0.606062873	0.325322184	-0.357254205	0.077723897	-0.415126429	-0.06146507	0.107090558	-0.31668693	-0.103565381	0.029031828	-0.123702836	-0.234312992	0.108678014	0.425080249	-0.51036027	-0.25329659	0.066065722	0.453584463	0.084876792	-0.062040709	-0.019710926	0.329620878	0.342286778	0.632927696	0.658399182	0.40164053	0.806529084	0.489225151	-0.179981628
ENSG00000042429	-0.251427324	-0.059615718	-0.474705666	-0.717797386	-0.32086219	-0.534663205	0.597067817	0.41235921	0.126444386	0.494923703	0.41204555	-0.421882184	0.13119304	-0.59219541	-0.288171594	0.244702163	-0.005182009	0.345492246	0.284551178	0.057998501	-0.183276361	0.133498407	0.554272725	-0.581467628	-0.576527552	-0.175719062	0.164884897	-0.168996133	-0.19428228	-0.003770606	0.264068945	0.561834275	0.516097275	0.711849076	0.029145258	0.666122201	0.258007465	0.017781996
ENSG00000042445	0.634010924	-0.65465013	-0.299241378	0.140524181	0.055965742	0.443778801	-0.518438341	-0.695711737	-0.543950046	-0.659787428	-0.816220541	0.550593808	-0.071792343	-0.043859151	0.309918883	0.218132238	0.191145723	-0.1976596	0.242526027	0.057450875	0.316108733	-0.09014455	-0.010123713	0.788661007	0.522764007	0.776570268	0.362055431	0.148816859	0.740301735	0.724516683	0.377646519	0.143980539	0.341022057	-0.068241496	-0.330714312	-0.311488688	0.216765473	-0.044521831
ENSG00000042493	-0.142778166	0.160378264	0.38312022	0.415036854	0.056048096	0.1588526	-0.111454035	-0.114453284	-0.001985827	-0.167876962	-0.050857898	-0.049062702	-0.424135098	0.882172248	0.360322534	-0.062406011	-0.30100544	-0.23161377	-0.207857267	-0.090943634	-0.374626731	-0.023870939	-0.577648296	0.123551433	0.264094694	-0.213230884	-0.058225558	0.242856031	-0.107663997	-0.363586004	-0.212077379	-0.566263405	-0.478635572	-0.481905994	0.292932954	-0.300928702	-0.320224888	-0.296271441
ENSG00000042753	0.258535227	-0.72506579	-0.808220712	-0.53139453	-0.828970902	-0.484779637	0.224508572	-0.222065977	-0.445896336	0.087618072	-0.263983877	-0.269606043	-0.203785971	-0.034360744	0.373137625	0.26304461	-0.402499457	-0.474636142	0.178910166	-0.349538585	-0.271005622	0.247996758	0.199780351	0.054050861	0.335089577	0.582943071	0.951641097	0.27156813	0.361918742	-0.076719643	0.538336133	0.133011495	0.734134149	0.47009854	0.570569514	0.625865742	0.644192419	0.096981229
ENSG00000042832	-0.293289129	0.19266167	0.111683427	-0.099494424	0.652963237	0.364867295	-0.211845638	0.082610273	0.164590958	0.219655967	0.266695125	-0.209170552	-0.047165285	-0.482328876	-0.483497161	0.025432818	0.659967132	0.657322723	0.275238235	0.429164994	0.108387855	-0.255220215	0.296910469	-0.162391524	-0.346025912	-0.286964752	-0.43587593	0.194134631	0.193500537	0.578200187	0.330750575	0.674824576	0.114828507	0.097628253	-0.716191499	-0.176551092	-0.447244133	-0.477877949
ENSG00000043093	0.001695166	-0.039180017	-0.519233618	-0.815251287	-0.314637554	-0.5977057	0.328243406	0.40283424	0.063102604	0.530241931	0.20449395	-0.039358679	0.214008935	-0.280181042	-0.101572322	0.161944047	-0.214039092	0.375245462	0.217429603	0.057879338	-0.070443768	0.180577433	0.529342459	-0.585035834	-0.60670559	-0.089379816	0.218930827	-0.252085922	-0.274984111	0.102881051	0.277567976	0.285175713	0.460438656	0.549539716	0.260090962	0.745889906	0.445812147	-0.449179005
ENSG00000043143	-0.387274895	0.356620232	0.747941801	0.823085706	0.226841005	0.41253264	0.070556039	-0.098788754	0.025528499	-0.495793535	0.066061337	-0.018632189	-0.394775722	0.617230994	0.402231374	0.085919929	-0.355630187	-0.506120482	-0.518578427	-0.041928031	-0.420323836	-0.482976527	-0.930903864	0.367593263	0.499041272	-0.281469323	-0.356127641	0.405916662	-0.025398608	-0.199342754	-0.3922214	-0.55074587	-0.704503213	-0.507545382	-0.081671647	-0.710273723	-0.682967673	-0.040258577
ENSG00000043514	0.716974647	-0.72439367	-0.722841509	-0.482699986	-0.321418758	-0.15465336	-0.144782864	-0.343462844	-0.467420517	-0.198880408	-0.647053235	0.352341644	0.246756515	-0.232622966	0.099739851	0.264293088	0.266876327	0.197952944	0.488916322	-0.155781677	0.28412921	0.314453013	0.554348835	0.241852191	-0.063911241	0.682858191	0.571704354	-0.346802431	0.35075339	0.343097105	0.473153754	0.404172841	0.685057993	0.392130898	-0.03455309	0.359470832	0.679149027	0.154722059
ENSG00000044090	0.354818787	-0.370546989	-0.071768637	0.297984474	0.350081312	0.632814259	-0.599485093	-0.568251085	-0.198061476	-0.379229534	-0.383007044	0.222492011	-0.104892513	-0.397772762	-0.286367787	-0.250341596	0.589160687	-0.117436615	0.319733619	0.347157063	0.546285278	0.109739207	0.163656343	0.629779458	0.408563124	0.497910345	0.013421896	0.128130703	0.687433366	0.587931252	-0.005748955	0.264742576	0.177967965	-0.191357415	-0.541510881	-0.454753312	-0.015782885	0.406799967
ENSG00000044115	-0.797464738	0.765413852	0.636106154	0.190663568	0.131346513	-0.173903012	0.639697735	0.654700831	0.256905578	0.181514534	0.693087815	-0.346191461	-0.065847881	0.224348231	0.139854174	0.274967148	-0.416516332	-0.019707587	-0.607318803	-0.103282852	-0.702905217	-0.631285711	-0.559837862	-0.455235516	-0.271262017	-0.797766733	-0.556685122	0.193341885	-0.562314175	-0.320705901	-0.237487965	-0.126287032	-0.499865246	0.067658493	-0.041833694	-0.112927757	-0.638922522	-0.416517606
ENSG00000044446	-0.350945056	0.674485513	0.93418972	0.781214628	0.78888228	0.622291416	-0.217679406	0.081808112	0.292553231	-0.292658591	0.208689715	0.176219699	-0.02683884	0.226540554	-0.140063852	-0.166431614	0.256424488	0.137690903	-0.356595421	0.250649502	0.046186971	-0.451680572	-0.539685843	0.174670497	0.017068067	-0.514913136	-0.880035518	0.045098741	-0.180214889	0.062457903	-0.506826565	-0.241848242	-0.810272697	-0.571754245	-0.562097367	-0.832380066	-0.818453562	-0.104902837
ENSG00000044459	-0.383606787	0.788769265	0.89748955	0.630026601	0.287523136	0.092935665	0.145688405	0.369778705	0.276695947	-0.118074441	0.306189164	0.137696885	0.03824297	0.693952918	0.220851122	-0.104507222	-0.354504264	-0.139060193	-0.678192463	-0.15175339	-0.308675239	-0.36815604	-0.745120493	-0.111807646	-0.034124483	-0.633046523	-0.657791342	-0.083353467	-0.621463451	-0.526830183	-0.655846471	-0.69140961	-0.922288632	-0.513846623	0.10654361	-0.466355306	-0.565817774	-0.153215597
ENSG00000044574	-0.786703167	0.354673706	0.02831555	-0.304159224	-0.297037809	-0.478652219	0.706552805	0.556680202	0.251877383	0.54247426	0.758076319	-0.722647247	-0.297721021	-0.013897212	0.054501618	0.199914638	-0.570575792	-0.142334055	-0.26508114	-0.028164807	-0.715482716	-0.245246142	-0.183878863	-0.634027761	-0.208105628	-0.566449836	0.004942431	0.418397877	-0.338236918	-0.324715912	0.087877902	0.038395313	0.017207257	0.352362587	0.339127801	0.409575007	-0.243577368	-0.401500754
ENSG00000046647	0.240790057	-0.205366893	-0.255091104	-0.282721467	0.158759404	0.09519653	-0.269534241	-0.07854409	-0.338741502	0.025332773	-0.219020029	0.168850562	0.062093265	-0.178716625	-0.024129032	0.162553126	0.3166617	0.247113745	0.166178104	0.054192039	0.058278407	-0.148344317	0.260408147	0.079934991	-0.09914759	0.238450943	0.089134834	0.079154041	0.319764865	0.553832425	0.43655791	0.466822143	0.404355271	0.222224816	-0.30566638	0.078030267	0.111971115	-0.476266066
ENSG00000046651	-0.238123138	0.41439532	0.437449503	0.178913535	0.616032733	0.318581469	0.004661286	0.166019908	0.300138841	-0.090556342	0.169558419	0.139859245	0.067425471	-0.026406051	-0.271492107	0.078941675	0.367350805	0.641515994	0.127555383	0.368281075	0.058807698	-0.184263924	-0.004480012	-0.118803193	-0.483320594	-0.481214752	-0.660814768	-0.249372551	-0.239954003	0.229664508	-0.183887392	0.160678497	-0.365140353	-0.124464131	-0.577897275	-0.352819608	-0.493409204	-0.270584719
ENSG00000046653	-0.431088336	0.28824106	-0.268023236	-0.677410081	-0.440241746	-0.746508206	0.712307557	0.72749422	0.196747499	0.714512296	0.689394464	-0.419840778	0.158850352	-0.384337153	-0.185013686	0.077537127	-0.432676926	0.017676685	-0.146257606	-0.038467481	-0.356981747	0.021613651	0.295589133	-0.785431438	-0.552519085	-0.382686799	0.064003783	-0.098792989	-0.478467572	-0.249838167	-0.035201978	0.203383243	0.289453972	0.630850275	0.365803207	0.750801781	0.244814127	-0.145066992
ENSG00000046774	0.653455558	-0.314768875	-0.233815803	-0.040625356	-0.234599144	-0.091789427	-0.162797684	-0.161413688	-0.313849761	-0.174342902	-0.42190223	0.336433829	0.335098749	0.058707138	-0.105867631	-0.206284531	0.34611228	-0.052530032	0.179478832	-0.270991875	0.335820775	0.51644111	0.323979993	0.218828553	-0.049367126	0.42427806	0.221621815	-0.633812094	-0.002210174	-0.267218847	-0.303123306	-0.017150033	0.17180146	0.041414719	0.098926182	0.10492818	0.546040287	0.784155906
ENSG00000046889	0.289223374	0.245267082	0.603512599	0.665616598	-0.022170843	0.123374126	0.01195203	-0.009924619	-0.383904547	-0.66658447	-0.395347597	0.61926806	0.184432979	0.84727723	0.613146789	0.150815086	-0.315281621	-0.477724978	-0.659429752	-0.504770052	-0.24733906	-0.337070213	-0.771086829	0.451573476	0.29464508	0.050432436	-0.229265665	-0.28897926	-0.266497944	-0.361929868	-0.550545631	-0.661943782	-0.604005489	-0.38359226	0.089086849	-0.512328885	-0.120883278	0.180091483
ENSG00000047056	0.187743549	0.070778182	0.588922254	0.85370359	0.561686666	0.775813643	-0.616010301	-0.528314843	-0.000585397	-0.687791088	-0.451835776	0.486125259	-0.20982056	0.523072708	0.196415912	-0.172197495	0.162255851	-0.131898999	-0.096868506	0.1920434	0.27036248	-0.158754992	-0.561538001	0.691024212	0.502879764	0.09245712	-0.353241259	0.122715555	0.250004104	0.197737574	-0.305704262	-0.491360283	-0.627667267	-0.787988082	-0.329756044	-0.891503401	-0.465926653	-0.009940706
ENSG00000047188	-0.419457584	0.911159097	0.886983545	0.439740056	0.599362256	0.172375771	0.171742559	0.561663562	0.302391509	-0.006529598	0.447407231	0.180832044	0.314551434	0.148669438	-0.153993963	-0.019843084	0.11686769	0.312853328	-0.534922378	0.032593912	-0.134213733	-0.519193517	-0.389316035	-0.253103909	-0.436556645	-0.735862491	-0.959567637	-0.283364722	-0.611374337	-0.145743222	-0.554905643	-0.138311861	-0.737316323	-0.227590701	-0.425168317	-0.457485749	-0.644492557	-0.19285077
ENSG00000047230	-0.638418365	0.985460751	0.807190573	0.300651536	0.457848342	-0.02012298	0.265241795	0.678711665	0.545567464	0.310812352	0.708747392	-0.095734517	0.217248078	0.10401077	-0.222342892	-0.166626657	-0.104118794	0.255569108	-0.545998593	0.074116563	-0.17469296	-0.398376554	-0.342173306	-0.5151247	-0.443000033	-0.880382866	-0.86661284	-0.128094301	-0.729219618	-0.344447099	-0.529775392	-0.256707977	-0.74080339	-0.233526342	-0.12294593	-0.236875607	-0.615095906	-0.257480933
ENSG00000047249	0.047020449	-0.030618402	-0.584854692	-0.824899228	-0.462565364	-0.714893949	0.285027355	0.475423883	0.102180038	0.775688231	0.368939011	-0.247865781	0.35877896	-0.527946546	-0.380723902	-0.199510894	-0.051831089	0.159389822	0.145560414	-0.085368491	0.117183414	0.425795933	0.71760114	-0.667314904	-0.519358988	-0.006175005	0.296965106	-0.324891463	-0.293292858	-0.211865481	0.078181452	0.305387251	0.538418148	0.568726612	0.424182984	0.876905003	0.638948192	0.127459314
ENSG00000047315	-0.445269126	0.896127027	0.798081006	0.302331829	0.240138503	-0.166534344	0.481324365	0.737739271	0.127907927	0.044355333	0.480068103	0.099784401	0.374558908	0.308934107	0.132540054	0.193556575	-0.213300766	0.089235048	-0.778080397	-0.319217795	-0.461865586	-0.63647681	-0.520857612	-0.372982525	-0.412123897	-0.718493024	-0.753985898	-0.267535859	-0.760317339	-0.400409359	-0.473058437	-0.211219727	-0.647606661	-0.022384927	-0.12995591	-0.21682897	-0.492646955	-0.222709103
ENSG00000047346	-0.183897438	0.701850836	0.799408277	0.526707525	0.481414712	0.245640019	-0.013752305	0.369070529	0.002241294	-0.142791941	0.225027861	0.256217818	0.240861163	0.275360123	-0.040565412	-0.09332237	0.146618462	-0.0032359	-0.585830752	-0.10332508	-0.129165254	-0.461488866	-0.458303861	0.009228392	-0.145421525	-0.437610655	-0.747822498	-0.193231663	-0.369360277	-0.133130595	-0.567176823	-0.182822886	-0.618798174	-0.274516706	-0.353115875	-0.514938648	-0.495423941	-0.038949347
ENSG00000047410	-0.311323472	0.746195502	0.985136984	0.781692138	0.6405471	0.45859568	-0.084728611	0.204565035	0.212055983	-0.305068888	0.19978308	0.242991841	0.060786597	0.429053001	0.011573201	-0.111774857	0.089223935	0.03535756	-0.529331611	0.049489807	-0.094592679	-0.47486228	-0.651184117	0.120440896	-0.0183755	-0.547426426	-0.858608325	-0.076292211	-0.358392233	-0.149407031	-0.61578179	-0.390189159	-0.882092599	-0.546799201	-0.391608549	-0.761771185	-0.740292856	-0.077600506
ENSG00000047578	-0.171192924	0.387966852	0.825491476	0.912518032	0.727818946	0.793168583	-0.380108255	-0.247684881	0.166192139	-0.537357062	-0.054745356	0.23928917	-0.185763383	0.281219471	-0.04765207	-0.184351229	0.2793963	-0.054101765	-0.218813597	0.285383891	0.144444359	-0.335510175	-0.586309314	0.488229148	0.313324293	-0.236993261	-0.676003123	0.144939723	0.100958585	0.150487758	-0.471058566	-0.307343195	-0.740660448	-0.678584744	-0.56250236	-0.961608215	-0.746854787	0.087043876
ENSG00000047579	-0.046895577	-0.265765633	-0.68998646	-0.793795567	-0.690807452	-0.77472757	0.433844713	0.269190804	0.043650724	0.589107247	0.202428589	-0.403952298	0.099323422	-0.240690563	0.066050214	0.152522085	-0.39674766	0.036095009	0.14231883	-0.270128027	-0.195167472	0.271890871	0.448770738	-0.562140043	-0.238317434	0.072381256	0.605002998	0.007952282	-0.182493924	-0.289655405	0.47337265	0.172510128	0.564265335	0.547457613	0.641019424	0.897235958	0.568218323	-0.118451976
ENSG00000047621	-0.049090934	0.148008213	-0.113975683	-0.310355097	-0.115636719	-0.295496795	0.154320698	0.366271347	0.02024586	0.491608904	0.36439996	-0.305488388	0.124488816	-0.150794089	-0.447752587	-0.299333897	0.285477406	0.124095536	0.085035444	-0.05145935	-0.042025281	0.371727266	0.39275945	-0.414387505	-0.416840105	-0.187067277	-0.043359523	-0.30994348	-0.247303499	-0.357301668	-0.279911248	0.236587775	0.171911691	0.258328533	0.110259285	0.35841028	0.206654908	0.345851124
ENSG00000047634	-0.437241774	0.118492199	-0.032977667	-0.198778388	-0.316459684	-0.381476149	0.535363124	0.357099299	-0.095174852	0.277834417	0.394086771	-0.552910212	-0.08090361	-0.035867973	0.183609456	0.328367389	-0.270469745	-0.177988593	-0.314040829	-0.36976939	-0.617921755	-0.34801403	-0.159842496	-0.337807948	-0.016345132	-0.225227338	0.13209084	0.332459639	-0.132270522	-0.288370039	0.290076604	0.215615363	0.164377075	0.382269846	0.181284961	0.293044273	-0.116850098	-0.148864719
ENSG00000047644	-0.045417852	0.207275395	0.687152554	0.810656572	0.61153719	0.740217681	-0.294336802	-0.275041296	-0.171779941	-0.660227849	-0.214313099	0.256690503	-0.151510575	0.27645711	0.113449175	0.086512756	0.352924538	-0.095698485	-0.240811617	0.077899051	-0.042574765	-0.490579264	-0.578946554	0.592911304	0.344081168	-0.058163033	-0.520465505	0.169573738	0.24935273	0.263059352	-0.241667824	-0.059424127	-0.49561435	-0.442958395	-0.66847532	-0.903514341	-0.659867276	0.046205967
ENSG00000047648	0.477510286	-0.609591584	-0.133534986	0.38180909	-0.129467818	0.37467025	-0.361832673	-0.75221824	-0.34592967	-0.68304999	-0.733499178	0.26924147	-0.349716258	0.487987251	0.412311903	0.075887756	-0.00874328	-0.347534514	0.253947448	-0.067727297	0.092740422	0.227861625	-0.258978416	0.734091377	0.625721656	0.56941071	0.428163316	0.118861961	0.499373751	0.058805515	0.071387717	-0.306471708	0.002186444	-0.349673082	0.068711151	-0.357072326	0.118578617	0.291811664
ENSG00000047662	-0.002078655	-0.473815682	-0.536303703	-0.420631558	-0.097338714	0.034454006	0.100150478	-0.229605916	-0.142526789	-0.061492406	-0.12131375	-0.081744217	-0.250939978	-0.49954396	-0.009716999	0.36220739	-0.009512376	0.103115126	0.467069755	0.373542739	-0.014160183	-0.042413269	0.308177831	0.104245348	-0.003086117	0.288029877	0.341160849	0.280479198	0.490165317	0.707398031	0.53097834	0.514760915	0.593620169	0.439073196	-0.268805134	0.209388808	0.130756948	-0.30781901
ENSG00000047849	-0.172268305	0.343840564	0.80726749	0.956432342	0.58228664	0.734776824	-0.354998507	-0.298419445	0.180422966	-0.550390727	-0.072854468	0.202944166	-0.291830546	0.449468425	0.058669287	-0.238774646	0.084893563	-0.237550021	-0.254775398	0.242884528	0.086874099	-0.238069566	-0.69051516	0.513886971	0.440965512	-0.207592897	-0.555014737	0.19838689	0.080739553	-0.008633166	-0.548375448	-0.515534144	-0.795965682	-0.760007986	-0.343405266	-0.93080349	-0.691937033	0.148918599
ENSG00000047932	0.051380428	0.506806772	0.054607483	-0.467304931	-0.286089141	-0.736494843	0.56165158	0.867067851	-0.115542063	0.39532466	0.314681026	0.272998045	0.709781195	0.022397545	0.02059291	0.152539423	-0.248386947	0.174553507	-0.47682289	-0.440980922	-0.253982771	-0.131669099	0.159614343	-0.632883795	-0.765648637	-0.328965878	-0.237300176	-0.727561012	-0.806960239	-0.376952414	-0.331874191	0.025649426	0.006844226	0.496588911	0.23867804	0.541524534	0.358340736	-0.099955607
ENSG00000048028	-0.399416802	0.791666678	0.897463622	0.613661442	0.72306472	0.429502818	-0.096988639	0.296198941	0.394731788	-0.034899219	0.405135082	0.050974803	0.056048338	0.205743955	-0.339911956	-0.303937495	0.324255846	0.268099175	-0.302939159	0.23911149	0.031099538	-0.237336207	-0.351916289	-0.093978489	-0.256823956	-0.67658017	-0.928219269	-0.170754564	-0.407477458	-0.174531372	-0.671342496	-0.207601803	-0.795314017	-0.474879603	-0.446570672	-0.62731716	-0.717943642	0.025496817
ENSG00000048052	-0.422162765	0.673649202	0.776649361	0.456590269	0.753761019	0.401878111	-0.043688829	0.261837274	0.291185693	-0.096394434	0.279675116	0.04940797	0.093137832	0.148748676	-0.120792054	0.094170275	0.326400574	0.51429311	-0.26958908	0.127915237	-0.112414275	-0.55039349	-0.344096111	-0.109101326	-0.292216246	-0.635715793	-0.843976414	-0.004862693	-0.307385811	0.082098727	-0.13847185	0.050243382	-0.618889519	-0.308598396	-0.586959988	-0.567985631	-0.786764137	-0.42881952
ENSG00000048140	0.067750804	-0.481228461	-0.667261861	-0.463778137	-0.500365905	-0.315324542	-0.128691502	-0.213198044	0.059550668	0.472432631	0.03185876	-0.458647855	-0.303755865	-0.127475226	-0.081904033	-0.294444607	-0.199542673	-0.240295433	0.348596504	0.022060837	0.092948104	0.559577231	0.381798808	-0.170007661	0.248568221	0.312277552	0.711377177	0.342616459	0.270759087	-0.167673238	0.352394822	-0.015981807	0.492525894	0.102171264	0.63394382	0.56678492	0.481706903	0.058793105
ENSG00000048162	-0.075163241	0.129690658	-0.352183543	-0.648663792	-0.336839525	-0.642490327	0.465792041	0.573096413	0.1507941	0.639339313	0.451880451	-0.277629	0.465563121	-0.582699204	-0.427749137	-0.077411246	0.093741109	0.267916201	0.060512435	-0.150600179	0.044281225	0.267926255	0.623571187	-0.663074829	-0.623773865	-0.171641188	0.052675573	-0.458399791	-0.422491665	-0.30783312	-0.042918135	0.390674013	0.37518102	0.592076479	0.187002413	0.70131199	0.430589673	0.3440443
ENSG00000048342	-0.633727139	0.631355679	0.402836999	0.033894863	0.350951417	0.019056613	0.237386918	0.518983037	0.36736779	0.410529661	0.723965023	-0.345084689	0.029743874	-0.382247755	-0.403035611	-0.135549806	0.063338569	0.134879055	-0.274709218	0.258432354	-0.137641275	-0.341031168	-0.050941128	-0.427286237	-0.308704695	-0.594952904	-0.568411476	0.164454312	-0.265650525	0.042055394	-0.223649909	0.201420975	-0.225093626	0.086665957	-0.286050307	-0.07059235	-0.471323754	-0.189041593
ENSG00000048392	0.171947173	0.581077713	0.25351687	-0.206197251	-0.086640522	-0.552011237	0.319259373	0.750081469	-0.013551308	0.261372189	0.178196171	0.441513994	0.879849325	0.063555368	-0.002891033	0.022954015	-0.0702624	0.265205618	-0.544272599	-0.512614468	0.006588144	-0.153755341	0.100051948	-0.497427343	-0.664363588	-0.306124851	-0.395782783	-0.82499051	-0.841336358	-0.447092444	-0.389852987	-0.111672433	-0.225331692	0.217187343	0.157927396	0.303197118	0.271145274	0.04928647
ENSG00000048405	-0.303503175	0.813406214	0.922844277	0.602280638	0.511573908	0.225407158	0.163030896	0.431203239	0.156736828	-0.250562897	0.261633114	0.316711996	0.331594313	0.23682234	0.055513258	0.072620919	0.003805298	0.081995245	-0.664753749	-0.107464526	-0.150025485	-0.627010058	-0.572507898	-0.025527091	-0.200560164	-0.564171342	-0.873467563	-0.244561738	-0.519247791	-0.146887741	-0.562462885	-0.259924144	-0.774797486	-0.283429467	-0.40407903	-0.58118474	-0.617261259	-0.067395685
ENSG00000048471	-0.444321936	0.592393797	0.873751873	0.812774435	0.290262385	0.29900295	0.074303834	0.104660608	0.220736037	-0.291173248	0.229252561	-0.036367974	-0.165972273	0.578175054	0.27381683	-0.06001544	-0.3025368	-0.350311782	-0.640742982	-0.137371912	-0.314812834	-0.462006837	-0.861735241	0.142255861	0.329470546	-0.465665099	-0.526624612	0.245231497	-0.296261314	-0.423286413	-0.487117113	-0.618632642	-0.856757265	-0.573043001	0.000780236	-0.646069712	-0.692322403	0.008156994
ENSG00000048540	-0.464041843	0.490187532	0.087785774	-0.380437845	-0.19647861	-0.616817476	0.521330188	0.676895628	0.321325454	0.605287429	0.560623502	-0.349380106	0.177127116	0.175288079	0.067003249	0.138957887	-0.401824081	0.294347151	-0.30095308	-0.273890329	-0.449021901	-0.141892338	-0.008230818	-0.791039462	-0.525602634	-0.610166366	-0.136103776	-0.076498741	-0.701711483	-0.522889842	0.090546436	-0.086659542	-0.139638589	0.218260992	0.437296029	0.497521453	-0.05646743	-0.495439402
ENSG00000048544	0.139047291	-0.219365512	-0.6816821	-0.806549823	-0.720928256	-0.818087805	0.491673658	0.368660388	-0.040824181	0.500555553	0.156283704	-0.125163089	0.351989597	-0.412348542	-0.03715123	0.095044696	-0.35288129	-0.032962793	0.086305456	-0.250650266	-0.025386926	0.326926515	0.54755576	-0.506199177	-0.364199634	0.163026374	0.508464012	-0.328404534	-0.265161349	-0.231392076	0.171753609	0.182219316	0.581844044	0.656962131	0.540055487	0.90158397	0.746322239	0.183554471
ENSG00000048545	-0.001059353	0.072685102	-0.095635909	-0.230719779	-0.642987914	-0.617855952	0.629323721	0.374033059	-0.219571729	-0.009205725	0.050096852	0.140987152	0.116193318	0.366179638	0.513045106	0.328909157	-0.816371445	-0.443871666	-0.413596825	-0.393937514	-0.506544844	-0.099450566	-0.281024455	-0.201831946	-0.09476761	-0.029910787	0.251907994	-0.204751514	-0.418112584	-0.380081932	-0.211204553	-0.370711934	0.012031455	0.322589715	0.560556492	0.404277695	0.334042793	-0.056882955
ENSG00000048649	-0.474768825	0.897615023	0.958831526	0.622411856	0.487271373	0.181210446	0.09332284	0.435059099	0.41962641	0.001099479	0.449605032	0.048632374	0.111896002	0.455154917	-0.042266963	-0.20484422	-0.090090599	0.076952046	-0.594031286	-0.027049111	-0.171678772	-0.359569839	-0.587429249	-0.208112199	-0.178622397	-0.751516953	-0.840857036	-0.127041685	-0.637292479	-0.461805296	-0.666420372	-0.504882377	-0.932104487	-0.504505751	-0.097093323	-0.509508653	-0.67422991	-0.090570566
ENSG00000048707	-0.294654134	0.635565076	0.901033267	0.713213735	0.443694801	0.307639562	0.105772978	0.204359861	0.044193478	-0.43746081	0.066897283	0.272982561	0.094366169	0.539767441	0.359751935	0.240683235	-0.147062843	-0.032905071	-0.658717544	-0.204827845	-0.331888633	-0.713511821	-0.799529186	0.153638749	0.064135529	-0.461475892	-0.684426171	0.014998344	-0.357769246	-0.148450981	-0.332147482	-0.381206954	-0.791438239	-0.403468861	-0.301757352	-0.675765982	-0.698121786	-0.269739194
ENSG00000048740	0.450540667	0.309215698	0.144283997	-0.029784362	-0.148589252	-0.341815989	-0.007466923	0.385568366	-0.162303862	0.011598153	-0.130345453	0.68673238	0.787164837	0.027031754	0.10422971	-0.143140716	-0.170673324	-0.145823352	-0.539961762	-0.423079683	0.284023245	-0.076753503	0.014106145	-0.081392287	-0.202750422	0.110578764	-0.17359758	-0.659790364	-0.47704585	-0.216020841	-0.435289684	-0.309485696	-0.163617332	0.027350493	0.215474969	0.138814854	0.435932452	0.219099625
ENSG00000048828	0.164948178	0.29047525	0.414603667	0.258959669	0.369690373	0.189140359	0.03261425	0.218875107	-0.33130141	-0.348658126	-0.135065127	0.416217321	0.551533613	-0.150061305	0.019181846	0.303126265	0.465443409	0.221111137	-0.376096157	-0.311566024	0.002072239	-0.576876162	-0.120041844	0.17647155	-0.204459193	-0.033461959	-0.50370093	-0.363685337	-0.108965257	0.203531795	-0.074518207	0.352022259	-0.132161346	0.132485941	-0.659119847	-0.370363515	-0.215816985	0.10408624
ENSG00000048991	-0.344763458	0.732516947	0.961000159	0.810045441	0.708045681	0.53856906	-0.207538637	0.122444813	0.4000243	-0.22282712	0.25856124	0.172608933	0.022737881	0.276771375	-0.162534671	-0.307935618	0.159163489	0.060330972	-0.412240757	0.209001486	0.113944885	-0.327528534	-0.547478178	0.113067598	0.031440002	-0.54641336	-0.869921019	-0.033279385	-0.306230604	-0.138776018	-0.656151912	-0.423561494	-0.908695594	-0.656422872	-0.380683552	-0.783566139	-0.747423417	0.045995565
ENSG00000049089	0.373489217	-0.223137648	-0.02548683	0.047998664	-0.121150244	0.008321176	0.054701011	-0.068469494	-0.785023327	-0.506082671	-0.501437593	0.41161604	0.22844518	0.179633038	0.581555083	0.621005297	-0.004241577	-0.220951626	-0.362932263	-0.539692006	-0.33996705	-0.611113525	-0.287138417	0.411517949	0.213260601	0.410987085	0.158882563	0.02768492	0.251734675	0.324296097	0.377179806	0.262662684	0.256290762	0.289296623	-0.266616368	-0.129781058	0.091063712	-0.245501098
ENSG00000049130	0.203347006	0.604078009	0.460060447	0.100331041	-0.085036681	-0.392368958	0.305293656	0.631948087	-0.15707061	-0.075011182	0.027662315	0.6560142	0.764490886	0.320180463	0.27157887	0.101385558	-0.31484488	-0.078460832	-0.767478269	-0.532607455	-0.102650113	-0.34618017	-0.286223014	-0.202224943	-0.384286689	-0.226236493	-0.432942816	-0.718346208	-0.762994124	-0.38686919	-0.573916979	-0.385725113	-0.425865017	0.051120034	0.145482294	0.026614555	0.153821052	0.038580488
ENSG00000049167	-0.110617675	-0.10499043	-0.623887872	-0.861469989	-0.342292705	-0.593821066	0.251723233	0.369154816	0.180164925	0.827826971	0.4213026	-0.495828525	0.060558645	-0.431173144	-0.453404881	-0.157581495	0.086365945	0.373279465	0.411072305	0.091132318	-0.011053044	0.510459256	0.76152729	-0.713410545	-0.576314386	-0.126868979	0.311156027	-0.151775145	-0.18564247	-0.157674667	0.244171082	0.437210547	0.574906738	0.537731761	0.33835646	0.84925562	0.459717667	-0.07468153
ENSG00000049192	-0.478593334	0.709741032	0.920331052	0.705249231	0.474085312	0.345985404	0.142470985	0.253751549	0.196208646	-0.259462513	0.31906383	0.033326788	-0.144240937	0.512605789	0.087612643	-0.008034639	-0.099788482	-0.083561067	-0.509468085	0.060265658	-0.357485884	-0.458098032	-0.725680228	0.042804455	-0.014217878	-0.621085881	-0.745368818	0.047708768	-0.366851346	-0.240711014	-0.608816505	-0.395906801	-0.82304135	-0.429010744	-0.274588936	-0.65462832	-0.764942557	-0.112076101
ENSG00000049239	-0.170442934	0.325594859	0.758863699	0.898804433	0.247053096	0.439383255	-0.045111796	-0.148443332	0.026192981	-0.552167119	-0.051831333	0.114095458	-0.158083168	0.52391286	0.27515726	-0.061116361	-0.127316745	-0.455876101	-0.493025402	-0.146659969	-0.15890827	-0.329642301	-0.794669726	0.441335171	0.48432564	-0.168424432	-0.391542041	0.138046027	-0.068667254	-0.325592414	-0.527462263	-0.557983725	-0.735685715	-0.571696449	-0.117683572	-0.753228102	-0.54901286	0.353807061
ENSG00000049245	-0.180579111	-0.010033164	-0.34986283	-0.502079704	0.178337713	-0.111955275	-0.087804706	0.129686957	0.51232753	0.664908489	0.390548414	-0.457284468	0.100348107	-0.699019802	-0.740433048	-0.324686066	0.534087623	0.699329369	0.578081192	0.371340692	0.418305585	0.450510491	0.796509579	-0.529960319	-0.499014624	-0.210241665	-0.044790103	-0.108180429	-0.050924657	0.051919728	0.258697035	0.513694639	0.310187028	0.192163956	-0.105939193	0.402351105	0.095935143	0.070822581
ENSG00000049246	-0.641115374	0.726648333	0.869525991	0.598267172	0.680692224	0.448141689	0.098488411	0.255269862	0.387651008	-0.106311666	0.469696993	-0.148890133	-0.186130638	0.203144466	-0.170227908	-0.025289553	0.144278793	0.22298786	-0.288039169	0.292145451	-0.246338853	-0.45800437	-0.510249034	-0.080545385	-0.161620959	-0.737474174	-0.85220886	0.139305571	-0.287418713	-0.041465694	-0.425161196	-0.114496361	-0.73243996	-0.368745992	-0.503635508	-0.644660027	-0.904231729	-0.222659837
ENSG00000049249	0.976139072	-0.611107224	-0.361067692	0.017355217	-0.307263996	0.012751188	-0.345296444	-0.459779459	-0.660757725	-0.588078018	-0.922984277	0.766001708	0.392984817	0.16105575	0.38714486	0.137780512	0.120922802	-0.242912806	0.055468443	-0.430750021	0.364226747	0.177714811	0.112288016	0.623721812	0.30875406	0.846648212	0.465190236	-0.452559292	0.304824429	0.147280277	0.084521994	-0.078281684	0.305025143	0.023405078	0.058092295	-0.01764696	0.663049266	0.429904556
ENSG00000049283	-0.228952953	-0.011125367	0.318727068	0.554582036	0.7400495	0.84884678	-0.597987298	-0.537571798	0.458804788	-0.176260005	0.024270748	-0.242021722	-0.452201738	-0.191506756	-0.496671274	-0.413473468	0.65008435	0.293972831	0.470352033	0.654680105	0.464642078	0.160190639	0.00544473	0.342451944	0.281437524	-0.119843875	-0.360815483	0.367425934	0.443221499	0.305743392	-0.043252872	0.074809294	-0.321589825	-0.601260817	-0.559815731	-0.68606471	-0.616683012	0.174726749
ENSG00000049323	-0.018306265	0.410499399	0.752554985	0.789232592	0.060924493	0.205176233	0.08369003	0.055793794	-0.178546621	-0.556410774	-0.104677864	0.371234703	0.027882636	0.700685766	0.46115118	0.016182701	-0.369671557	-0.606782191	-0.729441637	-0.335866137	-0.284241591	-0.393212633	-0.869088128	0.384842153	0.375978638	-0.130747205	-0.363150326	-0.072671234	-0.258890501	-0.394523542	-0.683653063	-0.691524102	-0.724669397	-0.446707853	0.05136887	-0.606256959	-0.340694953	0.259923147
ENSG00000049449	0.757551141	-0.706531299	-0.676732143	-0.428351285	-0.577705617	-0.302147628	0.030883959	-0.219192102	-0.863042199	-0.319135528	-0.683111357	0.430663256	0.292495503	-0.101197206	0.430323613	0.445859606	-0.034119728	-0.30537554	0.0471842	-0.491713512	-0.038218693	-0.010261683	0.247134201	0.369230542	0.1726807	0.833509843	0.69643077	-0.208548029	0.395318139	0.308759599	0.435172446	0.342589489	0.758729364	0.555308202	0.078824965	0.376256124	0.758362949	0.139974586
ENSG00000049540	-0.147003586	-0.413308997	-0.032337403	0.372116517	-0.24583977	0.256159569	0.022937401	-0.517318704	-0.27541548	-0.470603624	-0.251445083	-0.264184776	-0.642240554	0.31694039	0.563705659	0.297580608	-0.425854698	-0.697954367	-0.101861032	-0.097015777	-0.413710169	-0.276137752	-0.594616438	0.540301954	0.845294369	0.317148476	0.44242213	0.787252594	0.561700482	0.087543061	0.317494529	-0.207247403	0.037114869	-0.155444773	0.127814611	-0.299435434	-0.229676928	-0.049438926
ENSG00000049541	0.42449382	-0.664401383	-0.824503601	-0.643614407	-0.827054692	-0.623948165	0.267826241	-0.088657203	-0.432555181	0.116410685	-0.330110872	-0.085047612	0.126876058	-0.079407758	0.325056323	0.303302549	-0.273697576	-0.213662043	0.185228988	-0.490729899	-0.144046199	0.299237902	0.374124427	-0.066544461	0.067786013	0.560085736	0.867773836	-0.096115884	0.138142197	-0.172104589	0.513955224	0.187428337	0.729737828	0.549698156	0.549338399	0.733245532	0.79054955	0.183493047
ENSG00000049618	-0.553158034	0.750305056	0.916224616	0.741481213	0.429801761	0.316668224	0.059869614	0.239876933	0.405590204	-0.081843218	0.452914863	-0.116120641	-0.175369181	0.440282534	-0.042161732	-0.277107805	-0.155047224	-0.192947921	-0.519318553	0.102279369	-0.207608629	-0.289480974	-0.685229848	-0.035944313	0.096368193	-0.649519133	-0.706199614	0.129303131	-0.398425153	-0.421386732	-0.700323438	-0.553800075	-0.895300333	-0.570226467	-0.074363508	-0.606695866	-0.732763215	0.059921571
ENSG00000049656	0.077323092	-0.49038323	-0.690509581	-0.590300354	-0.578141971	-0.430294812	0.391896758	0.040776607	-0.337107198	0.194510801	0.023281866	-0.331193091	0.04323534	-0.589245135	-0.007344947	0.292514739	-0.057270177	-0.215649024	0.178107971	-0.19310647	-0.164072645	0.065993089	0.416374954	-0.101687246	0.014694683	0.390499201	0.591898246	0.108863448	0.290608734	0.131682126	0.450262423	0.56074119	0.788531996	0.721491314	0.103748921	0.581116171	0.486696083	0.270524636
ENSG00000049759	-0.681089191	0.910411297	0.811323176	0.379495853	0.612373072	0.189505077	0.140844822	0.503150769	0.66657441	0.263889369	0.698407817	-0.179722203	0.001152477	0.106441743	-0.384093631	-0.277037543	0.066051847	0.372730808	-0.276263226	0.338126228	-0.079504511	-0.213905696	-0.277840602	-0.436671294	-0.437665535	-0.911963344	-0.907203095	-0.084981526	-0.602825253	-0.263613408	-0.584805928	-0.231887018	-0.778362293	-0.359055193	-0.246564783	-0.365603708	-0.730226567	-0.196649259
ENSG00000049768	0.722691352	-0.191886782	-0.246611636	-0.158886497	-0.251132611	-0.234966789	-0.256032437	0.006474838	-0.416749598	-0.059942316	-0.438400586	0.567695266	0.658015834	-0.11844774	0.081477233	-0.119040388	0.138595471	-0.151556604	-0.203413845	-0.474871756	0.40870034	0.114233449	0.269749939	0.158975702	0.034244025	0.529250787	0.223874324	-0.497310735	-0.020450775	-0.040283755	-0.035222527	-0.00561282	0.251082976	0.119046672	0.159578513	0.210965099	0.646675379	0.369443148
ENSG00000049769	0.510365822	-0.834954149	-0.86789709	-0.540465648	-0.635692508	-0.328655882	0.082777574	-0.339330948	-0.454261553	-0.076114978	-0.472157041	-0.020924358	0.065303098	-0.340800579	0.177706534	0.287183591	0.002879103	-0.155118937	0.404248362	-0.265786328	0.084929419	0.310970783	0.476817092	0.185365733	0.180745347	0.728880055	0.839150015	-0.039502941	0.439519645	0.156621133	0.575324786	0.383602611	0.821795356	0.518656911	0.219391925	0.527563553	0.722723931	0.33123894
ENSG00000049860	0.368493591	-0.337015177	-0.552130065	-0.607979834	-0.719894419	-0.701495671	0.573526681	0.271469672	-0.612492932	-0.077053429	-0.28095306	0.27678612	0.518342436	-0.218042222	0.527399859	0.706349535	-0.413723069	-0.189363119	-0.26078624	-0.653593101	-0.324424049	-0.31738163	0.154242559	-0.088121282	-0.1443789	0.430713144	0.521296195	-0.273835369	-0.081019237	0.080768678	0.466249964	0.320240033	0.634298933	0.802184869	0.21913152	0.625613918	0.654880556	-0.063800502
ENSG00000049883	-0.416107956	0.670586736	0.483071965	0.136096116	0.608447984	0.165588886	-0.103870978	0.388093267	0.69456228	0.478573202	0.617041135	-0.242667618	0.17715627	-0.262327981	-0.759380509	-0.535224003	0.521434488	0.616013196	0.077171993	0.378577563	0.326843417	0.181691153	0.251661363	-0.491387568	-0.553325208	-0.693753972	-0.750793341	-0.286447989	-0.467268065	-0.242520859	-0.464161705	0.05980849	-0.470092008	-0.268762767	-0.282697332	-0.159359021	-0.423257328	0.146133877
ENSG00000050030	0.503996569	-0.196960224	0.093809955	0.428443583	-0.182649287	0.120657192	-0.466357822	-0.409820748	-0.13156608	-0.295147007	-0.483644135	0.326665804	-0.049662617	0.696715179	0.263761986	-0.424322698	-0.126519808	-0.456073935	-0.102839571	-0.278920699	0.251013351	0.44097351	-0.26601316	0.416351077	0.502215084	0.351593622	0.251603513	-0.15392163	0.023615308	-0.497051551	-0.389545614	-0.736065142	-0.322193653	-0.595921727	0.51146318	-0.216474704	0.267329138	0.462753278
ENSG00000050130	-0.546194207	0.139071825	-0.400389198	-0.772342116	-0.159338004	-0.519509632	0.4599004	0.505964714	0.430259395	0.874438008	0.717452723	-0.725905245	-0.083098203	-0.51301673	-0.465501379	-0.002338566	-0.01753399	0.497345115	0.333777456	0.248543636	-0.211252353	0.217411657	0.581720942	-0.861649591	-0.644582761	-0.466941289	0.067812487	0.089570807	-0.272953831	-0.088853947	0.321659587	0.49095401	0.398473109	0.533618089	0.173666651	0.727505616	0.065752937	-0.341914658
ENSG00000050165	-0.546977712	0.645747331	0.77970261	0.529792856	0.289945426	0.158932766	0.34722833	0.315889261	0.151509337	-0.260801336	0.308945991	0.042325556	-0.129788415	0.464089731	0.335732902	0.276159808	-0.419569242	-0.137099143	-0.597473462	-0.022078849	-0.524210277	-0.669807202	-0.790862631	-0.024407902	0.005708355	-0.584842958	-0.590756503	0.184023006	-0.374651473	-0.125147151	-0.339852254	-0.375947894	-0.693446456	-0.244156831	-0.167129644	-0.485097206	-0.703915511	-0.405693231
ENSG00000050344	-0.242968016	0.38145815	0.216813956	-0.178582323	-0.308226757	-0.521172168	0.870374107	0.698008946	-0.42298976	-0.076694811	0.235366357	0.072818056	0.333196684	0.165957126	0.483878666	0.750870898	-0.448684375	-0.129948363	-0.669741594	-0.568115557	-0.837163401	-0.736308686	-0.380299322	-0.291832756	-0.379786367	-0.300772529	-0.178251803	-0.199358189	-0.484060822	-0.156797586	-0.014258779	0.180471843	0.01778709	0.61939917	-0.054871759	0.210907185	-0.073237449	-0.303240555
ENSG00000050393	-0.499090063	0.617566367	0.225055682	-0.276137868	-0.333502153	-0.694296216	0.78851727	0.831457161	0.229536302	0.480679126	0.652114918	-0.256177531	0.178578087	0.2632057	0.105352361	0.143879437	-0.602740393	-0.000700463	-0.478517969	-0.279640704	-0.607560924	-0.140295028	-0.180799265	-0.751105589	-0.561025941	-0.66884848	-0.224929498	-0.255474958	-0.845843425	-0.657130232	-0.351870937	-0.242674171	-0.25376382	0.29995209	0.465600738	0.454716981	-0.031778694	-0.208273616
ENSG00000050405	-0.712518149	0.671742053	0.25176993	-0.255170142	0.032735131	-0.41124769	0.414120632	0.699223611	0.555039678	0.773947562	0.856307661	-0.565058506	-0.086807412	0.112488407	-0.281254714	-0.204234271	-0.27183038	0.272702295	-0.190150492	0.104952054	-0.384998298	0.030037199	0.006352245	-0.855510036	-0.553825248	-0.831841453	-0.351559237	0.047250083	-0.66591232	-0.50961907	-0.222604908	-0.118132038	-0.288209174	0.054158611	0.338858537	0.35496845	-0.280184748	-0.418794536
ENSG00000050426	0.674883352	-0.845140382	-0.68240397	-0.231238001	-0.295678048	0.127491468	-0.328093764	-0.592107524	-0.59298251	-0.359591107	-0.673712531	0.292166609	-0.066869819	-0.297920396	0.108150452	0.107163192	0.197268011	-0.293713449	0.424023163	0.026279027	0.305038193	0.255864595	0.34305535	0.582137833	0.399527509	0.888209743	0.661070471	0.04773451	0.748857218	0.562177097	0.363112357	0.33058681	0.707295358	0.25733654	-0.105339108	0.110869893	0.575679102	0.285310302
ENSG00000050438	-0.624099364	0.884776918	0.911774604	0.596352757	0.569615698	0.274802371	0.008353933	0.368624997	0.60522871	0.145424736	0.594195379	-0.142692235	-0.095762192	0.340590235	-0.23351015	-0.376614973	-0.050453219	0.106284664	-0.416457723	0.237768721	-0.093011402	-0.214561549	-0.49783119	-0.263335309	-0.155958971	-0.820453805	-0.839881262	0.040665173	-0.536233667	-0.389319383	-0.672412586	-0.483103292	-0.914651788	-0.572809157	-0.099641898	-0.506367298	-0.753807014	-0.123136511
ENSG00000050628	-0.665585199	0.634995624	0.288109043	-0.072921379	0.219631079	-0.171122315	0.183620491	0.505767324	0.834754759	0.757751962	0.869578389	-0.592975281	-0.024442384	-0.23533322	-0.652324983	-0.548524527	0.048999411	0.341979252	0.020335405	0.332759126	0.090061834	0.290585427	0.207972993	-0.740289857	-0.465116715	-0.769175245	-0.462332479	-0.045846955	-0.561093753	-0.509560271	-0.40504667	-0.115284761	-0.377510507	-0.150682077	0.185608003	0.179601221	-0.302916245	0.102501968
ENSG00000050748	-0.642948288	0.511298614	0.014975224	-0.40926444	-0.015682766	-0.417572634	0.430668837	0.648889762	0.641849121	0.861845906	0.913654384	-0.639211568	0.014259404	-0.41438183	-0.624721552	-0.351619013	-0.046508388	0.305208631	0.063575007	0.289847198	-0.078449306	0.269297878	0.374105184	-0.859499517	-0.617824701	-0.681955786	-0.279299176	-0.084946424	-0.531547877	-0.387252839	-0.274665274	0.133726621	-0.04273175	0.238035463	0.207382933	0.476830453	-0.088685797	0.033545349
ENSG00000050767	-0.231676611	0.221753448	0.260735561	0.011575626	0.223513485	0.062444037	0.398143727	0.244171146	-0.23002215	-0.31827985	0.012880002	0.189681958	0.036017338	0.076111554	0.318394428	0.708513741	-0.088875098	0.258437662	-0.203122499	-0.013633563	-0.502333126	-0.708905273	-0.309175067	0.006181124	-0.289026013	-0.256856787	-0.337136646	0.020100744	-0.089651438	0.423749143	0.207413936	0.308902456	-0.050338647	0.303737796	-0.51864666	-0.19320137	-0.394563271	-0.63213946
ENSG00000050820	0.119038859	-0.708149636	-0.356823667	0.181193639	-0.010254756	0.514448784	-0.403049988	-0.796822352	-0.225267985	-0.384496965	-0.396264931	-0.19225309	-0.632023165	-0.186524528	0.080197913	0.01193021	0.122966373	-0.397590701	0.43978357	0.327626618	0.138948291	0.096717056	-0.038019868	0.659534014	0.75999535	0.587107643	0.500805789	0.694182495	0.934815353	0.545253324	0.424305882	0.171983595	0.371187508	-0.125644731	-0.188838931	-0.279527651	-0.041459115	0.115119463
ENSG00000051009	0.252752453	-0.297479464	0.196059771	0.56753382	0.597226897	0.893712304	-0.636913143	-0.696322573	-0.174138096	-0.657758508	-0.490686152	0.284832824	-0.312118591	-0.036919525	-0.118361532	-0.072987704	0.61598912	0.04109475	0.353540145	0.430741449	0.375173959	-0.048319322	-0.119850254	0.77737975	0.427281935	0.33507994	-0.177330753	0.202757432	0.687409527	0.643266405	0.000927272	0.160394254	-0.092338035	-0.409300302	-0.730711173	-0.778295982	-0.361041625	0.149810441
ENSG00000051108	0.840463343	-0.83108416	-0.685344719	-0.231876116	-0.453896627	-0.054737285	-0.263944362	-0.518940432	-0.617563606	-0.37974359	-0.766284115	0.419075011	0.223736593	-0.258789585	0.201072274	0.115041629	0.151009989	-0.316328854	0.27760086	-0.270193455	0.381908406	0.286970813	0.360782839	0.546731543	0.378378447	0.955230898	0.708057992	-0.196016351	0.556967317	0.299444904	0.315638178	0.211758924	0.65954504	0.264787359	0.061677749	0.203303611	0.758895425	0.524191917
ENSG00000051128	-0.257844167	-0.027677155	0.130561155	0.142274043	-0.302696039	-0.155960754	0.564762169	0.040725793	-0.217626913	-0.387770764	-0.065972439	-0.087041229	-0.19812202	0.399712075	0.677342284	0.683821238	-0.579562925	-0.288792356	-0.328712042	-0.347596408	-0.695182097	-0.519095594	-0.586341334	0.106894164	0.202126875	-0.082484713	0.135662228	0.262368708	-0.07549296	-0.131041933	0.221057748	-0.147923087	-0.103319556	0.163031807	0.101302751	-0.070011226	-0.229463967	-0.253800666
ENSG00000051180	0.137814319	-0.198132121	-0.303803116	-0.181270835	-0.841682611	-0.630719915	0.337623389	0.080443194	-0.137680692	0.113638159	-0.065824127	-0.072148304	0.041704429	0.352414472	0.497027706	0.014130946	-0.804413591	-0.677790043	-0.339083855	-0.551255625	-0.256861312	0.202655444	-0.191698184	-0.10585864	0.317325412	0.242222009	0.614658685	0.012891136	-0.223436279	-0.651273186	-0.04959364	-0.550808794	0.092071693	0.096019815	0.93375079	0.491873769	0.53816306	0.265716023
ENSG00000051341	-0.273138724	0.872022709	0.906008677	0.528436173	0.410456428	0.08021984	0.192836602	0.542409354	0.176446332	-0.089645957	0.340718349	0.256833752	0.345723009	0.391894348	-0.018143934	-0.082328646	-0.002768438	0.078598854	-0.659688334	-0.174578852	-0.187319646	-0.407148995	-0.502983379	-0.172335852	-0.32280071	-0.638835611	-0.848815277	-0.399003835	-0.685211252	-0.412170988	-0.74086093	-0.360602836	-0.804414756	-0.293734978	-0.205032792	-0.443319779	-0.501033096	0.042487637
ENSG00000051382	-0.46170516	0.464305885	0.690707232	0.522200006	0.200024614	0.144882949	0.40030215	0.222538659	-0.075604873	-0.403487958	0.141234408	-0.009208639	-0.08670939	0.461021283	0.510385869	0.529668453	-0.323730778	-0.142769791	-0.622516197	-0.282434805	-0.65627117	-0.831106111	-0.820014045	0.093171513	0.118972464	-0.426939888	-0.439963525	0.258297637	-0.239095653	-0.114410963	-0.044743046	-0.185500778	-0.534563886	-0.11545918	-0.244033626	-0.48597577	-0.684797393	-0.372288693
ENSG00000051523	0.294402543	-0.686315912	-0.379779545	0.021815242	-0.389495515	0.042489543	0.01623871	-0.537728298	-0.536127339	-0.561834095	-0.634425963	0.093194868	-0.219180248	0.172572859	0.712202351	0.609433893	-0.289079537	-0.378055358	0.029446875	-0.356531135	-0.258279842	-0.293988381	-0.268819357	0.549061324	0.623245289	0.622331328	0.649635579	0.429350854	0.556855115	0.278933603	0.701299986	0.063661393	0.380704028	0.139952604	0.072800561	-0.034861247	0.166189062	-0.150313886
ENSG00000051596	0.536063718	-0.799959046	-0.609981996	-0.10882766	-0.684075319	-0.148052576	-0.155006052	-0.572999664	-0.479247545	-0.296056286	-0.617903154	0.09524286	-0.268322427	0.284409699	0.49946678	0.059979071	-0.395373552	-0.673974165	0.160156297	-0.287270236	-0.005405287	0.35964878	-0.039226504	0.477411142	0.667447692	0.783389681	0.90936694	0.218658341	0.492992288	-0.064326425	0.269815605	-0.271378067	0.437715937	0.019819287	0.574120769	0.235143197	0.612572022	0.280297537
ENSG00000051620	-0.359204472	0.007939555	-0.422437669	-0.690964419	-0.496933244	-0.680344361	0.650062103	0.463784415	0.168218042	0.626606738	0.504681017	-0.589647788	-0.099785674	-0.127091084	-0.132093701	0.136768962	-0.294413345	0.169510127	0.191834502	-0.044355643	-0.439510901	0.286024975	0.358840228	-0.705799793	-0.510503478	-0.314186847	0.278598181	-0.066484097	-0.354237788	-0.378991498	0.137807394	0.225372859	0.361920108	0.558978952	0.435685887	0.761125607	0.255039993	-0.099733534
ENSG00000051825	-0.244476373	0.70486551	0.857464205	0.589431127	0.451838205	0.218797303	0.084167441	0.353156598	-0.002266049	-0.269540931	0.154761304	0.279186983	0.28642189	0.33934995	0.207581086	0.152917237	-0.008899386	0.006386722	-0.722763422	-0.26552944	-0.246260162	-0.719283238	-0.633900747	0.042817155	-0.052103726	-0.448483574	-0.729202902	-0.082062473	-0.398206742	-0.131558177	-0.34565149	-0.224527828	-0.680909045	-0.279789583	-0.343980426	-0.563291838	-0.593460945	-0.208314061
ENSG00000052126	0.359935139	0.184577984	0.359992466	0.314057615	0.237108642	0.1757328	0.054392559	0.109108443	-0.335336903	-0.558761263	-0.317943646	0.696707764	0.609942979	-0.121423671	0.106082024	0.277451474	0.2763916	0.058391705	-0.340383181	-0.246368777	0.163140984	-0.429478493	-0.146636089	0.340128617	-0.13764068	0.128856975	-0.425831089	-0.566705858	-0.12703216	0.217166429	-0.300882515	0.119055289	-0.181940908	0.083981418	-0.564723478	-0.392798035	-0.02971338	0.337445786
ENSG00000052723	-0.198750068	0.562841433	0.169888174	-0.294953637	-0.139834631	-0.551277704	0.538271159	0.76983677	0.081072122	0.315954045	0.409274231	0.194144935	0.627992855	-0.251774267	0.069832994	0.225710387	-0.388578564	0.075134204	-0.587687753	-0.2886155	-0.180058162	-0.456433016	-0.019117405	-0.532618356	-0.502824725	-0.35670503	-0.321313605	-0.344846041	-0.641497849	-0.120527595	-0.138624925	0.019447931	-0.083707872	0.39779389	0.091523202	0.34446651	0.091885017	-0.250591609
ENSG00000052749	0.79098989	-0.817303468	-0.573742978	-0.032495868	-0.302114063	0.152437769	-0.468990772	-0.680482737	-0.442271943	-0.381806708	-0.743605722	0.317401139	0.052520627	-0.174676623	0.054095723	-0.135746461	0.282484633	-0.310022853	0.398237034	-0.113134335	0.523081211	0.472585937	0.333952851	0.622154459	0.4969912	0.90304732	0.64055662	-0.119015881	0.619957598	0.206362613	0.180428503	0.075182602	0.4902769	-0.008361931	0.064011725	0.027543192	0.625632906	0.667988283
ENSG00000052795	-0.577717194	0.807345734	0.843616892	0.480356957	0.22667136	-0.002154712	0.466846925	0.546756288	0.144932163	-0.086753548	0.480788536	-0.042387239	0.017661707	0.458198801	0.211994854	0.169535761	-0.352154357	-0.146272207	-0.723192602	-0.168277412	-0.583854848	-0.606927341	-0.728542887	-0.20437308	-0.155632857	-0.704442994	-0.675267716	0.006059398	-0.579344582	-0.383147579	-0.53131598	-0.352903048	-0.720312105	-0.160140824	-0.094198966	-0.374249786	-0.644561876	-0.206917706
ENSG00000052802	0.238282987	-0.079890293	-0.582513507	-0.808453264	-0.711409837	-0.912419218	0.483651756	0.524601005	-0.126585493	0.54164643	0.143694316	0.007139214	0.555958116	-0.281963921	-0.006801848	0.075936371	-0.309566507	0.015699427	-0.080259325	-0.439743645	-0.048473828	0.283383441	0.532651049	-0.581120014	-0.488459757	0.114050705	0.41076707	-0.520982982	-0.445736491	-0.367699912	0.075765042	0.140880322	0.508142738	0.655984472	0.578898385	0.929121533	0.802576554	0.167305275
ENSG00000052841	-0.353941977	0.740051538	0.907496187	0.660825574	0.785979284	0.500491831	-0.162919729	0.199305609	0.35319321	-0.199130018	0.23893909	0.216040438	0.143360803	0.155663722	-0.126815775	-0.091001922	0.239489854	0.304152629	-0.394563522	0.174237164	0.071711677	-0.522001607	-0.460432016	0.031830233	-0.125569955	-0.574254483	-0.913927683	-0.038685171	-0.311014112	0.055101882	-0.387625277	-0.192146394	-0.792758258	-0.500274301	-0.541116096	-0.720530129	-0.777734888	-0.234360939
ENSG00000052850	0.634896249	-0.298094182	0.20133748	0.572989465	0.232998122	0.523643632	-0.613377855	-0.597900814	-0.392919139	-0.717509406	-0.783597497	0.587920748	0.060953805	0.488923531	0.300187234	-0.031509764	0.349778335	-0.11259577	0.001980821	-0.220068425	0.305015583	0.012018853	-0.269733619	0.74999931	0.46969659	0.481135264	0.024512555	-0.150187714	0.331225958	0.089219806	-0.060293854	-0.256636174	-0.223973189	-0.502845828	-0.210692029	-0.591993167	0.00332947	0.261415603
ENSG00000053108	-0.525956843	0.556758317	0.809302791	0.71925545	0.850673782	0.734008772	-0.330029018	-0.084886678	0.50507593	-0.130966357	0.320965144	-0.13407641	-0.396965813	0.224523618	-0.310782229	-0.322390163	0.308763289	0.235855784	-0.026549838	0.555783098	0.065479104	-0.199326162	-0.427294871	0.111631981	0.057322464	-0.589284148	-0.77871994	0.295084779	-0.022483335	0.099463874	-0.405057443	-0.219391144	-0.757757169	-0.675713615	-0.503665482	-0.798571334	-0.916658246	-0.213016522
ENSG00000053254	-0.375205576	0.732928406	0.973827271	0.777156202	0.515289513	0.372937952	0.028392218	0.215382339	0.201068155	-0.333145263	0.202494453	0.212608605	-0.00729803	0.540606478	0.185674835	-0.006027502	-0.142215973	-0.083276082	-0.614860476	-0.018763136	-0.237433158	-0.54916459	-0.784055186	0.110593645	0.059821617	-0.556553048	-0.770642913	0.022579684	-0.38855004	-0.206961806	-0.562709001	-0.502137966	-0.902457617	-0.533866156	-0.253831662	-0.717754698	-0.743206252	-0.178956511
ENSG00000053328	-0.218198634	0.465388281	0.232992255	-0.059678398	-0.12791268	-0.405616252	0.245689526	0.449734123	0.286245378	0.265585634	0.263513099	0.10342069	0.319781998	0.197309993	0.265428513	0.050119274	-0.57519387	-0.003027507	-0.51830825	-0.27623891	-0.13159974	-0.282896966	-0.24531609	-0.415841397	-0.158291239	-0.348209412	-0.16618287	-0.062966669	-0.57972927	-0.344648056	-0.042582824	-0.427479256	-0.341850962	-0.0750746	0.432913044	0.20418234	-0.0178349	-0.408418169
ENSG00000053371	0.026102	-0.626340441	-0.750461009	-0.613395518	-0.689932957	-0.46258444	0.467376201	-0.081821875	-0.441872604	0.036934247	-0.142628971	-0.321414349	-0.187405395	-0.244153508	0.411408173	0.625396007	-0.389088107	-0.252840634	0.161050478	-0.269481112	-0.468145261	-0.123844441	0.16488204	-0.029925271	0.154121655	0.417348033	0.783138278	0.36722919	0.360998455	0.213447646	0.771381645	0.438770813	0.797218806	0.704609532	0.243060805	0.590974573	0.411056628	-0.217257094
ENSG00000053372	0.338997852	-0.718290235	-0.925673415	-0.772769738	-0.652209918	-0.47454111	0.196774597	-0.107435899	-0.483103942	0.203358749	-0.231786594	-0.197571667	-0.007422543	-0.373746126	0.093695446	0.30263895	-0.032792834	-0.097961582	0.379366753	-0.212785904	-0.123222038	0.262565837	0.555701129	-0.064447658	-0.015134514	0.568429547	0.817443032	0.053227329	0.379502405	0.2030972	0.631228932	0.54882004	0.952437995	0.708232576	0.244269953	0.722874855	0.705665105	0.036143763
ENSG00000053438	-0.841914635	0.202565071	-0.085878017	-0.33933278	-0.165583375	-0.30702325	0.549353041	0.343820442	0.405954053	0.571885099	0.734256495	-0.865440019	-0.543204209	-0.06147704	-0.085641575	0.13211834	-0.422083622	0.055329856	0.081777804	0.250960975	-0.607827764	-0.060501194	-0.045406841	-0.60723548	-0.198776971	-0.569446274	0.060085888	0.558918185	-0.159018509	-0.175359628	0.236504888	0.122349757	0.076530638	0.25918807	0.261017014	0.373754884	-0.326968063	-0.502243991
ENSG00000053501	0.418644193	-0.884458098	-0.644651772	-0.152564399	-0.432075609	0.046010804	-0.141832674	-0.678554693	-0.376460507	-0.360343919	-0.61838926	-0.046614482	-0.349495787	0.064506493	0.33546916	0.251767451	-0.043984291	-0.238292462	0.489771913	-0.086863186	0.019957371	0.307408879	0.133753723	0.473750562	0.493752846	0.691459006	0.79547825	0.250852463	0.623225477	0.183059063	0.54169668	0.102718237	0.530143345	0.107992392	0.182058255	0.13683884	0.394612701	0.18695427
ENSG00000053524	-0.090221901	0.668174752	0.805823883	0.684169483	0.544808046	0.381174677	-0.315144224	0.1521451	0.372451723	-0.068353653	0.211536799	0.263181935	0.182041611	0.269756245	-0.317568298	-0.599005798	0.224639622	-0.009121477	-0.352656327	0.140901184	0.331796138	0.039969759	-0.314615857	0.051999412	-0.037786576	-0.41056879	-0.74635941	-0.31448101	-0.394123432	-0.347901931	-0.880583436	-0.522919579	-0.827418496	-0.658266276	-0.148894915	-0.58850615	-0.406150392	0.370989231
ENSG00000053702	0.291680576	-0.716718781	-0.451763558	0.042797731	-0.253380742	0.256804599	-0.389441517	-0.72038305	-0.234295606	-0.245256688	-0.449877869	-0.113144704	-0.659597608	0.270351377	0.15113312	-0.162636922	-0.073257004	-0.4257997	0.494564297	0.229136741	0.071814527	0.502504213	0.00790723	0.501753769	0.603470565	0.552864187	0.653669801	0.411770078	0.666667769	0.155530131	0.165716795	-0.164041053	0.303612137	-0.205432273	0.260759782	-0.037931388	0.238030347	0.136804117
ENSG00000053747	0.086131939	0.056451377	0.416883252	0.628013725	0.02634959	0.27702481	-0.259773844	-0.309827836	0.000919604	-0.36898651	-0.241702415	0.127268914	-0.353669673	0.904620795	0.317793759	-0.259932012	-0.227468548	-0.395401358	-0.170295004	-0.102644397	-0.108774651	0.194514733	-0.584007208	0.358739936	0.438073943	-0.026137613	-0.026487621	0.059033457	-0.060332198	-0.484769914	-0.476571284	-0.768217194	-0.587472114	-0.669336462	0.330728001	-0.450340785	-0.198688872	0.181843738
ENSG00000053770	-0.209064709	0.646300567	0.357563301	-0.124712272	0.29961386	-0.196494913	0.184909283	0.634377516	0.156927623	0.270774761	0.352465131	0.242995684	0.555030609	-0.204703155	-0.082299829	0.129812598	-0.015445688	0.390134599	-0.457159172	-0.095507115	-0.029464052	-0.521374675	-0.006869788	-0.44087543	-0.531679308	-0.449141317	-0.572174891	-0.260062601	-0.517182267	0.106059646	-0.049258982	0.131201966	-0.21880811	0.156475604	-0.226975466	0.056403398	-0.186360525	-0.504201893
ENSG00000053900	-0.226221922	0.318844501	-0.159868815	-0.576115296	0.259774799	-0.230330433	0.159512871	0.524042274	0.400752299	0.673284461	0.553100315	-0.201687241	0.359357902	-0.768123564	-0.768965788	-0.190193559	0.474648515	0.747846113	0.321186037	0.378861001	0.281473656	0.194090935	0.750724111	-0.674627834	-0.851434237	-0.403378994	-0.36545341	-0.393782618	-0.315188474	0.180967843	-0.020674518	0.608169816	0.247367222	0.421928763	-0.312351757	0.417134575	0.06574633	-0.066274501
ENSG00000053918	-0.367408052	0.115665743	0.334812779	0.486370039	0.36372142	0.52176145	-0.164186222	-0.250758513	0.373911112	-0.082472441	0.266477213	-0.360081885	-0.519529241	-0.03245144	-0.40920466	-0.420057343	0.243881571	-0.119281407	0.23773875	0.536540726	0.119531957	0.24196138	-0.152787034	0.185637045	0.223852086	-0.234609319	-0.283525122	0.263890742	0.200121179	-0.045344362	-0.451861647	-0.131915024	-0.347591663	-0.406998898	-0.245647502	-0.479220946	-0.481729258	0.424204528
ENSG00000054116	0.422191518	-0.487966761	-0.679458672	-0.579254983	-0.786803279	-0.658994331	0.218683157	0.002462096	-0.305489938	0.197705154	-0.267933001	-0.014302411	0.12255938	0.195380678	0.291890461	0.115712042	-0.347114995	-0.176062757	0.14360281	-0.459296274	-0.129258325	0.462252469	0.31656545	-0.173334857	-0.046378553	0.395761731	0.747386739	-0.253373316	-0.090488709	-0.394244926	0.241496345	-0.079182406	0.500395804	0.365383224	0.717792841	0.722635069	0.781642393	0.158247231
ENSG00000054118	-0.588750336	0.749019993	0.761146267	0.516201481	0.343529873	0.116042109	0.048182794	0.294661733	0.669537908	0.208843186	0.541242041	-0.244251446	-0.171761092	0.504098475	-0.120357611	-0.400507712	-0.230124488	0.051419535	-0.341510144	0.134415394	-0.125408783	-0.014603557	-0.481551869	-0.323400481	-0.084878299	-0.770931377	-0.605325345	0.056198178	-0.590430505	-0.629946016	-0.599640771	-0.659703392	-0.892067787	-0.617369253	0.22194646	-0.339472269	-0.606046979	-0.072767741
ENSG00000054148	-0.045560913	-0.367142508	-0.744552908	-0.853224034	-0.369473142	-0.446763838	0.371301424	0.199611473	-0.162010131	0.481085166	0.218032054	-0.425403946	-0.031810506	-0.623064319	-0.295932397	0.221783715	0.146768303	0.247375634	0.47109676	0.111379359	-0.161519041	0.239255616	0.697251878	-0.404628977	-0.428736158	0.12290065	0.424906697	-0.009604485	0.167933614	0.255606942	0.462417019	0.764551763	0.842433931	0.801087222	-0.015753619	0.725357025	0.422667026	-0.069101667
ENSG00000054179	0.419350056	-0.545651748	-0.379026375	-0.080489925	0.012099678	0.200093842	-0.385938577	-0.45551517	-0.336008501	-0.208117707	-0.487970387	0.076648049	0.094685403	-0.305566374	0.045999721	0.141067744	0.445026202	0.090942525	0.26518601	-0.16092646	0.289205714	-0.025274521	0.274845105	0.372995154	0.307012864	0.563957647	0.358300307	0.152367061	0.551538562	0.377250122	0.616323794	0.425475499	0.454650396	0.088820621	-0.240808938	-0.029654851	0.210931098	0.090737393
ENSG00000054267	-0.690002374	0.842104544	0.517126563	0.014753561	0.180691713	-0.2610045	0.431188255	0.7062465	0.61479127	0.481848674	0.782653656	-0.216254209	0.102514859	0.031820278	-0.185583688	-0.138843489	-0.395824844	0.175988785	-0.413828004	0.160865147	-0.235022664	-0.228501367	-0.215413285	-0.668728589	-0.478916701	-0.838113331	-0.604269003	-0.061888113	-0.735524786	-0.352509806	-0.436516259	-0.293802792	-0.544808547	-0.067020623	0.148844528	0.075424729	-0.406031758	-0.343920358
ENSG00000054277	-0.50108918	0.282842904	-0.075603682	-0.44479776	0.025753162	-0.307675423	0.59351155	0.561327129	0.183134295	0.435018764	0.609609805	-0.429438442	0.189771613	-0.696989966	-0.358602585	0.27897207	0.127858309	0.376812038	0.008460014	0.102163388	-0.247163487	-0.280112966	0.326113982	-0.558961881	-0.573528185	-0.410863796	-0.244572883	-0.035281349	-0.227804945	0.133242595	0.180432839	0.654473246	0.275624677	0.627308302	-0.325960106	0.344374399	-0.144267319	-0.103087526
ENSG00000054282	-0.208577079	0.014624619	-0.007396936	-0.026529581	0.276032525	0.238058273	-0.35302793	-0.120503309	0.145772156	0.301966917	0.182631576	-0.344515136	-0.440034754	0.107216471	-0.258832471	-0.3007582	0.222572086	0.149224142	0.259105319	0.344586782	-0.012364423	0.178357913	0.087153772	-0.094692256	0.03392862	-0.153000853	-0.025144842	0.393199989	0.219322335	0.126595413	0.123406181	0.087030186	0.020139017	-0.210453126	-0.022728726	-0.050084607	-0.227800966	-0.394831511
ENSG00000054356	0.699223222	-0.694431931	-0.200519561	0.373659808	-0.064946077	0.467112957	-0.47360677	-0.776532908	-0.603402145	-0.814136389	-0.875686055	0.504962692	-0.048843807	0.046982505	0.348022363	0.136576267	0.215761855	-0.448304476	0.133260113	-0.141695277	0.314740099	-0.008257042	-0.139568255	0.942822965	0.721939078	0.861720462	0.406077027	0.075961317	0.730519511	0.420127873	0.166751469	-0.001863915	0.229152157	-0.163931663	-0.250483595	-0.429506621	0.239481057	0.457482422
ENSG00000054392	-0.220543378	0.475144859	0.282002613	-0.05138347	-0.013025669	-0.316000722	0.475239122	0.605477575	0.03784468	0.231382506	0.421909423	-0.137554281	0.470405452	-0.20323197	-0.192731248	0.080931841	0.15002265	0.149217129	-0.380419199	-0.347741696	-0.207870113	-0.22583431	0.041933766	-0.404467785	-0.45186043	-0.38566805	-0.383735384	-0.396537075	-0.51767336	-0.406534624	-0.276362907	0.214322926	-0.123007362	0.305299387	-0.122869401	0.126672876	-0.079686114	0.332940755
ENSG00000054523	-0.408006159	0.794201746	0.976295231	0.757290971	0.544484291	0.361113218	-0.017994893	0.262599546	0.344061646	-0.159535126	0.341257932	0.089983394	-0.015085082	0.48059744	-0.058343949	-0.252634357	-0.006773009	-0.029432161	-0.514945176	0.071666762	-0.121155102	-0.308468841	-0.636567274	-0.004535499	-0.035316526	-0.641342045	-0.822906943	-0.075969543	-0.462094885	-0.363886916	-0.743961768	-0.514807742	-0.935854433	-0.585889072	-0.200689345	-0.666903353	-0.711500706	0.034749187
ENSG00000054598	-0.867228006	0.562014527	0.136052915	-0.34675077	-0.076749574	-0.465987029	0.665894977	0.695593889	0.51985613	0.705234923	0.902415109	-0.708532219	-0.148501826	-0.117294171	-0.175767798	0.090078076	-0.393335126	0.227091991	-0.177817036	0.102879554	-0.546891569	-0.182840188	-0.021630078	-0.845919726	-0.500046355	-0.798773308	-0.247591763	0.230800832	-0.549456122	-0.349136966	0.027110458	0.081283844	-0.118146248	0.288406201	0.236760748	0.414025644	-0.33546318	-0.469693619
ENSG00000054611	0.241239154	-0.6978197	-0.388583381	0.097508724	-0.312103053	0.217820246	-0.051749549	-0.601469866	-0.375375597	-0.440799147	-0.412706293	-0.124776674	-0.44789781	-0.033956296	0.163874312	0.121897205	0.023509947	-0.480023032	0.355253801	0.055908624	-0.039620149	0.236173387	-0.024689804	0.569756774	0.556933874	0.575437355	0.559234412	0.282667938	0.651819816	0.179075604	0.147703588	0.104501803	0.380682537	0.081444553	-0.026769871	-0.100405607	0.186515695	0.500535416
ENSG00000054654	-0.451853612	0.762467684	0.953664371	0.724172564	0.561281571	0.35170005	0.004594179	0.255223656	0.321742037	-0.151074641	0.329042375	0.002795	-0.001986008	0.455750869	-0.001387313	-0.121829303	0.049628242	0.073005306	-0.515527574	-0.023123595	-0.19292716	-0.426042402	-0.634053307	-0.031617947	-0.031466405	-0.651407682	-0.796364894	0.01228985	-0.431274084	-0.345852576	-0.52163981	-0.393752674	-0.881387389	-0.536548271	-0.249290173	-0.651795227	-0.77104547	-0.077042098
ENSG00000054690	-0.056660568	0.413878426	0.698947026	0.702257119	0.407123968	0.434887728	-0.290935388	-0.040054622	0.051201338	-0.248282473	0.029826083	0.14459515	-0.150837516	0.594440593	-0.048676634	-0.379616723	0.159961631	-0.188775385	-0.289550183	0.037847385	-0.017289474	-0.002158692	-0.491440506	0.245306853	0.167444232	-0.264559277	-0.491226149	-0.069863257	-0.147919272	-0.314695633	-0.690225185	-0.474227789	-0.678600718	-0.604908712	-0.111866418	-0.621016908	-0.434330553	0.216498826
ENSG00000054793	-0.280373979	0.689941367	0.945069671	0.851031282	0.575052706	0.467116437	-0.235390946	0.074375659	0.405079861	-0.211679294	0.206458487	0.152631066	-0.019464981	0.486330134	-0.082118328	-0.404089075	0.052273584	-0.057413306	-0.436880195	0.099759274	0.097939563	-0.175051543	-0.60399304	0.120219576	0.122397011	-0.510842265	-0.754498916	-0.058439531	-0.365624346	-0.373803321	-0.735252194	-0.629565555	-0.974154118	-0.766237304	-0.142551636	-0.739699768	-0.656156826	0.153285552
ENSG00000054803	-0.103433694	0.241421802	-0.093017842	-0.366719359	0.034710635	-0.243534035	0.000387679	0.321468154	0.345959258	0.574308001	0.371725612	-0.14353306	-0.037024678	0.070632224	-0.4564809	-0.429025019	0.064630293	0.360943461	0.285544564	0.3242284	0.096528646	0.558174813	0.401810594	-0.533648495	-0.570728224	-0.366319026	-0.13122556	-0.330666192	-0.382626852	-0.241240545	-0.352195469	-0.069438619	-0.031895792	0.008377716	0.257214271	0.368341341	0.15611421	-0.113497468
ENSG00000054965	-0.684513944	0.868488476	0.865827418	0.549024141	0.360721866	0.100462119	0.215546046	0.448301177	0.546788342	0.14717864	0.632764833	-0.214812905	-0.058212131	0.333899673	-0.066735634	-0.231672501	-0.270255684	-0.062066313	-0.574308574	0.052934097	-0.254524743	-0.335689001	-0.594616236	-0.306012595	-0.082120009	-0.797570437	-0.721663243	0.106889905	-0.588168579	-0.50166729	-0.596306878	-0.515840827	-0.865092573	-0.449244914	0.041562569	-0.395499114	-0.697902495	-0.093259021
ENSG00000054967	-0.081958019	0.198452427	0.407701171	0.384153716	0.573832486	0.517395792	-0.305963628	-0.183072378	0.106024755	-0.373248316	-0.161194907	0.371474447	-0.104859419	0.140342164	0.127725263	0.134998275	0.049631429	0.220217588	-0.049464396	0.338124501	0.107771462	-0.422051149	-0.332428637	0.285699559	0.085132382	-0.130922463	-0.421613884	0.184163538	0.12761545	0.529098916	0.050139481	-0.101068973	-0.365578498	-0.359016414	-0.46415571	-0.554310635	-0.488330405	-0.578158257
ENSG00000054983	0.117071658	0.262323233	0.105480875	-0.109531821	0.018768623	-0.164100119	-0.068401455	0.304101198	-0.167197553	0.172444098	0.053663114	0.267706911	0.22395109	0.185274561	0.049529288	-0.09056983	-0.101582386	-0.042393558	-0.305840293	-0.128477751	-0.061085549	-0.110115623	-0.0377475	-0.153439468	-0.188260728	-0.071999218	-0.137373503	-0.166474974	-0.220141529	-0.001612464	-0.175276285	-0.096102816	-0.0491624	0.032029465	0.107285128	0.108874067	0.121244422	-0.319982879
ENSG00000055044	0.252737399	-0.164840993	-0.619358016	-0.717378433	-0.495572075	-0.618552212	0.088887444	0.27269722	0.072439089	0.655739636	0.176725715	-0.107902334	0.277411646	-0.344037017	-0.369848964	-0.379740468	-0.046555625	0.04373844	0.255506963	-0.029976855	0.27171714	0.681586386	0.711013241	-0.490363903	-0.38486861	0.148390276	0.396590754	-0.409286069	-0.217370087	-0.274034296	-0.093379861	0.092681756	0.480578324	0.378352431	0.541222025	0.8017797	0.760326754	0.305844056
ENSG00000055070	0.422973422	-0.697185148	-0.455720478	0.026374683	-0.673440855	-0.130362149	-0.074129244	-0.53287929	-0.487243348	-0.381715724	-0.584548544	0.089678715	-0.285435751	0.380765175	0.656366531	0.167859246	-0.54033854	-0.781891209	-0.036857277	-0.379584156	-0.145282347	0.140641637	-0.2643109	0.511012861	0.768956957	0.712737333	0.843212101	0.336533027	0.451633586	-0.101026593	0.281010499	-0.363993803	0.308454689	-0.029024457	0.575027149	0.129696726	0.468118323	0.188906512
ENSG00000055118	0.144539525	-0.443248096	0.064618515	0.580794201	0.037188191	0.561097763	-0.3760741	-0.71422475	-0.29970775	-0.647694327	-0.480826629	0.049740566	-0.441503387	0.162352277	0.377374391	0.074961787	-0.046885221	-0.611815093	-0.037926729	-0.005458576	0.03093663	-0.213192605	-0.483138401	0.804676797	0.927456854	0.508070996	0.282350991	0.612247414	0.712250794	0.28614713	0.193755408	-0.178596728	-0.035396852	-0.366800207	-0.144222821	-0.569940835	-0.208732396	0.18909429
ENSG00000055130	-0.492063212	0.837510902	0.494581199	0.010931499	-0.042807854	-0.464806542	0.509371914	0.822515533	0.436288987	0.51095108	0.739972976	-0.182911584	0.381264481	0.041793799	-0.177735888	-0.215015692	-0.330022865	0.001992473	-0.607159926	-0.215183624	-0.2222821	-0.143196829	-0.16470697	-0.68370274	-0.468606099	-0.714884375	-0.519532304	-0.315721699	-0.869275378	-0.694463968	-0.592634662	-0.316974734	-0.498476766	0.025203045	0.305816156	0.194323739	-0.163289361	0.104715583
ENSG00000055147	0.167046497	0.097351185	-0.287048606	-0.432751586	-0.568372944	-0.700264372	0.304750679	0.409555187	0.167925348	0.450685869	0.193130371	0.08661541	0.431406721	-0.088937318	-0.074478444	-0.273879562	-0.436007184	-0.165015865	-0.147781252	-0.242032993	0.156874932	0.443890196	0.307754954	-0.462903179	-0.297070678	-0.000691703	0.227449003	-0.513830305	-0.53419079	-0.549353421	-0.352201857	-0.329313643	0.083383077	0.214557055	0.698432868	0.644829248	0.642244838	0.380097766
ENSG00000055163	-0.610865341	0.754322482	0.912185686	0.712810443	0.593480329	0.437506928	0.013898745	0.216109482	0.451275276	-0.08587432	0.483159472	-0.117801314	-0.201017463	0.260824376	-0.153999083	-0.238056341	-0.02000348	-0.040606474	-0.408367019	0.278728024	-0.141944351	-0.359740276	-0.603579921	-0.02648533	0.0277304	-0.679168601	-0.800855903	0.181494804	-0.302317597	-0.181605916	-0.611567142	-0.378061396	-0.842585855	-0.528753719	-0.29451514	-0.668118953	-0.833323072	-0.058231402
ENSG00000055208	-0.454073822	0.865992548	0.76718513	0.281426093	0.639332655	0.151524272	0.163000833	0.587661238	0.305511557	0.106665265	0.493829466	0.09960025	0.344587316	-0.060193166	-0.239254985	0.038583871	0.226098948	0.456998089	-0.447112161	0.07758051	-0.10729472	-0.571276991	-0.232742163	-0.333863988	-0.51487246	-0.724350562	-0.933815892	-0.214162623	-0.534331016	0.013214668	-0.341516934	0.089900447	-0.57006916	-0.094450509	-0.524903805	-0.361543115	-0.633988026	-0.325470089
ENSG00000055211	0.208294157	-0.321753725	-0.744419089	-0.877461718	-0.750012174	-0.822346391	0.541613537	0.351730391	-0.335814134	0.344701333	-0.006051455	-0.009537381	0.354192332	-0.354355907	0.217921366	0.423210817	-0.408853969	-0.053853036	-0.001364659	-0.378909037	-0.234255142	0.03077003	0.44461164	-0.394890127	-0.321703662	0.284689672	0.591532301	-0.21361621	-0.128324322	0.018810455	0.446091764	0.351082395	0.743151676	0.826561891	0.412409287	0.896451339	0.738809986	-0.139917198
ENSG00000055332	-0.630093317	0.838854526	0.703468334	0.368525807	0.474484076	0.130976326	0.035148272	0.42923073	0.790603688	0.406145449	0.738942985	-0.267667466	-0.044971084	0.06888037	-0.502022626	-0.57594871	-0.000508882	0.194233477	-0.217634019	0.379548694	0.101961626	0.08223006	-0.182812669	-0.45670676	-0.307164715	-0.825596588	-0.75884347	-0.074293473	-0.587477808	-0.447450925	-0.726073744	-0.41363215	-0.772127003	-0.472111751	0.015426877	-0.264260081	-0.561061253	0.06985677
ENSG00000055483	0.660995346	-0.497574518	-0.004560943	0.537008441	0.105429482	0.569336145	-0.642206317	-0.739254803	-0.381614942	-0.687604689	-0.739079575	0.469131735	-0.032141013	0.105996833	0.094555644	-0.224258528	0.376838567	-0.393231661	0.139563648	-0.037355569	0.506256928	0.205322993	-0.107523052	0.872863555	0.668794596	0.702379041	0.200668854	-0.044714822	0.590758792	0.204898835	-0.152606983	-0.170713778	-0.014435841	-0.416576523	-0.215259569	-0.54229793	0.158321662	0.671426315
ENSG00000055609	-0.253236961	0.698791738	0.971959538	0.796983579	0.619266998	0.455834284	-0.080438105	0.174366284	0.153004353	-0.366298497	0.12762599	0.267708955	0.117362885	0.427462619	0.058578274	-0.049995034	0.132836129	0.045787703	-0.542400312	-0.043302131	-0.094363562	-0.508665074	-0.65238515	0.165587798	0.007152755	-0.491706732	-0.829253542	-0.105117964	-0.341177556	-0.165830345	-0.556028802	-0.354226959	-0.857403677	-0.526295386	-0.415695284	-0.773721824	-0.718155848	-0.022349767
ENSG00000055917	-0.664944983	0.968352469	0.770053886	0.235217987	0.406549893	-0.084920633	0.370483856	0.711650466	0.53087928	0.296728416	0.705680413	-0.101974079	0.208789416	0.132181835	-0.153888966	-0.047245524	-0.173319697	0.300471553	-0.529484169	0.054289232	-0.265205027	-0.433936333	-0.34966616	-0.556126162	-0.503844535	-0.906791685	-0.837923778	-0.142741377	-0.767190638	-0.338018166	-0.468480294	-0.23188765	-0.709517767	-0.157485715	-0.110625007	-0.180643628	-0.608736755	-0.338532457
ENSG00000055950	0.480036283	-0.695842494	-0.895518117	-0.7354757	-0.609933326	-0.445755236	0.14232684	-0.091228246	-0.541322154	0.127093798	-0.307664595	-0.005051002	0.188422557	-0.498902913	0.048061237	0.269944688	0.055453866	-0.110312342	0.316223336	-0.243473428	0.034100709	0.229748529	0.603987688	0.01208041	-0.033070516	0.657554445	0.744829102	-0.104705769	0.372877206	0.276197374	0.536875351	0.575678489	0.951767274	0.724223019	0.141070802	0.67158076	0.781941594	0.181932843
ENSG00000056050	0.286732531	-0.456022391	-0.858751781	-0.896270891	-0.776729228	-0.79159775	0.382718366	0.203528645	-0.258248925	0.423066059	-0.05717897	-0.111619756	0.259724826	-0.312063895	0.107049081	0.233916461	-0.294980539	-0.014425165	0.196053242	-0.331133188	-0.097970143	0.315017068	0.58007062	-0.386977798	-0.267615593	0.353461272	0.717453455	-0.214596764	-0.061472759	-0.098282664	0.452991472	0.303202201	0.778406059	0.712652289	0.535988514	0.942989782	0.828048892	0.004714376
ENSG00000056097	-0.228019981	0.7985622	0.731166148	0.376260695	0.266267126	-0.038241226	0.28587157	0.593066776	0.158422024	-0.036216155	0.378544938	0.303982496	0.485335334	0.030094823	-0.081081039	-0.080441871	-0.094243941	-0.06032062	-0.683211101	-0.140406617	-0.057152903	-0.421613887	-0.361424127	-0.183401787	-0.30295169	-0.492971678	-0.748606686	-0.420894288	-0.622247429	-0.26839953	-0.726680187	-0.259382682	-0.611672972	-0.095753282	-0.200485046	-0.294111046	-0.311496722	0.192555107
ENSG00000056277	-0.572348764	0.271126152	0.507583604	0.515708548	0.481144432	0.527191627	-0.076313331	-0.104229309	0.15706568	-0.141589341	0.290933531	-0.381302348	-0.472863654	0.033452063	-0.035436832	0.032426691	0.108919791	-0.103226707	-0.162714059	0.261348139	-0.266498092	-0.47828061	-0.481418555	0.173904117	0.323803081	-0.326629523	-0.378337545	0.660031214	0.253761892	0.201491648	0.042981701	0.062127561	-0.335629459	-0.289401647	-0.426126961	-0.576085912	-0.783752906	-0.261259308
ENSG00000056291	-0.275409169	-0.168768153	-0.550107684	-0.767505801	-0.268814902	-0.439360448	0.507438265	0.297709144	0.062857689	0.496155628	0.367936358	-0.504096547	-0.125249173	-0.445073387	-0.272545491	0.271392548	0.034528033	0.401759849	0.460285822	0.197449739	-0.293867084	0.198589799	0.558125067	-0.543319417	-0.564341468	-0.170411905	0.241681917	-0.017701708	-0.044738274	0.123539026	0.373379964	0.622516879	0.595340024	0.692851041	0.000619622	0.65452388	0.198623026	-0.221309791
ENSG00000056487	-0.134912455	-0.086502539	0.416017577	0.744080339	-0.018815592	0.415638294	0.007963566	-0.410850839	-0.217580446	-0.673393602	-0.24006062	-0.021902644	-0.504204106	0.580770743	0.537072369	0.183621438	-0.342562579	-0.688273296	-0.31745291	-0.128074295	-0.383008526	-0.32939127	-0.837079517	0.62193293	0.7555458	0.11104762	0.044875624	0.487821589	0.295713023	-0.116500496	-0.171772531	-0.464644693	-0.402044416	-0.40860668	-0.006955367	-0.629708797	-0.433020784	0.167685907
ENSG00000056586	-0.373810751	0.892620168	0.956111036	0.609231165	0.446070597	0.139380152	0.13897518	0.468039111	0.319608757	-0.090063364	0.364875314	0.208316632	0.225930362	0.46183472	0.036664684	-0.119902036	-0.132364345	0.049449323	-0.660503917	-0.094632159	-0.172760016	-0.421407002	-0.606378689	-0.162182913	-0.210601961	-0.690356651	-0.845363572	-0.242249311	-0.671225693	-0.418450767	-0.700584503	-0.509859135	-0.915608795	-0.441971206	-0.123255199	-0.504119165	-0.600484408	-0.077713832
ENSG00000056736	-0.161536281	0.214151755	0.456608015	0.584786128	0.688245057	0.684753923	-0.567521766	-0.353510458	0.623981465	-0.079210612	0.087872998	-0.063361431	-0.254923697	0.008755709	-0.525071339	-0.617755102	0.501899774	0.309504762	0.340280645	0.591247524	0.569399939	0.343603163	-0.010384249	0.180408856	0.107331865	-0.267767829	-0.491340714	0.033227611	0.072346452	-0.017139188	-0.407793486	-0.264444278	-0.577640209	-0.745045272	-0.308634248	-0.617332057	-0.500169764	0.300715226
ENSG00000056972	-0.780184831	0.32790338	-0.114014231	-0.514179961	-0.205038509	-0.5222292	0.638297427	0.576957267	0.443417999	0.749023728	0.810591747	-0.801727783	-0.229338576	-0.173028228	-0.172508983	0.126632431	-0.35368001	0.246274197	0.010294134	0.098270624	-0.540209338	-0.045932519	0.134300142	-0.832767924	-0.463695991	-0.645947936	-0.013525538	0.29076848	-0.401674492	-0.301589263	0.227110132	0.202789256	0.109632388	0.392086018	0.305418708	0.563955906	-0.18544792	-0.466707039
ENSG00000056998	-0.365405207	0.13057979	0.171414166	0.040703843	-0.030796416	-0.097321742	0.275613447	0.119775186	0.034934817	0.063837737	0.172107313	-0.401723876	-0.308270578	0.513057289	0.250592193	0.280092704	-0.140760693	0.145864698	-0.065282272	-0.198686728	-0.589694806	-0.156738086	-0.292961301	-0.214949263	-0.082360589	-0.36960289	-0.019811323	0.226448496	-0.193696391	-0.352215533	0.195916938	-0.047024699	-0.16902395	-0.024633725	0.13898304	0.010160116	-0.334900971	-0.375169912
ENSG00000057019	-0.104182336	0.805039218	0.835523413	0.467749539	0.401490609	0.045247555	0.164060153	0.532127108	0.080432262	-0.166828814	0.190677643	0.433064748	0.570399853	0.268827298	0.036963916	0.030772623	0.071486619	0.165555656	-0.684900157	-0.296288829	-0.076012014	-0.498252874	-0.417299882	-0.121845817	-0.353554516	-0.506065323	-0.82385633	-0.520718686	-0.671595048	-0.307818422	-0.604095742	-0.256274633	-0.711749608	-0.208441406	-0.285877765	-0.413371796	-0.387676742	0.050908945
ENSG00000057252	0.030031962	0.22732907	-0.12703711	-0.43778228	-0.602538563	-0.820469485	0.657475342	0.694294825	-0.283450631	0.340112728	0.248215608	-0.024187757	0.581348791	-0.031922607	0.221187452	0.265599937	-0.369670032	-0.194654066	-0.561091705	-0.732745446	-0.415636787	-0.194363344	0.054947062	-0.491508039	-0.357857929	-0.08372968	0.134525179	-0.399618914	-0.565943825	-0.537460125	-0.05679977	0.067529697	0.207409091	0.586044348	0.427329233	0.615888437	0.439060719	0.153766863
ENSG00000057294	-0.684967657	0.597701123	0.35508835	0.01493355	0.397006229	-0.004549063	0.118716459	0.386358774	0.836785844	0.596762133	0.751141958	-0.555242352	-0.054754219	-0.209302351	-0.571311204	-0.365432047	0.171580213	0.545637612	0.091448953	0.354451063	0.077437013	0.121821593	0.14833113	-0.641166785	-0.449596047	-0.784559129	-0.536525724	0.033035302	-0.474194205	-0.346146469	-0.185150631	-0.011942818	-0.417758194	-0.20685385	-0.024578986	0.017749277	-0.481925578	-0.087721851
ENSG00000057608	0.277138254	-0.053039498	-0.496768909	-0.7392286	-0.755141568	-0.929370105	0.584448053	0.55445828	-0.259281151	0.38834056	0.0651636	0.120457638	0.544434799	-0.061632426	0.157123943	0.208126941	-0.4068823	-0.05036532	-0.173055581	-0.530038411	-0.213658964	0.207674531	0.37579885	-0.515345687	-0.504833783	0.098819047	0.385509625	-0.602557216	-0.513289854	-0.417239822	-0.020850996	0.056544841	0.43400466	0.667564956	0.580038715	0.869887561	0.781556606	0.135850731
ENSG00000057663	0.19822542	-0.210976388	-0.689688362	-0.920583321	-0.444324403	-0.672403914	0.350505262	0.410487728	-0.264972643	0.496208041	0.092467118	-0.034710834	0.443365553	-0.56817743	-0.109413399	0.275415999	0.007169816	0.263295996	0.131898168	-0.218383012	-0.053180453	0.059472769	0.676452022	-0.482700373	-0.531920823	0.185257293	0.366615768	-0.290150417	-0.098979365	0.183086528	0.45772472	0.62310812	0.775978718	0.824781517	0.124183372	0.836604361	0.639363298	-0.190423829
ENSG00000057704	0.08050889	0.218354518	0.533725248	0.642181458	0.053682389	0.167824652	-0.163665926	-0.160561141	0.052130058	-0.434641203	-0.278014761	0.348061033	0.002090372	0.790971573	0.529814092	-0.023900096	-0.393836179	-0.300960291	-0.467926081	-0.322294158	-0.067292586	-0.195135471	-0.6977107	0.30084882	0.407339025	-0.064467686	-0.149682846	0.010005891	-0.240891166	-0.421905506	-0.281565038	-0.803010857	-0.691408437	-0.634127377	0.296138843	-0.458845833	-0.23519995	-0.030751479
ENSG00000057757	0.503148838	-0.771020022	-0.828923604	-0.455353034	-0.591858354	-0.239878229	-0.232980396	-0.428493775	-0.266574721	0.134819716	-0.374370432	-0.07697052	-0.190218017	-0.108618692	0.007947184	-0.217406689	-0.084047145	-0.33456768	0.476471824	-0.018089277	0.250649099	0.687703984	0.46774899	0.159509771	0.308662657	0.683466115	0.861985716	0.065003818	0.450168107	0.011304593	0.262109029	0.02227285	0.656306186	0.175203895	0.518537771	0.509894808	0.758100056	0.325031418
ENSG00000057935	-0.133847448	0.215518309	0.446098627	0.372158515	0.264369984	0.273002545	0.132203247	0.079352452	-0.415634268	-0.473488493	-0.09602367	0.215927511	0.033568616	0.136977346	0.402783253	0.525693294	-0.022351756	-0.168276084	-0.506147162	-0.218879255	-0.43067537	-0.859858567	-0.565805482	0.318255262	0.178562163	-0.050280518	-0.321533216	0.250477257	0.129899997	0.360111473	0.124805822	0.17365599	-0.157382805	0.07007948	-0.521531654	-0.474021155	-0.465447489	-0.379217128
ENSG00000058056	0.571790075	-0.458312711	-0.636078459	-0.609332508	-0.265095905	-0.31249812	-0.010667451	-0.039924905	-0.278285296	0.085183393	-0.360491728	0.250154818	0.377239814	-0.28905789	-0.134833928	0.134620393	0.339508791	0.4120524	0.471624665	-0.117309209	0.272607121	0.413359566	0.699566051	-0.087182849	-0.411404989	0.395365427	0.365366434	-0.561040349	0.045035041	0.151644055	0.281279009	0.441449015	0.599916029	0.459602358	-0.005079451	0.502689787	0.660056657	0.173738158
ENSG00000058063	-0.144134616	0.763924504	0.896302441	0.615329123	0.561689081	0.275455688	-0.010256354	0.365086555	0.103257593	-0.257281154	0.151365328	0.410571823	0.428302403	0.222148642	0.003761329	-0.021092942	0.159917902	0.126777921	-0.635967411	-0.153658915	0.000690556	-0.560038024	-0.485262792	0.036372933	-0.178688143	-0.459756233	-0.861548579	-0.319735876	-0.47083131	-0.130987766	-0.547818641	-0.235798834	-0.746143173	-0.34139619	-0.428601428	-0.603858461	-0.537240845	-3.57E-05
ENSG00000058091	-0.118423251	0.781517831	0.776677458	0.38678856	0.214465518	-0.099342994	0.309861062	0.588811348	0.008878049	-0.147097743	0.208811581	0.41154359	0.43735573	0.502089996	0.159470366	0.069741704	-0.160153611	0.031711468	-0.694288204	-0.315675064	-0.280423624	-0.399316415	-0.493867551	-0.176711836	-0.387606624	-0.534051999	-0.708423043	-0.54330069	-0.75111233	-0.432280858	-0.713701676	-0.394133163	-0.699255941	-0.152660207	-0.081222193	-0.290491966	-0.300102791	-0.010285258
ENSG00000058262	0.785421585	-0.886825572	-0.705728533	-0.181784959	-0.512639018	-0.02522325	-0.31586718	-0.617399645	-0.567299235	-0.350461244	-0.745880625	0.29841864	0.011099051	-0.114789205	0.223062474	0.004781765	0.046124689	-0.451167148	0.329649222	-0.204260531	0.338094665	0.417933057	0.290083105	0.574759917	0.515028799	0.957589863	0.809679841	-0.051036349	0.617311727	0.207335634	0.270864421	0.063710187	0.620808017	0.147690656	0.21888515	0.196536591	0.742157392	0.529584368
ENSG00000058272	-0.269405938	0.725485256	0.494435955	-0.015360575	0.529680943	0.013284579	0.17159535	0.605207821	0.291796328	0.213355575	0.434139775	0.217304134	0.384913705	-0.139133227	-0.381378174	-0.027389559	0.259250664	0.602211269	-0.167796867	0.240304989	0.024540415	-0.247448558	0.082411043	-0.431765922	-0.766167488	-0.638487953	-0.812218279	-0.481918234	-0.564772829	0.097067683	-0.415512665	0.162213869	-0.36503452	0.064078971	-0.45771601	-0.114301223	-0.341290031	-0.295415702
ENSG00000058404	0.630449353	-0.567251013	-0.401410162	0.011266488	-0.110537983	0.226294475	-0.578612453	-0.578015763	-0.156892801	-0.156805213	-0.502025444	0.240822515	-0.148726154	0.048246054	-0.212777778	-0.493885638	0.306158688	-0.176919506	0.527318311	0.216287548	0.566564391	0.776125708	0.360993857	0.426961688	0.283580516	0.58729319	0.412587756	-0.203097598	0.424474242	0.061531285	-0.205782973	-0.145084742	0.233833755	-0.244874245	0.155676367	-0.009730895	0.494800699	0.574033875
ENSG00000058453	-0.019014051	-0.327344277	0.227227849	0.682726593	0.397019272	0.831315551	-0.566355612	-0.787955248	-0.093238404	-0.604688857	-0.393514915	-0.043652913	-0.675719546	0.282607632	0.189029869	-0.036539228	0.181030177	-0.292127007	0.188278947	0.314589562	0.062621389	-0.142905171	-0.471866399	0.765828385	0.799222298	0.271349336	0.04859797	0.697649009	0.737859562	0.403857124	0.174654329	-0.145881899	-0.205156773	-0.580185996	-0.346040238	-0.765590721	-0.510240882	-0.074487523
ENSG00000058600	0.427543331	-0.432363603	0.073836811	0.608196426	-0.017690894	0.517796007	-0.471304243	-0.68389366	-0.411917761	-0.689911789	-0.60131676	0.305449666	-0.244295811	0.23868256	0.29717437	-0.122381208	0.042145098	-0.694417589	-0.072418178	-0.07919958	0.207301296	0.005992161	-0.394875259	0.868894769	0.85787528	0.624793658	0.259866205	0.261637683	0.611222966	0.155377748	-0.138896104	-0.301966423	-0.071053569	-0.407086348	-0.077828265	-0.557178642	0.023414578	0.50662361
ENSG00000058668	-0.423232373	0.807283807	0.962010922	0.691675338	0.53846824	0.291602375	0.067062455	0.32094138	0.352099887	-0.151225977	0.336941019	0.083737976	0.07532447	0.459715105	-0.014768858	-0.120652574	0.01227898	0.112421016	-0.517606643	-0.014087394	-0.167886695	-0.384661323	-0.604746105	-0.078369683	-0.134525897	-0.685706032	-0.837360459	-0.129046239	-0.53633041	-0.381090008	-0.619318026	-0.435681121	-0.913996696	-0.510133672	-0.229561678	-0.613542675	-0.719903328	-0.036698328
ENSG00000058729	0.221567045	-0.248445009	-0.73842364	-0.897773929	-0.610021389	-0.771951833	0.325480671	0.359365814	-0.091108052	0.630400205	0.145659384	-0.182772153	0.334139156	-0.373782611	-0.210193717	-0.023289072	-0.057980154	0.170775519	0.24987238	-0.218458454	0.021845326	0.487408066	0.735715421	-0.567441751	-0.502567604	0.151651637	0.491329911	-0.399745208	-0.228118221	-0.229298642	0.207075557	0.341037434	0.669677312	0.654247421	0.472735915	0.943091672	0.776018885	0.140909883
ENSG00000058799	-0.425255402	-0.131283231	-0.586434732	-0.773759636	-0.335365638	-0.491563837	0.472673027	0.320968082	0.226678737	0.710711585	0.560507485	-0.725049255	-0.145981765	-0.666421902	-0.373052683	0.08218095	-0.059205747	0.221605231	0.364909396	0.2043186	-0.199593365	0.203373328	0.579854746	-0.631607498	-0.387773009	-0.17152973	0.310932739	0.215561737	0.001778459	0.046435674	0.422008539	0.578329598	0.616780026	0.651650621	0.15527953	0.731251352	0.20240123	-0.129269386
ENSG00000058804	-0.02958596	0.40288213	-0.071869485	-0.564087042	-0.299913875	-0.76436947	0.578890199	0.826587608	-0.072935495	0.491388123	0.352950387	0.049999262	0.741927791	-0.221571936	-0.015442695	0.251773869	-0.123354673	0.291627784	-0.413870435	-0.530395564	-0.239795241	-0.222697983	0.280680733	-0.69326068	-0.715158213	-0.289873111	-0.137578959	-0.558192203	-0.697855033	-0.342601517	0.020044619	0.262535452	0.170481866	0.601940457	0.183944228	0.623935818	0.330801295	-0.109544847
ENSG00000058866	0.282979494	0.149083497	0.157210869	0.12825587	0.13962884	0.03761101	-0.193375754	0.093520405	-0.147317991	-0.132010748	-0.174824201	0.457046844	0.582870105	-0.281071639	0.051532215	0.005561795	0.132172508	-0.037736506	-0.394499522	-0.276880242	0.3319602	-0.364328293	-0.01500774	0.145788125	0.072527334	0.194584133	-0.19349478	-0.192664447	-0.038312472	0.177359753	0.02126974	0.044696541	-0.052012891	-0.016320382	-0.200655176	-0.141362869	0.096904915	0.08402131
ENSG00000059122	0.219581789	-0.403774565	0.110401125	0.531126365	0.090188483	0.571088185	-0.276253191	-0.608443075	-0.542693468	-0.766022694	-0.538998044	0.210404276	-0.424322524	0.28560554	0.417782365	0.246404615	0.036361372	-0.538771368	-0.043370212	-0.000240193	-0.153042248	-0.300879214	-0.504843613	0.836996171	0.723009325	0.478412531	0.17717558	0.437658865	0.682850456	0.42115955	0.089599658	-0.034345353	0.016494077	-0.206059928	-0.341858702	-0.601872314	-0.219589864	0.069553538
ENSG00000059145	-0.00660274	-0.126871121	0.354699063	0.610902658	0.24442017	0.525304979	-0.150378296	-0.424875082	-0.33562841	-0.742779296	-0.416600024	0.202450512	-0.218114548	0.270384695	0.558458241	0.466101023	-0.054240709	-0.293422603	-0.290909618	-0.161391158	-0.231433081	-0.696421042	-0.671641942	0.664111086	0.628723816	0.21469917	-0.063051566	0.49584784	0.436918093	0.368667816	0.310045983	-0.054152199	-0.213101241	-0.258351516	-0.410318776	-0.674659077	-0.482799934	-0.239575694
ENSG00000059377	0.438283778	0.003898593	0.368870466	0.560856108	0.222063117	0.398188646	-0.465743802	-0.273082336	-0.417595382	-0.514249659	-0.476600603	0.510296025	0.118257191	0.450977076	0.244728388	-0.111306864	0.213573931	-0.306089358	-0.321205559	-0.268064108	0.127704945	-0.168801651	-0.385761731	0.569468118	0.396200033	0.293302659	-0.142109169	-0.095958493	0.173415022	0.016058014	-0.270070713	-0.270654423	-0.289919536	-0.408502841	-0.172625907	-0.540576381	-0.068579243	0.186195917
ENSG00000059378	0.184991373	0.089306292	0.084736792	0.042716582	-0.495706963	-0.401380327	0.276561243	0.19757408	-0.294182826	-0.130356487	-0.136545298	0.289923777	0.04070823	0.746044338	0.543595532	0.086855051	-0.680687558	-0.52106689	-0.451116853	-0.436066289	-0.405392853	0.03300951	-0.425095588	-0.001719722	0.075527387	0.03179998	0.19553226	-0.23123523	-0.372366311	-0.50549374	-0.401269828	-0.621740864	-0.204981944	-0.031884636	0.614408881	0.164740811	0.287345271	-0.010300462
ENSG00000059573	0.662395598	-0.462131342	-0.446076747	-0.155149951	-0.708285653	-0.381925454	0.028360838	-0.156302023	-0.500292969	-0.227344138	-0.493620914	0.441356271	0.315822893	0.037960013	0.384902226	0.001435058	-0.406386141	-0.68764263	-0.200737124	-0.474404123	0.157329084	0.229222072	0.041160211	0.313544633	0.367749268	0.70825506	0.621899194	-0.279436995	0.109679335	-0.164464696	-0.109596423	-0.286392789	0.339274143	0.191686564	0.51765504	0.322716319	0.795077872	0.557798204
ENSG00000059588	-0.187140981	0.3942119	0.534042202	0.380452658	0.935338456	0.68785898	-0.41880378	-0.043290054	0.293212107	-0.104437461	0.130195321	0.120871699	-0.042113563	-0.145735843	-0.514480955	-0.204674073	0.743993347	0.638337827	0.218697851	0.562844081	0.30969047	-0.147774735	0.044199754	0.085234979	-0.293960162	-0.388657171	-0.776390338	-0.068847899	0.056059188	0.447477013	-0.203841011	0.268891561	-0.384533627	-0.348888404	-0.828984392	-0.623798488	-0.642833813	-0.216198303
ENSG00000059691	0.333500053	-0.460484587	-0.816711038	-0.798246974	-0.601942608	-0.591516319	0.080037334	0.080249062	-0.216217794	0.504684101	-0.046668576	-0.170139355	0.122160647	-0.266769916	-0.119439448	-0.081443603	-0.045545936	-0.001287207	0.331800773	-0.164854125	0.066564436	0.533317755	0.662551665	-0.323021689	-0.207103285	0.36620092	0.665085075	-0.167092823	0.064703426	-0.091807138	0.318784828	0.287599803	0.735965993	0.513543758	0.49377772	0.827713965	0.784153491	0.086331325
ENSG00000059728	0.679031492	0.127321693	0.160319691	0.177643532	-0.013890222	-0.047172218	-0.295659427	0.076919324	-0.233614418	-0.204843586	-0.365126042	0.785115156	0.641337878	0.160502043	-0.031839288	-0.350453073	0.139937112	-0.148802314	-0.280787038	-0.276649899	0.487670419	0.226349156	0.067401588	0.20847656	-0.085394367	0.275669077	-0.16432095	-0.773539965	-0.27547957	-0.199755896	-0.638916754	-0.355341551	-0.210843285	-0.190111843	0.085944605	-0.094852878	0.447917263	0.545356895
ENSG00000059758	-0.145837944	0.69167993	0.376458482	-0.177713114	0.090272479	-0.438321235	0.393079847	0.795047723	0.084666301	0.353202725	0.390866414	0.131268035	0.579666537	0.180966581	-0.080221729	0.087487983	0.022510951	0.43852436	-0.439582971	-0.353479874	-0.258209939	-0.220858847	0.022004955	-0.617832784	-0.765609544	-0.585274883	-0.530724046	-0.608017957	-0.829202303	-0.43688165	-0.316714655	0.017418289	-0.292074061	0.201386447	0.021888209	0.221485911	-0.052349617	-0.21039022
ENSG00000059769	0.465603865	-0.494616812	-0.763787645	-0.613670486	-0.274202936	-0.252933233	-0.335851976	-0.19283227	0.08748557	0.426229071	-0.169618139	0.019279058	0.187454598	-0.519493281	-0.407858393	-0.401866794	0.236492231	0.198092662	0.580639204	0.174155323	0.644550221	0.734409569	0.839649108	-0.151541199	-0.128180748	0.451966621	0.509054594	-0.239265565	0.201269038	0.122248143	0.234559158	0.214200137	0.591708878	0.187227451	0.301062296	0.583428919	0.735606515	0.266730007
ENSG00000059804	0.079305412	-0.658213112	-0.451583894	-0.023040512	-0.363050339	0.109186846	-0.209062202	-0.624204483	-0.177281921	-0.175484381	-0.345002236	-0.245400511	-0.706409186	0.310175117	0.385747796	0.054023248	-0.387075173	-0.478322021	0.320297488	0.112135265	-0.155885384	0.239548922	-0.161459112	0.375637144	0.671588737	0.453383251	0.724091595	0.66462697	0.603060013	0.136384203	0.427164356	-0.213294877	0.295079929	-0.142366574	0.405669571	0.059868502	0.14391108	-0.197971694
ENSG00000059915	-0.009519073	-0.459540204	-0.040367884	0.426762424	0.418071395	0.810496034	-0.652667974	-0.816077818	0.070836693	-0.310361666	-0.256476445	-0.27718408	-0.714367653	-0.068261382	-0.250942201	-0.294838741	0.508981297	-0.061955763	0.588083438	0.562230684	0.309408262	0.261704157	-0.008321134	0.598284868	0.603757921	0.28639351	0.124478783	0.604027221	0.8242034	0.431633538	0.183606503	0.122051906	0.039265869	-0.46490567	-0.387165989	-0.556418388	-0.356684117	0.164808775
ENSG00000060069	0.690275135	-0.58769897	-0.154003796	0.36190596	-0.245276662	0.256901298	-0.30122218	-0.645789606	-0.502160675	-0.785995799	-0.834490729	0.581525639	0.025504955	0.251363254	0.476977916	0.125490221	-0.085557146	-0.527479513	0.010015989	-0.24432442	0.249790016	0.0756794	-0.237625901	0.818971347	0.649110659	0.762608524	0.420513452	-0.093408637	0.45113879	0.141868775	-0.026338692	-0.300366073	0.06997543	-0.204899074	0.035092616	-0.316738053	0.338571429	0.505539279
ENSG00000060138	0.01194513	0.153126929	0.38560477	0.436321455	-0.258646703	-0.089561898	0.127695382	-0.000700961	-0.217964353	-0.330358134	-0.175519306	0.154316293	-0.174336413	0.982535864	0.669770988	0.121609353	-0.60237367	-0.535682387	-0.536802295	-0.469297706	-0.502030104	-0.174958786	-0.755149242	0.188078332	0.357177298	-0.070781769	0.062796283	0.074792437	-0.260493377	-0.563521412	-0.302173779	-0.737435122	-0.486599999	-0.354151547	0.491030968	-0.212693436	-0.111658877	-0.094565735
ENSG00000060237	-0.355151645	0.751696672	0.994568053	0.8174931	0.632691351	0.462930775	-0.10898981	0.171510463	0.32377468	-0.263818927	0.2363658	0.173423174	0.025295482	0.433370179	-0.018583025	-0.192168298	0.062850143	0.025927486	-0.506082291	0.070844516	-0.044243367	-0.404268569	-0.653195072	0.096832549	0.028099485	-0.575431749	-0.844303818	-0.040101665	-0.378082111	-0.237550393	-0.631577746	-0.471072862	-0.938576808	-0.628382187	-0.313266721	-0.763403809	-0.756724314	-0.017372997
ENSG00000060339	-0.45706908	0.456821444	-0.052700764	-0.449525303	-0.147592024	-0.547880751	0.272974382	0.605580902	0.603679933	0.93125636	0.761531023	-0.543928411	0.0783339	-0.120859714	-0.461041586	-0.44470308	-0.166535288	0.272234729	-0.000716213	0.079171699	-0.040283327	0.397838223	0.356426284	-0.888788484	-0.545189924	-0.592277308	-0.114381762	-0.129037814	-0.620749599	-0.600552737	-0.209358457	-0.103870933	-0.080058489	0.092583832	0.535523128	0.594281543	0.093731582	-0.074438044
ENSG00000060491	0.509924844	-0.916403093	-0.499626972	0.107307605	-0.177228521	0.39247792	-0.449271638	-0.90088067	-0.474682266	-0.588569662	-0.789629102	0.122350925	-0.430200149	0.08021032	0.347762368	0.191282849	0.116075053	-0.317858563	0.467290721	0.032845621	0.159123515	0.170372064	-0.002763248	0.78071636	0.728827455	0.82170755	0.691513123	0.406326489	0.881983299	0.462090883	0.539575847	0.098486981	0.447956858	-0.098050364	-0.065775307	-0.19297348	0.23408716	0.123059525
ENSG00000060642	0.152455191	0.01774476	0.124126975	0.327669603	-0.151675659	0.059668744	-0.258257859	-0.17827159	0.055505245	-0.128708957	-0.129487532	0.25549678	-0.011833438	0.181359239	0.196475483	-0.35755277	-0.43707049	-0.624244185	-0.327122541	-0.042137488	0.251123429	0.068676327	-0.319471423	0.269451407	0.523250237	0.226546318	0.118062814	0.139843239	0.045968068	-0.145473581	-0.332279264	-0.633271801	-0.268873802	-0.403032419	0.399900103	-0.158273055	0.135663788	0.217718241
ENSG00000060656	0.685031909	-0.687935929	-0.158126943	0.443556359	-0.022899453	0.531493213	-0.588489779	-0.840701177	-0.552104618	-0.771711903	-0.86546757	0.431914155	-0.175673696	0.206012321	0.307316361	-0.004453104	0.254239184	-0.455669621	0.186852633	-0.099879045	0.319976611	0.122520322	-0.166692705	0.947726986	0.76935611	0.82200574	0.409346345	0.123398055	0.739104134	0.313931426	0.099522252	-0.105265051	0.148527265	-0.311146437	-0.170792398	-0.475160282	0.195957164	0.461047139
ENSG00000060688	0.113147528	-0.320752774	-0.731465846	-0.825270374	-0.783031831	-0.787009318	0.509162298	0.295077421	-0.232608959	0.413938885	0.084918372	-0.146344916	0.104526252	-0.197564959	0.160132459	0.240888196	-0.508278613	-0.178796028	0.082374754	-0.226324252	-0.275345768	0.236034475	0.391045465	-0.409319488	-0.252253275	0.217518293	0.635089873	-0.117513581	-0.115903229	-0.100902317	0.272814627	0.174431771	0.662059457	0.695536095	0.568574051	0.887932462	0.704659874	-0.098202762
ENSG00000060709	-0.570240122	0.68713929	0.886089578	0.665369954	0.702239795	0.502512902	-0.071949772	0.130462823	0.40994099	-0.153153027	0.338267545	-0.059445013	-0.261446247	0.432536741	-0.033413839	-0.065783444	0.044804387	0.212887853	-0.287236237	0.284574705	-0.21041292	-0.427758515	-0.607116461	-0.012295245	-0.04406016	-0.696238726	-0.79173213	0.21876838	-0.26515211	-0.053929357	-0.360799819	-0.310473811	-0.826095814	-0.56069845	-0.369985614	-0.696581739	-0.907841485	-0.413055198
ENSG00000060749	-0.417446063	0.860502236	0.974768437	0.684030416	0.660603807	0.360045397	-0.078559601	0.319943814	0.444357887	-0.06374895	0.378394352	0.12080084	0.11708126	0.336240815	-0.150210551	-0.260727936	0.098753311	0.179470708	-0.486896982	0.105732248	0.000774872	-0.355733969	-0.516832499	-0.102839998	-0.155640914	-0.696246179	-0.913698565	-0.117716896	-0.510561979	-0.277537624	-0.634151068	-0.416398091	-0.926429567	-0.575033294	-0.282597619	-0.635912496	-0.73001279	-0.085181193
ENSG00000060762	0.204764517	-0.474563236	-0.732301397	-0.629865294	-0.597749168	-0.535384777	0.04322626	-0.08458086	0.027548566	0.417744088	-0.100776964	-0.239797481	-0.002454731	-0.085560519	0.091503518	-0.025982595	-0.277437412	0.010330047	0.313914178	-0.188275326	0.071217532	0.4716273	0.452081258	-0.287098757	0.004863884	0.301974068	0.716876385	0.046780011	0.033890166	-0.215611418	0.494777198	0.005951565	0.515749369	0.250746597	0.672070884	0.72398722	0.625570032	-0.061997034
ENSG00000060971	0.201297401	-0.442957191	0.034644598	0.569129292	0.361369537	0.821851372	-0.758914237	-0.877745862	0.020544694	-0.501106639	-0.452669504	0.093665166	-0.573411153	0.061314431	-0.067569877	-0.353484108	0.277403465	-0.284743294	0.403643311	0.508476183	0.466771324	0.233673542	-0.166874012	0.775832169	0.757662434	0.43716903	0.130209486	0.486703983	0.777920308	0.449691794	-0.00527993	-0.199652676	-0.109154348	-0.623190779	-0.260808357	-0.650955687	-0.227623224	0.209075105
ENSG00000060982	0.80025482	-0.00599184	0.039346875	0.052625846	-0.244463342	-0.245493585	-0.100351499	0.121888102	-0.53192764	-0.325184634	-0.536746013	0.849745746	0.743893765	0.302008832	0.284122385	-0.000960454	0.014670541	-0.196424717	-0.402540317	-0.615346281	0.224171858	0.043511859	-0.007597154	0.233810462	-0.085490451	0.402997409	0.024731514	-0.811669072	-0.293503542	-0.242289404	-0.401805898	-0.26484232	-0.047034773	0.033021639	0.155738612	0.042076319	0.580388327	0.435003283
ENSG00000061273	-0.198038212	-0.249458815	0.082435792	0.392505324	0.603758579	0.833600898	-0.505040481	-0.621708825	0.215998819	-0.253824168	-0.054485879	-0.283639885	-0.587422615	-0.344730135	-0.410280833	-0.20600111	0.598666857	0.153689491	0.561754838	0.702992697	0.326405826	0.07328615	0.051000317	0.456775819	0.36894145	0.079237296	-0.146155284	0.536621033	0.711771815	0.591258711	0.161145667	0.313054978	-0.006054477	-0.342356756	-0.655375802	-0.595297204	-0.525739541	0.086263899
ENSG00000061337	-0.860018541	0.472728279	0.347896169	0.175719131	0.100591231	-0.006499325	0.248993691	0.241477053	0.714160162	0.487395765	0.794287221	-0.776618492	-0.54682391	0.116490606	-0.286312607	-0.371151175	-0.315458651	-0.085273409	-0.044383233	0.37091521	-0.282352975	0.132245239	-0.248032263	-0.462120477	-0.00794953	-0.707494896	-0.258352482	0.460752479	-0.288227997	-0.478784845	-0.317100819	-0.337253394	-0.452100327	-0.29042467	0.297959739	-0.027084139	-0.533414568	-0.069189917
ENSG00000061455	-0.009128838	-0.246853987	-0.058930564	0.079516555	0.232643329	0.307564541	-0.234797375	-0.300461824	-0.167136933	-0.140404323	-0.18377224	-0.207633721	-0.149208475	-0.115106081	0.032166309	0.219251367	0.425197592	0.20937399	0.169972042	-0.062653736	-0.040954418	-0.241249274	0.024088505	0.21751449	0.213592388	0.149969658	0.075705831	0.370980973	0.421024368	0.288607711	0.577718401	0.423723192	0.197780589	-0.001721301	-0.363918761	-0.201754597	-0.238512362	-0.190834057
ENSG00000061656	-0.205268182	0.026326207	0.4399456	0.615682818	0.732519221	0.836658465	-0.445285526	-0.466964107	0.190221925	-0.385042932	-0.087202377	-0.132584213	-0.440305001	0.077118193	-0.235252612	-0.100277647	0.609838632	0.292193012	0.311073394	0.45004627	0.146425925	-0.100223802	-0.21095046	0.418996355	0.232859093	-0.151514301	-0.41445082	0.324783979	0.394005135	0.314938051	0.002895279	0.125437834	-0.353770099	-0.503759112	-0.671966718	-0.773746505	-0.713394542	-0.005681364
ENSG00000061676	-0.254119636	0.711092522	0.479223902	-0.016722868	0.152750259	-0.25145612	0.527741867	0.765537519	-0.028183367	0.075753199	0.418047822	0.265995778	0.514885622	-0.114427222	-0.030246672	0.246978618	-0.121286096	0.123664708	-0.586588277	-0.147526389	-0.293022631	-0.550975951	-0.179873355	-0.36091989	-0.581413059	-0.495013077	-0.641637972	-0.438486879	-0.608140848	-0.026653111	-0.438108586	0.103608957	-0.269904263	0.322550399	-0.297355134	-0.009389612	-0.199945733	-0.152776267
ENSG00000061794	0.394620638	-0.486626723	-0.831420619	-0.872085891	-0.607722443	-0.634039412	0.328903066	0.192516929	-0.483056184	0.278897477	-0.148310656	0.010237743	0.376587818	-0.514082161	0.01809949	0.349177626	0.022145472	0.0709046	0.208133263	-0.324156183	-0.061960697	0.143784294	0.654979124	-0.239471905	-0.325110877	0.454634902	0.596767084	-0.285553953	0.100017095	0.182577698	0.498124942	0.629401018	0.91090293	0.858110736	0.1483508	0.807666384	0.780475838	0.056669292
ENSG00000061918	0.550810602	-0.067826725	-0.388697181	-0.547863134	-0.075439769	-0.345794495	-0.115513938	0.243374075	-0.068832842	0.31299616	-0.133511894	0.398234601	0.691390538	-0.411064041	-0.400910776	-0.198336857	0.427503229	0.487986998	0.250150365	-0.081840411	0.525181106	0.430081186	0.768253893	-0.286031693	-0.613336862	0.190719101	0.020926421	-0.80780187	-0.252143102	0.032247344	-0.074186473	0.315995669	0.360818053	0.331010663	-0.008757698	0.476545478	0.647931747	0.26576055
ENSG00000061936	0.087339944	-0.122636275	0.315030982	0.638209633	0.63399435	0.843173906	-0.818516957	-0.700343385	0.254967731	-0.360071174	-0.326198583	0.08949018	-0.501090668	0.364452509	-0.164266327	-0.436339827	0.439226371	0.148407443	0.402996038	0.504478617	0.436773653	0.270487905	-0.183722947	0.526892638	0.430052294	0.056103381	-0.197086933	0.287452651	0.42693503	0.21236646	-0.107811007	-0.304346586	-0.432262834	-0.833306161	-0.276105434	-0.723794665	-0.447037374	-0.027498702
ENSG00000061938	0.088813768	-0.152064357	0.279143995	0.520570839	0.525480472	0.712943594	-0.461668881	-0.491474163	-0.257046723	-0.586138113	-0.400308242	0.205696657	-0.175840484	-0.000406782	0.165865495	0.217306349	0.403747468	0.009455718	-0.009022495	0.098003241	0.09290624	-0.501603773	-0.324681357	0.638876866	0.470005532	0.239060403	-0.181038261	0.415564323	0.577200679	0.601496859	0.32988044	0.213102486	-0.093715653	-0.28909163	-0.663632703	-0.700497212	-0.470707746	-0.22101082
ENSG00000061987	-0.068057488	0.786235219	0.875263528	0.597097038	0.456869199	0.172213366	-0.000251293	0.406747042	0.157871834	-0.201855619	0.159273511	0.467994048	0.503361376	0.267711051	-0.028806438	-0.157879164	0.080880632	0.057415533	-0.655261008	-0.184907066	0.086380413	-0.390564196	-0.443208102	-0.012696071	-0.207790056	-0.44807678	-0.82910237	-0.472030144	-0.591146799	-0.299712552	-0.726018586	-0.3933136	-0.795535535	-0.381881616	-0.256770028	-0.522257471	-0.396769692	0.171682891
ENSG00000062038	-0.343270157	-0.164547179	-0.238835822	-0.195654354	-0.20106677	-0.060559727	0.282136946	-0.034558208	0.124402824	0.199443154	0.310270326	-0.53336128	-0.569528344	-0.052603805	-0.201460439	-0.063548081	-0.131505171	-0.137498617	0.375259442	0.378088594	-0.281830269	0.349139667	0.105948334	-0.144119074	-0.03765928	-0.129241215	0.213674369	0.247860513	0.144189246	-0.050953728	-0.099342559	0.100693248	0.202319088	0.184628965	0.119508116	0.198451768	-0.03754639	0.110817732
ENSG00000062194	0.107664004	0.322554843	-0.224358606	-0.688125737	-0.34631302	-0.800272298	0.469331982	0.787370953	-0.032823181	0.577389801	0.314791821	0.148025112	0.765440836	-0.307607295	-0.140997806	0.0775574	-0.120192209	0.290423279	-0.271305747	-0.388704298	-0.039799995	0.014217758	0.465856285	-0.708762686	-0.76532205	-0.190297569	-0.057791214	-0.671513629	-0.67262355	-0.281040857	-0.07646566	0.221310938	0.259373486	0.601080537	0.270852476	0.737402721	0.527967092	-0.041720691
ENSG00000062282	-0.273235934	-0.319618562	-0.17936334	0.055559904	-0.077254422	0.207935188	-0.100803191	-0.342976956	-0.043467364	0.082168992	0.104391743	-0.635637243	-0.714727691	0.089653228	-0.045190323	-0.099923452	0.041024522	-0.285481014	0.279518039	0.189654478	-0.270531949	0.171963067	-0.079482202	0.137427611	0.421231746	0.077494317	0.339375048	0.667830221	0.490105538	0.003577211	0.238378702	0.113810737	0.203883618	-0.068333381	0.084057769	-0.044680831	-0.190419719	-0.005961375
ENSG00000062370	-0.265673583	0.68892046	0.614208729	0.280646739	0.340804378	0.036445893	0.149719481	0.514734575	0.064264787	0.051248775	0.370229082	0.158946899	0.396987827	-0.104570972	-0.093792084	-0.017322702	0.044071584	-0.002528487	-0.627631296	-0.133603143	-0.089202241	-0.554967047	-0.289645244	-0.1663221	-0.209199897	-0.410594318	-0.656099192	-0.140340569	-0.385909191	-0.045907118	-0.375323451	-0.007297536	-0.40971313	-0.025853094	-0.310647923	-0.270594269	-0.367164364	-0.062480066
ENSG00000062485	-0.150294702	-0.122903788	-0.542957269	-0.766308175	0.031946432	-0.225784607	0.138633206	0.21765745	0.169317652	0.532517112	0.302262656	-0.238970986	0.024626419	-0.741597062	-0.468864268	0.080848163	0.215820632	0.55592625	0.522770479	0.462937876	0.127148473	0.154457872	0.723592548	-0.466469255	-0.567244496	-0.078618855	0.085074818	-0.008635722	0.095123089	0.536582898	0.421684604	0.692983419	0.604199181	0.566410358	-0.218620535	0.539791098	0.199590282	-0.412426612
ENSG00000062524	-0.143059885	-0.03654664	0.298293007	0.508211939	0.707727521	0.802103679	-0.616940499	-0.562044886	0.341966295	-0.334316664	-0.183632549	0.064166192	-0.386619256	-0.039038932	-0.109337425	-0.125527616	0.31641933	0.26987925	0.300308505	0.574389463	0.38409829	-0.157584141	-0.188447865	0.423937915	0.363762392	-0.025800083	-0.292436131	0.480730618	0.455852809	0.564665931	0.222570159	-0.049859997	-0.325273666	-0.601284709	-0.502972019	-0.684344882	-0.59471953	-0.36137249
ENSG00000062598	0.127892116	-0.051506835	-0.048074522	-0.024869716	0.68347834	0.548941498	-0.690511279	-0.264884161	0.219052629	0.156916104	-0.029321988	0.056361646	-0.051877836	-0.459025512	-0.698359415	-0.445402717	0.853698817	0.599195553	0.583473465	0.643223405	0.649324953	0.294655782	0.53884419	0.079916928	-0.198901221	0.028177126	-0.294404982	-0.02448036	0.364078736	0.591932703	0.067516163	0.440449844	0.114938569	-0.206662972	-0.590032702	-0.236630953	-0.142901127	-0.098862013
ENSG00000062650	-0.511867898	0.860646024	0.783946196	0.380521213	0.114818408	-0.194771892	0.467778732	0.644330805	0.326160675	0.121825737	0.550990342	-0.071195588	0.184879945	0.4601846	0.083582143	-0.042044874	-0.352239452	-0.057190237	-0.688288389	-0.251898602	-0.420920134	-0.330614024	-0.553097341	-0.403184502	-0.291168304	-0.759341252	-0.643826842	-0.226995419	-0.811853374	-0.697998999	-0.659114032	-0.492836113	-0.772512399	-0.210147405	0.160004893	-0.184699279	-0.458044627	0.010623458
ENSG00000062716	0.161127629	-0.161370501	-0.663346957	-0.839949567	-0.728636744	-0.883878385	0.462899504	0.437399039	-0.055625793	0.575309037	0.166001248	-0.104953412	0.421030977	-0.338693239	-0.005076148	0.076961501	-0.368265675	-0.0038667	0.008439539	-0.344272211	-0.044905844	0.303461913	0.543924627	-0.575934794	-0.400784352	0.134217682	0.499838965	-0.350629359	-0.341372115	-0.298495751	0.199002566	0.150422604	0.56194711	0.641874197	0.614001954	0.951781224	0.773911888	0.088974047
ENSG00000062725	-0.337660583	0.844470089	0.612622761	0.172020306	0.222306579	-0.204021658	0.181543156	0.649567932	0.39547706	0.302844314	0.49827523	0.162557337	0.430088365	0.110189088	-0.060530923	-0.194213025	-0.287764353	0.077865387	-0.649822975	-0.114005023	-0.027194001	-0.335741022	-0.278500963	-0.456607232	-0.342569709	-0.607223743	-0.637068417	-0.244226321	-0.729384774	-0.352185778	-0.485988718	-0.39551004	-0.611324531	-0.193464994	0.125391841	-0.058002495	-0.263612942	-0.22647998
ENSG00000062822	0.110924354	-0.594117453	-0.149687719	0.413361965	-0.035861333	0.503944058	-0.507091124	-0.846955638	-0.108769247	-0.424713036	-0.461819308	-0.161848677	-0.677265082	0.283455982	0.313537518	-0.084224432	-0.094850868	-0.485265322	0.251909311	0.133251944	0.083074062	0.117713551	-0.322911301	0.667498024	0.927614996	0.49021509	0.49604839	0.740561171	0.74860533	0.182988745	0.350076263	-0.271728226	0.034270775	-0.476939574	0.130484907	-0.383339515	-0.124447031	0.031182358
ENSG00000063015	-0.649923964	0.507392287	0.735852696	0.666940597	0.718771325	0.665747163	-0.156317494	-0.060957193	0.473913684	-0.132529606	0.40307853	-0.251704742	-0.47918483	0.094267005	-0.239826625	-0.204070647	0.135088886	0.062617897	-0.081273388	0.562248434	-0.063761564	-0.312232469	-0.486859654	0.111885324	0.150305512	-0.560788982	-0.680591878	0.460662561	0.053740345	0.163435799	-0.329208144	-0.164820936	-0.654186548	-0.533580891	-0.481920856	-0.735597374	-0.922667573	-0.214991142
ENSG00000063046	0.268043412	-0.344116125	-0.728277958	-0.795130009	-0.874485305	-0.884225073	0.506877114	0.297820647	-0.274564891	0.364799401	-0.039219883	-0.055059084	0.313888821	-0.124176211	0.250122774	0.261608531	-0.48130974	-0.158493179	-0.004898905	-0.484775163	-0.214368476	0.257222241	0.398187105	-0.398814079	-0.240296611	0.290210794	0.682084628	-0.287540587	-0.2286711	-0.306947619	0.292407297	0.100402493	0.622663651	0.66604135	0.673475075	0.921927454	0.822705675	0.075136273
ENSG00000063169	0.034977758	-0.387488204	0.110922242	0.562768592	0.53923434	0.903236285	-0.636628921	-0.81391046	0.009398224	-0.540399351	-0.378720318	-0.040141814	-0.535538019	-0.11121871	-0.100779347	-0.090540347	0.501142099	-0.017078643	0.425830129	0.48282669	0.334449325	-0.044780807	-0.152269848	0.728927532	0.63020103	0.308885983	-0.023737651	0.559866766	0.811002137	0.597879097	0.24829328	0.140095215	-0.059008622	-0.474539858	-0.593426111	-0.734524621	-0.464565439	0.074151661
ENSG00000063176	0.041233242	-0.528752323	-0.07452052	0.367964175	0.292685479	0.694925863	-0.493023718	-0.809058355	-0.152064547	-0.550598563	-0.483800224	-0.036814289	-0.625069851	0.087668465	0.257517332	0.204217863	0.151346959	-0.102889475	0.360931882	0.322902034	0.056559036	-0.188654872	-0.263572001	0.689556516	0.690386482	0.389434558	0.242031448	0.729707328	0.830662936	0.642108527	0.561465016	0.097103455	0.094510263	-0.330604789	-0.368113307	-0.532689339	-0.357185772	-0.331886335
ENSG00000063177	0.519497642	-0.906764142	-0.727265123	-0.230875071	-0.596161678	-0.09402512	-0.182687529	-0.634740021	-0.502145765	-0.295717831	-0.665585465	0.050362349	-0.283365198	0.122672927	0.483639604	0.223572651	-0.258880951	-0.461232961	0.308607968	-0.225048987	0.000385995	0.257635245	0.081023732	0.473833618	0.611813929	0.81930527	0.940761747	0.316168192	0.629443752	0.175469231	0.577369035	-0.015106745	0.601802644	0.132980604	0.395384553	0.260992708	0.566421982	0.070862235
ENSG00000063180	0.550462279	-0.56722714	-0.572354022	-0.271822919	-0.447863675	-0.202768018	-0.259159703	-0.382553543	-0.168808197	-0.088289786	-0.523743831	0.322123955	0.079980773	0.02408542	0.291324223	-0.032671499	-0.304485249	-0.229380817	0.200892179	-0.127242021	0.338602672	0.343067031	0.213512752	0.220934186	0.313699577	0.612615777	0.645312118	-0.033213487	0.242712223	0.092366062	0.302074296	-0.234914787	0.348701193	-0.007593312	0.480609232	0.324325142	0.637386733	0.029612736
ENSG00000063241	0.55508269	-0.815016323	-0.792677218	-0.448235962	-0.818160991	-0.425286078	0.216234015	-0.29965085	-0.62757176	-0.226782066	-0.550102951	0.096891642	0.042899659	-0.058585361	0.455358949	0.396365681	-0.288291763	-0.442338207	0.173788109	-0.447803729	-0.128607602	0.211596248	0.215335199	0.27443405	0.300714641	0.771367574	0.909309908	-0.048491823	0.36519389	0.022749455	0.440528891	0.157994311	0.735244871	0.513162602	0.388673987	0.508502082	0.768833191	0.329297015
ENSG00000063244	0.22609463	-0.62101245	-0.14903376	0.412368323	-0.253112857	0.339525704	-0.303317474	-0.754640857	-0.371240987	-0.565910684	-0.563348432	-0.051586094	-0.55270812	0.427195238	0.541282215	0.109254921	-0.23317598	-0.676803412	0.046661995	-0.161027899	-0.122963558	0.00180828	-0.453687718	0.725344017	0.946601582	0.581663954	0.582227217	0.608693476	0.666047489	0.045796086	0.291346483	-0.303770575	0.075051869	-0.324796935	0.207716594	-0.327688432	0.000243442	0.153598289
ENSG00000063245	0.190481951	-0.747680762	-0.330944478	0.258288438	-0.084538364	0.491695548	-0.412030687	-0.847258639	-0.291372227	-0.467676428	-0.497147898	-0.16141567	-0.612410295	-0.028574157	0.2141203	0.044602416	0.073560048	-0.474234835	0.365034917	0.165946313	0.094453256	0.088492999	-0.134565988	0.725172993	0.857985349	0.642661818	0.566618446	0.682633648	0.913856647	0.409509155	0.436764413	0.065451753	0.320027197	-0.189460045	-0.090759313	-0.306441411	-0.012932469	0.176020113
ENSG00000063322	0.205456386	-0.200730223	0.343229265	0.831590078	0.125376971	0.601945736	-0.508729192	-0.67815575	-0.055711098	-0.656430126	-0.462841765	0.239453014	-0.374133833	0.493296334	0.309778561	-0.269523132	-0.121768297	-0.627512308	-0.12223849	0.037762608	0.218942812	0.045621139	-0.602796308	0.777499699	0.878424592	0.340335377	0.070965633	0.327832552	0.401529321	-0.067329778	-0.302727849	-0.660703649	-0.465761145	-0.746874279	0.066387422	-0.71211781	-0.2250335	0.398345855
ENSG00000063587	-0.236104085	0.622151501	0.940463814	0.854249392	0.63274172	0.566509851	-0.170823192	0.052095079	0.165583936	-0.408770764	0.108291516	0.263132266	-0.025416378	0.399155952	-0.012767115	-0.173585737	0.134460365	-0.077517827	-0.446211813	0.122054592	-0.01366233	-0.388178936	-0.648040414	0.276351549	0.117059937	-0.417817492	-0.78802595	-0.0385519	-0.206493034	-0.086738155	-0.664023261	-0.403664741	-0.845155325	-0.594207185	-0.425867591	-0.838694327	-0.709413759	0.078420231
ENSG00000063601	-0.822969765	0.367600168	0.436752267	0.311505399	0.219381065	0.170293041	0.292428464	0.121477165	0.351769337	0.062384923	0.504382124	-0.582508555	-0.473794966	0.100846057	0.139918807	0.212357586	-0.308626241	-0.079452297	-0.264430667	0.135328776	-0.517925004	-0.536874952	-0.541930769	-0.153204652	0.197811998	-0.539071171	-0.274720435	0.715019092	-0.032868555	-0.052624416	0.177438609	-0.069735917	-0.360443428	-0.154424178	-0.094107417	-0.282701344	-0.757613684	-0.464841831
ENSG00000063660	-0.347523468	0.027953398	0.420190799	0.597006912	0.585014569	0.782157052	-0.348234261	-0.428983391	0.062066621	-0.35645918	0.00954456	-0.225769249	-0.68801156	0.199240934	-0.062556848	-0.052284971	0.275474158	-0.063567224	0.150779237	0.484781493	-0.123361524	-0.228475433	-0.427365092	0.443496711	0.412811498	-0.13966499	-0.291014874	0.625840946	0.496673316	0.38683075	-0.010892956	0.026029794	-0.300560156	-0.446572109	-0.525303198	-0.731490581	-0.742231712	-0.234264303
ENSG00000063761	0.607975628	-0.426640001	-0.218305622	0.098297844	0.081782532	0.285729511	-0.581938883	-0.557150664	-0.053381027	-0.330291826	-0.626364514	0.499272601	0.003012563	0.182418583	0.022654439	-0.225419365	0.201066467	0.108674602	0.422438662	0.17584197	0.564431859	0.461559788	0.193164833	0.427431788	0.190855572	0.459301123	0.219731659	-0.243135366	0.271213114	0.201069638	-0.010987385	-0.236692505	0.018721135	-0.357979499	0.037331596	-0.153450503	0.309880302	0.146601384
ENSG00000063854	0.433155437	-0.908672459	-0.851230715	-0.477310736	-0.463830368	-0.10883611	-0.042917275	-0.4901849	-0.530613363	-0.188901613	-0.537590207	-0.046076803	-0.124043974	-0.368629032	0.252376646	0.423622582	0.055383834	-0.133148927	0.451364586	-0.132954457	0.018613133	0.090738712	0.377490126	0.335909528	0.324933082	0.773410235	0.829749515	0.264698543	0.699575845	0.489583824	0.824331539	0.526333561	0.880438899	0.490979021	0.002658213	0.36412611	0.525896327	0.008368041
ENSG00000063978	0.15523274	-0.454009444	-0.712850522	-0.744237768	-0.609931412	-0.589330731	0.575740726	0.178171493	-0.408567614	0.106784424	-0.088017445	-0.107697014	0.244907852	-0.493454375	0.185801106	0.61531285	-0.150133725	0.040957248	0.150854705	-0.316297416	-0.279973451	-0.090803129	0.42549994	-0.199335701	-0.251661063	0.331558763	0.545888918	-0.123030749	0.091987831	0.192948869	0.585113886	0.614769109	0.803534828	0.882803537	0.059295369	0.684232311	0.541638285	-0.000881832
ENSG00000064012	-0.490925511	0.513420132	0.741814599	0.65706438	0.481991758	0.442383461	-0.004068391	0.047977995	0.21597782	-0.298378997	0.219916695	0.02816319	-0.182458206	0.188688479	0.185637414	0.093844689	-0.198652329	-0.170072956	-0.48838005	0.143484364	-0.201814139	-0.671335919	-0.709929508	0.184607822	0.278606671	-0.395865869	-0.56796387	0.422455135	-0.047119899	0.137839051	-0.185057602	-0.284676984	-0.634526371	-0.410684565	-0.333948754	-0.663664921	-0.765228937	-0.340186472
ENSG00000064042	-0.67512995	0.92454917	0.886150539	0.441460629	0.516925955	0.1301154	0.254266002	0.546702814	0.453095057	0.125725951	0.61625746	-0.121692182	0.006042919	0.32191812	-0.096475496	-0.051433479	-0.099992428	0.221868333	-0.504007771	0.102735061	-0.339124551	-0.460634958	-0.515341924	-0.364952313	-0.340981626	-0.885340372	-0.864492896	-0.008102904	-0.620239246	-0.302326858	-0.503928168	-0.279895318	-0.801087588	-0.309122965	-0.207662336	-0.402392532	-0.770439499	-0.346514618
ENSG00000064102	0.302386183	-0.099853286	-0.512573634	-0.714644482	-0.502168152	-0.716625133	0.354356764	0.385673834	-0.04162741	0.377411753	0.004868368	0.168367188	0.520940791	-0.211600489	-0.038653517	0.100238755	-0.17387298	0.253971931	0.105863562	-0.258540205	0.082168597	0.331610162	0.549512967	-0.478166492	-0.565735336	0.085961772	0.285874935	-0.623184127	-0.422324332	-0.219781398	0.060860021	0.122822908	0.396889835	0.517835251	0.399622088	0.75879015	0.698429935	0.083117649
ENSG00000064115	-0.100058352	0.32741695	-0.053119414	-0.498777238	-0.261198092	-0.582951948	0.715274734	0.761864564	-0.295786483	0.236357241	0.337827985	0.105621482	0.481308167	-0.270748598	0.020510293	0.42866624	-0.176211557	0.079068449	-0.361619318	-0.274295946	-0.440526681	-0.361419882	0.139254941	-0.465248222	-0.656874621	-0.230366085	-0.1727348	-0.440315269	-0.455750275	0.017337271	-0.120261687	0.404938505	0.269533148	0.76138098	-0.109501242	0.456525393	0.209179955	-0.139554268
ENSG00000064199	-0.570813134	0.791873107	0.860566005	0.541537819	0.748709178	0.41420819	0.025526504	0.307490598	0.521371025	-0.030505137	0.470534054	-0.023075065	0.024913544	0.04809147	-0.273897788	-0.107077749	0.205206524	0.382981493	-0.273160019	0.319624267	-0.018686827	-0.420711429	-0.368439793	-0.160976011	-0.275992937	-0.748977784	-0.933310732	-0.014294362	-0.388964222	-0.012746287	-0.428845295	-0.118993092	-0.761111246	-0.394571933	-0.516105994	-0.598891335	-0.830741193	-0.207202409
ENSG00000064201	-0.284176059	-0.102559343	-0.550940915	-0.700347702	-0.165115739	-0.365159353	0.051558577	0.194828619	0.402665832	0.87343695	0.510192819	-0.688736993	-0.15805136	-0.514541976	-0.57514496	-0.33613222	0.149207164	0.358567606	0.50157223	0.301396129	0.11629746	0.532038306	0.715031039	-0.652307765	-0.368519798	-0.174959182	0.27146968	0.153668947	-0.016265431	-0.087176735	0.31322844	0.388579498	0.475302495	0.308613482	0.295382961	0.682810819	0.248570205	-0.108928215
ENSG00000064225	-0.803330104	0.509270512	0.093710226	-0.40019445	0.180811943	-0.272444499	0.556412724	0.63549658	0.486388002	0.61935334	0.82916996	-0.585838916	-0.026927612	-0.482709085	-0.351745812	0.193951362	-0.057484301	0.504389316	-0.010073712	0.28343985	-0.350816871	-0.315926901	0.17922241	-0.758531531	-0.622819788	-0.729102011	-0.388527049	0.18434432	-0.371557112	0.072413423	0.198253801	0.447382521	0.030996771	0.408939687	-0.19640657	0.308470743	-0.40342519	-0.538277793
ENSG00000064300	0.528624593	-0.456908824	-0.036536822	0.294521843	0.119480966	0.454499222	-0.304502095	-0.524560413	-0.695052318	-0.831216359	-0.774233234	0.613639418	0.003653051	0.099225995	0.476760146	0.46720259	0.155710183	-0.231351406	-0.029533038	-0.118809631	0.031800556	-0.430954164	-0.273171624	0.815716801	0.461866687	0.630379477	0.154119154	0.105668589	0.611180166	0.688440837	0.298088547	0.178772703	0.195309694	0.004466781	-0.506179666	-0.4694614	0.012650811	-0.110932448
ENSG00000064309	-0.328202572	0.777075848	0.914895834	0.678696597	0.713940811	0.464220436	-0.204679007	0.237721846	0.362062943	-0.072566139	0.336657779	0.136348596	0.058999533	0.262365601	-0.282944454	-0.372679649	0.263959833	0.149562125	-0.371861541	0.217761517	0.091569506	-0.241660195	-0.415163885	-0.011789102	-0.134475876	-0.597529333	-0.895086413	-0.128150277	-0.363856817	-0.162420612	-0.701125091	-0.319323852	-0.830915917	-0.566793261	-0.382341522	-0.671909943	-0.682796432	0.017076066
ENSG00000064313	-0.269020647	0.805776505	0.74130236	0.323244369	0.445277567	0.077229164	0.20733985	0.588268475	0.073489653	-0.034859802	0.36806675	0.300818111	0.404896444	0.03305392	-0.096404749	0.031617616	0.052381073	0.118299215	-0.611339545	-0.043692124	-0.141240385	-0.560587783	-0.340293988	-0.180001441	-0.388091704	-0.537495107	-0.825938666	-0.314942814	-0.513844412	-0.020268479	-0.551816333	-0.053376754	-0.536769437	-0.045126132	-0.413198483	-0.350946347	-0.442642288	-0.13756116
ENSG00000064393	-0.480253213	0.774454217	0.922634317	0.727666124	0.376669885	0.219216646	0.057437176	0.27585877	0.426181622	-0.067244874	0.39509455	-0.044669305	-0.031669345	0.518069817	0.043041095	-0.256780354	-0.20183678	-0.139592714	-0.594338935	-0.056407358	-0.175020674	-0.296428827	-0.689270882	-0.086335345	0.072641599	-0.646100694	-0.686341664	0.034454415	-0.520621334	-0.552605919	-0.653486951	-0.642099787	-0.946287137	-0.606305286	0.041321207	-0.551451811	-0.662950059	0.04961587
ENSG00000064419	-0.557883369	0.727062045	0.884207991	0.72135219	0.547370738	0.411331334	-0.131119014	0.135955614	0.530547491	-0.029194023	0.418564088	-0.085384816	-0.270315749	0.468024348	-0.0677279	-0.359142834	-0.163259891	-0.077153504	-0.399084609	0.273034796	-0.085422686	-0.235434623	-0.646232521	-0.038931116	0.119563472	-0.657890298	-0.702558817	0.239029564	-0.332489603	-0.283381215	-0.593674811	-0.613610031	-0.922366481	-0.709138125	-0.053411879	-0.629150901	-0.771797644	-0.190991865
ENSG00000064490	0.323761049	-0.723616497	-0.786764439	-0.491914491	-0.669267484	-0.387439325	0.105409573	-0.2809577	-0.28245276	0.105416648	-0.286460557	-0.270252943	-0.063937249	-0.193839515	0.144575346	0.140713466	-0.083558268	-0.198523082	0.354461135	-0.297813143	-0.008922914	0.400207467	0.401440633	0.034303783	0.219161301	0.55656661	0.836689614	0.084306741	0.324473902	-0.12554343	0.521936902	0.228149275	0.686798609	0.389040792	0.430728938	0.565794436	0.629319824	0.334396962
ENSG00000064545	0.4298586	-0.788561238	-0.456459194	0.068335124	0.09758895	0.55425248	-0.580911664	-0.843006823	-0.321804801	-0.463182812	-0.629316842	0.151195396	-0.403342767	-0.253130865	0.013315939	0.016955466	0.336595937	-0.146277559	0.588743854	0.376017137	0.388832858	0.185472819	0.185290019	0.722977077	0.571905901	0.729897502	0.461216474	0.390097194	0.943268021	0.759836451	0.441124705	0.281051111	0.465496067	-0.089377645	-0.341766124	-0.261806386	0.138575283	0.06825103
ENSG00000064547	0.157586275	-0.54746188	-0.249351777	0.182572409	0.43649155	0.758617236	-0.702186626	-0.789908153	0.046908409	-0.254152255	-0.325660342	-0.080707256	-0.526714112	-0.378696574	-0.384885942	-0.280363311	0.606605384	0.107277082	0.742049437	0.701489668	0.537152614	0.319334703	0.282585912	0.561576325	0.420341637	0.413982959	0.14772587	0.43083939	0.873834655	0.725841221	0.262171273	0.321598608	0.258745814	-0.282938942	-0.511000834	-0.408481862	-0.151174638	0.107505294
ENSG00000064601	0.032106882	-0.365767852	-0.286452622	-0.070776922	0.57756597	0.631576909	-0.692057402	-0.560574835	0.278789811	0.072203592	-0.115021418	-0.143846037	-0.354770074	-0.589145172	-0.58633616	-0.307877098	0.709346586	0.509876267	0.811787214	0.795855328	0.633336066	0.301176466	0.532324133	0.216516593	0.076488852	0.191854884	-0.005354396	0.351334423	0.681550687	0.791804614	0.41938715	0.494202282	0.295533949	-0.189591852	-0.553106727	-0.216816275	-0.171102934	-0.194596533
ENSG00000064607	-0.407129519	0.580567649	0.77988704	0.675201776	0.925484796	0.735082298	-0.481099447	-0.079930909	0.605805143	-0.035596628	0.299909261	-0.041338165	-0.231529178	0.112558268	-0.472037685	-0.492997734	0.460821487	0.382341658	0.044781621	0.589872456	0.31832865	-0.057217022	-0.245069715	0.058342334	-0.036258734	-0.566836772	-0.830331119	0.131704874	-0.079400584	0.086615689	-0.449733475	-0.21725075	-0.766176793	-0.737981291	-0.502587339	-0.760583366	-0.815689144	-0.121157672
ENSG00000064651	-0.268468892	0.71378332	0.582794225	0.296759757	0.337309977	0.021262421	-0.046936939	0.419614478	0.563711499	0.370827618	0.529011158	-0.077470002	0.186634322	0.143038152	-0.528720768	-0.664189438	0.181930625	0.182149096	-0.193010767	0.15325511	0.224123921	0.306435018	-0.010404254	-0.3962204	-0.379393731	-0.617677418	-0.646413247	-0.423857805	-0.63328213	-0.610593168	-0.852866197	-0.396705286	-0.658785922	-0.411107992	0.094419136	-0.157766833	-0.24798238	0.392667589
ENSG00000064652	-0.173632167	0.318037448	-0.288431007	-0.722054996	-0.345980699	-0.788184385	0.448517049	0.722046296	0.329595132	0.840310195	0.566074034	-0.250240225	0.477575391	-0.377164228	-0.338014144	-0.149139561	-0.172197479	0.329045506	-0.061950745	-0.153269651	0.003834399	0.257185857	0.548420409	-0.883340616	-0.711353147	-0.354159862	0.009075959	-0.423273612	-0.652169619	-0.425882337	-0.040120151	0.141132769	0.217640354	0.468744973	0.452691715	0.818269323	0.420557121	-0.025672699
ENSG00000064666	-0.095095631	-0.494889829	-0.116495037	0.339718512	0.114454467	0.521809995	-0.471114733	-0.780579646	0.112717404	-0.269186587	-0.295811298	-0.346498297	-0.750176559	0.237581403	0.183775019	-0.064810204	0.001715244	-0.177157574	0.394722184	0.270665415	0.052106146	0.124111559	-0.234982609	0.471615518	0.739601441	0.260375762	0.375741825	0.791566462	0.664260168	0.188189987	0.472931653	-0.16484381	-0.011241517	-0.485780399	0.055939746	-0.354778782	-0.295505832	-0.169943942
ENSG00000064687	-0.118837933	-0.124493893	0.326246075	0.644640046	0.734830326	0.960679989	-0.740138342	-0.6932604	0.20887493	-0.363684504	-0.189427117	-0.104334535	-0.612476399	0.084836012	-0.23238921	-0.304219717	0.533772201	0.113215421	0.390765467	0.603880092	0.324886867	0.022486582	-0.207914899	0.563579643	0.500104643	0.03342667	-0.249117399	0.558066823	0.631054256	0.464171652	0.063350778	-0.011857023	-0.303014049	-0.68200256	-0.544826274	-0.803916665	-0.640840079	-0.102987734
ENSG00000064692	-0.830350031	0.44332397	0.289575245	-0.003389627	0.120786208	-0.046595195	0.534715383	0.409078698	0.284219687	0.238589812	0.685715658	-0.522074291	-0.328505105	-0.18473642	-0.041393349	0.245154601	-0.335536357	-0.043746687	-0.237719978	0.25998881	-0.550088892	-0.49675112	-0.305986836	-0.357571399	-0.139999862	-0.586275337	-0.321959867	0.484184383	-0.144217686	0.0963858	0.018579115	0.15177269	-0.142777675	0.208475624	-0.170881291	-0.026866743	-0.569595986	-0.448819613
ENSG00000064703	-0.423851858	0.130541528	-0.369372385	-0.624338354	-0.531003252	-0.711997573	0.550626507	0.497233905	0.384788028	0.782633396	0.646832433	-0.593517355	-0.081806089	-0.207483038	-0.214650117	-0.161212648	-0.495596061	-0.046365688	0.059605619	0.043831112	-0.24701145	0.37495038	0.321195303	-0.761748693	-0.369232685	-0.33720245	0.264052388	0.016535955	-0.417142472	-0.475573063	-0.049042518	-0.045279715	0.226908131	0.384623271	0.659429414	0.780413633	0.300139978	-0.012420462
ENSG00000064726	0.16691366	-0.157785042	-0.64830569	-0.891300908	-0.259297588	-0.527892494	0.217318941	0.379379126	-0.126288185	0.555741142	0.164319956	-0.041315273	0.398885813	-0.687828144	-0.3447146	0.09659155	0.184526451	0.388171053	0.280046958	0.021724478	0.120804377	0.183763606	0.794427378	-0.493342365	-0.610661811	0.120531977	0.232315483	-0.325185589	-0.062729908	0.286717879	0.339482923	0.669263027	0.732680048	0.741072143	-0.010840696	0.757284697	0.570166588	-0.146660659
ENSG00000064763	-0.143203055	0.308981777	0.501509041	0.365306542	0.011991699	-0.028637371	0.397354986	0.186881137	-0.174773575	-0.479854491	-0.112551436	0.278563041	0.100236739	0.578584677	0.63401567	0.57993608	-0.411518998	-0.082676822	-0.536707876	-0.397666884	-0.540583165	-0.639114222	-0.68782122	0.111905826	0.011225432	-0.249988638	-0.273691242	-0.061117462	-0.341673502	-0.170797011	-0.062770519	-0.297674931	-0.450796767	-0.06096668	-0.06838609	-0.312876201	-0.358743381	-0.315744611
ENSG00000064932	0.320386905	-0.562449245	-0.007318006	0.561578156	0.131051556	0.68022623	-0.506183129	-0.837898621	-0.374134581	-0.768077455	-0.651126753	0.220595954	-0.412574533	0.107962599	0.315574022	0.082290871	0.128518657	-0.488717284	0.136160639	0.106709171	0.179951494	-0.132031626	-0.360141278	0.930940861	0.8759856	0.63048433	0.2781326	0.488785956	0.824886486	0.481370446	0.200789052	-0.079131563	0.042111228	-0.360629827	-0.308281784	-0.629035319	-0.145466273	0.212153285
ENSG00000064933	-0.386196296	0.773305196	0.417288293	-0.111515631	0.469407962	-0.104770206	0.028904256	0.650394346	0.519895453	0.629313531	0.66045226	-0.129357108	0.300300442	-0.130268334	-0.588571971	-0.387405328	0.299296174	0.606833028	-0.118952638	0.219018767	0.106967698	0.032310931	0.234791951	-0.68333296	-0.735161476	-0.739925954	-0.709908929	-0.342277756	-0.632193641	-0.221231607	-0.3907745	0.07249247	-0.366460247	-0.069575265	-0.133745305	0.079944832	-0.283616932	-0.244167213
ENSG00000064961	0.311651654	-0.68271963	-0.620565347	-0.380369182	0.072289437	0.227663869	-0.305300755	-0.480465794	-0.331310907	-0.159196746	-0.448971353	0.043201864	-0.115808497	-0.516799324	-0.01544807	0.347094983	0.413815315	0.302846266	0.578245093	0.21511634	0.216678537	-0.053828505	0.455910431	0.307900145	0.118805857	0.55084139	0.41775574	0.288362984	0.73348483	0.856150031	0.859668143	0.71701469	0.727087182	0.334858961	-0.44011553	0.09915995	0.190334976	-0.341294497
ENSG00000064989	0.341871843	0.016694056	0.283075113	0.396312477	-0.330990908	-0.134198792	0.181123942	-0.040514065	-0.367071239	-0.580641426	-0.447255134	0.521371711	0.183102754	0.782127212	0.706369927	0.26978975	-0.498299773	-0.469642907	-0.505516709	-0.584868457	-0.278933848	-0.173247901	-0.608468566	0.343929556	0.266860229	0.166388245	0.082037346	-0.313619873	-0.279418466	-0.452114385	-0.344054139	-0.643582602	-0.381937293	-0.201797914	0.338614025	-0.203918613	0.132283063	0.217287335
ENSG00000064995	0.130790585	-0.504729003	-0.883090457	-0.898155578	-0.516958706	-0.535868987	0.174065098	0.062059646	-0.17494828	0.507786639	0.024097659	-0.308995765	0.000277818	-0.463867741	-0.080634265	0.166012654	-0.068289879	0.136809816	0.414841588	-0.031930163	-0.050605355	0.292453756	0.664364467	-0.357024248	-0.218876968	0.310753357	0.666416595	0.095128982	0.207672377	0.205229133	0.656081762	0.528177658	0.864489009	0.654672996	0.303317287	0.830147305	0.611873039	-0.245635203
ENSG00000064999	-0.541248366	0.480848442	0.822113578	0.833980726	0.48760318	0.555937124	-0.086650881	-0.103770206	0.345786298	-0.298887414	0.247843592	-0.170381157	-0.493093768	0.527891427	0.081738777	-0.160694292	-0.132291157	-0.213404933	-0.2942296	0.252449456	-0.237345659	-0.292225522	-0.767638172	0.218350813	0.341931541	-0.496209212	-0.544425521	0.411274392	-0.069507613	-0.192437332	-0.458477402	-0.519616272	-0.82146235	-0.671075048	-0.171839175	-0.76412309	-0.844466428	-0.084762705
ENSG00000065000	0.249876143	-0.466511234	0.0964636	0.646888651	-0.017975248	0.559300228	-0.363318709	-0.73728503	-0.39138072	-0.750323273	-0.566938821	0.13907662	-0.437997606	0.315817099	0.422139332	0.055554924	-0.05032473	-0.690448074	-0.051129491	-0.064254045	0.003570064	-0.126461283	-0.532728476	0.881478352	0.933529044	0.550838215	0.295467426	0.479342992	0.675528075	0.181538812	0.031267505	-0.272010261	-0.083274578	-0.39727625	-0.105083606	-0.607097911	-0.149224555	0.340226751
ENSG00000065029	-0.181350621	0.080672783	0.483373984	0.667685071	0.729593456	0.823069133	-0.565597847	-0.466452664	0.17926958	-0.382059041	-0.134472973	-0.005258388	-0.3173487	0.036991872	-0.064235411	-0.09058168	0.421279082	0.140566458	0.054066108	0.331080487	0.220482154	-0.344562556	-0.347315267	0.4673343	0.436299607	-0.063705897	-0.390020526	0.505456086	0.427959546	0.412313185	0.158001232	0.004660433	-0.394679047	-0.589548186	-0.581385939	-0.800745436	-0.70676049	-0.222737185
ENSG00000065054	0.031347765	-0.642514165	-0.756363755	-0.606343609	-0.510284852	-0.284375759	0.303998099	-0.144511498	-0.456205051	0.06511693	-0.115976134	-0.336109825	-0.267455924	-0.391158422	0.206457464	0.503404312	-0.159122607	-0.1922849	0.294887614	-0.059183871	-0.354813703	-0.074455904	0.277955376	0.031049412	0.135804961	0.440618544	0.70280331	0.417465951	0.525957498	0.429026768	0.738357907	0.60230051	0.867177457	0.694236394	0.034945949	0.502013711	0.350920159	-0.223698802
ENSG00000065057	0.062017328	-0.55105881	-0.372318576	-0.044816427	-0.649678112	-0.200683917	0.209521752	-0.327545179	-0.481962161	-0.247984056	-0.300939123	-0.250647931	-0.445341654	0.382304686	0.674249629	0.387469919	-0.572697903	-0.705600018	-0.112466242	-0.404806532	-0.541797258	-0.102018758	-0.366902258	0.307689578	0.644438992	0.442532731	0.75350663	0.55376502	0.393846256	-0.127513482	0.431047913	-0.150182535	0.33721723	0.157101336	0.477467909	0.176568885	0.21044933	-0.059353872
ENSG00000065060	0.368140949	0.231054424	0.682398854	0.856889361	0.363448364	0.501959806	-0.436652332	-0.254940898	-0.15982714	-0.68233696	-0.456939765	0.678527794	0.223435241	0.555510151	0.26989721	-0.17190922	0.113971221	-0.273231226	-0.448042905	-0.224357249	0.25464951	-0.214655973	-0.586578368	0.610307536	0.393653362	0.118941862	-0.40898646	-0.25754345	-0.058053123	-0.138070223	-0.554280389	-0.582811002	-0.689029366	-0.668576175	-0.192236772	-0.779592388	-0.244191188	0.33971739
ENSG00000065135	-0.478252338	0.44693986	-0.119432783	-0.621921142	-0.439350907	-0.841712747	0.762339601	0.85136521	0.239112603	0.758694144	0.725757989	-0.424484079	0.252006339	-0.153566739	-0.067420446	0.11690626	-0.499398352	0.092617504	-0.315111437	-0.242801273	-0.473303932	-0.062956024	0.171910353	-0.903160356	-0.616029986	-0.532377605	-0.018410693	-0.15628006	-0.698448299	-0.490029549	-0.034093364	0.070215933	0.117801265	0.546681856	0.488222715	0.754546421	0.177137442	-0.251548414
ENSG00000065150	-0.394756523	0.737793887	0.659490245	0.210409415	0.062931127	-0.258672909	0.645002901	0.726216296	-0.094536429	-0.045047596	0.403501326	0.057212859	0.363766798	0.272286091	0.256818658	0.402901225	-0.246254537	-0.02036381	-0.785259686	-0.460395074	-0.632913994	-0.710753181	-0.522675436	-0.309538144	-0.37084685	-0.585866573	-0.588970073	-0.244735855	-0.663073867	-0.36911906	-0.349141587	-0.057984732	-0.450434455	0.194815489	-0.150443141	-0.129888247	-0.398870318	-0.153153191
ENSG00000065154	0.105082448	-0.321547357	-0.733851708	-0.82315788	-0.626530619	-0.68750522	0.271414384	0.192557234	-0.070052864	0.512576458	0.059835726	-0.174196382	0.051600802	-0.15358763	0.101434643	0.124730235	-0.417992071	0.019547048	0.201674604	-0.12813674	-0.127884729	0.30313622	0.456680086	-0.44995412	-0.239530754	0.177039398	0.616350979	-0.016465658	-0.082617067	-0.054945155	0.429941967	0.133822624	0.604259844	0.509822806	0.596151004	0.858259784	0.637427866	-0.320226289
ENSG00000065183	-0.142765786	0.448428462	0.147615628	-0.139096396	-0.083943574	-0.351674248	0.302473493	0.490728202	0.410866589	0.357556594	0.419607633	0.059674467	0.299040585	-0.077225725	-0.308481333	-0.315043666	-0.203180423	0.102178309	-0.112888955	0.11021426	0.131809593	0.293564249	0.159220244	-0.473060559	-0.492842608	-0.396277827	-0.296669352	-0.526173267	-0.627700149	-0.413952628	-0.627317903	-0.284308324	-0.272183695	0.031993114	0.260942453	0.253193519	0.141984418	0.282828775
ENSG00000065243	-0.376560617	0.847710919	0.939805771	0.622255055	0.715987158	0.383405775	-0.062200586	0.343203123	0.387966475	-0.109609118	0.346119833	0.223788965	0.204543689	0.178537112	-0.177469995	-0.168483338	0.162092069	0.253387913	-0.464900988	0.158259236	0.046630288	-0.449713016	-0.447944191	-0.077604679	-0.23025062	-0.654614324	-0.959757752	-0.167557921	-0.46468615	-0.080587472	-0.579818555	-0.27087753	-0.840519133	-0.464446828	-0.444171359	-0.639597121	-0.715091522	-0.140398432
ENSG00000065268	0.332623165	-0.925819771	-0.729972829	-0.198306452	-0.240450205	0.227371271	-0.436856218	-0.810195141	-0.186478299	-0.145898016	-0.506949552	-0.217535644	-0.541179065	-0.135276399	0.050146617	-0.034140977	0.136512463	-0.147020169	0.719602831	0.237873961	0.24680663	0.475571325	0.320353647	0.443040239	0.553840014	0.687036565	0.794805566	0.48428463	0.832631455	0.379553119	0.626619615	0.193380775	0.602167311	-0.021548717	0.126680608	0.120750347	0.328100803	0.070054837
ENSG00000065308	-0.341588214	0.71699089	0.92139882	0.793529752	0.394175896	0.286244911	-0.014958743	0.19440298	0.378851607	-0.191254965	0.271978314	0.104849863	0.0499262	0.469954118	0.034294317	-0.284463873	-0.139515185	-0.173872849	-0.578180808	-0.052875993	-0.039427827	-0.264208538	-0.668696944	0.041961338	0.120830676	-0.530512837	-0.690318872	-0.067507928	-0.470991264	-0.497644104	-0.724004658	-0.661401641	-0.950417872	-0.639248762	-0.022628176	-0.624771581	-0.59945934	0.204481001
ENSG00000065328	-0.606504815	0.779191385	0.685868862	0.343931982	0.308586382	-0.025751036	0.176046843	0.469403709	0.59446632	0.356287733	0.645165352	-0.355447405	0.014604301	0.285152168	-0.225971621	-0.314395935	-0.055415954	0.182667897	-0.372563476	-0.015417686	-0.176711026	-0.090519485	-0.308201129	-0.479470463	-0.258303376	-0.798311336	-0.621271346	-0.030712951	-0.646257693	-0.656029719	-0.47432608	-0.371111233	-0.721097333	-0.376764522	0.127944579	-0.185993131	-0.54715715	-0.008904149
ENSG00000065357	-0.344550402	0.545159412	0.599974268	0.30840566	0.788263137	0.420082666	-0.177404495	0.188289102	0.301145341	0.016012436	0.247269544	-0.004122814	0.102501096	-0.024847466	-0.269556449	0.024443376	0.516100526	0.66038488	-0.074764746	0.206514173	0.035428549	-0.423358141	-0.108498017	-0.138289856	-0.338411017	-0.544860806	-0.759033783	0.004833482	-0.18579352	0.200353102	0.020055131	0.230017578	-0.439378681	-0.253910445	-0.636019628	-0.472041802	-0.691432761	-0.441666283
ENSG00000065361	0.355399134	0.312961338	0.286353468	0.137503514	0.248133225	-0.017810819	-0.270452034	0.149451838	0.18223457	-0.002263412	-0.165356758	0.516112703	0.565127376	0.232786	-0.124857765	-0.273382895	0.257690212	0.420831708	-0.101095973	-0.168747843	0.434621212	0.189844679	0.12205668	-0.10644829	-0.352180617	-0.130751938	-0.3706762	-0.692496953	-0.490272979	-0.303973043	-0.360594175	-0.297906147	-0.405138663	-0.323516877	0.035496458	-0.095652678	0.120588404	0.152639989
ENSG00000065413	-0.312987913	0.707372637	0.903254673	0.699461696	0.754038024	0.532799748	-0.197911577	0.174449614	0.291046829	-0.165339599	0.272031886	0.121839524	0.035544859	0.237126854	-0.266201723	-0.268970116	0.369834987	0.206279866	-0.313785087	0.205827865	0.056279931	-0.296426759	-0.41126428	0.060891012	-0.123963798	-0.559609313	-0.890310581	-0.109100986	-0.279625687	-0.088235619	-0.609667574	-0.199703771	-0.779539124	-0.523941816	-0.51072282	-0.729519401	-0.731026344	0.028159231
ENSG00000065427	-0.297864559	0.071415749	-0.503575605	-0.790421454	-0.274949221	-0.567741749	0.276566053	0.456726617	0.379022249	0.915690754	0.618773279	-0.532366495	0.047212678	-0.575541057	-0.53108037	-0.273062149	-0.062942569	0.271628481	0.290187627	0.239357099	0.054886104	0.424922119	0.682596748	-0.779148821	-0.531622843	-0.249976615	0.180170319	-0.036009298	-0.238178982	-0.116128221	0.12353276	0.327651749	0.445800645	0.465707058	0.35021134	0.79869149	0.347014562	-0.106629969
ENSG00000065457	-0.101574949	0.654347961	0.795094795	0.684289658	0.255825491	0.173381743	-0.140934112	0.212365283	0.228586706	-0.108757608	0.177978248	0.262621275	0.127260879	0.563338121	0.022165175	-0.464536781	-0.176856903	-0.3214507	-0.602350297	-0.113187761	0.052193884	-0.063119805	-0.568807169	0.051285706	0.119650466	-0.371649632	-0.559805499	-0.212798115	-0.47991086	-0.552487654	-0.872488595	-0.763795075	-0.855263264	-0.631038525	0.170274705	-0.4831476	-0.319842465	0.271975486
ENSG00000065485	0.276291566	-0.431730136	-0.463097719	-0.331271167	-0.872192421	-0.623370802	0.537398735	0.031205693	-0.5488306	-0.220435684	-0.34774141	0.11993622	0.140943382	0.226645823	0.777517254	0.619122425	-0.73077756	-0.541966977	-0.304216945	-0.691832432	-0.48718728	-0.194873904	-0.196427316	0.081061075	0.246924226	0.447353404	0.70679392	0.002022768	-0.017349225	-0.216591251	0.368869755	-0.119380691	0.409638286	0.484971784	0.555779675	0.485048135	0.552136549	0.012014716
ENSG00000065491	0.215247071	-0.439788643	-0.534015845	-0.410260464	-0.132475571	-0.047699637	0.067439708	-0.108649647	-0.209602712	0.069459798	-0.070934411	-0.139422253	0.112286705	-0.733351283	-0.383451365	0.066998651	0.483632059	0.147888478	0.46557358	0.126752446	0.228747521	0.243458958	0.620099153	0.0433002	-0.153420141	0.358015792	0.266609911	-0.151790665	0.366129087	0.34404914	0.238002111	0.699267212	0.656775949	0.522164075	-0.328923394	0.275928594	0.3475208	0.468503751
ENSG00000065518	-0.280106771	-0.256748411	-0.534956628	-0.554735647	-0.678714993	-0.621771203	0.511706458	0.137041044	0.104418838	0.407485989	0.23784314	-0.530258362	-0.236559278	-0.038719435	0.260607772	0.249531713	-0.653924212	-0.187903365	0.077211917	-0.166861415	-0.411352487	0.127567555	0.102419916	-0.417291372	0.020198216	-0.007737223	0.6067399	0.329039482	-0.082529417	-0.281619147	0.454731304	-0.025407951	0.386398603	0.392038582	0.664159977	0.686873812	0.302205055	-0.230649556
ENSG00000065526	-0.269075777	0.634328221	0.97315552	0.889589826	0.614072501	0.543455487	-0.160944173	0.040287846	0.200309373	-0.418750252	0.092039993	0.234582472	-0.028000665	0.489118605	0.085229494	-0.123984912	0.065802328	-0.066164232	-0.498689976	0.036365249	-0.060292016	-0.443703947	-0.724212261	0.261110252	0.164936396	-0.446320495	-0.767874943	0.016832731	-0.246844307	-0.165426393	-0.57939274	-0.473747418	-0.904632863	-0.649834814	-0.353632995	-0.846006877	-0.750288846	0.006711977
ENSG00000065534	-0.391725033	0.733417582	0.883350803	0.569838404	0.605168764	0.309478066	0.092283496	0.331228667	0.177808594	-0.204720336	0.254106964	0.117154741	0.133431076	0.354934721	0.051064939	0.138015004	0.145830254	0.283224749	-0.48515517	-0.06807299	-0.263388456	-0.602347848	-0.543702326	-0.059209916	-0.21756257	-0.631705925	-0.830508639	-0.082119608	-0.425610326	-0.130037483	-0.324177915	-0.136774953	-0.730460461	-0.321195871	-0.452141736	-0.594736028	-0.752335793	-0.28206604
ENSG00000065548	0.102384958	-0.191833514	-0.68766891	-0.889746655	-0.702391318	-0.857556861	0.495652564	0.458202104	-0.208725782	0.581484026	0.189080079	-0.203489284	0.341328025	-0.357196848	0.025830413	0.206320961	-0.294670041	-0.002529328	-0.006691276	-0.375562618	-0.214905108	0.157725713	0.523340063	-0.565037348	-0.39596036	0.139697357	0.518598327	-0.209674027	-0.226158721	-0.176908384	0.351220053	0.348925371	0.686681889	0.765151523	0.491825018	0.95057308	0.700072065	-0.064931154
ENSG00000065559	0.183284723	-0.094689404	-0.40828011	-0.560285911	0.105693226	-0.143784109	-0.045382308	0.20810866	-0.042363794	0.370287352	0.106018507	0.021426863	0.459850737	-0.876336975	-0.545129586	-0.037273729	0.578262489	0.488364579	0.306045591	0.137155957	0.399140025	0.092300347	0.77162127	-0.263625699	-0.484230391	0.136426748	-0.032173503	-0.308700386	0.093734463	0.433357605	0.269552501	0.764810853	0.565769406	0.518637456	-0.392583249	0.371369639	0.323497319	0.092316632
ENSG00000065600	0.153272142	-0.270124108	-0.735620996	-0.925063178	-0.634754731	-0.763944964	0.52538887	0.41554174	-0.33386649	0.439847338	0.109134355	-0.09333247	0.335539856	-0.493578065	0.011475711	0.350873501	-0.204388903	0.044489975	0.082356879	-0.259425575	-0.216404246	0.068474994	0.568626761	-0.452857502	-0.447460409	0.21781023	0.488177651	-0.239630273	-0.093690035	0.100544064	0.388510811	0.538264404	0.805925823	0.900217082	0.248222695	0.890661293	0.686920905	-0.102890565
ENSG00000065609	0.161585801	0.556432805	0.590010642	0.263991761	0.460080726	0.113724928	-0.020381514	0.399620342	-0.190746127	-0.22729482	-0.060816508	0.592113419	0.618491078	0.157576508	0.023869581	0.158645736	0.333627945	0.349791234	-0.472020929	-0.266728543	0.007972971	-0.495968509	-0.183411581	-0.003431668	-0.422830506	-0.259829145	-0.694712538	-0.560022937	-0.422190039	0.054224066	-0.320535803	0.070213127	-0.390869457	-0.040360412	-0.495598376	-0.350130263	-0.230806822	-0.142866605
ENSG00000065613	0.026288163	0.548283547	0.789960551	0.605671833	0.282879441	0.181460674	0.153755098	0.28497764	-0.285713642	-0.511370752	-0.083239246	0.504802378	0.300015536	0.554609139	0.331450289	0.227326954	-0.02780097	-0.144450564	-0.683712772	-0.36114618	-0.318387211	-0.571049958	-0.66249943	0.227482829	-0.064461349	-0.265921763	-0.615435549	-0.350927856	-0.387306875	-0.190334592	-0.568206041	-0.292326329	-0.622551307	-0.202082434	-0.317993653	-0.56632412	-0.390270539	0.038603904
ENSG00000065615	-0.328200056	0.680377432	0.364562997	-0.101856377	-0.103827042	-0.513239194	0.375216428	0.694763735	0.327512031	0.48264796	0.501893437	-0.084958788	0.250969921	0.465950781	0.054873888	-0.116921929	-0.418290208	0.143702374	-0.468987422	-0.282792477	-0.333755236	-0.027798027	-0.181938412	-0.676178346	-0.49410475	-0.653686941	-0.332466362	-0.31116681	-0.865660142	-0.715719476	-0.387765579	-0.438593198	-0.46316821	-0.062238132	0.503423052	0.287361776	-0.066237296	-0.28578785
ENSG00000065621	-0.009133234	0.487233258	0.690314817	0.678608416	0.045128375	0.11011744	-0.009672752	0.152778974	-0.007444634	-0.266287428	0.059323151	0.283331042	0.096513181	0.582425374	0.186764461	-0.314804267	-0.285598987	-0.570484768	-0.659768993	-0.25313404	-0.085288685	-0.108873866	-0.646551308	0.198463485	0.262336338	-0.187164243	-0.376421567	-0.189252228	-0.366229736	-0.552341155	-0.857635166	-0.736176185	-0.71639073	-0.487643016	0.205684287	-0.450982168	-0.202276492	0.431829573
ENSG00000065665	-0.495148677	0.34281128	0.157913169	0.047338476	0.449248827	0.207865778	-0.337280266	0.020896417	0.95611031	0.637729992	0.590386544	-0.524589126	-0.240264721	-0.297087064	-0.749097104	-0.757053433	0.267450792	0.447285086	0.383054266	0.641097187	0.496208366	0.495861602	0.326901202	-0.449668785	-0.177394793	-0.521480453	-0.338067185	0.182107023	-0.164082683	-0.195248762	-0.184155012	-0.147898382	-0.342180865	-0.476364153	0.090839397	-0.024270166	-0.330567375	0.021616867
ENSG00000065675	0.238210126	-0.340867191	-0.280692492	-0.14059452	-0.131376072	0.062556424	0.063396524	-0.176471215	-0.293603657	-0.211011661	-0.203163347	0.109125647	-0.169048058	-0.075146938	-0.087364324	0.069648692	0.135470117	-0.08968328	0.353130731	0.214044883	-0.008860167	0.279320589	0.196046413	0.223950055	-0.062045883	0.266214889	0.193047795	-0.18478052	0.260295894	0.243597622	-0.152832955	0.211317612	0.31364139	0.245379715	-0.171064087	0.047495071	0.229757873	0.27878342
ENSG00000065717	-0.491261221	0.48667658	0.629083306	0.483296926	0.329549212	0.19636808	0.057889978	0.084294481	0.451673327	-0.063721072	0.248177254	-0.166200095	-0.243627232	0.567357466	0.170565626	0.000950849	-0.225041635	0.153620932	-0.240171431	0.041387829	-0.264898256	-0.237545028	-0.551414979	-0.125062346	0.022210417	-0.590092975	-0.438613843	0.200588162	-0.367345105	-0.367645753	-0.169700875	-0.482485944	-0.724635679	-0.515504124	0.066199139	-0.395799242	-0.642690518	-0.346372597
ENSG00000065802	-0.19316563	0.367552658	0.612723348	0.730597452	0.117267036	0.278137669	-0.136774411	-0.07581838	0.291329549	-0.17004541	0.165117243	-0.023363373	-0.230874783	0.476933285	-0.008529462	-0.521125473	-0.233453833	-0.538952553	-0.357861092	0.054551258	0.050617028	0.138231579	-0.564590025	0.206087161	0.410316684	-0.228040316	-0.296193208	0.070266478	-0.189385807	-0.548275183	-0.801548903	-0.774020875	-0.732653504	-0.664536866	0.248690955	-0.499352916	-0.326021855	0.516381182
ENSG00000065809	-0.356878316	0.259767622	-0.27720324	-0.785721483	-0.318365154	-0.74757554	0.742455724	0.769597418	0.006285925	0.61882783	0.533194795	-0.326635057	0.29774688	-0.315097798	-0.038807032	0.439233863	-0.230296631	0.38185755	-0.122434819	-0.216681154	-0.512520153	-0.238031144	0.331794688	-0.807817932	-0.750513468	-0.402296793	0.006900477	-0.168663925	-0.489067079	-0.089211086	0.325991638	0.497652903	0.394225864	0.785728899	0.125554451	0.749336625	0.169583945	-0.497209936
ENSG00000065833	0.539458858	-0.437131094	-0.724255225	-0.75940569	-0.703442617	-0.726092138	0.379154724	0.224563489	-0.545679073	0.128888811	-0.296180125	0.216674953	0.569619645	-0.290078853	0.227114805	0.421437063	-0.101072672	0.012523397	0.018533141	-0.584956628	-0.077946714	0.092552699	0.508201202	-0.187631641	-0.300857857	0.48517223	0.586502077	-0.483399477	-0.083737335	-0.034006614	0.403246064	0.410838651	0.752633004	0.778308027	0.279879725	0.77247674	0.854995091	0.159699471
ENSG00000065882	-0.850326784	0.685419017	0.302117857	-0.201643969	0.129262848	-0.293455319	0.616733976	0.731985945	0.512877356	0.600137264	0.932095071	-0.573894586	-0.017913975	-0.320723353	-0.34531591	0.028577677	-0.183395841	0.249248694	-0.230720571	0.206987518	-0.399882513	-0.280144981	-0.01063394	-0.74582137	-0.54696473	-0.81644043	-0.490894594	0.112071887	-0.524457511	-0.196629497	-0.167470755	0.188352269	-0.193102978	0.280041602	-0.063876524	0.216381772	-0.437683043	-0.285539685
ENSG00000065883	-0.270673086	0.758793929	0.971509368	0.786479366	0.642602072	0.447176702	-0.150198635	0.20103165	0.293556051	-0.250173923	0.212380606	0.265130767	0.160490524	0.313832703	-0.069144806	-0.227634597	0.121476219	0.030911877	-0.53814375	0.047615365	0.064757181	-0.414513633	-0.577898266	0.104286328	0.003001772	-0.51420965	-0.864079526	-0.121324553	-0.378199318	-0.18481528	-0.648404773	-0.423189003	-0.895164761	-0.590266618	-0.353987397	-0.742667321	-0.679271781	0.045631323
ENSG00000065911	0.947477183	-0.579925464	-0.507308748	-0.214789612	-0.544697889	-0.275110937	-0.134329687	-0.234712718	-0.696870917	-0.355426978	-0.746194055	0.650827868	0.505217562	0.012411282	0.311369144	0.099579172	0.015522639	-0.352738828	-0.021163922	-0.536063213	0.287472219	0.258942188	0.25303174	0.412812406	0.18083027	0.834215205	0.566153084	-0.547214668	0.1790212	-0.001658027	0.01316198	-0.008431334	0.468079798	0.264139409	0.231726638	0.270394132	0.8698872	0.569257547
ENSG00000065923	0.169811728	0.016386121	-0.23544865	-0.266412178	0.109242257	-0.085372286	-0.402498565	0.029700834	0.375683398	0.498775018	0.113582099	-0.006219355	0.351737103	-0.516946255	-0.514669371	-0.541220742	0.32439249	0.310770298	0.215490229	0.145613269	0.689683103	0.400436422	0.587234998	-0.271107957	-0.158964873	0.070284076	0.004494735	-0.179904992	-0.055814737	-0.008032808	0.062365674	0.082338744	0.129741128	-0.097183727	0.131590568	0.269646412	0.3054182	0.174332612
ENSG00000065970	0.315988021	-0.102656395	0.452111873	0.815477822	0.484101536	0.766574775	-0.665445294	-0.62770719	-0.148068088	-0.750607804	-0.591143302	0.494999611	-0.093931395	0.341436517	0.261899023	-0.07421218	0.248308294	-0.190683345	-0.121446726	0.025188011	0.338688706	-0.258311377	-0.496526243	0.803929576	0.65181904	0.313016569	-0.200634926	0.193594886	0.417453191	0.286909869	-0.062469256	-0.331742619	-0.442844172	-0.689022528	-0.378419507	-0.860113711	-0.360579644	0.083211395
ENSG00000065978	0.194330853	-0.668404378	-0.691197917	-0.419754509	-0.755067767	-0.416299046	0.175291875	-0.284357274	-0.348388981	0.006158432	-0.313999609	-0.212309385	-0.311343959	0.210880987	0.533008924	0.314960918	-0.558512573	-0.430015302	0.150263177	-0.311461698	-0.32855838	0.179287478	0.018225496	0.079270356	0.389746676	0.490804394	0.905416815	0.363454113	0.308832649	-0.087208227	0.576759692	-0.06998696	0.548809747	0.286484292	0.63801664	0.519720347	0.507034036	-0.159629488
ENSG00000065989	-0.496217017	0.334537614	0.534619897	0.401612199	0.664930049	0.565369865	-0.076556234	-0.038492618	0.11750911	-0.239448337	0.176080113	-0.091070836	-0.394311149	0.129510015	0.024537679	0.246447683	0.149650024	0.249398735	-0.057947316	0.398573685	-0.288767932	-0.587333069	-0.434979318	0.136654247	0.016925189	-0.417432028	-0.543012202	0.466360875	0.161738762	0.484507905	0.109095778	0.154740313	-0.350479683	-0.22445936	-0.636263689	-0.59876674	-0.828721537	-0.685632664
ENSG00000066027	0.821934851	-0.639973968	-0.580911089	-0.319498601	-0.67431091	-0.369124127	0.09296101	-0.171223179	-0.8827766	-0.393469705	-0.710979351	0.533747303	0.393203375	0.019102306	0.509619713	0.401016665	-0.149100988	-0.459720476	-0.108783201	-0.627244271	-0.039541954	0.012303386	0.134996581	0.403406449	0.216675113	0.841935483	0.677040758	-0.346373426	0.26256116	0.11002555	0.227547122	0.146878733	0.628178859	0.494165537	0.200556688	0.348118161	0.819624128	0.344328922
ENSG00000066032	-0.699284128	0.683085452	0.203328695	-0.365671259	-0.123572322	-0.583156221	0.673737024	0.850697605	0.417092302	0.713356294	0.862274912	-0.473118186	0.052246879	0.029912007	-0.157901817	0.017176986	-0.425169309	0.194750269	-0.319219203	-0.014239696	-0.526311432	-0.12566778	-0.020652752	-0.889833609	-0.644998466	-0.805263351	-0.32561774	-0.060637574	-0.747500862	-0.471052185	-0.22534869	-0.042072659	-0.191195143	0.29583912	0.320535553	0.464614553	-0.18545217	-0.406674441
ENSG00000066044	0.053696126	0.542729672	0.601569245	0.306640941	0.172179654	-0.0762058	0.363619408	0.4641794	-0.21167604	-0.400342023	-0.05123464	0.589355826	0.637804152	0.1921544	0.327005734	0.436848864	-0.087380279	0.082642506	-0.679939767	-0.445201032	-0.219594325	-0.682672742	-0.427323232	0.022721474	-0.304694108	-0.253451668	-0.584291776	-0.529885945	-0.53305344	-0.086468369	-0.334596232	-0.0940496	-0.43955429	0.0861705	-0.338446987	-0.300208403	-0.211635103	-0.02641052
ENSG00000066056	0.150593168	0.053745796	0.433162798	0.604651462	-4.54E-05	0.234784085	-0.209050311	-0.250445737	-0.256883564	-0.484969453	-0.355602606	0.266091181	-0.236162568	0.943140368	0.558718222	0.006868708	-0.295558085	-0.451960517	-0.384551046	-0.314961208	-0.275450188	-0.13982765	-0.715074158	0.431017645	0.484218086	0.061187056	-0.006972345	0.127147036	-0.014476282	-0.33174826	-0.271989352	-0.659532565	-0.502508721	-0.536396901	0.242611679	-0.463536047	-0.203948286	-0.067473632
ENSG00000066084	-0.560619135	0.818371541	0.933251147	0.649753062	0.544582317	0.295592277	0.066291056	0.335354819	0.419479059	-0.006263597	0.479943401	-0.123800388	-0.07367716	0.425460852	-0.113916672	-0.205867141	0.027674112	0.094511275	-0.460338491	0.073092818	-0.22500578	-0.325340616	-0.571690375	-0.160980808	-0.122294361	-0.757302552	-0.813424207	0.018486933	-0.489958648	-0.405173076	-0.597315415	-0.388990993	-0.875550172	-0.505737686	-0.19350961	-0.568185651	-0.778149679	-0.073965354
ENSG00000066117	-0.602850842	0.269114309	0.443006358	0.408825242	0.722269635	0.68054199	-0.294274952	-0.185762443	0.376673161	-0.00446828	0.334209646	-0.377843012	-0.622165553	-0.026468306	-0.289480518	-0.143104025	0.275834442	0.216171129	0.178217244	0.665106945	-0.062744136	-0.253398378	-0.260763889	0.090493699	0.139028673	-0.426366513	-0.472494952	0.653593515	0.309005817	0.428140146	0.050112559	0.119427551	-0.330905571	-0.397023729	-0.532476716	-0.5788219	-0.840260047	-0.504346616
ENSG00000066135	0.696157633	-0.317991789	-0.292013813	-0.106899612	-0.410127742	-0.219976837	-0.059563093	-0.077943084	-0.443902782	-0.174268275	-0.410308024	0.426091051	0.353069137	0.064729676	-0.008535329	-0.191246984	0.117367741	-0.309989209	0.038120545	-0.31023851	0.255922223	0.484047588	0.261051779	0.232560471	-0.001565471	0.506057184	0.31072452	-0.638974426	-0.011253652	-0.245940813	-0.417743054	-0.097463488	0.240865643	0.150415739	0.220771879	0.202095154	0.686563354	0.791593285
ENSG00000066136	0.284562969	-0.549149069	-0.481190999	-0.035678007	-0.38038919	0.015607777	-0.334814103	-0.509102473	0.099446213	0.075913822	-0.199126652	-0.177886985	-0.280343165	-0.140864435	-0.164440904	-0.526305795	-0.072188684	-0.462463305	0.388972085	0.157544423	0.451419891	0.730412371	0.267797575	0.24340542	0.511247794	0.503238671	0.600557899	0.157183614	0.393601597	-0.173222228	-0.077668561	-0.272581396	0.247212145	-0.204566828	0.486753013	0.176315686	0.465147497	0.666506844
ENSG00000066185	-0.180804406	0.203574629	0.022039037	-0.261976073	-0.218261194	-0.417737538	0.42695572	0.464185202	-0.296036867	0.198023499	0.197100135	-0.155520283	0.197336195	0.116863024	0.30590391	0.439088176	-0.206743365	-0.00150268	-0.435926811	-0.505466775	-0.58194332	-0.486480697	-0.146577214	-0.325300636	-0.208599813	-0.181677709	0.015650042	0.069608855	-0.254172941	-0.153517024	0.303525695	0.232959086	0.149460964	0.410727877	0.091486333	0.289594277	-0.01587577	-0.42788337
ENSG00000066230	-0.328160664	0.524818728	0.788003505	0.746904598	0.709554571	0.62289151	-0.392085799	-0.126925694	0.54459325	-0.161589867	0.175815401	0.037578143	-0.293397064	0.457361665	-0.215955314	-0.445471683	0.177058476	0.184336571	-0.044112558	0.433307129	0.184416064	0.022029199	-0.43539782	0.121224743	0.075097924	-0.520268596	-0.686789407	0.077488646	-0.18218409	-0.155063626	-0.56145136	-0.524347393	-0.87564641	-0.825503235	-0.222685344	-0.734659287	-0.719194358	-0.064513257
ENSG00000066248	0.179438523	-0.303144522	-0.193875132	0.032375542	-0.158341712	0.070754863	-0.187598831	-0.370021804	0.092633294	-0.141446176	-0.264143255	0.10210634	-0.34864418	0.358489719	0.126360751	-0.164861712	-0.254733385	-0.135646506	0.328651227	0.236160806	0.12520312	0.456809999	-0.025715174	0.186696145	0.199551064	0.179706532	0.300789248	0.023326663	0.124115067	-0.052251927	-0.110568732	-0.411052178	-0.049261038	-0.2719807	0.337780482	0.010194038	0.176970836	0.017442026
ENSG00000066279	-0.410950297	0.742921483	0.965080742	0.735508105	0.49561714	0.323421591	0.077745643	0.261162038	0.175208586	-0.292311696	0.230063876	0.146373426	0.003946876	0.55709162	0.213410465	0.057767617	-0.129254953	-0.040702117	-0.638946238	-0.094882389	-0.31990646	-0.599463007	-0.783086127	0.054833183	0.026838362	-0.589716862	-0.75820721	0.046315155	-0.413635575	-0.246125121	-0.478077843	-0.442522773	-0.872167873	-0.482297208	-0.246928432	-0.674299316	-0.760130417	-0.235799585
ENSG00000066322	0.259115501	-0.655644657	-0.403357558	0.084218676	-0.476228967	0.035876499	-0.251573045	-0.644443927	-0.183515344	-0.237523196	-0.460406161	-0.114637469	-0.549223715	0.468651175	0.443449986	-0.07019528	-0.421301642	-0.580712147	0.223705565	-0.084797991	-0.045802	0.386256937	-0.197732289	0.424605373	0.731282729	0.527711293	0.761636597	0.450808358	0.464191346	-0.151272111	0.239312031	-0.448157003	0.167061065	-0.272301885	0.597402934	0.055475163	0.291532286	0.09994711
ENSG00000066379	0.319246693	-0.590797342	-0.664081128	-0.534442403	-0.57176469	-0.374556495	0.421862351	-0.058921589	-0.532023284	-0.144808129	-0.291219569	0.009885153	0.06658126	-0.271450791	0.20092571	0.513565233	-0.059578675	-0.103493581	0.271542262	-0.223665813	-0.234627975	0.091788086	0.332555392	0.08097644	-0.097311577	0.46843834	0.577958364	-0.177504749	0.244647469	0.193648718	0.358672015	0.482055851	0.728453547	0.712988904	0.008629296	0.473696285	0.540283084	0.223156651
ENSG00000066382	-0.618041937	0.224508093	-0.045496551	-0.374092958	-0.316467874	-0.497070705	0.682254541	0.487227926	0.030803128	0.385257165	0.50508626	-0.554532918	-0.256192273	0.188619357	0.30173515	0.470627572	-0.564373027	-0.008831765	-0.245541636	-0.187289346	-0.837978202	-0.372798003	-0.222313275	-0.550576464	-0.239920255	-0.459501705	0.099248152	0.381232676	-0.296711509	-0.213885988	0.342288765	0.110243946	0.10648735	0.415268358	0.298147866	0.423055953	-0.195416352	-0.684059221
ENSG00000066405	-0.278055828	-0.117138375	0.046620199	0.242603645	-0.060944213	0.186380035	-0.108942579	-0.352486657	0.262379596	-0.099533188	-0.00376208	-0.220113896	-0.673144019	0.462538528	0.278718473	-0.090273918	-0.528450761	-0.31925499	0.105711944	0.298973036	-0.166268764	0.114891812	-0.40966386	0.153352152	0.45850888	-0.062655233	0.211470725	0.568185408	0.179117561	-0.052403497	0.029250538	-0.53604577	-0.255072157	-0.426780178	0.369751144	-0.165158635	-0.242910884	-0.332549222
[truncated: 17,695 more rows]
