# Supplementary material for: High-content screening identifies a small molecule that restores AP-4-dependent protein trafficking in neuronal models of AP-4-associated hereditary spastic paraplegia
Source: Nat Commun. 2024 Jan 17;15:584. doi: 10.1038/s41467-023-44264-1 (PMC10794252; doi:10.1038/s41467-023-44264-1)
Supplement: Supplementary file 4 — Source Data [file 41467_2023_44264_MOESM4_ESM.zip › Source_Data_file_3_Fig_1l-m.csv]

Plate ID	Well Name	Compound ID	ATG9A Ratio	ATG9A F.U. Inside TGN	Cell Count per Well	Z-Score [ATG9A Ratio]	Z-Score [ATG9A F.U. Inside TGN]	Z-Score [Cell Count]	Class
1	A01	P01_1	1.358313151	4303.695582	413	0.346023495	0.523706426	-0.2246264	Compound
1	A02	P01_2	1.40822722	4581.978473	220	4.120204688	3.475556046	-3.406490264	Toxic Compound
1	A03	P01_3	1.398898212	4711.734869	331	3.414805088	4.851930162	-1.576506383	Compound
1	A04	P01_4	1.366305112	4452.005489	409	0.950324215	2.0968845	-0.290571765	Compound
1	A05	P01_5	1.377578792	4596.468679	338	1.802767461	3.629259024	-1.461101994	Compound
1	A06	P01_6	1.344340667	4342.72809	466	-0.710485942	0.937738685	0.649149687	Compound
1	A07	P01_7	1.333589823	4371.662059	509	-1.523395718	1.244652003	1.358062362	Compound
1	A08	P01_8	1.335860232	4420.970851	467	-1.351721927	1.767688609	0.665636029	Compound
1	A09	P01_9	1.381573475	4431.720078	358	2.104819785	1.881709638	-1.131375169	Compound
1	A10	P01_10	1.454169545	4767.916743	413	7.594068131	5.447872093	-0.2246264	Compound
1	A11	P01_11	1.33941563	4367.720648	507	-1.082885625	1.202843997	1.325089679	Compound
1	A12	P01_12	1.354650063	4330.268818	463	0.069044298	0.805578575	0.599690663	Compound
1	A13	P01_13	1.349455363	4430.632012	501	-0.323745484	1.870168119	1.226171631	Compound
1	A14	P01_14	1.325938322	4140.224074	516	-2.101953026	-1.210296362	1.47346675	Compound
1	A15	P01_15	1.372287286	4629.223868	424	1.402657803	3.976705437	-0.043276646	Compound
1	A16	P01_16	1.356746752	4407.243662	472	0.227582459	1.622079235	0.748067735	Compound
1	A17	P01_17	1.335441311	4179.688721	481	-1.383398037	-0.791680245	0.896444806	Compound
1	A18	P01_18	1.327258066	4314.318647	455	-2.002162484	0.636389208	0.467799933	Compound
1	A19	P01_19	1.360403571	4435.890931	477	0.504087657	1.92595142	0.830499441	Compound
1	A20	P01_20	1.398128024	4357.604375	458	3.356568366	1.095536946	0.517258957	Compound
1	A21	P01_21	1.374780952	4294.395123	423	1.5912128	0.425053015	-0.059762987	Compound
1	A22	P01_22	1.33196585	4108.732831	438	-1.646190101	-1.544335631	0.187532132	Compound
1	A23	P01_23	1.36492904	4377.630683	359	0.846274539	1.307963406	-1.114888828	Negative Control
1	A24	P01_24	1.127912242	3266.990481	358	-17.07541285	-10.47300827	-1.131375169	Positive Control
1	B01	P01_25	1.687324128	5673.566696	386	25.22371957	15.05443633	-0.669757614	Compound
1	B02	P01_26	1.366369774	4392.065295	363	0.95521356	1.461076678	-1.048943463	Compound
1	B03	P01_27	1.355026657	4393.003174	303	0.097519943	1.471025108	-2.038123939	Toxic Compound
1	B04	P01_28	1.377731242	4550.078071	363	1.814294764	3.137176675	-1.048943463	Compound
1	B05	P01_29	1.313000177	4221.671155	447	-3.080252444	-0.346357029	0.335909203	Active Compound
1	B06	P01_30	1.354144497	4515.197084	423	0.030816715	2.767181136	-0.059762987	Compound
1	B07	P01_31	1.348270678	4284.152696	318	-0.413323795	0.316407801	-1.79082882	Compound
1	B08	P01_32	1.398513863	4485.923984	407	3.385743014	2.45667053	-0.323544447	Compound
1	B09	P01_33	1.363543821	4382.587975	575	0.741533193	1.360547237	2.446160885	Compound
1	B10	P01_34	1.320313758	4443.429905	627	-2.527246462	2.005920107	3.303450631	Compound
1	B11	P01_35	1.341888545	4410.484406	512	-0.895899671	1.656455006	1.407521385	Compound
1	B12	P01_36	1.381191976	4303.701378	532	2.075973245	0.523767906	1.737248211	Compound
1	B13	P01_37	1.353707567	4146.217575	595	-0.002221159	-1.146721078	2.77588771	Compound
1	B14	P01_38	1.33510957	4287.665272	530	-1.408482175	0.353666995	1.704275528	Compound
1	B15	P01_39	1.345413248	4230.76781	587	-0.629384279	-0.249865443	2.64399698	Compound
1	B16	P01_40	1.35626541	4303.50626	461	0.191186488	0.521698217	0.566717981	Compound
1	B17	P01_41	1.380025419	4494.047199	460	1.98776573	2.542836478	0.55023164	Compound
1	B18	P01_42	1.340578008	4340.25696	527	-0.994994054	0.911526494	1.654816504	Compound
1	B19	P01_43	1.308179642	4601.442163	523	-3.444750286	3.682014609	1.588871139	Active Compound
1	B20	P01_44	1.300731524	4009.195004	511	-4.007929121	-2.600170202	1.391035044	Active Compound
1	B21	P01_45	1.344909131	4312.492941	480	-0.667502374	0.617023269	0.879958465	Compound
1	B22	P01_46	1.417729159	4603.116032	483	4.838680281	3.699769957	0.929417489	Compound
1	B23	P01_47	1.332099932	4016.256527	407	-1.636051702	-2.525266014	-0.323544447	Negative Control
1	B24	P01_48	1.117638693	3368.438068	371	-17.85223263	-9.396916172	-0.917052733	Positive Control
1	C01	P01_49	1.375959757	4562.736437	307	1.680346484	3.271448648	-1.972178574	Compound
1	C02	P01_50	1.646668259	5360.010855	43	22.149584	11.72843348	-6.324572667	Toxic Compound
1	C03	P01_51	1.357431728	4352.104576	416	0.279375934	1.037198542	-0.175167376	Compound
1	C04	P01_52	1.354361194	4424.379283	504	0.047201896	1.803843109	1.275630655	Compound
1	C05	P01_53	1.367548583	4422.839832	420	1.044347511	1.787513582	-0.109222011	Compound
1	C06	P01_54	1.351139329	4353.412477	485	-0.196414851	1.051071932	0.962390171	Compound
1	C07	P01_55	1.397735997	4447.545458	451	3.326925785	2.049575301	0.401854568	Compound
1	C08	P01_56	1.393852854	4424.684776	474	3.033307513	1.807083586	0.781040417	Compound
1	C09	P01_57	1.373978764	4418.395615	567	1.530556518	1.740372128	2.314270155	Compound
1	C10	P01_58	1.404667338	4404.677058	518	3.851029285	1.594854316	1.506439433	Compound
1	C11	P01_59	1.347180759	4159.579997	577	-0.495736476	-1.004980923	2.479133567	Compound
1	C12	P01_60	1.331672106	4272.564076	549	-1.668401124	0.19348302	2.017516012	Compound
1	C13	P01_61	1.305494028	4170.928593	284	-3.647819172	-0.884602165	-2.351364423	Toxic Compound
1	C14	P01_62	1.349411719	4268.938125	507	-0.327045572	0.155021216	1.325089679	Compound
1	C15	P01_63	1.413568312	4426.096602	513	4.524063762	1.822059347	1.424007727	Compound
1	C16	P01_64	1.361653099	4293.311829	530	0.598568922	0.413562115	1.704275528	Compound
1	C17	P01_65	1.327614563	4183.884135	544	-1.975206463	-0.747177936	1.935084306	Compound
1	C18	P01_66	1.324708753	4251.12532	529	-2.194925114	-0.0339258	1.687789187	Compound
1	C19	P01_67	1.363666191	4390.017044	502	0.750786036	1.439350122	1.242657973	Compound
1	C20	P01_68	1.324809294	4134.237755	459	-2.187322877	-1.273795463	0.533745298	Compound
1	C21	P01_69	1.349182466	4126.524188	480	-0.344380223	-1.355616123	0.879958465	Compound
1	C22	P01_70	1.352027526	4355.132014	370	-0.129255072	1.069311697	-0.933539074	Compound
1	C23	P01_71	1.345727654	4184.725884	383	-0.60561091	-0.738249192	-0.719216638	Negative Control
1	C24	P01_72	1.11726485	3246.996887	276	-17.8805002	-10.68508773	-2.483255153	Positive Control
1	D01	P01_73	1.362736672	4751.311824	378	0.680501717	5.271737572	-0.801648344	Compound
1	D02	P01_74	1.331701494	4517.58132	487	-1.666178972	2.79247161	0.995362854	Compound
1	D03	P01_75	1.36493318	4291.010915	403	0.846587573	0.389155468	-0.389489812	Compound
1	D04	P01_76	1.363217255	4386.631034	409	0.716840314	1.403433461	-0.290571765	Compound
1	D05	P01_77	1.35351784	4308.27157	478	-0.016567117	0.572245624	0.846985782	Compound
1	D06	P01_78	1.353717788	4473.779593	545	-0.0014483	2.32785048	1.951570647	Compound
1	D07	P01_79	1.357744372	4426.837598	556	0.30301608	1.829919366	2.132920401	Compound
1	D08	P01_80	1.325122263	4346.63446	492	-2.163658152	0.979174997	1.07779456	Compound
1	D09	P01_81	1.358111963	4372.329011	588	0.330810991	1.251726609	2.660483321	Compound
1	D10	P01_82	1.325580101	4197.435898	545	-2.129039441	-0.60342937	1.951570647	Compound
1	D11	P01_83	1.34123955	4223.908948	560	-0.944972461	-0.322619931	2.198865766	Compound
1	D12	P01_84	1.35521386	4318.718197	557	0.111675063	0.683056863	2.149406742	Compound
1	D13	P01_85	1.337303895	4362.646766	642	-1.242561438	1.149023453	3.55074575	Compound
1	D14	P01_86	1.367579944	4245.950846	443	1.046718846	-0.088813361	0.269963838	Compound
1	D15	P01_87	1.350132472	4331.389133	578	-0.272546911	0.817462171	2.495619909	Compound
1	D16	P01_88	1.329984813	4320.662118	509	-1.795983432	0.703676753	1.358062362	Compound
1	D17	P01_89	1.862832737	6031.374139	369	38.49455291	18.84983231	-0.950025415	Compound
1	D18	P01_90	1.346018018	4291.596643	534	-0.583655435	0.395368502	1.770220893	Compound
1	D19	P01_91	1.362878861	4282.99052	518	0.691253175	0.30408017	1.506439433	Compound
1	D20	P01_92	1.3412024	4271.808371	543	-0.947781554	0.185466977	1.918597965	Compound
1	D21	P01_93	1.473456057	4730.904944	529	9.05239024	5.055274243	1.687789187	Compound
1	D22	P01_94	1.342936088	4364.909922	569	-0.81669122	1.173029586	2.347242837	Compound
1	D23	P01_95	1.357797633	4381.769786	386	0.307043331	1.351868404	-0.669757614	Negative Control
1	D24	P01_96	1.110832708	3336.970366	383	-18.36685749	-9.730705734	-0.719216638	Positive Control
1	E01	P01_97	1.434918144	4809.639958	443	6.138400839	5.890445677	0.269963838	Compound
1	E02	P01_98	1.347406521	4281.265425	433	-0.478665742	0.285781449	0.105100426	Compound
1	E03	P01_99	1.393854826	4652.547037	458	3.033456586	4.224102922	0.517258957	Compound
1	E04	P01_100	1.447719691	4654.56448	511	7.106371635	4.245502687	1.391035044	Compound
1	E05	P01_101	1.306471198	4173.010216	626	-3.5739319	-0.862521619	3.286964289	Active Compound
1	E06	P01_102	1.347289815	4420.512079	499	-0.487490359	1.762822245	1.193198949	Compound
1	E07	P01_103	1.363937308	4512.837533	561	0.77128612	2.742152506	2.215352107	Compound
1	E08	P01_104	1.338662126	4432.965056	563	-1.139860764	1.894915581	2.24832479	Compound
1	E09	P01_105	1.377276638	4427.185293	590	1.779920582	1.833607495	2.693456004	Compound
1	E10	P01_106	1.360919239	4449.80155	558	0.543079162	2.073506504	2.165893083	Compound
1	E11	P01_107	1.373335844	4426.079438	533	1.481943023	1.821877282	1.753734552	Compound
1	E12	P01_108	1.340805737	4306.030203	509	-0.977774619	0.548470615	1.358062362	Compound
1	E13	P01_109	1.324376285	4307.779111	732	-2.220064265	0.567021929	5.034516463	Compound
1	E14	P01_110	1.33025556	4157.64062	619	-1.775511266	-1.025552612	3.171559901	Compound
1	E15	P01_111	1.329331848	4188.64332	496	-1.845356408	-0.696695499	1.143739925	Compound
1	E16	P01_112	1.397990196	4480.305347	385	3.346146703	2.397071568	-0.686243955	Compound
1	E17	P01_113	1.375807164	4298.116113	579	1.668808404	0.464522933	2.51210625	Compound
1	E18	P01_114	1.355866889	4327.771311	535	0.161052904	0.779086594	1.786707234	Compound
1	E19	P01_115	1.308057112	4143.051053	591	-3.454015233	-1.180309549	2.709942345	Active Compound
1	E20	P01_116	1.349940256	4329.514313	583	-0.287081008	0.797575261	2.578051615	Compound
1	E21	P01_117	1.369110297	4308.318014	420	1.162434292	0.572738273	-0.109222011	Compound
1	E22	P01_118	1.346277933	4179.044352	557	-0.564002344	-0.798515305	2.149406742	Compound
1	E23	P01_119	1.356808277	4149.195471	419	0.23223463	-1.115133433	-0.125708352	Negative Control
1	E24	P01_120	1.089582326	3312.07971	473	-19.97367483	-9.994730135	0.764554076	Positive Control
1	F01	P01_121	1.333583028	4642.13483	548	-1.523909502	4.113656789	2.001029671	Compound
1	F02	P01_122	1.378207308	4454.794201	429	1.85029184	2.126465401	0.039155061	Compound
1	F03	P01_123	1.371126656	4344.273701	398	1.314898406	0.954133553	-0.471921519	Compound
1	F04	P01_124	1.366385688	4512.838536	606	0.956416876	2.742163145	2.957237464	Compound
1	F05	P01_125	1.327293273	4295.923422	566	-1.999500353	0.441264248	2.297783814	Compound
1	F06	P01_126	1.36055793	4316.971569	566	0.515759241	0.664529734	2.297783814	Compound
1	F07	P01_127	1.331360488	4333.450122	540	-1.691963695	0.839323844	1.869138941	Compound
1	F08	P01_128	1.352630316	4356.363508	645	-0.083675978	1.08237461	3.600204773	Compound
1	F09	P01_129	1.441949816	4389.566123	609	6.670090717	1.434567036	3.006696488	Compound
1	F10	P01_130	1.305947094	4621.495295	591	-3.613561228	3.894725602	2.709942345	Active Compound
1	F11	P01_131	1.333345764	4239.224449	608	-1.541849868	-0.160162743	2.990210147	Compound
1	F12	P01_132	1.291900516	4010.60395	509	-4.675673231	-2.585224991	1.358062362	Active Compound
1	F13	P01_133	1.327909206	4384.816436	684	-1.952927432	1.384185348	4.243172083	Compound
1	F14	P01_134	1.348725561	4330.563697	619	-0.378928416	0.808706466	3.171559901	Compound
1	F15	P01_135	1.369196132	4436.413863	583	1.168924619	1.931498353	2.578051615	Compound
1	F16	P01_136	1.310193181	4311.707581	555	-3.292499423	0.608692665	2.11643406	Active Compound
1	F17	P01_137	1.360741131	4174.988164	482	0.529611758	-0.841540793	0.912931147	Compound
1	F18	P01_138	1.778314832	10290.80549	234	32.10385204	64.03119715	-3.175681486	Toxic Compound
1	F19	P01_139	1.363286402	4167.637031	583	0.722068796	-0.919516981	2.578051615	Compound
1	F20	P01_140	1.348864024	4332.703656	483	-0.368458761	0.831405803	0.929417489	Compound
1	F21	P01_141	1.333161681	4287.275125	578	-1.555769041	0.349528561	2.495619909	Compound
1	F22	P01_142	1.319016108	4174.99509	487	-2.625366421	-0.841467326	0.995362854	Compound
1	F23	P01_143	1.343188394	4268.096747	467	-0.797613407	0.146096408	0.665636029	Negative Control
1	F24	P01_144	1.104598337	3272.187691	426	-18.83826057	-10.41787954	-0.010303963	Positive Control
1	G01	P01_145	1.376094723	4525.820973	411	1.690551763	2.879872659	-0.257599082	Compound
1	G02	P01_146	1.373286913	4504.50182	490	1.478243151	2.653732513	1.044821878	Compound
1	G03	P01_147	1.355689092	4443.591672	511	0.147609055	2.007636029	1.391035044	Compound
1	G04	P01_148	1.333995561	4213.053162	509	-1.492716399	-0.437771271	1.358062362	Compound
1	G05	P01_149	1.358772503	4353.829522	568	0.380756718	1.055495683	2.330756496	Compound
1	G06	P01_150	1.524908867	4672.240002	469	12.94292116	4.432993491	0.698608711	Compound
1	G07	P01_151	1.380297331	4478.469432	654	2.00832598	2.377597338	3.748581845	Compound
1	G08	P01_152	1.348345542	4392.607009	603	-0.407663014	1.466822839	2.90777844	Compound
1	G09	P01_153	1.337653392	4201.329421	613	-1.216134754	-0.56212933	3.072641853	Compound
1	G10	P01_154	1.347755508	4430.601554	582	-0.452277637	1.86984504	2.561565274	Compound
1	G11	P01_155	1.321603553	4269.046922	622	-2.429720392	0.156175266	3.221018924	Compound
1	G12	P01_156	1.329086345	4284.183284	581	-1.863919773	0.316732259	2.545078933	Compound
1	G13	P01_157	1.363074585	4314.264243	607	0.706052528	0.635812125	2.973723805	Compound
1	G14	P01_158	1.420617115	4541.155405	607	5.057048927	3.042530655	2.973723805	Compound
1	G15	P01_159	1.364483006	4433.653943	585	0.812548281	1.90222286	2.611024298	Compound
1	G16	P01_160	1.323517588	4272.145175	590	-2.284993414	0.189039582	2.693456004	Compound
1	G17	P01_161	1.352712245	4471.979207	604	-0.077481002	2.30875312	2.924264782	Compound
1	G18	P01_162	1.299944617	4118.132889	558	-4.067429988	-1.444625737	2.165893083	Active Compound
1	G19	P01_163	1.351784844	4399.700577	554	-0.147605104	1.54206694	2.099947718	Compound
1	G20	P01_164	1.339472399	4295.377885	521	-1.078593099	0.435477535	1.555898457	Compound
1	G21	P01_165	1.316290878	4102.452821	583	-2.831430762	-1.610950022	2.578051615	Compound
1	G22	P01_166	1.749540598	6189.128221	503	29.92812933	20.52318824	1.259144314	Compound
1	G23	P01_167	1.344345779	4308.355784	484	-0.710099421	0.573138913	0.94590383	Negative Control
1	G24	P01_168	1.137418437	3302.205519	402	-16.35661549	-10.09946933	-0.405976154	Positive Control
1	H01	P01_169	1.350039679	4563.24503	567	-0.279563306	3.276843483	2.314270155	Compound
1	H02	P01_170	1.370632473	4476.042217	508	1.277531518	2.351850971	1.34157602	Compound
1	H03	P01_171	1.319998861	4220.959349	465	-2.551056959	-0.353907419	0.632663346	Compound
1	H04	P01_172	1.421093275	4668.225593	534	5.093053094	4.390411169	1.770220893	Compound
1	H05	P01_173	1.381213591	4304.542395	536	2.077607605	0.532688885	1.803193576	Compound
1	H06	P01_174	1.305835713	4316.472767	583	-3.621983179	0.659238756	2.578051615	Active Compound
1	H07	P01_175	1.355493078	4322.547125	534	0.132787694	0.72367172	1.770220893	Compound
1	H08	P01_176	1.310057093	4793.987881	645	-3.302789563	5.724418303	3.600204773	Active Compound
1	H09	P01_177	1.331406404	4199.281975	624	-1.688491802	-0.583847348	3.253991607	Compound
1	H10	P01_178	1.356120144	4421.668441	588	0.180202373	1.775088204	2.660483321	Compound
1	H11	P01_179	1.333261426	4147.261064	675	-1.548226999	-1.135652404	4.094795011	Compound
1	H12	P01_180	1.325397283	4286.58395	602	-2.142862929	0.342197012	2.891292099	Compound
1	H13	P01_181	1.328307592	4403.312141	607	-1.922804062	1.580376136	2.973723805	Compound
1	H14	P01_182	1.36002336	4427.187373	578	0.475338489	1.833629559	2.495619909	Compound
1	H15	P01_183	1.328493144	4168.57792	640	-1.908773786	-0.909536623	3.517773067	Compound
1	H16	P01_184	1.343075758	4235.375977	637	-0.806130246	-0.20098491	3.468314043	Compound
1	H17	P01_185	1.344059754	4304.552543	630	-0.731726802	0.532796529	3.352909654	Compound
1	H18	P01_186	1.368663171	4417.984907	604	1.128625501	1.736015596	2.924264782	Compound
1	H19	P01_187	1.348709599	4187.168558	641	-0.380135391	-0.712338845	3.534259408	Compound
1	H20	P01_188	1.445872525	4537.412187	491	6.966700797	3.002824956	1.061308219	Compound
1	H21	P01_189	1.363517487	4925.248066	499	0.739541941	7.116743666	1.193198949	Compound
1	H22	P01_190	1.295749811	4262.365874	607	-4.384614274	0.085306917	2.973723805	Active Compound
1	H23	P01_191	1.356761407	4209.203299	504	0.228690634	-0.478608192	1.275630655	Negative Control
1	H24	P01_192	1.084675627	3259.624691	486	-20.34468787	-10.55113994	0.978876513	Positive Control
1	I01	P01_193	1.348595877	4543.53282	483	-0.38873429	3.067748775	0.929417489	Compound
1	I02	P01_194	1.375426021	4511.300055	469	1.639988791	2.725843907	0.698608711	Compound
1	I03	P01_195	1.380361369	4515.952899	568	2.013168105	2.775198346	2.330756496	Compound
1	I04	P01_196	1.44408587	4769.868572	436	6.83160539	5.468575866	0.154559449	Compound
1	I05	P01_197	1.325280247	4224.142254	461	-2.151712431	-0.320145168	0.566717981	Compound
1	I06	P01_198	1.347612868	4236.350313	465	-0.463063175	-0.190649767	0.632663346	Compound
1	I07	P01_199	1.359487154	4218.91848	582	0.43479405	-0.375555672	2.561565274	Compound
1	I08	P01_200	1.354809596	4046.465623	560	0.081107213	-2.204826952	2.198865766	Compound
1	I09	P01_201	1.356200701	4245.47108	515	0.186293587	-0.093902416	1.456980409	Compound
1	I10	P01_202	1.361394396	4287.513738	540	0.579007467	0.352059618	1.869138941	Compound
1	I11	P01_203	1.341484213	4360.901754	594	-0.926472629	1.130513465	2.759401369	Compound
1	I12	P01_204	1.349560425	4276.525652	583	-0.315801374	0.235504923	2.578051615	Compound
1	I13	P01_205	1.355062812	4061.918907	600	0.100253741	-2.04090825	2.858319417	Compound
1	I14	P01_206	1.365498637	4390.212792	676	0.889343785	1.441426493	4.111281353	Compound
1	I15	P01_207	1.340850431	4234.464866	598	-0.97439514	-0.210649402	2.825346734	Compound
1	I16	P01_208	1.329894291	4206.191881	558	-1.802828082	-0.510551418	2.165893083	Compound
1	I17	P01_209	1.332555337	4213.84807	673	-1.601616862	-0.429339387	4.061822329	Compound
1	I18	P01_210	1.338268251	4290.926804	525	-1.169643065	0.388263272	1.621843822	Compound
1	I19	P01_211	1.338661674	4234.643762	559	-1.139894947	-0.208751785	2.182379425	Compound
1	I20	P01_212	1.354179115	4254.565457	467	0.03343426	0.002565007	0.665636029	Compound
1	I21	P01_213	1.331661901	4304.313416	517	-1.669172791	0.53026002	1.489953092	Compound
1	I22	P01_214	1.364793315	4465.861503	541	0.836011906	2.243860369	1.885625282	Compound
1	I23	P01_215	1.356068365	4308.195165	466	0.176287224	0.571435168	0.649149687	Negative Control
1	I24	P01_216	1.101457777	3198.860969	465	-19.0757295	-11.19568322	0.632663346	Positive Control
1	J01	P01_217	1.346466429	4408.141766	415	-0.549749478	1.631605756	-0.191653717	Compound
1	J02	P01_218	1.342396067	4517.554136	560	-0.857524118	2.792183259	2.198865766	Compound
1	J03	P01_219	1.351523124	4340.837275	526	-0.167394691	0.91768211	1.638330163	Compound
1	J04	P01_220	1.332104907	4230.359279	568	-1.6356755	-0.254198882	2.330756496	Compound
1	J05	P01_221	1.39116348	4388.009336	540	2.829954311	1.41805362	1.869138941	Compound
1	J06	P01_222	1.328493502	4288.378818	453	-1.908746786	0.361235841	0.434827251	Compound
1	J07	P01_223	1.355264483	4371.838299	500	0.115502808	1.246521445	1.20968529	Compound
1	J08	P01_224	1.72818156	7275.109375	2	28.31309611	32.04259228	-7.000512659	Toxic Compound
1	J09	P01_225	1.357893621	4652.838559	604	0.314301361	4.227195204	2.924264782	Compound
1	J10	P01_226	1.354107169	4518.547866	627	0.027994186	2.802724121	3.303450631	Compound
1	J11	P01_227	1.317807857	4242.094401	589	-2.716726541	-0.1297201	2.676969663	Compound
1	J12	P01_228	1.347690178	4432.359301	605	-0.457217443	1.888490113	2.940751123	Compound
1	J13	P01_229	1.367988214	4366.514961	588	1.077589573	1.190054829	2.660483321	Compound
1	J14	P01_230	1.354204305	4157.692174	543	0.035338956	-1.02500576	1.918597965	Compound
1	J15	P01_231	1.347386816	4328.893891	650	-0.480155747	0.790994216	3.68263648	Compound
1	J16	P01_232	1.332203095	4388.866437	558	-1.628251169	1.427145208	2.165893083	Compound
1	J17	P01_233	1.365602126	4355.745514	531	0.897168981	1.075819319	1.720761869	Compound
1	J18	P01_234	1.333320261	4228.360098	559	-1.543778212	-0.275404935	2.182379425	Compound
1	J19	P01_235	1.338101884	4332.361788	533	-1.182222667	0.827779483	1.753734552	Compound
1	J20	P01_236	1.329045669	4264.011064	581	-1.86699543	0.102758056	2.545078933	Compound
1	J21	P01_237	1.334526071	4502.205197	471	-1.452602607	2.629371383	0.731581394	Compound
1	J22	P01_238	1.356218788	4171.705946	406	0.187661245	-0.876356494	-0.340030789	Compound
1	J23	P01_239	1.378338261	4310.460057	508	1.860193662	0.595459716	1.34157602	Negative Control
1	J24	P01_240	1.107199868	3408.765284	391	-18.64154948	-8.969150467	-0.587325908	Positive Control
1	K01	P01_241	1.374707452	4488.749149	388	1.585655199	2.486638101	-0.636784931	Compound
1	K02	P01_242	1.358775753	4342.213936	328	0.381002491	0.932284863	-1.625965407	Compound
1	K03	P01_243	1.327175272	4191.370457	549	-2.008422867	-0.667767747	2.017516012	Compound
1	K04	P01_244	1.332158242	4314.479085	526	-1.631642634	0.638091033	1.638330163	Compound
1	K05	P01_245	1.360861284	4373.714786	425	0.538696983	1.266426038	-0.026790305	Compound
1	K06	P01_246	1.429411975	4471.468067	547	5.722059762	2.303331269	1.98454333	Compound
1	K07	P01_247	1.363926288	4178.854124	485	0.770452869	-0.800533124	0.962390171	Compound
1	K08	P01_248	1.355228111	4359.499377	571	0.112752583	1.115637933	2.38021552	Compound
1	K09	P01_249	1.349806715	4473.216621	531	-0.297178556	2.321878828	1.720761869	Compound
1	K10	P01_250	1.374406297	4384.906237	574	1.562883836	1.3851379	2.429674544	Compound
1	K11	P01_251	1.24165664	4185.027072	470	-8.474792324	-0.73505438	0.715095052	Active Compound
1	K12	P01_252	1.339078731	4265.164689	605	-1.108359763	0.114994983	2.940751123	Compound
1	K13	P01_253	1.326240675	4193.639777	506	-2.079091024	-0.64369623	1.308603338	Compound
1	K14	P01_254	1.343815926	4418.636721	591	-0.750163525	1.742929628	2.709942345	Compound
1	K15	P01_255	1.450632856	4974.66196	512	7.326646389	7.640895128	1.407521385	Compound
1	K16	P01_256	1.367816122	4559.045813	638	1.064577124	3.232300834	3.484800385	Compound
1	K17	P01_257	1.373089372	4431.994397	547	1.46330642	1.884619441	1.98454333	Compound
1	K18	P01_258	1.313106537	4231.883906	527	-3.072210185	-0.238026599	1.654816504	Active Compound
1	K19	P01_259	1.338337439	4210.586302	554	-1.164411481	-0.463938168	2.099947718	Compound
1	K20	P01_260	1.334139641	4309.053378	520	-1.481822015	0.580538551	1.539412115	Compound
1	K21	P01_261	1.318193746	4210.698132	527	-2.687548124	-0.462751945	1.654816504	Compound
1	K22	P01_262	1.348251008	4319.452706	502	-0.414811065	0.690848072	1.242657973	Compound
1	K23	P01_263	1.351986193	4295.550192	461	-0.132380439	0.43730526	0.566717981	Negative Control
1	K24	P01_264	1.110223452	3384.654288	366	-18.41292546	-9.224904725	-0.999484439	Positive Control
1	L01	P01_265	1.344196537	4371.274226	327	-0.721384144	1.240538114	-1.642451748	Compound
1	L02	P01_266	1.248198428	4102.90004	381	-7.980144341	-1.606206204	-0.75218932	Active Compound
1	L03	P01_267	1.353956384	4345.929636	334	0.016592807	0.971698668	-1.52704736	Compound
1	L04	P01_268	1.341264192	4427.235596	508	-0.94310924	1.834141078	1.34157602	Compound
1	L05	P01_269	1.345560773	4990.219326	630	-0.618229376	7.805917867	3.352909654	Compound
1	L06	P01_270	1.362979893	4186.665744	496	0.698892537	-0.717672379	1.143739925	Compound
1	L07	P01_271	1.344800477	4442.625515	506	-0.675718102	1.997387645	1.308603338	Compound
1	L08	P01_272	1.330885993	4235.520615	533	-1.727841944	-0.199450681	1.753734552	Compound
1	L09	P01_273	1.327405743	4384.285996	583	-1.990996133	1.378558775	2.578051615	Compound
1	L10	P01_274	1.323944298	4111.644587	500	-2.252728326	-1.513449558	1.20968529	Compound
1	L11	P01_275	1.328507934	4305.673309	557	-1.907655488	0.544684908	2.149406742	Compound
1	L12	P01_276	1.423129471	4511.540864	447	5.247017169	2.728398258	0.335909203	Compound
1	L13	P01_277	1.311967172	4262.268491	567	-3.158361601	0.084273939	2.314270155	Active Compound
1	L14	P01_278	1.378748301	4661.561967	520	1.891198231	4.319727621	1.539412115	Compound
1	L15	P01_279	1.326680017	4211.300262	569	-2.045870864	-0.45636493	2.347242837	Compound
1	L16	P01_280	1.320813471	4360.828833	592	-2.489461385	1.129739965	2.726428686	Compound
1	L17	P01_281	1.337323681	5848.148953	468	-1.241065344	16.90629495	0.68212237	Compound
1	L18	P01_282	1.332916118	4295.50003	441	-1.57433692	0.436773173	0.236991156	Compound
1	L19	P01_283	1.324944641	4295.976796	600	-2.177088816	0.441830406	2.858319417	Compound
1	L20	P01_284	1.339307785	4379.076872	550	-1.091040153	1.323303668	2.034002353	Compound
1	L21	P01_285	1.33742063	4151.821896	420	-1.233734723	-1.087273971	-0.109222011	Compound
1	L22	P01_286	1.328282326	4271.854194	519	-1.924714535	0.185953039	1.522925774	Compound
1	L23	P01_287	1.359455719	4197.031729	463	0.432417181	-0.60771654	0.599690663	Negative Control
1	L24	P01_288	1.113240257	3320.954104	372	-18.1848141	-9.900596153	-0.900566392	Positive Control
1	M01	P01_289	1.348502546	4524.790902	510	-0.395791424	2.868946315	1.374548703	Compound
1	M02	P01_290	1.352095951	4583.685099	371	-0.124081232	3.49365886	-0.917052733	Compound
1	M03	P01_291	1.381309913	4522.015702	331	2.08489091	2.839508741	-1.576506383	Compound
1	M04	P01_292	1.284008207	4202.086004	63	-5.272438907	-0.554103974	-5.994845842	Toxic Compound
1	M05	P01_293	1.349628588	4276.998136	514	-0.310647354	0.240516735	1.440494068	Compound
1	M06	P01_294	1.356716002	4485.005554	518	0.225257326	2.446928404	1.506439433	Compound
1	M07	P01_295	1.321579612	4362.425771	519	-2.431530696	1.146679277	1.522925774	Compound
1	M08	P01_296	1.342861852	4335.373314	478	-0.822304455	0.859723854	0.846985782	Compound
1	M09	P01_297	1.50677727	4667.216272	447	11.57192624	4.379704927	0.335909203	Compound
1	M10	P01_298	1.334527539	4413.833297	512	-1.452491658	1.691977932	1.407521385	Compound
1	M11	P01_299	1.352289277	4471.164553	541	-0.109463116	2.300111783	1.885625282	Compound
1	M12	P01_300	1.644247765	6077.804276	610	21.96656182	19.34233396	3.023182829	Compound
1	M13	P01_301	1.32117484	4200.868183	506	-2.462136973	-0.567021853	1.308603338	Compound
1	M14	P01_302	1.33888059	4377.362584	535	-1.123341917	1.305119581	1.786707234	Compound
1	M15	P01_303	1.336168568	4452.368507	545	-1.328407601	2.100735167	1.951570647	Compound
1	M16	P01_304	1.342403672	4317.878724	561	-0.856949072	0.674152263	2.215352107	Compound
1	M17	P01_305	1.362618669	4302.904535	559	0.671579113	0.515315498	2.182379425	Compound
1	M18	P01_306	1.391914304	4596.383789	567	2.886726781	3.628358564	2.314270155	Compound
1	M19	P01_307	1.324823079	4250.563756	508	-2.186280524	-0.039882517	1.34157602	Compound
1	M20	P01_308	1.364795034	4282.158271	520	0.83614188	0.295252197	1.539412115	Compound
1	M21	P01_309	1.357010263	4346.995726	561	0.247507493	0.983007079	2.215352107	Compound
1	M22	P01_310	1.358109671	4400.481958	494	0.330637644	1.550355338	1.110767243	Compound
1	M23	P01_311	1.356648273	4290.507575	411	0.220136097	0.383816355	-0.257599082	Negative Control
1	M24	P01_312	1.116039738	3311.105881	378	-17.97313534	-10.0050599	-0.801648344	Positive Control
1	N01	P01_313	1.341535813	4493.772116	550	-0.922571009	2.539918571	2.034002353	Compound
1	N02	P01_314	1.381387794	4374.204465	333	2.090779748	1.271620244	-1.543533701	Compound
1	N03	P01_315	1.360804267	4396.432565	329	0.534385702	1.507401928	-1.609479066	Compound
1	N04	P01_316	1.353953331	4369.158048	422	0.016361924	1.218091031	-0.076249328	Compound
1	N05	P01_317	1.350140888	4348.680329	438	-0.271910489	1.000876287	0.187532132	Compound
1	N06	P01_318	1.31192966	4395.151486	488	-3.161198079	1.493813048	1.011849195	Active Compound
1	N07	P01_319	1.339171133	4462.879392	380	-1.101372869	2.212228014	-0.768675661	Compound
1	N08	P01_320	1.375092907	4436.029554	529	1.614800842	1.927421845	1.687789187	Compound
1	N09	P01_321	1.395269466	4647.958837	608	3.140422599	4.175434187	2.990210147	Compound
1	N10	P01_322	1.35276885	4410.278427	521	-0.073200897	1.65427011	1.555898457	Compound
1	N11	P01_323	1.337362558	4367.25004	454	-1.238125737	1.197852084	0.451313592	Compound
1	N12	P01_324	1.459706699	4586.633289	450	8.012752118	3.524931402	0.385368227	Compound
1	N13	P01_325	1.380589914	4237.730575	450	2.030449155	-0.176008818	0.385368227	Compound
1	N14	P01_326	1.347166654	4331.438843	524	-0.496802997	0.817989463	1.605357481	Compound
1	N15	P01_327	1.341349009	4451.526704	527	-0.936695899	2.091805851	1.654816504	Compound
1	N16	P01_328	1.363322261	4480.95074	563	0.724780234	2.403917491	2.24832479	Compound
1	N17	P01_329	1.311658652	4112.821047	523	-3.181689939	-1.500970411	1.588871139	Active Compound
1	N18	P01_330	1.32708825	4244.634342	547	-2.015002893	-0.102778006	1.98454333	Compound
1	N19	P01_331	1.336111811	4289.559085	516	-1.332699151	0.37375537	1.47346675	Compound
1	N20	P01_332	1.386142189	4400.301424	437	2.450276544	1.548440347	0.171045791	Compound
1	N21	P01_333	1.349415043	4296.600934	448	-0.326794242	0.448450869	0.352395545	Compound
1	N22	P01_334	1.366977123	4281.875996	419	1.001137382	0.292258002	-0.125708352	Compound
1	N23	P01_335	1.362765802	4275.530891	315	0.682704383	0.224953125	-1.840287844	Negative Control
1	N24	P01_336	1.100335921	3256.676469	378	-19.16055704	-10.58241282	-0.801648344	Positive Control
1	O01	P01_337	1.383602182	4612.670379	350	2.258217554	3.801116452	-1.263265899	Compound
1	O02	P01_338	1.360488875	4479.641347	369	0.510537814	2.390028275	-0.950025415	Compound
1	O03	P01_339	1.352652624	4454.450429	371	-0.081989171	2.122818884	-0.917052733	Compound
1	O04	P01_340	1.355173948	4387.196357	395	0.10865717	1.409430051	-0.521380542	Compound
1	O05	P01_341	1.331639622	4219.742641	510	-1.670857341	-0.366813491	1.374548703	Compound
1	O06	P01_342	1.324914211	4371.173147	427	-2.179389732	1.239465932	0.006182378	Compound
1	O07	P01_343	1.351687343	4362.937135	464	-0.154977553	1.152103505	0.616177005	Compound
1	O08	P01_344	1.360079222	4464.721866	478	0.47956245	2.231771818	0.846985782	Compound
1	O09	P01_345	1.378104501	4186.913464	433	1.842518245	-0.715044722	0.105100426	Compound
1	O10	P01_346	1.356984104	4455.238681	468	0.245529497	2.131180165	0.68212237	Compound
1	O11	P01_347	1.361041156	4421.463608	427	0.552297712	1.772915465	0.006182378	Compound
1	O12	P01_348	1.371926734	4462.260404	477	1.375395203	2.205662179	0.830499441	Compound
1	O13	P01_349	1.327872537	4143.33222	466	-1.955700119	-1.177327107	0.649149687	Compound
1	O14	P01_350	1.361847148	4524.356405	459	0.613241687	2.864337444	0.533745298	Compound
1	O15	P01_351	1.32971209	4329.239036	478	-1.81660495	0.794655296	0.846985782	Compound
1	O16	P01_352	1.361487466	4273.371584	437	0.58604479	0.202048556	0.171045791	Compound
1	O17	P01_353	1.337377823	4293.408186	507	-1.236971468	0.414584209	1.325089679	Compound
1	O18	P01_354	1.317142636	3986.408603	449	-2.767026306	-2.841873991	0.368881886	Compound
1	O19	P01_355	1.319725394	4192.671615	529	-2.571734721	-0.653965883	1.687789187	Compound
1	O20	P01_356	1.367339102	4396.049019	489	1.028507908	1.503333513	1.028335536	Compound
1	O21	P01_357	1.358084509	4354.913752	401	0.328735033	1.066996512	-0.422462495	Compound
1	O22	P01_358	1.370687153	4514.706055	409	1.281666011	2.76197261	-0.290571765	Compound
1	O23	P01_359	1.325359131	4323.447245	469	-2.145747749	0.733219626	0.698608711	Negative Control
1	O24	P01_360	1.116811527	3361.959066	325	-17.91477755	-9.465641345	-1.675424431	Positive Control
1	P01	P01_361	1.348991926	4747.104482	312	-0.358787617	5.227108738	-1.889746867	Compound
1	P02	P01_362	1.355534624	4663.691609	305	0.135929158	4.342317522	-2.005151256	Toxic Compound
1	P03	P01_363	1.342198279	4380.139479	349	-0.872479544	1.334575134	-1.279752241	Compound
1	P04	P01_364	1.349042903	4267.688668	407	-0.354933077	0.141767763	-0.323544447	Compound
1	P05	P01_365	1.343402112	4182.679112	367	-0.781453427	-0.759960061	-0.982998098	Compound
1	P06	P01_366	1.332895301	4325.148407	431	-1.575910955	0.751264481	0.072127743	Compound
1	P07	P01_367	1.328298184	4238.304758	515	-1.923515413	-0.169918246	1.456980409	Compound
1	P08	P01_368	1.343400335	4330.926071	508	-0.781587836	0.812550301	1.34157602	Compound
1	P09	P01_369	1.368702884	4375.847588	410	1.131628335	1.289049458	-0.274085424	Compound
1	P10	P01_370	1.333720915	4269.644462	449	-1.513483394	0.162513594	0.368881886	Compound
1	P11	P01_371	1.33807365	4364.480294	506	-1.18435753	1.168472363	1.308603338	Compound
1	P12	P01_372	1.335032095	4326.368568	508	-1.414340378	0.76420718	1.34157602	Compound
1	P13	P01_373	1.330981196	4209.747371	484	-1.720643317	-0.472837019	0.94590383	Compound
1	P14	P01_374	1.324506019	4176.397925	443	-2.210254619	-0.826586936	0.269963838	Compound
1	P15	P01_375	1.361365336	4415.221436	408	0.576810163	1.706702436	-0.307058106	Compound
1	P16	P01_376	1.359575967	4646.421032	349	0.441509576	4.15912212	-1.279752241	Compound
1	P17	P01_377	1.338347146	4180.845705	430	-1.163677484	-0.779407687	0.055641402	Compound
1	P18	P01_378	1.348811381	4265.524849	355	-0.372439263	0.118815334	-1.180834193	Compound
1	P19	P01_379	1.337740212	4945.688174	492	-1.209569927	7.333559457	1.07779456	Compound
1	P20	P01_380	1.36215432	4401.192241	433	0.636468037	1.557889572	0.105100426	Compound
1	P21	P01_381	1.335684534	4335.851733	401	-1.365007096	0.864798621	-0.422462495	Compound
1	P22	P01_382	1.384936585	4434.279689	274	2.359116504	1.908860379	-2.516227835	Toxic Compound
1	P23	P01_383	1.367511214	4173.221259	324	1.041521947	-0.860283008	-1.691910772	Negative Control
1	P24	P01_384	1.113612617	3389.818729	368	-18.15665859	-9.170123588	-0.966511757	Positive Control
2	A01	P02_1	1.339478	4546.247865	320	0.295725883	-1.094308942	-2.794449771	Toxic Compound
2	A02	P02_2	1.34848	4634.368851	385	1.030396362	-0.163292836	-1.650265613	Compound
2	A03	P02_3	1.345265	4860.553758	340	0.768014048	2.226396623	-2.442393107	Toxic Compound
2	A04	P02_4	1.389703	4712.909048	302	4.394684429	0.666500289	-3.111300769	Toxic Compound
2	A05	P02_5	1.347713	4554.503146	383	0.967800022	-1.007090222	-1.685471279	Compound
2	A06	P02_6	1.329892	4512.649093	452	-0.486605956	-1.449286789	-0.470875788	Compound
2	A07	P02_7	1.321602	4700.11555	452	-1.16316875	0.531334386	-0.470875788	Compound
2	A08	P02_8	1.347049	4862.28508	517	0.913609709	2.244688391	0.67330837	Compound
2	A09	P02_9	1.331947	4847.380491	504	-0.318893466	2.087218383	0.444471538	Compound
2	A10	P02_10	1.322426	4834.10613	512	-1.09592053	1.946972064	0.585294204	Compound
2	A11	P02_11	1.375431	4999.606846	508	3.229919145	3.695520725	0.514882871	Compound
2	A12	P02_12	1.339079	4769.050984	434	0.263162728	1.25965124	-0.787726786	Compound
2	A13	P02_13	1.304204	4589.90019	500	-2.583052887	-0.633113267	0.374060206	Compound
2	A14	P02_14	1.660153	5978.76312	314	26.46662746	14.04050553	-2.90006677	Toxic Compound
2	A15	P02_15	1.330932	4700.737133	521	-0.401729562	0.537901536	0.743719703	Compound
2	A16	P02_16	1.318368	4922.271834	466	-1.427101691	2.878460625	-0.224436123	Compound
2	A17	P02_17	1.311264	4650.620599	431	-2.006872751	0.008410181	-0.840535286	Compound
2	A18	P02_18	1.383197	5161.292853	487	3.863717295	5.403766212	0.145223374	Compound
2	A19	P02_19	1.319466	4806.128911	462	-1.337491806	1.651387066	-0.294847456	Compound
2	A20	P02_20	1.320251	4831.083042	569	-1.273426451	1.915032526	1.588655697	Compound
2	A21	P02_21	1.299981	4753.869196	439	-2.927700014	1.099252568	-0.69971262	Compound
2	A22	P02_22	1.310203	4538.935507	504	-2.093462995	-1.171565488	0.444471538	Compound
2	A23	P02_23	1.319964	4705.610767	503	-1.296849071	0.589392469	0.426868705	Negative Control
2	A24	P02_24	1.084322	3722.665676	465	-20.52804448	-9.795621958	-0.242038957	Positive Control
2	B01	P02_25	1.34022	4882.134763	547	0.356281926	2.454404321	1.201393366	Compound
2	B02	P02_26	1.343487	4696.469696	451	0.622908059	0.492815198	-0.488478621	Compound
2	B03	P02_27	1.356142	4537.149405	434	1.655706873	-1.190436019	-0.787726786	Compound
2	B04	P02_28	1.358153	4681.063848	418	1.819828438	0.330049287	-1.069372117	Compound
2	B05	P02_29	1.343889	4748.524292	517	0.65571605	1.042782572	0.67330837	Compound
2	B06	P02_30	1.385336	5041.195547	440	4.038285186	4.134913794	-0.682109787	Compound
2	B07	P02_31	1.315062	4538.885909	610	-1.696910689	-1.172089501	2.310371858	Compound
2	B08	P02_32	1.320035	4658.624992	467	-1.291054625	0.092978218	-0.20683329	Compound
2	B09	P02_33	1.333147	5035.645602	547	-0.220959165	4.076277499	1.201393366	Compound
2	B10	P02_34	1.344002	4799.733458	504	0.664938197	1.583817807	0.444471538	Compound
2	B11	P02_35	1.366403	4810.537015	529	2.493126756	1.697959579	0.884542369	Compound
2	B12	P02_36	1.33179	4923.451399	627	-0.331706537	2.890922968	2.609620023	Compound
2	B13	P02_37	1.306198	4836.244475	578	-2.420318724	1.969564113	1.747081196	Compound
2	B14	P02_38	1.341404	4812.735594	586	0.452910436	1.721188013	1.887903861	Compound
2	B15	P02_39	1.333315	4789.817879	545	-0.207248363	1.479057701	1.1661877	Compound
2	B16	P02_40	1.398055	5129.11051	524	5.076307162	5.063753225	0.796528203	Compound
2	B17	P02_41	1.297754	4644.663849	589	-3.109449754	-0.054524092	1.940712361	Active Compound
2	B18	P02_42	1.306873	4503.17646	568	-2.36523068	-1.549367079	1.571052864	Compound
2	B19	P02_43	1.36385	4666.180503	404	2.284771531	0.172803725	-1.315811782	Compound
2	B20	P02_44	1.302354	4700.54153	584	-2.734034934	0.535834951	1.852698195	Compound
2	B21	P02_45	1.316881	4735.261559	509	-1.548458612	0.902659106	0.532485704	Compound
2	B22	P02_46	1.316266	4806.762381	570	-1.598649941	1.658079805	1.60625853	Compound
2	B23	P02_47	1.330059	4643.402123	452	-0.472976766	-0.067854483	-0.470875788	Negative Control
2	B24	P02_48	1.076438	3694.988669	409	-21.17147284	-10.08803516	-1.227797616	Positive Control
2	C01	P02_49	1.347769	4941.706645	314	0.972370289	3.083793348	-2.90006677	Toxic Compound
2	C02	P02_50	1.376304	4824.185112	375	3.301166349	1.842154495	-1.826293945	Compound
2	C03	P02_51	1.341133	4703.032496	438	0.430793606	0.562152512	-0.717315453	Compound
2	C04	P02_52	1.303123	4535.599837	495	-2.67127537	-1.206807519	0.28604604	Compound
2	C05	P02_53	1.361435	4516.455473	377	2.087678751	-1.409071611	-1.791088279	Compound
2	C06	P02_54	1.319798	4609.104137	513	-1.310396649	-0.430219668	0.602897037	Compound
2	C07	P02_55	1.362972	4726.769672	440	2.213116268	0.812940596	-0.682109787	Compound
2	C08	P02_56	1.346069	4600.777372	537	0.83363003	-0.518193631	1.025365034	Compound
2	C09	P02_57	1.329544	4787.997004	540	-0.515006903	1.459819787	1.078173534	Compound
2	C10	P02_58	1.329704	4752.049316	529	-0.501948997	1.080025166	0.884542369	Compound
2	C11	P02_59	1.336343	4691.631071	531	0.039872522	0.441694143	0.919748035	Compound
2	C12	P02_60	1.321405	4781.784098	539	-1.179246298	1.394179174	1.060570701	Compound
2	C13	P02_61	1.34787	4586.90665	521	0.980613093	-0.664740624	0.743719703	Compound
2	C14	P02_62	1.617541	5575.592668	210	22.98898044	9.780927861	-4.730761424	Toxic Compound
2	C15	P02_63	1.354169	4911.892811	563	1.49468656	2.76880414	1.483038697	Compound
2	C16	P02_64	1.314101	4791.466737	512	-1.775339742	1.496478221	0.585294204	Compound
2	C17	P02_65	1.335783	4735.876151	543	-0.005830151	0.909152395	1.130982033	Compound
2	C18	P02_66	1.310905	4733.853894	499	-2.036171429	0.887786839	0.356457372	Compound
2	C19	P02_67	1.318687	4785.788521	469	-1.401067489	1.436486716	-0.171627624	Compound
2	C20	P02_68	1.353906	4791.507167	523	1.473222626	1.496905372	0.778925369	Compound
2	C21	P02_69	1.306368	4827.288323	541	-2.406444698	1.874940549	1.095776367	Compound
2	C22	P02_70	1.30397	4619.821622	569	-2.602150076	-0.316987263	1.588655697	Compound
2	C23	P02_71	1.321265	4660.48263	531	-1.190671966	0.11260454	0.919748035	Negative Control
2	C24	P02_72	1.085382	3705.019766	458	-20.44153585	-9.982054579	-0.365258789	Positive Control
2	D01	P02_73	1.378063	4719.905764	368	3.444721711	0.740422014	-1.949513777	Compound
2	D02	P02_74	1.409171	4652.666853	325	5.983505234	0.03002927	-2.706435605	Toxic Compound
2	D03	P02_75	1.317985	4813.817076	469	-1.458359055	1.73261409	-0.171627624	Compound
2	D04	P02_76	1.384648	4788.868867	501	3.982136187	1.469031197	0.391663039	Compound
2	D05	P02_77	1.390445	4586.813011	472	4.455240471	-0.665729939	-0.118819124	Compound
2	D06	P02_78	1.356638	4758.959239	546	1.696186384	1.153029906	1.183790533	Compound
2	D07	P02_79	1.338201	4489.127374	518	0.191507465	-1.697798525	0.690911203	Compound
2	D08	P02_80	1.332056	4632.01223	543	-0.309997767	-0.188191015	1.130982033	Compound
2	D09	P02_81	1.339283	4682.641047	582	0.279811559	0.346712714	1.817492528	Compound
2	D10	P02_82	1.40691	4874.323155	571	5.798980689	2.371873097	1.623861363	Compound
2	D11	P02_83	1.440598	5136.839274	468	8.548322959	5.145409186	-0.189230457	Compound
2	D12	P02_84	1.324467	4630.546887	536	-0.929350607	-0.203672661	1.007762201	Compound
2	D13	P02_85	1.363953	4684.889006	599	2.293177559	0.370462857	2.116740693	Compound
2	D14	P02_86	1.337288	4717.593312	563	0.116995784	0.715990489	1.483038697	Compound
2	D15	P02_87	1.324039	4672.029138	577	-0.964280508	0.234595741	1.729478362	Compound
2	D16	P02_88	1.345647	4864.752272	548	0.799189801	2.270754775	1.218996199	Compound
2	D17	P02_89	1.331495	4570.606966	572	-0.355782053	-0.836950095	1.641464196	Compound
2	D18	P02_90	1.321608	4700.683803	582	-1.162679079	0.537338094	1.817492528	Compound
2	D19	P02_91	1.351671	4771.096795	547	1.29081999	1.281265649	1.201393366	Compound
2	D20	P02_92	1.312471	4552.788923	521	-1.908367167	-1.025201336	0.743719703	Compound
2	D21	P02_93	1.318066	4753.296381	537	-1.45174849	1.093200661	1.025365034	Compound
2	D22	P02_94	1.315684	4727.497112	553	-1.646148077	0.820626147	1.307010365	Compound
2	D23	P02_95	1.344953	4516.343716	379	0.74255113	-1.410252347	-1.755882612	Negative Control
2	D24	P02_96	1.092188	3655.695547	556	-19.88608514	-10.50317497	1.359818865	Positive Control
2	E01	P02_97	1.326261	4617.255857	547	-0.782938828	-0.344095091	1.201393366	Compound
2	E02	P02_98	1.377691	4653.682484	273	3.414362078	0.040759618	-3.621782932	Toxic Compound
2	E03	P02_99	1.350249	4455.903354	469	1.174767844	-2.048817041	-0.171627624	Compound
2	E04	P02_100	1.354459	4493.032018	496	1.518354016	-1.656545168	0.303648873	Compound
2	E05	P02_101	1.328135	4539.187344	574	-0.629998095	-1.168904779	1.676669863	Compound
2	E06	P02_102	1.337351	4455.740002	556	0.122137335	-2.050542888	1.359818865	Compound
2	E07	P02_103	1.332991	4642.958982	518	-0.233690624	-0.072536358	0.690911203	Compound
2	E08	P02_104	1.342172	4725.336313	582	0.515588388	0.797796867	1.817492528	Compound
2	E09	P02_105	1.313578	4613.270352	605	-1.818022775	-0.386202761	2.222357692	Compound
2	E10	P02_106	1.326318	4780.669586	583	-0.778286948	1.382404129	1.835095362	Compound
2	E11	P02_107	1.325147	4612.358544	550	-0.873854504	-0.395836197	1.254201866	Compound
2	E12	P02_108	1.3219	4823.777242	527	-1.138848399	1.837845265	0.849336702	Compound
2	E13	P02_109	1.35441	4846.142735	650	1.514355032	2.074141239	3.014485186	Compound
2	E14	P02_110	1.322517	4797.929695	602	-1.088493846	1.564760684	2.169549192	Compound
2	E15	P02_111	1.314508	4677.695999	654	-1.742123692	0.294467278	3.084896519	Compound
2	E16	P02_112	1.328797	4789.310274	604	-0.575971005	1.473694752	2.204754859	Compound
2	E17	P02_113	1.352373	4589.245231	554	1.348111556	-0.640033041	1.324613199	Compound
2	E18	P02_114	1.345831	4776.452538	520	0.814206394	1.337850161	0.72611687	Compound
2	E19	P02_115	1.351597	4749.121651	615	1.284780709	1.049093791	2.398386024	Compound
2	E20	P02_116	1.363501	4433.745944	575	2.256288972	-2.282914575	1.694272696	Compound
2	E21	P02_117	1.343516	4924.406342	544	0.625274805	2.901012135	1.148584867	Compound
2	E22	P02_118	1.339249	4614.977269	459	0.277036754	-0.368168836	-0.347655956	Compound
2	E23	P02_119	1.339698	4714.053405	439	0.313680505	0.678590653	-0.69971262	Negative Control
2	E24	P02_120	1.098795	3664.994496	519	-19.3468752	-10.40492968	0.708514036	Positive Control
2	F01	P02_121	1.39512	5753.197275	529	4.836776184	11.65735659	0.884542369	Compound
2	F02	P02_122	1.364535	4638.622942	416	2.340675694	-0.118347501	-1.104577784	Compound
2	F03	P02_123	1.327766	4418.79761	532	-0.660112892	-2.440846758	0.937350868	Compound
2	F04	P02_124	1.346973	4530.468567	491	0.907407203	-1.261020428	0.215634707	Compound
2	F05	P02_125	1.370182	4794.293885	574	2.801538191	1.526347614	1.676669863	Compound
2	F06	P02_126	1.31927	4553.21146	532	-1.353487741	-1.020737147	0.937350868	Compound
2	F07	P02_127	1.354145	4768.237983	542	1.492727874	1.251061719	1.1133792	Compound
2	F08	P02_128	1.369417	4964.57591	601	2.739105075	3.325411775	2.151946359	Compound
2	F09	P02_129	1.343447	4654.606758	633	0.619643583	0.05052476	2.715237022	Compound
2	F10	P02_130	1.336273	4670.002213	624	0.034159688	0.213180867	2.556811523	Compound
2	F11	P02_131	1.346879	4728.788358	600	0.899735683	0.834268423	2.134343526	Compound
2	F12	P02_132	1.331064	4523.507511	537	-0.390956789	-1.334565398	1.025365034	Compound
2	F13	P02_133	1.567352	6296.24395	455	18.89295992	17.39475495	-0.418067289	Compound
2	F14	P02_134	1.345085	4867.340289	562	0.753323903	2.2980977	1.465435864	Compound
2	F15	P02_135	1.323766	4550.117666	626	-0.986560561	-1.053423709	2.592017189	Compound
2	F16	P02_136	1.347342	5078.640299	620	0.937522001	4.5305252	2.48640019	Compound
2	F17	P02_137	1.373721	4972.261573	577	3.090362767	3.406612365	1.729478362	Compound
2	F18	P02_138	1.390768	5142.599953	644	4.48160112	5.206271929	2.908868187	Compound
2	F19	P02_139	1.355787	4845.021863	574	1.626734642	2.062298999	1.676669863	Compound
2	F20	P02_140	1.334025	4570.618402	580	-0.149303902	-0.836829271	1.782286862	Compound
2	F21	P02_141	1.330987	4754.318791	512	-0.397240907	1.10400263	0.585294204	Compound
2	F22	P02_142	1.346123	4573.736259	459	0.838037073	-0.803888479	-0.347655956	Compound
2	F23	P02_143	1.34372	4635.978285	549	0.641923636	-0.146288839	1.236599033	Negative Control
2	F24	P02_144	1.084635	3592.492859	460	-20.50249995	-11.17092419	-0.330053123	Positive Control
2	G01	P02_145	1.360682	4608.387197	450	2.026224977	-0.437794285	-0.506081455	Compound
2	G02	P02_146	1.318414	4717.321457	551	-1.423347543	0.713118286	1.271804699	Compound
2	G03	P02_147	1.372802	4836.468914	451	3.015361415	1.971935357	-0.488478621	Compound
2	G04	P02_148	1.333808	4487.843674	515	-0.167013688	-1.711361076	0.638102704	Compound
2	G05	P02_149	1.486982	5117.731411	511	12.33381013	4.943530734	0.567691371	Compound
2	G06	P02_150	1.479511	5394.866211	10	11.7240875	7.871516155	-8.251328065	Toxic Compound
2	G07	P02_151	1.329948	4337.893751	617	-0.482035689	-3.295612452	2.433591691	Compound
2	G08	P02_152	1.331394	4633.174898	609	-0.364024856	-0.175907192	2.292769025	Compound
2	G09	P02_153	1.301536	4886.959146	688	-2.800793483	2.505374907	3.683392848	Compound
2	G10	P02_154	1.317265	4604.678247	618	-1.517119636	-0.476980094	2.451194524	Compound
2	G11	P02_155	1.338274	4686.683384	603	0.197465135	0.389420825	2.187152026	Compound
2	G12	P02_156	1.341188	4510.187143	523	0.435282262	-1.47529779	0.778925369	Compound
2	G13	P02_157	1.332182	4926.226675	607	-0.299714665	2.920244323	2.257563358	Compound
2	G14	P02_158	1.34985	4851.646088	627	1.142204689	2.132285281	2.609620023	Compound
2	G15	P02_159	1.365305	4949.13371	548	2.403516871	3.162261797	1.218996199	Compound
2	G16	P02_160	1.339711	4782.76091	631	0.31474146	1.404499391	2.680031355	Compound
2	G17	P02_161	1.367625	4839.758395	610	2.592856519	2.006689391	2.310371858	Compound
2	G18	P02_162	1.491978	5421.384598	478	12.74154327	8.151688297	-0.013202125	Compound
2	G19	P02_163	1.332186	4514.648015	620	-0.299388218	-1.428167772	2.48640019	Compound
2	G20	P02_164	1.322212	4632.966822	551	-1.113385481	-0.178105557	1.271804699	Compound
2	G21	P02_165	1.329881	4600.648424	563	-0.487503687	-0.519555992	1.483038697	Compound
2	G22	P02_166	1.341828	4685.544009	578	0.487513889	0.377383097	1.747081196	Compound
2	G23	P02_167	1.3193	4660.855184	444	-1.351039384	0.116540649	-0.611698454	Negative Control
2	G24	P02_168	1.086933	3784.469942	531	-20.31495577	-9.142647341	0.919748035	Positive Control
2	H01	P02_169	1.376557	4716.060691	405	3.321814164	0.699798037	-1.298208949	Compound
2	H02	P02_170	1.389925	4708.394097	417	4.412802274	0.618798915	-1.08697495	Compound
2	H03	P02_171	1.336456	4474.266523	450	0.049094669	-1.854806432	-0.506081455	Compound
2	H04	P02_172	1.380004	4666.070153	503	3.603130443	0.171637855	0.426868705	Compound
2	H05	P02_173	1.354477	4486.764801	459	1.51982303	-1.722759588	-0.347655956	Compound
2	H06	P02_174	1.34107	4918.752258	451	0.425652055	2.84127559	-0.488478621	Compound
2	H07	P02_175	1.352103	4558.191799	572	1.326076339	-0.968118854	1.641464196	Compound
2	H08	P02_176	1.342829	4533.689051	592	0.569207418	-1.226995361	1.99352086	Compound
2	H09	P02_177	1.342724	4629.308766	280	0.560638167	-0.216753661	-3.498563099	Toxic Compound
2	H10	P02_178	1.35291	4612.576777	559	1.391937156	-0.393530522	1.412627365	Compound
2	H11	P02_179	1.395288	4844.194586	571	4.850486987	2.05355865	1.623861363	Compound
2	H12	P02_180	1.340283	4823.532114	566	0.361423476	1.835255438	1.535847197	Compound
2	H13	P02_181	1.321913	4595.934395	533	-1.137787444	-0.569360666	0.954953701	Compound
2	H14	P02_182	1.331807	4752.003726	634	-0.330319134	1.079543499	2.732839855	Compound
2	H15	P02_183	1.319196	4440.334071	653	-1.359527023	-2.213309676	3.067293686	Compound
2	H16	P02_184	1.335018	4792.744979	621	-0.068263268	1.509983107	2.504003023	Compound
2	H17	P02_185	1.327354	4800.273024	560	-0.693737002	1.589518431	1.430230198	Compound
2	H18	P02_186	1.435013	4968.422597	509	8.092520401	3.366052804	0.532485704	Compound
2	H19	P02_187	1.309158	4699.324033	610	-2.178747449	0.522971848	2.310371858	Compound
2	H20	P02_188	1.329908	4723.652339	604	-0.485300165	0.78000534	2.204754859	Compound
2	H21	P02_189	1.315177	4707.053573	585	-1.687525319	0.604636007	1.870301028	Compound
2	H22	P02_190	1.349074	4838.776617	536	1.078873841	1.996316707	1.007762201	Compound
2	H23	P02_191	1.334373	4722.07591	567	-0.120902955	0.763350047	1.55345003	Negative Control
2	H24	P02_192	1.093279	3562.485635	509	-19.79704654	-11.48795661	0.532485704	Positive Control
2	I01	P02_193	1.35844	4550.838215	555	1.843251059	-1.045810962	1.342216032	Compound
2	I02	P02_194	1.364563	4580.336119	466	2.342960828	-0.734159618	-0.224436123	Compound
2	I03	P02_195	1.363327	4622.526143	550	2.242088498	-0.28841345	1.254201866	Compound
2	I04	P02_196	1.42783	4876.472781	496	7.506301999	2.394584332	0.303648873	Compound
2	I05	P02_197	1.388496	4583.299363	462	4.296178844	-0.702852344	-0.294847456	Compound
2	I06	P02_198	1.364111	4722.958183	553	2.306072241	0.772671441	1.307010365	Compound
2	I07	P02_199	1.356522	4658.859888	575	1.686719401	0.095459942	1.694272696	Compound
2	I08	P02_200	1.337468	4587.065264	605	0.131685929	-0.663064835	2.222357692	Compound
2	I09	P02_201	1.313663	4817.426095	468	-1.811085762	1.770744108	-0.189230457	Compound
2	I10	P02_202	1.37104	4824.890789	622	2.871561216	1.849610116	2.521605857	Compound
2	I11	P02_203	1.332801	4723.567266	563	-0.249196889	0.779106526	1.483038697	Compound
2	I12	P02_204	1.348043	4721.672462	649	0.994731955	0.759087537	2.996882353	Compound
2	I13	P02_205	1.380747	5084.979402	514	3.663768097	4.59749911	0.62049987	Compound
2	I14	P02_206	1.3518	4918.234933	609	1.301347928	2.835809946	2.292769025	Compound
2	I15	P02_207	1.358264	4611.114442	466	1.828887361	-0.408980388	-0.224436123	Compound
2	I16	P02_208	1.336996	4673.331958	638	0.093165104	0.248360299	2.803251188	Compound
2	I17	P02_209	1.333039	4733.393423	488	-0.229773252	0.88292187	0.162826207	Compound
2	I18	P02_210	1.379026	4797.798301	460	3.523313988	1.56337248	-0.330053123	Compound
2	I19	P02_211	1.344619	4829.711357	564	0.71529275	1.900540395	1.500641531	Compound
2	I20	P02_212	1.344843	4806.434731	532	0.733573819	1.654618116	0.937350868	Compound
2	I21	P02_213	1.346898	4694.400109	535	0.901286309	0.470949591	0.990159368	Compound
2	I22	P02_214	1.363306	4701.440242	479	2.240374648	0.545330026	0.004400708	Compound
2	I23	P02_215	1.338915	4777.594612	446	0.249778374	1.349916404	-0.576492787	Negative Control
2	I24	P02_216	1.094612	3599.877482	400	-19.68825785	-11.09290415	-1.386223115	Positive Control
2	J01	P02_217	1.337546	4561.628234	481	0.138051659	-0.931812221	0.039606375	Compound
2	J02	P02_218	1.349602	4415.65107	360	1.121964934	-2.474090592	-2.090336443	Toxic Compound
2	J03	P02_219	1.335189	4261.405638	443	-0.05430763	-4.103724894	-0.629301287	Compound
2	J04	P02_220	1.358833	4640.795524	503	1.875324542	-0.095393731	0.426868705	Compound
2	J05	P02_221	1.368163	4639.730179	509	2.63676373	-0.106649317	0.532485704	Compound
2	J06	P02_222	1.338859	4452.348065	497	0.245208106	-2.086379391	0.321251706	Compound
2	J07	P02_223	1.328542	4307.49612	597	-0.596782044	-3.616769595	2.081535026	Compound
2	J08	P02_224	1.353485	4686.888153	588	1.438864008	0.391584251	1.923109528	Compound
2	J09	P02_225	1.341059	4686.560044	545	0.424754324	0.388117713	1.1661877	Compound
2	J10	P02_226	1.374775	4607.265028	535	3.176381727	-0.449650228	0.990159368	Compound
2	J11	P02_227	1.354255	4734.372136	553	1.501705185	0.893262171	1.307010365	Compound
2	J12	P02_228	1.339093	4615.239613	590	0.264305295	-0.365397119	1.958315194	Compound
2	J13	P02_229	1.370613	4697.80718	566	2.836712928	0.506945988	1.535847197	Compound
2	J14	P02_230	1.353963	4701.05374	555	1.477874505	0.541246554	1.342216032	Compound
2	J15	P02_231	1.368938	4987.73812	570	2.700012966	3.570125226	1.60625853	Compound
2	J16	P02_232	1.366318	4934.88215	586	2.486189743	3.011691173	1.887903861	Compound
2	J17	P02_233	1.321662	4724.25197	610	-1.158272035	0.786340563	2.310371858	Compound
2	J18	P02_234	1.328399	4534.16776	568	-0.608452549	-1.221937703	1.571052864	Compound
2	J19	P02_235	1.314553	5525.115275	619	-1.738451155	9.247623957	2.468797357	Compound
2	J20	P02_236	1.333178	4502.752008	562	-0.218429196	-1.553851501	1.465435864	Compound
2	J21	P02_237	1.353513	4901.371612	477	1.441149142	2.657645536	-0.030804958	Compound
2	J22	P02_238	1.493179	5298.046708	437	12.83955918	6.848598452	-0.734918286	Compound
2	J23	P02_239	1.336357	4623.814052	517	0.041015089	-0.27480643	0.67330837	Negative Control
2	J24	P02_240	1.09305	3627.517378	402	-19.81573567	-10.80088304	-1.351017448	Positive Control
2	K01	P02_241	1.336542	4619.885024	480	0.056113294	-0.316317408	0.022003542	Compound
2	K02	P02_242	1.325937	4518.598681	561	-0.809381089	-1.386428184	1.447833031	Compound
2	K03	P02_243	1.329666	4540.698144	586	-0.505050249	-1.152942871	1.887903861	Compound
2	K04	P02_244	1.325388	4617.667794	549	-0.854186031	-0.339742893	1.236599033	Compound
2	K05	P02_245	1.235236	6847.352922	521	-8.211663598	23.21733312	0.743719703	Active Compound
2	K06	P02_246	1.348941	4616.927127	587	1.068019456	-0.347568191	1.905506694	Compound
2	K07	P02_247	1.321312	4653.030029	550	-1.186836206	0.033866298	1.254201866	Compound
2	K08	P02_248	1.347605	4688.487288	533	0.958985935	0.408479437	0.954953701	Compound
2	K09	P02_249	1.346473	4383.382124	581	0.866601244	-2.815018558	1.799889695	Compound
2	K10	P02_250	1.361703	4742.605933	576	2.109550745	0.980253908	1.711875529	Compound
2	K11	P02_251	1.343332	5000.920774	589	0.610258212	3.709402642	1.940712361	Compound
2	K12	P02_252	1.332843	4412.335104	557	-0.245769188	-2.509124446	1.377421698	Compound
2	K13	P02_253	1.343642	4697.712511	558	0.635557907	0.505945791	1.395024531	Compound
2	K14	P02_254	1.337212	4761.110433	565	0.110793278	1.175757707	1.518244364	Compound
2	K15	P02_255	1.353853	4703.938232	546	1.468897194	0.571721797	1.183790533	Compound
2	K16	P02_256	1.349421	4823.932444	522	1.107193177	1.839485006	0.761322536	Compound
2	K17	P02_257	1.3332	4422.728977	552	-0.216633734	-2.399311068	1.289407532	Compound
2	K18	P02_258	1.39636	5027.7832	547	4.937974962	3.993209625	1.201393366	Compound
2	K19	P02_259	1.392052	4948.734575	571	4.586390822	3.158044855	1.623861363	Compound
2	K20	P02_260	1.215969	3303.184326	1	-9.784080409	-14.22752758	-8.409753563	Toxic Compound
2	K21	P02_261	1.378263	4888.590854	510	3.461044095	2.522614234	0.550088538	Compound
2	K22	P02_262	1.32679	4700.32039	496	-0.739766123	0.533498562	0.303648873	Compound
2	K23	P02_263	1.324824	4758.967091	534	-0.900215153	1.153112863	0.972556535	Negative Control
2	K24	P02_264	1.086186	3580.356031	475	-20.37591987	-11.29915225	-0.066010625	Positive Control
2	L01	P02_265	1.402103	4770.972598	491	5.406672203	1.279953482	0.215634707	Compound
2	L02	P02_266	1.352326	4612.403832	448	1.344275796	-0.395357721	-0.541287121	Compound
2	L03	P02_267	1.406861	4809.338662	340	5.794981705	1.685298737	-2.442393107	Toxic Compound
2	L04	P02_268	1.392879	4411.832234	414	4.653883878	-2.51443737	-1.13978345	Compound
2	L05	P02_269	1.353674	4429.579995	497	1.454288661	-2.326928672	0.321251706	Compound
2	L06	P02_270	1.387189	4570.796983	456	4.189512068	-0.834942527	-0.400464455	Compound
2	L07	P02_271	1.342306	4505.208534	469	0.526524385	-1.527897805	-0.171627624	Compound
2	L08	P02_272	1.334229	4351.533767	527	-0.132655071	-3.151502915	0.849336702	Compound
2	L09	P02_273	1.372592	4567.72259	618	2.998222912	-0.867424113	2.451194524	Compound
2	L10	P02_274	1.371474	4441.862219	504	2.906980788	-2.197164482	0.444471538	Compound
2	L11	P02_275	1.358769	4713.760057	518	1.870101379	0.675491372	0.690911203	Compound
2	L12	P02_276	1.3122	4583.128391	557	-1.930483997	-0.704658698	1.377421698	Compound
2	L13	P02_277	1.366472	4703.780647	504	2.498757978	0.57005688	0.444471538	Compound
2	L14	P02_278	1.398264	4741.631563	565	5.093364052	0.969959491	1.518244364	Compound
2	L15	P02_279	1.337327	4783.772439	548	0.120178649	1.415186401	1.218996199	Compound
2	L16	P02_280	1.341066	4630.83817	580	0.425325608	-0.200595197	1.782286862	Compound
2	L17	P02_281	1.378058	4771.667175	476	3.444313652	1.287291829	-0.048407791	Compound
2	L18	P02_282	1.348018	4586.89665	546	0.992691657	-0.664846276	1.183790533	Compound
2	L19	P02_283	1.315856	4668.443772	591	-1.632110827	0.196715622	1.975918027	Compound
2	L20	P02_284	1.373125	4837.346516	489	3.041722064	1.9812074	0.18042904	Compound
2	L21	P02_285	1.378987	4876.066558	452	3.520131123	2.390292504	-0.470875788	Compound
2	L22	P02_286	1.330417	4602.102062	490	-0.443759699	-0.504198012	0.198031874	Compound
2	L23	P02_287	1.34521	4434.137679	501	0.763525393	-2.278775815	0.391663039	Negative Control
2	L24	P02_288	1.102004	3668.568137	442	-19.08498256	-10.36717344	-0.64690412	Positive Control
2	M01	P02_289	1.384956	4767.048575	405	4.007272657	1.238495382	-1.298208949	Compound
2	M02	P02_290	1.369235	4717.110135	462	2.724251706	0.710885626	-0.294847456	Compound
2	M03	P02_291	1.317906	4522.637706	451	-1.464806397	-1.343755064	-0.488478621	Compound
2	M04	P02_292	1.372529	4551.12997	463	2.993081361	-1.042728511	-0.277244623	Compound
2	M05	P02_293	1.356829	4453.18913	523	1.71177426	-2.077493368	0.778925369	Compound
2	M06	P02_294	1.287164	4194.744655	611	-3.973719958	-4.808011711	2.327974691	Active Compound
2	M07	P02_295	1.331197	4584.152354	429	-0.380102404	-0.693840321	-0.875740952	Compound
2	M08	P02_296	1.337594	4549.172214	571	0.141969031	-1.063412601	1.623861363	Compound
2	M09	P02_297	1.332184	4648.62627	568	-0.299551442	-0.01266031	1.571052864	Compound
2	M10	P02_298	1.372104	4446.107274	501	2.958396296	-2.152314614	0.391663039	Compound
2	M11	P02_299	1.335526	4580.08088	575	-0.026804414	-0.73685627	1.694272696	Compound
2	M12	P02_300	1.346167	4741.415886	580	0.841627998	0.96768082	1.782286862	Compound
2	M13	P02_301	1.339224	4647.782491	496	0.274996456	-0.021575006	0.303648873	Compound
2	M14	P02_302	1.370225	4697.766939	512	2.805047504	0.506520834	0.585294204	Compound
2	M15	P02_303	1.355227	4621.68057	547	1.581031968	-0.2973471	1.201393366	Compound
2	M16	P02_304	1.338584	4490.166152	567	0.222764829	-1.686823624	1.55345003	Compound
2	M17	P02_305	1.264072	4211.868749	103	-5.858302352	-4.627092182	-6.614264577	Toxic Compound
2	M18	P02_306	1.340223	4532.922647	536	0.356526761	-1.235092575	1.007762201	Compound
2	M19	P02_307	1.335326	4644.581654	501	-0.043126798	-0.055392499	0.391663039	Compound
2	M20	P02_308	1.316666	4408.587891	552	-1.566005174	-2.548714512	1.289407532	Compound
2	M21	P02_309	1.358632	5134.415666	488	1.858920547	5.119803275	0.162826207	Compound
2	M22	P02_310	1.320004	4558.408492	499	-1.293584594	-0.965829449	0.356457372	Compound
2	M23	P02_311	1.325857	4536.362228	531	-0.815910042	-1.198752703	0.919748035	Negative Control
2	M24	P02_312	1.091234	3673.90003	493	-19.96394291	-10.31084091	0.250840373	Positive Control
2	N01	P02_313	1.403555	4620.093094	376	5.525172707	-0.314119107	-1.808691112	Compound
2	N02	P02_314	1.360129	4438.669287	287	1.981093587	-2.230898457	-3.375343267	Toxic Compound
2	N03	P02_315	1.405977	4739.980682	308	5.72283677	0.952517598	-3.00568377	Toxic Compound
2	N04	P02_316	1.374373	4383.623972	309	3.143573737	-2.812463384	-2.988080936	Toxic Compound
2	N05	P02_317	1.35899	4548.330277	535	1.888137613	-1.072307836	0.990159368	Compound
2	N06	P02_318	1.385149	4721.441895	477	4.023023757	0.75665155	-0.030804958	Compound
2	N07	P02_319	1.244936	4180.130101	505	-7.420028001	-4.962417441	0.462074372	Active Compound
2	N08	P02_320	1.333386	4468.703271	476	-0.201453917	-1.913583319	-0.048407791	Compound
2	N09	P02_321	1.346767	4635.372976	472	0.890595148	-0.152684051	-0.118819124	Compound
2	N10	P02_322	1.343443	4825.453442	571	0.619317135	1.855554659	1.623861363	Compound
2	N11	P02_323	1.319124	4404.337949	586	-1.365403081	-2.593616012	1.887903861	Compound
2	N12	P02_324	1.350714	4587.125979	551	1.212717386	-0.662423369	1.271804699	Compound
2	N13	P02_325	1.383176	4605.554505	536	3.862003444	-0.467722251	1.007762201	Compound
2	N14	P02_326	2.358072	9929.464567	258	83.42513516	55.78046832	-3.88582543	Toxic Compound
2	N15	P02_327	1.361531	4652.787585	560	2.095513495	0.031304828	1.430230198	Compound
2	N16	P02_328	1.35939	4358.452527	522	1.92078238	-3.078404811	0.761322536	Compound
2	N17	P02_329	1.3425	4791.215551	530	0.542357097	1.49382439	0.902145202	Compound
2	N18	P02_330	1.350889	4431.903654	500	1.226999471	-2.302378743	0.374060206	Compound
2	N19	P02_331	1.489997	5102.226227	593	12.57987006	4.779715318	2.011123694	Compound
2	N20	P02_332	1.365753	4658.503225	457	2.44007901	0.091691725	-0.382861622	Compound
2	N21	P02_333	1.33192	4569.165496	433	-0.321096988	-0.852179518	-0.805329619	Compound
2	N22	P02_334	1.333682	4678.299686	480	-0.17729679	0.300845354	0.022003542	Compound
2	N23	P02_335	1.360026	4761.070936	420	1.972687559	1.175340413	-1.034166451	Negative Control
2	N24	P02_336	1.109097	3522.62691	321	-18.50610923	-11.90907213	-2.776846938	Positive Control
2	O01	P02_337	1.361058	4619.055433	297	2.056911058	-0.325082206	-3.199314935	Toxic Compound
2	O02	P02_338	1.43953	4686.621126	252	8.461161431	0.388763057	-3.991442429	Toxic Compound
2	O03	P02_339	1.377002	4735.454771	489	3.358131467	0.90470043	0.18042904	Compound
2	O04	P02_340	1.375583	4513.789982	418	3.242324157	-1.437233065	-1.069372117	Compound
2	O05	P02_341	1.377108	4825.438331	495	3.36678233	1.855395008	0.28604604	Compound
2	O06	P02_342	1.343782	4371.581451	442	0.646983575	-2.939695063	-0.64690412	Compound
2	O07	P02_343	1.383508	4765.274631	357	3.889098601	1.219753304	-2.143144943	Toxic Compound
2	O08	P02_344	1.336776	4422.834332	491	0.075210483	-2.398197971	0.215634707	Compound
2	O09	P02_345	1.331965	4390.426005	427	-0.317424452	-2.740598525	-0.910946618	Compound
2	O10	P02_346	1.3144	4398.628306	485	-1.750937779	-2.65393955	0.110017708	Compound
2	O11	P02_347	1.40969	4807.727668	419	6.025861819	1.668278258	-1.051769284	Compound
2	O12	P02_348	1.340279	4419.415896	487	0.361097029	-2.434314441	0.145223374	Compound
2	O13	P02_349	1.369417	4408.625299	442	2.739105075	-2.548319289	-0.64690412	Compound
2	O14	P02_350	1.34366	4616.911624	471	0.637026921	-0.347731983	-0.136421957	Compound
2	O15	P02_351	1.321931	4621.457122	493	-1.13631843	-0.299707874	0.250840373	Compound
2	O16	P02_352	1.529525	5074.604172	176	15.80582593	4.487882699	-5.329257753	Toxic Compound
2	O17	P02_353	1.349922	4609.802459	592	1.148080747	-0.422841754	1.99352086	Compound
2	O18	P02_354	1.314642	4396.943768	474	-1.731187695	-2.671737036	-0.083613458	Compound
2	O19	P02_355	1.354357	4646.858657	536	1.5100296	-0.0313355	1.007762201	Compound
2	O20	P02_356	1.354359	4548.703943	573	1.510192824	-1.068359979	1.65906703	Compound
2	O21	P02_357	1.359033	4676.983631	545	1.891646925	0.286940966	1.1661877	Compound
2	O22	P02_358	1.359631	4627.786743	365	1.940450852	-0.232834143	-2.002322277	Toxic Compound
2	O23	P02_359	1.333122	4595.493793	440	-0.222999463	-0.574015715	-0.682109787	Negative Control
2	O24	P02_360	1.100015	3658.526161	440	-19.24730867	-10.47326895	-0.682109787	Positive Control
2	P01	P02_361	1.38513	4650.051604	342	4.021473131	0.002398633	-2.407187441	Toxic Compound
2	P02	P02_362	1.340976	4530.871648	343	0.417980535	-1.256761796	-2.389584608	Toxic Compound
2	P03	P02_363	1.389773	5076.33996	386	4.400397263	4.506221652	-1.63266278	Compound
2	P04	P02_364	1.333169	4423.108787	444	-0.219163703	-2.395298298	-0.611698454	Compound
2	P05	P02_365	1.347886	4598.816667	371	0.981918884	-0.538908877	-1.896705278	Compound
2	P06	P02_366	1.304307	4317.910181	454	-2.57464686	-3.506742926	-0.435670122	Compound
2	P07	P02_367	1.312482	4424.327471	441	-1.907469436	-2.382422654	-0.664506953	Compound
2	P08	P02_368	1.383414	4737.37126	409	3.881427081	0.924948525	-1.227797616	Compound
2	P09	P02_369	1.37122	4227.969221	455	2.886251361	-4.456987427	-0.418067289	Compound
2	P10	P02_370	1.348122	4310.285332	452	1.001179296	-3.587301004	-0.470875788	Compound
2	P11	P02_371	1.344288	4400.328981	355	0.688279205	-2.635971573	-2.178350609	Toxic Compound
2	P12	P02_372	1.352088	4612.857243	464	1.32485216	-0.390567341	-0.25964179	Compound
2	P13	P02_373	1.423904	4908.077754	448	7.185893612	2.728497288	-0.541287121	Compound
2	P14	P02_374	1.339337	4534.768874	526	0.284218603	-1.215586812	0.831733869	Compound
2	P15	P02_375	1.334613	4598.87259	430	-0.101316095	-0.538318039	-0.858138119	Compound
2	P16	P02_376	1.356995	4746.831038	447	1.725321838	1.024893	-0.558889954	Compound
2	P17	P02_377	1.33814	4398.721548	401	0.186529138	-2.652954429	-1.368620282	Compound
2	P18	P02_378	1.431791	4792.789234	395	7.829566803	1.51045067	-1.474237281	Compound
2	P19	P02_379	1.334673	4563.010498	488	-0.09641938	-0.917208321	0.162826207	Compound
2	P20	P02_380	1.352752	4593.672961	465	1.379042473	-0.593253175	-0.242038957	Compound
2	P21	P02_381	1.356914	4726.927577	428	1.718711273	0.814608894	-0.893343785	Compound
2	P22	P02_382	1.3008	5088.96632	422	-2.860859854	4.639621708	-0.998960784	Compound
2	P23	P02_383	1.356028	4650.95075	407	1.646403114	0.011898293	-1.263003282	Negative Control
2	P24	P02_384	1.123727	3698.034854	457	-17.31212688	-10.05585159	-0.382861622	Positive Control
3	A01	P03_1	1.466026619	4920.927259	107	7.866542536	0.186924605	-4.900216547	Toxic Compound
3	A02	P03_2	1.448115631	5114.630431	144	6.763424936	1.644179145	-4.384770883	Toxic Compound
3	A03	P03_3	1.369358835	4801.207635	235	1.912882503	-0.713741935	-3.11705317	Toxic Compound
3	A04	P03_4	1.451905241	4886.713899	265	6.996822764	-0.07046702	-2.699124253	Toxic Compound
3	A05	P03_5	1.343185056	4844.977678	228	0.300868926	-0.384454122	-3.214569917	Toxic Compound
3	A06	P03_6	1.387996156	4800.462378	364	3.060734162	-0.719348602	-1.319958828	Compound
3	A07	P03_7	1.372766187	4992.629355	352	2.122737494	0.726348941	-1.487130395	Compound
3	A08	P03_8	1.349291172	5046.414056	267	0.676937722	1.130978349	-2.671262325	Toxic Compound
3	A09	P03_9	1.392395238	5144.256403	177	3.331668661	1.867059245	-3.925049075	Toxic Compound
3	A10	P03_10	1.378985095	4948.216648	351	2.505753039	0.392226282	-1.501061359	Compound
3	A11	P03_11	1.359184173	4929.507866	304	1.286236529	0.251477644	-2.155816661	Toxic Compound
3	A12	P03_12	1.367859059	5092.237723	245	1.820513016	1.475715846	-2.977743531	Toxic Compound
3	A13	P03_13	1.315983841	4666.258356	584	-1.374423302	-1.72898318	1.744853227	Compound
3	A14	P03_14	1.368498433	5160.210725	490	1.859891312	1.987085716	0.435342621	Compound
3	A15	P03_15	1.338821009	4915.835982	584	0.03209219	0.148622256	1.744853227	Compound
3	A16	P03_16	1.338322123	4866.681806	516	0.001366359	-0.221171101	0.797547682	Compound
3	A17	P03_17	1.343799253	4822.250402	338	0.338696631	-0.55543442	-1.682163889	Compound
3	A18	P03_18	1.31901593	4724.125995	525	-1.187680372	-1.293637291	0.922926357	Compound
3	A19	P03_19	1.347693717	5268.006778	542	0.578552264	2.798049656	1.159752744	Compound
3	A20	P03_20	1.344811059	4877.021448	472	0.401012602	-0.143384609	0.184585271	Compound
3	A21	P03_21	1.322346298	4937.406252	437	-0.982566774	0.310898245	-0.302998465	Compound
3	A22	P03_22	1.336169524	5091.945374	523	-0.131209835	1.473516466	0.89506443	Compound
3	A23	P03_23	1.316867251	4635.96432	410	-1.320015077	-1.956889213	-0.679134489	Negative Control
3	A24	P03_24	1.10594194	3920.07518	401	-14.31066768	-7.342617742	-0.804513164	Positive Control
3	B01	P03_25	1.431978642	6161.649838	497	5.769565944	9.521044397	0.532859369	Compound
3	B02	P03_26	1.357042349	4675.067912	494	1.154324002	-1.662707727	0.491066477	Compound
3	B03	P03_27	1.331473951	4952.853591	526	-0.420404876	0.427110616	0.936857321	Compound
3	B04	P03_28	1.369650229	4845.133783	398	1.930829133	-0.383279723	-0.846306056	Compound
3	B05	P03_29	1.349704959	5076.112868	464	0.702422412	1.354406433	0.07313756	Compound
3	B06	P03_30	1.348808344	5168.502267	456	0.647200903	2.049464081	-0.038310151	Compound
3	B07	P03_31	1.384910105	4989.122547	392	2.87066774	0.699966761	-0.929891839	Compound
3	B08	P03_32	1.404446801	5112.028664	418	4.073910887	1.624605709	-0.567686778	Compound
3	B09	P03_33	1.382753832	5128.374872	449	2.73786531	1.74758039	-0.135826898	Compound
3	B10	P03_34	1.363907214	5041.635028	508	1.577123314	1.09502509	0.686099971	Compound
3	B11	P03_35	1.326430163	4908.360218	515	-0.731046068	0.092381096	0.783616719	Compound
3	B12	P03_36	1.34823648	5179.841014	464	0.611980464	2.134766972	0.07313756	Compound
3	B13	P03_37	1.358984511	5071.588865	565	1.273939551	1.320371761	1.480164913	Compound
3	B14	P03_38	1.301989402	4691.016572	482	-2.236325065	-1.542723852	0.32389491	Compound
3	B15	P03_39	1.329098143	4955.11644	573	-0.566728182	0.444134328	1.591612624	Compound
3	B16	P03_40	1.324259754	4964.828839	550	-0.864719158	0.517201988	1.271200455	Compound
3	B17	P03_41	1.334617305	5065.27166	549	-0.226809219	1.272846593	1.257269491	Compound
3	B18	P03_42	1.762851231	7234.285096	464	26.14763642	17.59062108	0.07313756	Compound
3	B19	P03_43	1.328809926	4906.654041	533	-0.584479142	0.079545301	1.034374069	Compound
3	B20	P03_44	1.350783972	5050.640497	497	0.768877626	1.162774422	0.532859369	Compound
3	B21	P03_45	1.341316848	4791.581666	473	0.185808063	-0.786159371	0.198516235	Compound
3	B22	P03_46	1.329737386	4744.180916	401	-0.527357955	-1.142761472	-0.804513164	Compound
3	B23	P03_47	1.335689873	4956.536551	419	-0.160750982	0.454818011	-0.553755814	Negative Control
3	B24	P03_48	1.107818743	3979.121522	399	-14.19507748	-6.898404315	-0.832375092	Positive Control
3	C01	P03_49	1.506638442	5399.795432	150	10.36777906	3.789513102	-4.3011851	Toxic Compound
3	C02	P03_50	1.444006123	5055.253875	138	6.510324958	1.197481474	-4.468356666	Toxic Compound
3	C03	P03_51	1.469321906	5140.697646	105	8.069495553	1.840286246	-4.928078475	Toxic Compound
3	C04	P03_52	1.410344306	4700.07065	187	4.437131561	-1.474608828	-3.785739436	Toxic Compound
3	C05	P03_53	1.453575009	5159.256638	151	7.09966192	1.979907993	-4.287254136	Toxic Compound
3	C06	P03_54	1.374065933	4967.335172	251	2.202787396	0.536057462	-2.894157747	Toxic Compound
3	C07	P03_55	1.395271129	5039.005548	356	3.508791532	1.075243165	-1.431406539	Compound
3	C08	P03_56	1.47461501	5198.695926	236	8.395491881	2.276614964	-3.103122206	Toxic Compound
3	C09	P03_57	1.351051585	4753.699192	379	0.785359593	-1.071154225	-1.11099437	Compound
3	C10	P03_58	1.338238749	5054.927896	539	-0.003768557	1.195029091	1.117959852	Compound
3	C11	P03_59	1.332614366	4931.326059	473	-0.350167967	0.26515615	0.198516235	Compound
3	C12	P03_60	1.317665336	5016.749399	540	-1.270861922	0.907807217	1.131890816	Compound
3	C13	P03_61	1.362121878	5375.115687	575	1.467166455	3.603844122	1.619474552	Compound
3	C14	P03_62	1.353551117	5205.047504	602	0.939302933	2.324398724	1.995610577	Compound
3	C15	P03_63	1.343544779	5135.962786	592	0.323023868	1.804665269	1.856300938	Compound
3	C16	P03_64	1.436117359	5668.034382	557	6.024464917	5.807510143	1.368717202	Compound
3	C17	P03_65	1.318267934	4920.786385	531	-1.233748579	0.185864791	1.006512141	Compound
3	C18	P03_66	1.323340941	5081.66416	512	-0.921307818	1.396169535	0.741823827	Compound
3	C19	P03_67	1.424863087	5274.165051	524	5.331326968	2.844379157	0.908995394	Compound
3	C20	P03_68	1.321440139	4998.393072	451	-1.038376083	0.769710145	-0.10796497	Compound
3	C21	P03_69	1.330556994	5036.883231	499	-0.476879246	1.059276694	0.560721296	Compound
3	C22	P03_70	1.307567643	5142.1671	572	-1.892767497	1.851341142	1.57768166	Compound
3	C23	P03_71	1.326902375	4740.093466	421	-0.701963097	-1.173511898	-0.525893887	Negative Control
3	C24	P03_72	1.088405556	3839.828222	434	-15.3907138	-7.946326204	-0.344791356	Positive Control
3	D01	P03_73	1.376280147	5074.452579	465	2.339158336	1.341915859	0.087068524	Compound
3	D02	P03_74	1.407309889	5040.901454	428	4.250245247	1.089506316	-0.428377139	Compound
3	D03	P03_75	1.360751311	4992.699249	482	1.382754778	0.726874763	0.32389491	Compound
3	D04	P03_76	1.447363261	5422.533059	451	6.717087312	3.960571273	-0.10796497	Compound
3	D05	P03_77	1.354393426	4938.779182	436	0.991179836	0.321226979	-0.316929428	Compound
3	D06	P03_78	1.34350453	4959.418548	572	0.320544941	0.476499655	1.57768166	Compound
3	D07	P03_79	1.383329372	5274.13384	594	2.773312157	2.844144353	1.884162866	Compound
3	D08	P03_80	1.329895339	5057.176753	531	-0.517629804	1.211947539	1.006512141	Compound
3	D09	P03_81	1.33105886	4855.550597	514	-0.445969855	-0.304912656	0.769685755	Compound
3	D10	P03_82	1.366506844	5212.759482	580	1.737231591	2.382416953	1.689129371	Compound
3	D11	P03_83	1.333068266	5029.003485	476	-0.322212816	0.999996324	0.240309127	Compound
3	D12	P03_84	1.337869344	4958.810465	526	-0.026519795	0.471924966	0.936857321	Compound
3	D13	P03_85	1.327891797	5052.052005	510	-0.641025711	1.173393383	0.713961899	Compound
3	D14	P03_86	1.343702961	5238.009174	584	0.332766128	2.57237372	1.744853227	Compound
3	D15	P03_87	1.332606275	4932.977489	510	-0.350666329	0.277580076	0.713961899	Compound
3	D16	P03_88	1.328217589	4940.505994	533	-0.62096054	0.334218014	1.034374069	Compound
3	D17	P03_89	1.34146153	5008.044067	610	0.19471887	0.842315855	2.107058288	Compound
3	D18	P03_90	1.379775542	5240.856088	598	2.5544358	2.59379143	1.939886721	Compound
3	D19	P03_91	1.316454708	4804.615938	558	-1.345423144	-0.688100821	1.382648166	Compound
3	D20	P03_92	1.325932052	4983.777134	564	-0.761724213	0.659752513	1.466233949	Compound
3	D21	P03_93	1.34631809	5003.106011	472	0.493828925	0.805166207	0.184585271	Compound
3	D22	P03_94	1.334519502	4899.633446	412	-0.232832835	0.026728438	-0.651272562	Compound
3	D23	P03_95	1.34829697	4730.595928	375	0.615705942	-1.24496313	-1.166718225	Negative Control
3	D24	P03_96	1.091797962	3799.118683	477	-15.18177935	-8.252589441	0.254240091	Positive Control
3	E01	P03_97	1.4321576	4936.870656	118	5.780587812	0.306868886	-4.746975944	Toxic Compound
3	E02	P03_98	1.413285361	4950.051411	188	4.618267826	0.406029446	-3.771808472	Toxic Compound
3	E03	P03_99	1.444370468	4887.030449	133	6.532764606	-0.068085573	-4.538011486	Toxic Compound
3	E04	P03_100	1.402439318	4975.655231	211	3.950272236	0.598650365	-3.451396303	Toxic Compound
3	E05	P03_101	1.408096719	4929.300898	155	4.298705198	0.249920597	-4.23153028	Toxic Compound
3	E06	P03_102	1.440338312	5050.088589	247	6.284428638	1.158622345	-2.949881603	Toxic Compound
3	E07	P03_103	1.345973197	4801.780137	367	0.4725874	-0.709434927	-1.278165937	Compound
3	E08	P03_104	1.4146169	4970.01343	386	4.700275811	0.556206351	-1.013477623	Compound
3	E09	P03_105	1.382088408	4901.834607	432	2.696882585	0.043288063	-0.372653284	Compound
3	E10	P03_106	1.322381915	4940.081579	505	-0.980373149	0.331025083	0.64430708	Compound
3	E11	P03_107	1.367567811	4714.651013	372	1.802575384	-1.364918831	-1.208511117	Compound
3	E12	P03_108	1.348410658	5066.190202	653	0.622707874	1.279756906	2.706089735	Compound
3	E13	P03_109	1.343051863	4782.661708	460	0.292665684	-0.853265393	0.017413705	Compound
3	E14	P03_110	1.326157948	5078.330267	680	-0.74781151	1.371088218	3.08222576	Compound
3	E15	P03_111	1.332110998	4745.866155	555	-0.381169852	-1.130083196	1.340855274	Compound
3	E16	P03_112	1.348275146	5074.628071	592	0.614361844	1.343236109	1.856300938	Compound
3	E17	P03_113	1.303334046	4855.794491	587	-2.153509927	-0.303077809	1.786646118	Compound
3	E18	P03_114	1.319220239	5097.135277	539	-1.1750972	1.512560792	1.117959852	Compound
3	E19	P03_115	1.319659385	4943.59238	509	-1.148050665	0.357437303	0.700030935	Compound
3	E20	P03_116	1.339899729	5050.5299	561	0.098529346	1.161942386	1.424441057	Compound
3	E21	P03_117	1.363801574	5020.448628	475	1.570617077	0.935637005	0.226378163	Compound
3	E22	P03_118	1.331682767	4941.226624	499	-0.407544142	0.339639408	0.560721296	Compound
3	E23	P03_119	1.358321168	4856.196613	553	1.233085	-0.300052592	1.312993346	Negative Control
3	E24	P03_120	1.093473807	3787.184082	542	-15.07856592	-8.34237502	1.159752744	Positive Control
3	F01	P03_121	1.358476185	5029.064226	437	1.242632315	1.000453286	-0.302998465	Compound
3	F02	P03_122	1.377178127	5071.044313	535	2.394463894	1.316275024	1.062235996	Compound
3	F03	P03_123	1.372730411	5120.652332	508	2.120534111	1.689482702	0.686099971	Compound
3	F04	P03_124	1.375015567	4921.575775	417	2.261274299	0.191803476	-0.581617742	Compound
3	F05	P03_125	1.338884486	4768.834408	495	0.03600163	-0.957289996	0.504997441	Compound
3	F06	P03_126	1.355285099	4920.211049	484	1.046096966	0.181536462	0.351756838	Compound
3	F07	P03_127	1.335262318	4783.595776	512	-0.187083597	-0.846238276	0.741823827	Compound
3	F08	P03_128	1.389440829	5010.61177	519	3.14970995	0.861633023	0.839340574	Compound
3	F09	P03_129	1.330104793	4777.273489	492	-0.504729737	-0.893801676	0.463204549	Compound
3	F10	P03_130	1.33693102	4967.429301	569	-0.084310152	0.536765607	1.535888768	Compound
3	F11	P03_131	1.358014547	5134.854875	567	1.214200596	1.796330308	1.508026841	Compound
3	F12	P03_132	1.291361986	4909.8983	686	-2.890855666	0.10395229	3.165811543	Compound
3	F13	P03_133	1.356410615	4893.999962	596	1.115416228	-0.015653006	1.912024793	Compound
3	F14	P03_134	1.319343109	4883.349897	622	-1.167529753	-0.095774851	2.274229854	Compound
3	F15	P03_135	1.355433025	5122.792471	542	1.055207527	1.70558325	1.159752744	Compound
3	F16	P03_136	1.316794454	4977.926151	620	-1.324498563	0.615734796	2.246367927	Compound
3	F17	P03_137	1.319675224	4976.482245	521	-1.147075178	0.6048721	0.867202502	Compound
3	F18	P03_138	1.355821534	5480.084868	588	1.079135405	4.393541131	1.800577082	Compound
3	F19	P03_139	1.415416309	5271.381666	473	4.749510512	2.823439384	0.198516235	Compound
3	F20	P03_140	1.353657108	5073.403138	534	0.945830827	1.334020776	1.048305032	Compound
3	F21	P03_141	1.280224371	6211.959038	505	-3.576808824	9.899527152	0.64430708	Active Compound
3	F22	P03_142	1.323706786	5016.914397	422	-0.898775789	0.909048519	-0.511962923	Compound
3	F23	P03_143	1.34537173	4956.791985	437	0.435543686	0.456739674	-0.302998465	Negative Control
3	F24	P03_144	1.091682367	3776.767569	441	-15.18889874	-8.420739823	-0.247274609	Positive Control
3	G01	P03_145	1.484517943	5450.930341	229	9.00540237	4.174207775	-3.200638953	Toxic Compound
3	G02	P03_146	1.425114304	5128.914659	327	5.346799142	1.751641279	-1.835404492	Compound
3	G03	P03_147	1.390268218	4857.957806	330	3.200667906	-0.286802905	-1.7936116	Compound
3	G04	P03_148	1.388585604	5202.637369	276	3.097037579	2.306266961	-2.54588365	Toxic Compound
3	G05	P03_149	1.400079077	4967.714274	385	3.804907646	0.538909497	-1.027408587	Compound
3	G06	P03_150	1.365968307	4897.057695	476	1.704063718	0.007350723	0.240309127	Compound
3	G07	P03_151	1.370401938	4946.928303	464	1.97712603	0.382533892	0.07313756	Compound
3	G08	P03_152	1.333561268	4918.594554	565	-0.291849381	0.169375357	1.480164913	Compound
3	G09	P03_153	1.329457475	4678.318892	596	-0.544597363	-1.638250175	1.912024793	Compound
3	G10	P03_154	1.370513803	5177.858099	658	1.984015699	2.11984924	2.775744554	Compound
3	G11	P03_155	1.323338552	4806.418543	644	-0.921454909	-0.674539586	2.58071106	Compound
3	G12	P03_156	1.326658174	5519.16222	683	-0.717003125	4.68752521	3.124018651	Compound
3	G13	P03_157	1.321437191	4837.141609	666	-1.038557615	-0.443405904	2.887192265	Compound
3	G14	P03_158	1.302575276	4894.360582	606	-2.200241747	-0.012940014	2.051334432	Compound
3	G15	P03_159	1.305424154	5357.68667	700	-2.024782571	3.472723325	3.360845038	Compound
3	G16	P03_160	1.355788795	5185.988976	560	1.077119005	2.181018902	1.410510093	Compound
3	G17	P03_161	1.342102564	5191.789838	580	0.234199464	2.224659553	1.689129371	Compound
3	G18	P03_162	1.310279832	4893.319623	624	-1.725726785	-0.020771286	2.302091782	Compound
3	G19	P03_163	1.324010972	4904.696903	583	-0.880041319	0.064821494	1.730922263	Compound
3	G20	P03_164	1.347978005	5129.953355	572	0.596061251	1.759455526	1.57768166	Compound
3	G21	P03_165	1.349537079	5165.365815	511	0.692082856	2.025868138	0.727892863	Compound
3	G22	P03_166	1.343832964	5009.418569	492	0.340772848	0.852656415	0.463204549	Compound
3	G23	P03_167	1.348164767	4986.070072	546	0.607563707	0.677002589	1.215476599	Negative Control
3	G24	P03_168	1.097574929	3982.133475	524	-14.82598243	-6.875744995	0.908995394	Positive Control
3	H01	P03_169	1.357919641	5089.091275	523	1.208355453	1.452044702	0.89506443	Compound
3	H02	P03_170	1.31632988	4632.087607	537	-1.353111145	-1.986054237	1.090097924	Compound
3	H03	P03_171	1.326679101	4638.410423	510	-0.715714266	-1.938486857	0.713961899	Compound
3	H04	P03_172	1.348694187	4959.701625	541	0.6401701	0.47862928	1.14582178	Compound
3	H05	P03_173	1.403818091	5049.311728	476	4.035189286	1.152777918	0.240309127	Compound
3	H06	P03_174	1.326936774	4720.590327	551	-0.699844516	-1.320236588	1.285131418	Compound
3	H07	P03_175	1.34439078	4960.129649	507	0.375128119	0.481849361	0.672169008	Compound
3	H08	P03_176	1.300641295	4603.426085	589	-2.319353453	-2.201678651	1.814508046	Compound
3	H09	P03_177	1.312621235	4994.189933	578	-1.581522431	0.738089375	1.661267443	Compound
3	H10	P03_178	1.333979872	4980.286777	521	-0.266067999	0.633494097	0.867202502	Compound
3	H11	P03_179	1.326531824	4694.162806	565	-0.724784887	-1.519054318	1.480164913	Compound
3	H12	P03_180	1.307864488	5115.769134	538	-1.874485131	1.652745758	1.104028888	Compound
3	H13	P03_181	1.328404889	4791.653909	643	-0.609424954	-0.785615877	2.566780096	Compound
3	H14	P03_182	1.345326363	5123.143657	625	0.432749618	1.708225269	2.316022746	Compound
3	H15	P03_183	1.296778918	4916.556203	618	-2.55723288	0.154040573	2.218505999	Compound
3	H16	P03_184	1.323823165	4917.615861	629	-0.891608173	0.16201252	2.371746602	Compound
3	H17	P03_185	1.704399594	7848.629562	609	22.54766587	22.21241562	2.093127324	Compound
3	H18	P03_186	1.315153336	5047.853973	538	-1.425573195	1.141811034	1.104028888	Compound
3	H19	P03_187	1.322495545	4937.35561	571	-0.973374764	0.310517259	1.563750696	Compound
3	H20	P03_188	1.360958629	4930.209217	549	1.395523285	0.256754	1.257269491	Compound
3	H21	P03_189	1.338491335	5126.042956	549	0.011787926	1.730037078	1.257269491	Compound
3	H22	P03_190	1.307520724	5029.378917	510	-1.895657188	1.002820748	0.713961899	Compound
3	H23	P03_191	1.325267341	5104.510997	612	-0.80266297	1.568049307	2.134920216	Negative Control
3	H24	P03_192	1.100908889	3841.271461	569	-14.62064762	-7.935468526	1.535888768	Positive Control
3	I01	P03_193	1.41554741	4995.24064	146	4.757584891	0.745993983	-4.356908955	Toxic Compound
3	I02	P03_194	1.420366993	5174.252453	168	5.054417571	2.092723489	-4.05042775	Toxic Compound
3	I03	P03_195	1.404739334	5229.037505	321	4.091927607	2.50487867	-1.918990275	Compound
3	I04	P03_196	1.408670985	4951.970862	190	4.33407362	0.420469729	-3.743946544	Toxic Compound
3	I05	P03_197	1.543803474	5278.625831	215	12.65673153	2.877938194	-3.395672447	Toxic Compound
3	I06	P03_198	1.38507068	4834.693854	277	2.880557374	-0.461820688	-2.531952686	Toxic Compound
3	I07	P03_199	1.38863028	4765.954456	277	3.099789113	-0.978956255	-2.531952686	Toxic Compound
3	I08	P03_200	1.362005221	4879.027699	412	1.459981695	-0.128291318	-0.651272562	Compound
3	I09	P03_201	1.338819905	4811.187744	423	0.032024194	-0.638660257	-0.498031959	Compound
3	I10	P03_202	1.347418816	4674.546224	510	0.561621405	-1.666632455	0.713961899	Compound
3	I11	P03_203	1.363475639	5008.712046	618	1.550543119	0.847341149	2.218505999	Compound
3	I12	P03_204	1.386293197	5290.318845	515	2.955850796	2.965906282	0.783616719	Compound
3	I13	P03_205	1.335773233	4843.609431	482	-0.155616946	-0.394747625	0.32389491	Compound
3	I14	P03_206	1.370751718	5166.485558	583	1.998668601	2.034292113	1.730922263	Compound
3	I15	P03_207	1.368842625	4962.44209	412	1.881089725	0.49924616	-0.651272562	Compound
3	I16	P03_208	1.349846104	4693.611904	447	0.71111536	-1.523198827	-0.163688826	Compound
3	I17	P03_209	1.325591214	5086.70513	573	-0.782716002	1.434093418	1.591612624	Compound
3	I18	P03_210	1.340506902	4709.305914	555	0.1359244	-1.405130717	1.340855274	Compound
3	I19	P03_211	1.399540693	5090.765685	480	3.771749197	1.46464151	0.296032983	Compound
3	I20	P03_212	1.365983948	5131.620621	517	1.705027013	1.771998588	0.811478646	Compound
3	I21	P03_213	1.340414473	5159.382635	517	0.130231795	1.980855885	0.811478646	Compound
3	I22	P03_214	1.323123966	4765.691387	505	-0.934671044	-0.980935358	0.64430708	Compound
3	I23	P03_215	1.328885368	4891.111082	539	-0.579832791	-0.037386432	1.117959852	Negative Control
3	I24	P03_216	1.082531404	3638.399267	495	-15.75249623	-9.46170283	0.504997441	Positive Control
3	J01	P03_217	1.377826181	5101.578834	556	2.434376815	1.545990258	1.354786238	Compound
3	J02	P03_218	1.334601798	4761.55177	481	-0.227764305	-1.012078244	0.309963946	Compound
3	J03	P03_219	1.379435358	4999.155465	467	2.533484217	0.775445728	0.114930452	Compound
3	J04	P03_220	1.371001809	5110.66416	464	2.014071449	1.614340365	0.07313756	Compound
3	J05	P03_221	1.350470844	4877.14356	507	0.749592395	-0.142465944	0.672169008	Compound
3	J06	P03_222	1.347599678	4990.887852	537	0.572760492	0.713247384	1.090097924	Compound
3	J07	P03_223	1.322181767	4651.000327	573	-0.992700029	-1.843771347	1.591612624	Compound
3	J08	P03_224	1.343439032	5218.368275	551	0.316511038	2.424612644	1.285131418	Compound
3	J09	P03_225	1.297154528	4665.278848	589	-2.534099482	-1.736352148	1.814508046	Compound
3	J10	P03_226	1.320514721	4773.451471	523	-1.095371506	-0.922555222	0.89506443	Compound
3	J11	P03_227	1.30565687	4939.937905	531	-2.010449826	0.329944205	1.006512141	Compound
3	J12	P03_228	1.332995052	5079.234629	582	-0.326721968	1.377891853	1.716991299	Compound
3	J13	P03_229	1.321914462	4965.918664	693	-1.009163013	0.525400886	3.26332829	Compound
3	J14	P03_230	1.526862003	5642.525728	465	11.61332544	5.61560517	0.087068524	Compound
3	J15	P03_231	1.323939389	4982.238426	545	-0.884450084	0.64817661	1.201545635	Compound
3	J16	P03_232	1.326624992	4744.220748	578	-0.719046823	-1.142461811	1.661267443	Compound
3	J17	P03_233	1.337186777	4799.553483	641	-0.068558368	-0.726186339	2.538918168	Compound
3	J18	P03_234	1.398830276	5280.283124	553	3.727995394	2.890406228	1.312993346	Compound
3	J19	P03_235	1.324317477	4855.016755	465	-0.861164057	-0.30892882	0.087068524	Compound
3	J20	P03_236	1.429350841	5443.431936	272	5.607722629	4.117796284	-2.601607506	Toxic Compound
3	J21	P03_237	1.34886138	5200.243702	501	0.650467305	2.288259088	0.588583224	Compound
3	J22	P03_238	1.339541731	4762.836322	586	0.076480616	-1.002414389	1.772715155	Compound
3	J23	P03_239	1.342330994	5087.31186	516	0.248268168	1.438657928	0.797547682	Negative Control
3	J24	P03_240	1.095094144	3945.989848	469	-14.97877121	-7.147658273	0.14279238	Positive Control
3	K01	P03_241	1.431216176	5049.156388	152	5.722606547	1.151609274	-4.273323172	Toxic Compound
3	K02	P03_242	1.415677784	4975.539047	197	4.765614447	0.597776297	-3.646429797	Toxic Compound
3	K03	P03_243	1.573323406	5595.372519	145	14.47483092	5.260865353	-4.370839919	Toxic Compound
3	K04	P03_244	1.440256704	5225.613115	205	6.279402511	2.479116532	-3.534982086	Toxic Compound
3	K05	P03_245	1.502769284	5227.909045	250	10.12948194	2.496389116	-2.908088711	Toxic Compound
3	K06	P03_246	1.480739498	5164.188747	262	8.77269222	2.0170129	-2.740917145	Toxic Compound
3	K07	P03_247	1.365019354	4897.873883	366	1.645618776	0.013491013	-1.2920969	Compound
3	K08	P03_248	1.380139177	4903.608066	421	2.576831674	0.056630029	-0.525893887	Compound
3	K09	P03_249	1.342204546	4966.713088	509	0.240480426	0.531377442	0.700030935	Compound
3	K10	P03_250	1.329091857	5074.728682	496	-0.567115343	1.343993019	0.518928405	Compound
3	K11	P03_251	1.383063098	5019.542413	463	2.756912644	0.92881943	0.059206597	Compound
3	K12	P03_252	1.349411896	4893.43507	563	0.684372984	-0.019902763	1.452302985	Compound
3	K13	P03_253	1.363158596	5019.418609	497	1.531016744	0.927888036	0.532859369	Compound
3	K14	P03_254	1.340549784	4850.869717	510	0.138565506	-0.340127534	0.713961899	Compound
3	K15	P03_255	1.368974353	4922.102969	537	1.88920272	0.195769626	1.090097924	Compound
3	K16	P03_256	1.335086574	4874.758143	548	-0.197907478	-0.160411751	1.243338527	Compound
3	K17	P03_257	1.325772394	4948.098931	523	-0.771557336	0.391340681	0.89506443	Compound
3	K18	P03_258	1.358480367	4571.300652	478	1.242889891	-2.443362526	0.268171055	Compound
3	K19	P03_259	1.424325635	5192.630065	381	5.298225885	2.230980691	-1.083132442	Compound
3	K20	P03_260	1.514160398	5559.51784	432	10.83104785	4.991125868	-0.372653284	Compound
3	K21	P03_261	1.346060809	5203.929404	542	0.477983335	2.315987111	1.159752744	Compound
3	K22	P03_262	1.315619255	4884.859688	469	-1.396877729	-0.084416494	0.14279238	Compound
3	K23	P03_263	1.314472603	4891.496228	365	-1.467498772	-0.034488928	-1.306027864	Negative Control
3	K24	P03_264	1.103002943	3888.392439	428	-14.49167716	-7.580971187	-0.428377139	Positive Control
3	L01	P03_265	1.3372255	4855.800335	486	-0.066173409	-0.303033844	0.379618766	Compound
3	L02	P03_266	1.348062164	5117.96284	474	0.601244508	1.669249298	0.212447199	Compound
3	L03	P03_267	1.366122505	4929.652541	439	1.713560606	0.252566053	-0.275136537	Compound
3	L04	P03_268	1.368794342	5199.230137	380	1.878116013	2.280633904	-1.097063406	Compound
3	L05	P03_269	1.452649698	5082.588865	500	7.04267305	1.403126213	0.57465226	Compound
3	L06	P03_270	1.353806956	4880.173794	447	0.955059797	-0.119669094	-0.163688826	Compound
3	L07	P03_271	1.336158103	4969.846128	458	-0.131913205	0.554947716	-0.010448223	Compound
3	L08	P03_272	1.463549776	5373.338457	496	7.713996579	3.590473786	0.518928405	Compound
3	L09	P03_273	1.335954164	4733.16242	479	-0.144473617	-1.225655072	0.282102019	Compound
3	L10	P03_274	1.350374586	5224.655086	433	0.74366396	2.471909153	-0.35872232	Compound
3	L11	P03_275	1.318431912	4866.330395	586	-1.22364939	-0.223814812	1.772715155	Compound
3	L12	P03_276	1.343071897	4804.371332	582	0.293899597	-0.689941025	1.716991299	Compound
3	L13	P03_277	1.370778662	5073.492878	467	2.00032806	1.334695902	0.114930452	Compound
3	L14	P03_278	1.336703801	4893.454849	545	-0.098304274	-0.019753963	1.201545635	Compound
3	L15	P03_279	1.316593441	5039.977913	552	-1.336878746	1.082558395	1.299062382	Compound
3	L16	P03_280	1.311296014	4885.217352	567	-1.663141322	-0.081725741	1.508026841	Compound
3	L17	P03_281	1.330383781	4867.515434	504	-0.48754723	-0.214899607	0.630376116	Compound
3	L18	P03_282	1.35223647	5038.48699	511	0.858335299	1.071341984	0.727892863	Compound
3	L19	P03_283	1.305734775	4805.670366	506	-2.005651739	-0.68016822	0.658238044	Compound
3	L20	P03_284	1.359234791	5060.185041	482	1.289354027	1.234579287	0.32389491	Compound
3	L21	P03_285	1.369259923	5009.745641	315	1.906790637	0.855117021	-2.002576059	Toxic Compound
3	L22	P03_286	1.31778871	5027.553169	523	-1.263263433	0.989085405	0.89506443	Compound
3	L23	P03_287	1.363794575	4852.3129	424	1.570185987	-0.329270278	-0.484100995	Negative Control
3	L24	P03_288	1.087273396	3868.84689	417	-15.46044228	-7.728014933	-0.581617742	Positive Control
3	M01	P03_289	1.450089864	5255.649779	149	6.885015771	2.705086321	-4.315116064	Toxic Compound
3	M02	P03_290	1.398028357	4827.573063	148	3.678606084	-0.515391339	-4.329047028	Toxic Compound
3	M03	P03_291	1.465924181	5057.985477	166	7.860233513	1.218031677	-4.078289678	Toxic Compound
3	M04	P03_292	1.424701784	5177.825433	216	5.321392478	2.11960349	-3.381741483	Toxic Compound
3	M05	P03_293	1.402074236	4661.280722	274	3.927787255	-1.766430578	-2.573745578	Toxic Compound
3	M06	P03_294	1.405500432	4890.737602	246	4.13880282	-0.040196171	-2.963812567	Toxic Compound
3	M07	P03_295	1.360739719	4825.952975	400	1.382040852	-0.527579475	-0.818444128	Compound
3	M08	P03_296	1.392529273	4950.607892	311	3.33992369	0.410215926	-2.058299914	Toxic Compound
3	M09	P03_297	1.328888024	4934.803661	478	-0.579669223	0.291318609	0.268171055	Compound
3	M10	P03_298	1.364115794	5102.745015	364	1.589969541	1.554763591	-1.319958828	Compound
3	M11	P03_299	1.335306354	5035.687041	569	-0.184371484	1.050277598	1.535888768	Compound
3	M12	P03_300	1.356805072	5194.282255	547	1.139710357	2.243410335	1.229407563	Compound
3	M13	P03_301	1.321977454	4721.988857	516	-1.005283424	-1.309715262	0.797547682	Compound
3	M14	P03_302	1.36216856	5019.919515	560	1.470041591	0.931656418	1.410510093	Compound
3	M15	P03_303	1.339603924	4824.908746	500	0.08031102	-0.535435347	0.57465226	Compound
3	M16	P03_304	1.320955961	4788.53969	585	-1.068196036	-0.809044558	1.758784191	Compound
3	M17	P03_305	1.346186415	5147.156486	481	0.485719244	1.888876952	0.309963946	Compound
3	M18	P03_306	1.301367861	4664.231636	583	-2.274605085	-1.744230462	1.730922263	Compound
3	M19	P03_307	1.379209236	4933.716567	493	2.519557642	0.283140258	0.477135513	Compound
3	M20	P03_308	1.363691269	5023.954308	409	1.563823481	0.962010699	-0.693065453	Compound
3	M21	P03_309	1.422724774	7431.467154	587	5.199630625	19.07404774	1.786646118	Compound
3	M22	P03_310	1.321703917	4884.356113	495	-1.022130241	-0.088204956	0.504997441	Compound
3	M23	P03_311	1.355257561	4962.024207	461	1.044400926	0.496102371	0.031344669	Negative Control
3	M24	P03_312	1.094452293	3801.896112	443	-15.01830208	-8.231694476	-0.219412681	Positive Control
3	N01	P03_313	1.343145531	4969.392096	474	0.29843462	0.551531973	0.212447199	Compound
3	N02	P03_314	1.221745811	7241.496233	475	-7.178437554	17.64487141	0.226378163	Active Compound
3	N03	P03_315	1.353617784	4916.71633	422	0.943408897	0.15524523	-0.511962923	Compound
3	N04	P03_316	1.336737683	4995.763015	459	-0.096217558	0.749923879	0.003482741	Compound
3	N05	P03_317	1.376070408	5063.898619	510	2.326240729	1.262517025	0.713961899	Compound
3	N06	P03_318	1.356677697	4747.916884	503	1.131865502	-1.114655291	0.616445152	Compound
3	N07	P03_319	1.352903291	4743.030378	425	0.899404083	-1.151417121	-0.470170031	Compound
3	N08	P03_320	1.33939043	4761.530213	471	0.067162187	-1.01224042	0.170654308	Compound
3	N09	P03_321	1.332659438	5051.979092	510	-0.347392085	1.172844849	0.713961899	Compound
3	N10	P03_322	1.388304166	4935.218242	362	3.079704161	0.294437557	-1.347820756	Compound
3	N11	P03_323	1.346499306	4905.588871	433	0.504989817	0.071531887	-0.35872232	Compound
3	N12	P03_324	1.384000054	5046.842328	370	2.814618705	1.134200295	-1.236373045	Compound
3	N13	P03_325	1.381847379	5027.383094	442	2.682037875	0.987805908	-0.233343645	Compound
3	N14	P03_326	1.383538935	5151.775315	382	2.78621894	1.923625012	-1.069201478	Compound
3	N15	P03_327	1.393753065	5009.869156	440	3.415295701	0.85604624	-0.261205573	Compound
3	N16	P03_328	1.370927129	4863.958667	395	2.009471992	-0.241657635	-0.888098948	Compound
3	N17	P03_329	1.359157805	4994.790359	462	1.284612576	0.742606459	0.045275633	Compound
3	N18	P03_330	1.351951076	4853.112245	391	0.840758228	-0.3232567	-0.943822803	Compound
3	N19	P03_331	1.334240747	4832.430812	401	-0.250001016	-0.478845851	-0.804513164	Compound
3	N20	P03_332	1.316993472	4749.244394	420	-1.312241289	-1.104668258	-0.539824851	Compound
3	N21	P03_333	1.38970329	5141.564727	509	3.165874575	1.846809411	0.700030935	Compound
3	N22	P03_334	1.351480585	5149.243647	415	0.8117812	1.90457894	-0.60947967	Compound
3	N23	P03_335	1.319495332	4945.317055	416	-1.158154549	0.370412261	-0.595548706	Negative Control
3	N24	P03_336	1.116030358	3759.561811	332	-13.68933331	-8.550181012	-1.765749673	Positive Control
3	O01	P03_337	1.442083801	5190.834831	173	6.391931356	2.217474909	-3.98077293	Toxic Compound
3	O02	P03_338	1.408103045	4885.430653	185	4.299094793	-0.080121049	-3.813601364	Toxic Compound
3	O03	P03_339	1.446237287	5280.741236	259	6.647739874	2.893852665	-2.782710036	Toxic Compound
3	O04	P03_340	1.415197903	4851.821556	214	4.736059118	-0.332966724	-3.409603411	Toxic Compound
3	O05	P03_341	1.366384686	5018.299142	402	1.729708003	0.919466138	-0.790582201	Compound
3	O06	P03_342	1.339277665	4659.883641	379	0.060217105	-1.776941003	-1.11099437	Compound
3	O07	P03_343	1.372161262	5041.165114	342	2.085480838	1.091489865	-1.626440034	Compound
3	O08	P03_344	1.346048961	4957.26489	431	0.47725362	0.460297401	-0.386584248	Compound
3	O09	P03_345	1.33713073	4952.691817	455	-0.07201021	0.425893569	-0.052241115	Compound
3	O10	P03_346	1.286337467	4498.978214	486	-3.200310139	-2.987453777	0.379618766	Active Compound
3	O11	P03_347	1.335580816	4906.333201	467	-0.16746767	0.077131579	0.114930452	Compound
3	O12	P03_348	1.312680238	4724.710301	500	-1.577888524	-1.28924148	0.57465226	Compound
3	O13	P03_349	1.312726331	4837.423376	517	-1.575049715	-0.441286133	0.811478646	Compound
3	O14	P03_350	1.333798542	5135.089442	461	-0.277235898	1.798094986	0.031344669	Compound
3	O15	P03_351	1.341545892	5019.021032	358	0.199914643	0.924897012	-1.403544612	Compound
3	O16	P03_352	1.358615256	4849.572542	473	1.25119758	-0.349886353	0.198516235	Compound
3	O17	P03_353	1.351542068	4861.198533	449	0.815567904	-0.262422488	-0.135826898	Compound
3	O18	P03_354	1.343167393	4886.540018	399	0.299781082	-0.07177515	-0.832375092	Compound
3	O19	P03_355	1.498217356	5558.744656	410	9.849133835	4.985309103	-0.679134489	Compound
3	O20	P03_356	1.345748894	5072.957695	420	0.458772785	1.33066965	-0.539824851	Compound
3	O21	P03_357	1.39171447	5365.564714	444	3.2897409	3.531990891	-0.205481717	Compound
3	O22	P03_358	1.337966716	4812.160886	426	-0.020522749	-0.631339181	-0.456239067	Compound
3	O23	P03_359	1.358447279	5009.338502	436	1.240852073	0.85205406	-0.316929428	Negative Control
3	O24	P03_360	1.101613549	3765.056747	448	-14.57724842	-8.508841883	-0.149757862	Positive Control
3	P01	P03_361	1.371104698	5086.034922	409	2.020408236	1.429051355	-0.693065453	Compound
3	P02	P03_362	1.379195232	4965.18887	355	2.518695155	0.519910549	-1.445337503	Compound
3	P03	P03_363	1.439588037	5297.6061	286	6.238220046	3.020729264	-2.406574011	Toxic Compound
3	P04	P03_364	1.348412517	4892.861081	323	0.622822349	-0.024220958	-1.891128348	Compound
3	P05	P03_365	1.450020223	5222.233285	415	6.880726635	2.453689624	-0.60947967	Compound
3	P06	P03_366	1.365759178	4997.827242	314	1.691183714	0.765453331	-2.016507023	Toxic Compound
3	P07	P03_367	1.341584838	4568.91682	427	0.202313287	-2.461296409	-0.442308103	Compound
3	P08	P03_368	1.33714788	4814.318488	362	-0.07095394	-0.615107256	-1.347820756	Compound
3	P09	P03_369	1.356848613	4865.176574	367	1.142392008	-0.23249516	-1.278165937	Compound
3	P10	P03_370	1.333580211	4837.313151	425	-0.290682697	-0.44211537	-0.470170031	Compound
3	P11	P03_371	1.353695595	5022.379914	368	0.948201196	0.950166325	-1.264234973	Compound
3	P12	P03_372	1.324226362	5003.236357	447	-0.866775693	0.806146818	-0.163688826	Compound
3	P13	P03_373	1.380291979	5245.401847	406	2.586242519	2.627989775	-0.734858345	Compound
3	P14	P03_374	1.296277462	5047.409758	348	-2.588117024	1.138469146	-1.54285425	Compound
3	P15	P03_375	1.374030697	5055.530147	392	2.200617222	1.199559905	-0.929891839	Compound
3	P16	P03_376	1.353519555	5078.638832	360	0.937359108	1.373409593	-1.375682684	Compound
3	P17	P03_377	1.340094934	5034.328683	368	0.110551748	1.040058492	-1.264234973	Compound
3	P18	P03_378	1.355417111	5070.142431	416	1.054227414	1.309490047	-0.595548706	Compound
3	P19	P03_379	1.330028631	5005.575347	369	-0.509420494	0.823743348	-1.250304009	Compound
3	P20	P03_380	1.342886285	4968.047546	382	0.282467955	0.541416746	-1.069201478	Compound
3	P21	P03_381	1.33839537	5113.819094	377	0.005877534	1.63807535	-1.138856298	Compound
3	P22	P03_382	1.349710574	5589.590301	373	0.702768227	5.217364963	-1.194580153	Compound
3	P23	P03_383	1.325233824	4731.618029	410	-0.804727253	-1.23727373	-0.679134489	Negative Control
3	P24	P03_384	1.103000247	3943.30266	476	-14.49184324	-7.167874343	0.240309127	Positive Control
4	A01	P04_1	1.412010166	4813.823841	431	3.19857644	5.99711097	0.833656118	Compound
4	A02	P04_2	1.389259073	4847.557699	338	2.146616194	6.444085667	-1.023350324	Compound
4	A03	P04_3	1.458774896	4999.977063	368	5.36087407	8.463647114	-0.424315988	Compound
4	A04	P04_4	1.378245958	4770.039514	382	1.637394145	5.416967237	-0.144766631	Compound
4	A05	P04_5	1.359016661	4602.747665	457	0.748274003	3.200344889	1.352819209	Compound
4	A06	P04_6	1.274020507	4326.780435	63	-3.181760137	-0.456229734	-6.514498407	Toxic Compound
4	A07	P04_7	1.366571059	4648.757092	433	1.097572663	3.809971268	0.87359174	Compound
4	A08	P04_8	1.859461814	5558.909668	1	23.88775071	15.869522	-7.752502702	Toxic Compound
4	A09	P04_9	1.327583575	4372.487841	458	-0.705122345	0.149394858	1.372787021	Compound
4	A10	P04_10	1.343710767	4507.566826	447	0.04056331	1.939195728	1.153141097	Compound
4	A11	P04_11	1.356928022	4560.769649	447	0.651699947	2.644134834	1.153141097	Compound
4	A12	P04_12	1.304814343	4446.646275	421	-1.757921283	1.131996479	0.633978006	Compound
4	A13	P04_13	1.323042296	4429.316475	412	-0.915101044	0.902376075	0.454267705	Compound
4	A14	P04_14	1.320900563	4503.044484	487	-1.014130042	1.879274552	1.951853546	Compound
4	A15	P04_15	1.318208591	4385.8956	457	-1.138600865	0.327048093	1.352819209	Compound
4	A16	P04_16	1.340358157	4410.951075	385	-0.114453965	0.659033938	-0.084863198	Compound
4	A17	P04_17	1.362568711	4451.184257	356	0.912512926	1.192124886	-0.663929723	Compound
4	A18	P04_18	1.347143068	4242.05495	363	0.199265333	-1.578845119	-0.524155044	Compound
4	A19	P04_19	1.354859651	4420.948282	376	0.556063056	0.79149725	-0.264573499	Compound
4	A20	P04_20	1.358916833	4479.559401	449	0.743658185	1.568096451	1.19307672	Compound
4	A21	P04_21	1.393444863	4604.579031	374	2.340157894	3.224610547	-0.304509121	Compound
4	A22	P04_22	1.353523881	4470.628005	400	0.49429999	1.449755169	0.21465397	Compound
4	A23	P04_23	1.328099293	4437.355565	327	-0.681276709	1.008894275	-1.242996248	Negative Control
4	A24	P04_24	1.109773682	3524.351314	424	-10.77616995	-11.08844125	0.69388144	Positive Control
4	B01	P04_25	1.390312212	4843.238496	475	2.195311011	6.38685609	1.712239811	Compound
4	B02	P04_26	1.375262575	4606.245092	442	1.499449133	3.246685908	1.053302041	Compound
4	B03	P04_27	1.347426199	4566.72168	452	0.212356672	2.722999435	1.252980153	Compound
4	B04	P04_28	1.330001542	4571.988647	460	-0.593320936	2.792786916	1.412722643	Compound
4	B05	P04_29	1.414896945	4782.201882	417	3.332054694	5.578119002	0.554106761	Compound
4	B06	P04_30	1.346374077	4426.874548	492	0.163708884	0.870020464	2.051692602	Compound
4	B07	P04_31	1.363842129	4236.761724	433	0.971392945	-1.648980533	0.87359174	Compound
4	B08	P04_32	1.344760181	4358.919983	428	0.089085879	-0.030379695	0.773752684	Compound
4	B09	P04_33	1.359117564	4490.682899	473	0.752939543	1.715483156	1.672304189	Compound
4	B10	P04_34	1.324395389	4367.330577	440	-0.852537032	0.081060945	1.013366419	Compound
4	B11	P04_35	1.44178707	4790.26267	380	4.575394603	5.684924701	-0.184702254	Compound
4	B12	P04_36	1.364086868	4582.081348	496	0.982709139	2.926515527	2.131563847	Compound
4	B13	P04_37	1.353431648	4396.156599	425	0.490035336	0.463006658	0.713849251	Compound
4	B14	P04_38	1.320572281	4324.390859	434	-1.029309066	-0.487891692	0.893559552	Compound
4	B15	P04_39	1.359112681	4451.112244	419	0.752713737	1.191170711	0.594042383	Compound
4	B16	P04_40	1.369355246	4333.149363	402	1.226307301	-0.371841234	0.254589593	Compound
4	B17	P04_41	1.341725958	4367.421982	382	-0.051209883	0.082272064	-0.144766631	Compound
4	B18	P04_42	1.345268509	4370.788352	415	0.112589866	0.126876574	0.514171139	Compound
4	B19	P04_43	1.319527819	4379.506791	407	-1.077602689	0.242396169	0.354428649	Compound
4	B20	P04_44	1.532519444	4853.925358	360	8.770658844	6.528457353	-0.584058478	Compound
4	B21	P04_45	1.359947575	4704.765919	364	0.791317381	4.552090016	-0.504187233	Compound
4	B22	P04_46	1.345314637	4255.444785	353	0.114722697	-1.401429377	-0.723833156	Compound
4	B23	P04_47	1.341055346	4447.068026	372	-0.08221746	1.137584694	-0.344444743	Negative Control
4	B24	P04_48	1.098792789	3519.124631	419	-11.28390213	-11.15769496	0.594042383	Positive Control
4	C01	P04_49	1.448118267	4960.635862	451	4.868135133	7.942374943	1.233012342	Compound
4	C02	P04_50	1.336219851	4588.073682	500	-0.305800068	3.005914145	2.211435091	Compound
4	C03	P04_51	1.363450241	4585.734628	469	0.953272927	2.974921604	1.592432944	Compound
4	C04	P04_52	1.372503606	4695.326217	538	1.371880482	4.427013663	2.970211917	Compound
4	C05	P04_53	1.368748991	4564.79538	485	1.198275419	2.697475899	1.911917923	Compound
4	C06	P04_54	1.341414619	4455.333651	529	-0.065605469	1.247104489	2.790501616	Compound
4	C07	P04_55	1.344675147	4425.829143	516	0.085154135	0.856168815	2.530920071	Compound
4	C08	P04_56	1.33558121	4298.622008	539	-0.335329408	-0.829329792	2.990179729	Compound
4	C09	P04_57	1.312983032	4293.005495	451	-1.380219168	-0.903748769	1.233012342	Compound
4	C10	P04_58	1.352169552	4493.028795	494	0.431678815	1.746566353	2.091628224	Compound
4	C11	P04_59	1.389936847	4491.98295	446	2.177954967	1.732708873	1.133173286	Compound
4	C12	P04_60	1.360943273	4465.611809	433	0.837356268	1.383290411	0.87359174	Compound
4	C13	P04_61	1.361776744	4428.380899	464	0.875894129	0.889979663	1.492593888	Compound
4	C14	P04_62	1.335199901	4275.856584	505	-0.3529603	-1.130972388	2.311274147	Compound
4	C15	P04_63	1.352806104	4457.954998	464	0.461111589	1.281837421	1.492593888	Compound
4	C16	P04_64	1.442970052	4759.231256	352	4.630093039	5.273757473	-0.743800968	Compound
4	C17	P04_65	1.525111315	5104.753039	377	8.428123338	9.851932147	-0.244605687	Compound
4	C18	P04_66	1.361396136	4431.96213	364	0.858295671	0.937431089	-0.504187233	Compound
4	C19	P04_67	1.355548182	4408.272176	411	0.587899205	0.623538441	0.434299894	Compound
4	C20	P04_68	1.355559773	4316.151938	409	0.588435155	-0.597057659	0.394364271	Compound
4	C21	P04_69	1.345759722	4565.764612	464	0.135302484	2.710318254	1.492593888	Compound
4	C22	P04_70	1.311538699	4153.465981	412	-1.447001936	-2.752651791	0.454267705	Compound
4	C23	P04_71	1.296597271	4246.037279	389	-2.137860508	-1.526079133	-0.004991953	Negative Control
4	C24	P04_72	1.097833674	3314.308261	275	-11.32824952	-13.87151842	-2.281322431	Positive Control
4	D01	P04_73	1.353180299	4771.852164	477	0.478413546	5.440984908	1.752175434	Compound
4	D02	P04_74	1.417859754	4921.843965	568	3.46904843	7.428381067	3.569246254	Compound
4	D03	P04_75	1.36601957	4717.163578	503	1.072073017	4.716359395	2.271338525	Compound
4	D04	P04_76	1.387559209	4775.632937	422	2.068018286	5.491080271	0.653945817	Compound
4	D05	P04_77	1.314292451	4386.693205	481	-1.319674537	0.337616385	1.832046678	Compound
4	D06	P04_78	1.322766282	4453.040036	445	-0.927863313	1.216714017	1.113205475	Compound
4	D07	P04_79	1.3806541	4376.69684	522	1.748741314	0.205164229	2.650726938	Compound
4	D08	P04_80	1.352256425	4548.598883	605	0.435695643	2.482871796	4.308055268	Compound
4	D09	P04_81	1.306517286	4219.938376	545	-1.679180963	-1.871890432	3.109986596	Compound
4	D10	P04_82	1.388059761	4865.627718	483	2.091162705	6.683513997	1.871982301	Compound
4	D11	P04_83	1.360657385	4425.19736	538	0.824137442	0.84779767	2.970211917	Compound
4	D12	P04_84	1.372789312	4649.488286	460	1.385090897	3.819659611	1.412722643	Compound
4	D13	P04_85	1.376403203	4457.677405	511	1.552189239	1.278159305	2.431081015	Compound
4	D14	P04_86	1.332176634	4249.567146	474	-0.492749469	-1.479308282	1.692272	Compound
4	D15	P04_87	1.322911257	4292.872284	547	-0.921160032	-0.905513819	3.149922218	Compound
4	D16	P04_88	1.35569673	4391.469823	447	0.594767725	0.400906726	1.153141097	Compound
4	D17	P04_89	1.334358521	4348.929563	434	-0.39186384	-0.162753079	0.893559552	Compound
4	D18	P04_90	1.377160256	4397.117369	411	1.587193705	0.475736891	0.434299894	Compound
4	D19	P04_91	1.322450975	4356.530312	489	-0.942442432	-0.062042912	1.991789168	Compound
4	D20	P04_92	1.365211572	4416.976322	416	1.03471296	0.738868653	0.53413895	Compound
4	D21	P04_93	1.409048648	4451.513477	424	3.061642405	1.196487062	0.69388144	Compound
4	D22	P04_94	1.326758159	4336.403291	399	-0.743287788	-0.328726584	0.194686159	Compound
4	D23	P04_95	1.34964178	4396.963031	357	0.314800223	0.473691908	-0.643961911	Negative Control
4	D24	P04_96	1.111788845	3458.186701	305	-10.68299328	-11.96512448	-1.682288094	Positive Control
4	E01	P04_97	1.347879222	4868.020048	517	0.233303448	6.715212446	2.550887882	Compound
4	E02	P04_98	1.464708422	5182.871509	327	5.635227182	10.88700437	-1.242996248	Compound
4	E03	P04_99	1.511483078	5319.87609	347	7.797983794	12.70231945	-0.843640024	Compound
4	E04	P04_100	1.332126755	4472.930256	501	-0.495055785	1.480260068	2.231402903	Compound
4	E05	P04_101	1.346507366	4672.398193	491	0.169871847	4.123216612	2.031724791	Compound
4	E06	P04_102	1.34325224	4377.265214	510	0.019362026	0.212695203	2.411113204	Compound
4	E07	P04_103	1.321647232	4476.407802	541	-0.979605713	1.526337664	3.030115351	Compound
4	E08	P04_104	1.298799466	4403.823415	501	-2.036035873	0.564592215	2.231402903	Compound
4	E09	P04_105	1.355812182	4451.057432	501	0.600105969	1.190444451	2.231402903	Compound
4	E10	P04_106	1.350858756	4615.854157	508	0.371070506	3.374006327	2.371177581	Compound
4	E11	P04_107	1.334657823	4293.122282	543	-0.378024768	-0.902201337	3.070050973	Compound
4	E12	P04_108	1.367125076	4362.781598	544	1.123189164	0.020786827	3.090018785	Compound
4	E13	P04_109	1.371120194	4485.254139	455	1.307914591	1.643551912	1.312883587	Compound
4	E14	P04_110	1.35859959	4409.457159	509	0.728989565	0.639239503	2.391145392	Compound
4	E15	P04_111	1.360405521	4473.501268	455	0.812491808	1.487825995	1.312883587	Compound
4	E16	P04_112	1.342243107	4598.22223	467	-0.02729804	3.14038273	1.552497322	Compound
4	E17	P04_113	1.300913478	4195.257803	498	-1.938288648	-2.198908813	2.171499469	Compound
4	E18	P04_114	1.3488632	4533.459967	424	0.278800429	2.282280674	0.69388144	Compound
4	E19	P04_115	1.338427574	4372.116192	474	-0.203719821	0.144470496	1.692272	Compound
4	E20	P04_116	1.337384212	4779.910195	387	-0.251962576	5.547754076	-0.044927575	Compound
4	E21	P04_117	1.335886149	4278.682699	456	-0.32122971	-1.093526274	1.332851398	Compound
4	E22	P04_118	1.413932128	4666.21943	446	3.28744368	4.041347804	1.133173286	Compound
4	E23	P04_119	1.347072393	4313.56855	455	0.195997488	-0.631287632	1.312883587	Negative Control
4	E24	P04_120	1.087252387	3339.657614	424	-11.81750478	-13.53563868	0.69388144	Positive Control
4	F01	P04_121	1.392709577	4966.591298	461	2.306159865	8.021284661	1.432690454	Compound
4	F02	P04_122	1.417294577	4830.988586	464	3.4429159	6.22454439	1.492593888	Compound
4	F03	P04_123	1.371307796	4594.176397	501	1.316588885	3.086775314	2.231402903	Compound
4	F04	P04_124	1.33319154	4422.049151	555	-0.445822467	0.8060838	3.309664708	Compound
4	F05	P04_125	1.362511525	4590.641961	410	0.909868767	3.039943923	0.414332083	Compound
4	F06	P04_126	1.382582175	4646.945834	460	1.837891239	3.785972041	1.412722643	Compound
4	F07	P04_127	1.387079643	4803.470707	526	2.045844213	5.859931614	2.730598183	Compound
4	F08	P04_128	1.357023719	4566.36937	547	0.656124753	2.718331317	3.149922218	Compound
4	F09	P04_129	1.368303854	4811.745068	570	1.17769325	5.969567161	3.609181876	Compound
4	F10	P04_130	1.335749081	4316.429518	435	-0.327567408	-0.593379715	0.913527363	Compound
4	F11	P04_131	1.388887833	4830.24326	478	2.129450885	6.214668797	1.772143245	Compound
4	F12	P04_132	1.324792134	4368.576737	469	-0.83419244	0.097572604	1.592432944	Compound
4	F13	P04_133	1.342255861	4354.927734	539	-0.026708312	-0.083277122	2.990179729	Compound
4	F14	P04_134	1.34433172	4655.091363	468	0.069274812	3.893900561	1.572465133	Compound
4	F15	P04_135	1.34022912	4445.330713	503	-0.120420338	1.114565241	2.271338525	Compound
4	F16	P04_136	1.316317283	4393.438294	463	-1.226050804	0.42698903	1.472626077	Compound
4	F17	P04_137	1.354830538	4630.463976	447	0.554716904	3.567586896	1.153141097	Compound
4	F18	P04_138	1.310474893	4418.336277	471	-1.496189956	0.756888101	1.632368566	Compound
4	F19	P04_139	1.452909836	4590.309601	445	5.089686697	3.035540143	1.113205475	Compound
4	F20	P04_140	1.335862481	4256.577405	453	-0.322324066	-1.386422126	1.272947965	Compound
4	F21	P04_141	1.371004426	4148.923345	361	1.302561708	-2.812841863	-0.564090667	Compound
4	F22	P04_142	1.459430809	4743.291433	346	5.391202056	5.062554309	-0.863607835	Compound
4	F23	P04_143	1.339727651	4291.436035	464	-0.143607147	-0.924544164	1.492593888	Negative Control
4	F24	P04_144	1.11148407	3354.129124	335	-10.69708537	-13.34389071	-1.083253758	Positive Control
4	G01	P04_145	1.38946583	4995.423056	376	2.156176205	8.403306376	-0.264573499	Compound
4	G02	P04_146	1.326045959	4457.400386	540	-0.776218342	1.274488794	3.01014754	Compound
4	G03	P04_147	1.323406789	4680.766032	524	-0.89824771	4.234090746	2.69066256	Compound
4	G04	P04_148	1.290055362	4144.308736	561	-2.440343899	-2.87398558	3.429471575	Compound
4	G05	P04_149	1.329488839	4397.346909	499	-0.617027187	0.478778303	2.19146728	Compound
4	G06	P04_150	1.345065399	4299.093966	446	0.103198499	-0.823076333	1.133173286	Compound
4	G07	P04_151	1.348156209	4518.565658	582	0.246110736	2.084930604	3.848795611	Compound
4	G08	P04_152	1.320373022	4362.938699	488	-1.038522397	0.022868421	1.971821357	Compound
4	G09	P04_153	1.341154546	4537.986593	557	-0.077630676	2.342258614	3.34960033	Compound
4	G10	P04_154	1.309449271	4307.779207	530	-1.543612438	-0.707996612	2.810469428	Compound
4	G11	P04_155	1.362210467	4526.955331	539	0.895948512	2.196094039	2.990179729	Compound
4	G12	P04_156	1.350793686	4546.923682	496	0.368061805	2.460675329	2.131563847	Compound
4	G13	P04_157	1.320190481	4604.652814	553	-1.046962687	3.225588174	3.269729086	Compound
4	G14	P04_158	1.339915597	4469.701119	503	-0.134916962	1.4374739	2.271338525	Compound
4	G15	P04_159	1.355082024	4647.627602	469	0.566345063	3.795005489	1.592432944	Compound
4	G16	P04_160	1.375479426	4393.275762	474	1.509475804	0.424835476	1.692272	Compound
4	G17	P04_161	1.356676393	4720.658128	505	0.640065186	4.762662294	2.311274147	Compound
4	G18	P04_162	1.353285263	4274.575633	455	0.48326681	-1.147945029	1.312883587	Compound
4	G19	P04_163	1.342057184	4248.892369	475	-0.035894685	-1.488249099	1.712239811	Compound
4	G20	P04_164	1.345540803	4318.486155	463	0.125180115	-0.566129209	1.472626077	Compound
4	G21	P04_165	1.342240732	4312.393078	437	-0.027407861	-0.646862674	0.953462985	Compound
4	G22	P04_166	1.36514497	4353.683755	383	1.031633427	-0.099759883	-0.12479882	Compound
4	G23	P04_167	1.340850584	4334.589141	471	-0.091685206	-0.352764129	1.632368566	Negative Control
4	G24	P04_168	1.097566076	3367.270659	427	-11.34062266	-13.16976495	0.753784873	Positive Control
4	H01	P04_169	1.362437881	4700.192362	396	0.90646362	4.49149024	0.134782726	Compound
4	H02	P04_170	1.384593899	4704.791644	422	1.930908869	4.552430873	0.653945817	Compound
4	H03	P04_171	1.402373127	4635.77393	381	2.752981039	3.637943956	-0.164734442	Compound
4	H04	P04_172	1.395232348	4621.614349	480	2.42280725	3.450329055	1.812078867	Compound
4	H05	P04_173	1.34550361	4420.19651	537	0.123460422	0.781536247	2.950244106	Compound
4	H06	P04_174	1.374926546	4563.572377	470	1.48391187	2.68127107	1.612400755	Compound
4	H07	P04_175	1.313249472	4604.8981	561	-1.367899563	3.228838221	3.429471575	Compound
4	H08	P04_176	1.312400945	4397.222946	519	-1.407133566	0.47713579	2.590823504	Compound
4	H09	P04_177	1.355730363	4443.545027	515	0.596322855	1.090904844	2.51095226	Compound
4	H10	P04_178	1.348967336	4568.18478	535	0.28361542	2.742385557	2.910308484	Compound
4	H11	P04_179	1.341147535	4330.080102	481	-0.077954843	-0.41250904	1.832046678	Compound
4	H12	P04_180	1.304197482	3940.205008	535	-1.786443587	-5.578366503	2.910308484	Compound
4	H13	P04_181	1.35149357	4410.387287	499	0.400422909	0.651563729	2.19146728	Compound
4	H14	P04_182	1.343290244	4308.809023	524	0.021119267	-0.694351517	2.69066256	Compound
4	H15	P04_183	1.383429261	4694.823834	515	1.877058595	4.420357072	2.51095226	Compound
4	H16	P04_184	1.352636464	4357.05705	520	0.453267785	-0.055063617	2.610791316	Compound
4	H17	P04_185	1.323440419	4317.57985	489	-0.896692715	-0.578137779	1.991789168	Compound
4	H18	P04_186	1.410394195	4680.107625	529	3.123857507	4.225366832	2.790501616	Compound
4	H19	P04_187	1.32783364	4466.234599	477	-0.693559899	1.391542399	1.752175434	Compound
4	H20	P04_188	1.337144663	4310.832695	442	-0.26303882	-0.667537799	1.053302041	Compound
4	H21	P04_189	1.354413553	4399.289688	474	0.535436478	0.504520187	1.692272	Compound
4	H22	P04_190	1.340262052	4256.477757	416	-0.118897634	-1.387742465	0.53413895	Compound
4	H23	P04_191	1.348791844	4356.582353	419	0.275501079	-0.061353367	0.594042383	Negative Control
4	H24	P04_192	1.103951157	3414.013567	398	-11.04539064	-12.55041992	0.174718348	Positive Control
4	I01	P04_193	1.360871285	4770.679564	505	0.834027692	5.42544792	2.311274147	Compound
4	I02	P04_194	1.369245527	4734.546495	540	1.221234111	4.946683601	3.01014754	Compound
4	I03	P04_195	1.357511381	4632.149523	507	0.678673167	3.589920447	2.35120977	Compound
4	I04	P04_196	1.351075475	4381.499875	618	0.381091105	0.268804596	4.567636814	Compound
4	I05	P04_197	1.364937548	4667.187387	582	1.022042696	4.054173266	3.848795611	Compound
4	I06	P04_198	1.349755321	4658.204024	530	0.320050109	3.935143419	2.810469428	Compound
4	I07	P04_199	1.364154921	4419.04008	482	0.985855788	0.766213513	1.85201449	Compound
4	I08	P04_200	1.389093499	4449.525852	467	2.138960426	1.170150967	1.552497322	Compound
4	I09	P04_201	1.335032292	4343.422829	571	-0.36071018	-0.235717481	3.629149687	Compound
4	I10	P04_202	1.33243883	4428.633317	605	-0.480626129	0.89332421	4.308055268	Compound
4	I11	P04_203	1.386548807	4484.552063	562	2.021299534	1.634249383	3.449439386	Compound
4	I12	P04_204	1.337115449	4281.347207	578	-0.264389588	-1.058221457	3.768924366	Compound
4	I13	P04_205	1.333912353	4450.351968	528	-0.412493677	1.18109703	2.770533805	Compound
4	I14	P04_206	1.316038816	4218.963182	489	-1.238926498	-1.884811784	1.991789168	Compound
4	I15	P04_207	1.33855518	4637.367361	537	-0.197819627	3.659056968	2.950244106	Compound
4	I16	P04_208	1.315675948	4469.774794	471	-1.255704707	1.438450096	1.632368566	Compound
4	I17	P04_209	1.339952479	4320.122284	470	-0.133211596	-0.544450447	1.612400755	Compound
4	I18	P04_210	1.367323178	4458.229794	414	1.132348944	1.285478477	0.494203327	Compound
4	I19	P04_211	1.404194566	4345.88099	442	2.837200352	-0.203146769	1.053302041	Compound
4	I20	P04_212	1.305085465	4308.167021	453	-1.745385179	-0.702858064	1.272947965	Compound
4	I21	P04_213	1.349929149	4580.381108	470	0.328087551	2.903987293	1.612400755	Compound
4	I22	P04_214	1.371839238	4336.055744	464	1.341161594	-0.333331593	1.492593888	Compound
4	I23	P04_215	1.327494603	4384.532372	387	-0.709236221	0.308985278	-0.044927575	Negative Control
4	I24	P04_216	1.108649999	3364.32445	317	-10.82812658	-13.20880231	-1.44267436	Positive Control
4	J01	P04_217	1.352509342	4711.788471	477	0.447389973	4.645139055	1.752175434	Compound
4	J02	P04_218	1.348846333	4550.581144	545	0.278020513	2.509136817	3.109986596	Compound
4	J03	P04_219	1.381364214	4694.06665	430	1.781575425	4.41032436	0.813688307	Compound
4	J04	P04_220	1.3417016	4665.94337	531	-0.052336121	4.037690001	2.830437239	Compound
4	J05	P04_221	1.34326715	4393.40031	450	0.020051454	0.42648574	1.213044531	Compound
4	J06	P04_222	1.393396368	4644.627722	524	2.337915596	3.755256983	2.69066256	Compound
4	J07	P04_223	1.346935623	4381.852653	478	0.189673513	0.273478916	1.772143245	Compound
4	J08	P04_224	1.364818647	4489.803096	605	1.016544985	1.703825738	4.308055268	Compound
4	J09	P04_225	1.34703201	4395.839802	579	0.194130236	0.458809087	3.788892177	Compound
4	J10	P04_226	1.268594252	3885.945936	467	-3.432658137	-6.297300942	1.552497322	Active Compound
4	J11	P04_227	1.356773385	4351.307929	570	0.644549888	-0.131239654	3.609181876	Compound
4	J12	P04_228	1.391969241	4637.402013	544	2.271928389	3.659516108	3.090018785	Compound
4	J13	P04_229	1.533725203	10066.17642	190	8.826410453	75.59095056	-3.978586383	Toxic Compound
4	J14	P04_230	1.278030002	3867.770872	457	-2.996369955	-6.538121121	1.352819209	Compound
4	J15	P04_231	1.42933132	4695.449513	490	3.999468275	4.428647339	2.011756979	Compound
4	J16	P04_232	1.349405888	4338.769127	471	0.303893126	-0.297379181	1.632368566	Compound
4	J17	P04_233	1.369265414	4329.053384	487	1.222153642	-0.426113087	1.951853546	Compound
4	J18	P04_234	1.365662354	4378.564478	503	1.055556154	0.229910492	2.271338525	Compound
4	J19	P04_235	1.353480983	4338.732248	497	0.4923165	-0.297867829	2.151531658	Compound
4	J20	P04_236	1.321069178	4301.215662	495	-1.006333673	-0.794963793	2.111596035	Compound
4	J21	P04_237	1.347406181	4464.401657	435	0.211431077	1.367255859	0.913527363	Compound
4	J22	P04_238	1.340198647	4274.509517	444	-0.121829322	-1.148821069	1.093237664	Compound
4	J23	P04_239	1.360152679	4458.003074	466	0.800800942	1.282474429	1.53252951	Negative Control
4	J24	P04_240	1.105498261	3381.505953	355	-10.97385596	-12.98114685	-0.683897534	Positive Control
4	K01	P04_241	1.387906316	4693.663802	511	2.084067746	4.404986611	2.431081015	Compound
4	K02	P04_242	1.352384007	4589.211368	545	0.441594748	3.02098852	3.109986596	Compound
4	K03	P04_243	1.376445947	4616.29775	553	1.554165613	3.379883948	3.269729086	Compound
4	K04	P04_244	1.435572492	4756.487222	441	4.288046236	5.237398935	1.03333423	Compound
4	K05	P04_245	1.343637878	4377.039018	580	0.037193086	0.209698098	3.808859988	Compound
4	K06	P04_246	1.329168199	4737.24659	511	-0.63185287	4.982459946	2.431081015	Compound
4	K07	P04_247	1.278099705	4144.397237	467	-2.993147037	-2.872812939	1.552497322	Compound
4	K08	P04_248	1.377114491	4513.598926	621	1.585077616	2.019121246	4.627540248	Compound
4	K09	P04_249	1.392330884	4682.290311	455	2.288649975	4.254287492	1.312883587	Compound
4	K10	P04_250	1.352419651	4434.864767	600	0.443242867	0.975891122	4.208216212	Compound
4	K11	P04_251	1.333919375	4440.34788	621	-0.412168993	1.048542544	4.627540248	Compound
4	K12	P04_252	1.35405612	4439.063995	526	0.518909535	1.031531027	2.730598183	Compound
4	K13	P04_253	1.347485808	4338.674316	565	0.21511285	-0.29863543	3.50934282	Compound
4	K14	P04_254	1.387186944	4577.880052	579	2.050805561	2.870848221	3.788892177	Compound
4	K15	P04_255	1.380026899	4579.895675	522	1.71974092	2.89755529	2.650726938	Compound
4	K16	P04_256	1.378678316	4401.621176	507	1.657385434	0.535412478	2.35120977	Compound
4	K17	P04_257	1.34124008	4518.750829	457	-0.073675793	2.087384126	1.352819209	Compound
4	K18	P04_258	1.331591201	4432.22759	499	-0.519818613	0.940948442	2.19146728	Compound
4	K19	P04_259	1.337399548	4596.759188	514	-0.251253509	3.120997377	2.490984448	Compound
4	K20	P04_260	1.366656285	4389.699615	475	1.101513318	0.377451413	1.712239811	Compound
4	K21	P04_261	1.35280865	4443.335372	483	0.461229289	1.088126909	1.871982301	Compound
4	K22	P04_262	1.34915235	4401.401956	447	0.292170092	0.532507806	1.153141097	Compound
4	K23	P04_263	1.36009236	4417.341147	346	0.798011924	0.743702596	-0.863607835	Negative Control
4	K24	P04_264	1.110915031	3397.635767	390	-10.72339649	-12.7674263	0.014975858	Positive Control
4	L01	P04_265	1.373220497	4547.569966	401	1.405027951	2.469238612	0.234621782	Compound
4	L02	P04_266	1.326722233	4408.858521	508	-0.744948913	0.631307531	2.371177581	Compound
4	L03	P04_267	1.372157244	4641.51189	516	1.355865495	3.713972109	2.530920071	Compound
4	L04	P04_268	1.410262056	4718.68231	409	3.117747681	4.736482642	0.394364271	Compound
4	L05	P04_269	1.36385007	4558.788833	479	0.971760108	2.617888959	1.792111056	Compound
4	L06	P04_270	1.393513829	4534.059516	444	2.343346735	2.290224718	1.093237664	Compound
4	L07	P04_271	1.355921066	4318.121659	473	0.605140515	-0.570958792	1.672304189	Compound
4	L08	P04_272	1.430505247	4781.937197	501	4.053748047	5.574611918	2.231402903	Compound
4	L09	P04_273	1.348022991	4426.495319	499	0.239951019	0.864995668	2.19146728	Compound
4	L10	P04_274	1.356555553	4377.298612	418	0.634477805	0.213137727	0.574074572	Compound
4	L11	P04_275	1.338452627	4345.068394	480	-0.202561434	-0.213913692	1.812078867	Compound
4	L12	P04_276	1.35577741	4321.897934	539	0.59849817	-0.520923028	2.990179729	Compound
4	L13	P04_277	1.324135879	4232.014479	413	-0.8645362	-1.711881681	0.474235516	Compound
4	L14	P04_278	1.371829949	4445.977101	540	1.340732096	1.123129902	3.01014754	Compound
4	L15	P04_279	1.599267635	5141.889202	456	11.85694752	10.34398749	1.332851398	Compound
4	L16	P04_280	1.351657943	4269.927446	499	0.408023148	-1.209533656	2.19146728	Compound
4	L17	P04_281	1.336884301	4203.117819	451	-0.275077365	-2.09476335	1.233012342	Compound
4	L18	P04_282	1.360011372	4551.762098	391	0.794267207	2.524784495	0.03494367	Compound
4	L19	P04_283	1.341733986	4337.165405	420	-0.050838662	-0.318628549	0.614010195	Compound
4	L20	P04_284	1.329747286	4145.433031	488	-0.605077143	-2.859088636	1.971821357	Compound
4	L21	P04_285	1.348827623	4307.739779	385	0.277155426	-0.708519034	-0.084863198	Compound
4	L22	P04_286	1.361620434	4214.813038	410	0.868666673	-1.939801324	0.414332083	Compound
4	L23	P04_287	1.345026721	4233.96978	346	0.10141012	-1.68597388	-0.863607835	Negative Control
4	L24	P04_288	1.111764929	3480.60689	307	-10.68409909	-11.66805626	-1.642352472	Positive Control
4	M01	P04_289	1.373863641	4637.708513	542	1.434765509	3.663577243	3.050083162	Compound
4	M02	P04_290	1.334942124	4401.980152	588	-0.364879357	0.540168921	3.968602478	Compound
4	M03	P04_291	1.379298222	4677.758381	553	1.686048481	4.194239274	3.269729086	Compound
4	M04	P04_292	1.355283489	4488.804889	492	0.575660356	1.690599463	2.051692602	Compound
4	M05	P04_293	1.349097172	4439.552806	488	0.289618777	1.038007788	1.971821357	Compound
4	M06	P04_294	1.401171913	4674.692735	498	2.697439589	4.153619367	2.171499469	Compound
4	M07	P04_295	1.316116793	4359.126978	602	-1.23532099	-0.027637004	4.248151835	Compound
4	M08	P04_296	1.345327408	4328.2791	560	0.115313231	-0.436372374	3.409503764	Compound
4	M09	P04_297	1.32274753	4422.542615	568	-0.928730392	0.812622214	3.569246254	Compound
4	M10	P04_298	1.323408137	4266.645934	592	-0.898185374	-1.253013795	4.048473723	Compound
4	M11	P04_299	1.334154535	4389.796531	529	-0.401295707	0.378735553	2.790501616	Compound
4	M12	P04_300	1.359689903	4415.763126	558	0.779403211	0.722793768	3.369568142	Compound
4	M13	P04_301	1.316122285	4270.545701	475	-1.235067035	-1.201341757	1.712239811	Compound
4	M14	P04_302	1.352236055	4412.773118	466	0.434753757	0.683176066	1.53252951	Compound
4	M15	P04_303	1.357732553	4354.86517	423	0.688899687	-0.084106097	0.673913628	Compound
4	M16	P04_304	1.40625221	4577.545351	440	2.932341274	2.866413422	1.013366419	Compound
4	M17	P04_305	1.417087166	4569.121207	461	3.43332565	2.754793245	1.432690454	Compound
4	M18	P04_306	1.342392888	4607.542117	437	-0.020372499	3.263871531	0.953462985	Compound
4	M19	P04_307	1.354982688	4298.876329	494	0.561752004	-0.82596003	2.091628224	Compound
4	M20	P04_308	1.354338283	4381.388612	431	0.531956157	0.267330358	0.833656118	Compound
4	M21	P04_309	1.340477035	4363.088413	440	-0.108957293	0.024852136	1.013366419	Compound
4	M22	P04_310	1.395759449	4581.358918	487	2.447179218	2.916943307	1.951853546	Compound
4	M23	P04_311	1.307472101	4243.155654	376	-1.63503242	-1.564260756	-0.264573499	Negative Control
4	M24	P04_312	1.107420955	3455.931083	403	-10.88495485	-11.99501149	0.274557404	Positive Control
4	N01	P04_313	1.391233644	4745.311362	381	2.237916005	5.089318433	-0.164734442	Compound
4	N02	P04_314	1.418211237	4738.481744	337	3.48530021	4.998825776	-1.043318136	Compound
4	N03	P04_315	1.371445687	4732.223565	313	1.322964642	4.915904704	-1.522545605	Compound
4	N04	P04_316	1.335006505	4585.820089	449	-0.361902492	2.976053965	1.19307672	Compound
4	N05	P04_317	1.320380243	4528.507324	450	-1.038188506	2.216657996	1.213044531	Compound
4	N06	P04_318	1.338122298	4456.034302	463	-0.217835113	1.256388137	1.472626077	Compound
4	N07	P04_319	1.336842666	4300.707048	465	-0.277002476	-0.801702945	1.512561699	Compound
4	N08	P04_320	1.31761944	4242.374039	466	-1.165841921	-1.57461718	1.53252951	Compound
4	N09	P04_321	1.321478719	4298.669119	465	-0.987397416	-0.82870557	1.512561699	Compound
4	N10	P04_322	1.329673021	4607.126249	466	-0.608510981	3.258361267	1.53252951	Compound
4	N11	P04_323	1.349101771	4351.025387	500	0.289831415	-0.134983344	2.211435091	Compound
4	N12	P04_324	1.431428353	4659.257215	503	4.096430416	3.949098233	2.271338525	Compound
4	N13	P04_325	1.415218136	5095.817542	464	3.346905868	9.733536526	1.492593888	Compound
4	N14	P04_326	1.363616915	4489.129804	401	0.960979567	1.694904597	0.234621782	Compound
4	N15	P04_327	1.364635489	4357.564263	432	1.008076146	-0.048343028	0.853623929	Compound
4	N16	P04_328	1.361544185	4476.853138	411	0.865141089	1.53223838	0.434299894	Compound
4	N17	P04_329	1.30627098	4226.599341	481	-1.690569585	-1.783632433	1.832046678	Compound
4	N18	P04_330	1.392612569	4671.09343	414	2.301674473	4.10592846	0.494203327	Compound
4	N19	P04_331	1.363065408	4399.096283	474	0.935479088	0.501957565	1.692272	Compound
4	N20	P04_332	1.371271428	4504.976771	507	1.31490729	1.904877417	2.35120977	Compound
4	N21	P04_333	1.360436984	4405.519012	304	0.813946589	0.58705893	-1.702255906	Compound
4	N22	P04_334	1.328453003	4391.819512	457	-0.664921921	0.405540116	1.352819209	Compound
4	N23	P04_335	1.361329229	4416.934155	349	0.855202034	0.738309939	-0.803704401	Negative Control
4	N24	P04_336	1.111033307	3451.650076	252	-10.71792765	-12.05173497	-2.740582088	Positive Control
4	O01	P04_337	1.484889467	5097.472273	328	6.56835408	9.755461765	-1.223028437	Compound
4	O02	P04_338	1.399756205	4656.525664	343	2.631980377	3.912905095	-0.923511268	Compound
4	O03	P04_339	1.354537877	4426.707554	488	0.541184917	0.867807789	1.971821357	Compound
4	O04	P04_340	1.363055097	4598.606509	414	0.935002339	3.145474439	0.494203327	Compound
4	O05	P04_341	1.355928966	4582.393351	422	0.605505784	2.930649577	0.653945817	Compound
4	O06	P04_342	1.336555521	4516.296168	522	-0.290279444	2.054859789	2.650726938	Compound
4	O07	P04_343	1.390034785	4451.845452	491	2.182483423	1.200885741	2.031724791	Compound
4	O08	P04_344	1.371828288	4538.70705	558	1.340655259	2.351804692	3.369568142	Compound
4	O09	P04_345	1.350647724	4624.631636	546	0.361312877	3.490308204	3.129954407	Compound
4	O10	P04_346	1.338473636	4429.669474	465	-0.201590035	0.907053323	1.512561699	Compound
4	O11	P04_347	1.328994881	4281.577238	436	-0.639866718	-1.055173539	0.933495174	Compound
4	O12	P04_348	1.371421869	4475.37707	521	1.321863369	1.512680432	2.630759127	Compound
4	O13	P04_349	1.365418315	4416.937959	510	1.04427231	0.738360342	2.411113204	Compound
4	O14	P04_350	1.342508845	4380.640421	510	-0.015010881	0.257416803	2.411113204	Compound
4	O15	P04_351	1.317727038	4390.469259	473	-1.160866847	0.387649221	1.672304189	Compound
4	O16	P04_352	1.372604754	4308.114265	397	1.376557338	-0.703557083	0.154750537	Compound
4	O17	P04_353	1.341496089	4312.125488	387	-0.061838515	-0.65040825	-0.044927575	Compound
4	O18	P04_354	1.354571918	4415.544935	432	0.542758928	0.71990273	0.853623929	Compound
4	O19	P04_355	1.296157614	4241.644503	356	-2.15818926	-1.584283555	-0.663929723	Compound
4	O20	P04_356	1.383551302	4577.600408	386	1.882701527	2.867142929	-0.064895386	Compound
4	O21	P04_357	1.364126917	4495.386542	317	0.984560908	1.777806576	-1.44267436	Compound
4	O22	P04_358	1.362958289	4411.764457	359	0.930526167	0.669811275	-0.604026289	Compound
4	O23	P04_359	1.388813475	4415.192863	371	2.126012728	0.715237765	-0.364412555	Negative Control
4	O24	P04_360	1.098747955	3423.557467	358	-11.28597518	-12.42396294	-0.6239941	Positive Control
4	P01	P04_361	1.391627641	4754.59317	310	2.256133582	5.212302685	-1.582449038	Compound
4	P02	P04_362	1.371643471	4547.634566	343	1.332109768	2.470094564	-0.923511268	Compound
4	P03	P04_363	1.385377142	4574.326522	297	1.9671243	2.823763835	-1.842030584	Compound
4	P04	P04_364	1.404372972	4551.284424	279	2.84544945	2.5184553	-2.201451186	Toxic Compound
4	P05	P04_365	1.391440025	4421.977047	386	2.247458616	0.80512842	-0.064895386	Compound
4	P06	P04_366	1.38872628	4592.824012	339	2.121981066	3.068856169	-1.003382513	Compound
4	P07	P04_367	1.358414585	4327.786749	450	0.720435342	-0.442896041	1.213044531	Compound
4	P08	P04_368	1.35477441	4433.465188	403	0.552121672	0.957346655	0.274557404	Compound
4	P09	P04_369	1.336768921	4239.718804	337	-0.280412279	-1.609799128	-1.043318136	Compound
4	P10	P04_370	1.344193455	4487.884362	406	0.062881723	1.678402451	0.334460838	Compound
4	P11	P04_371	1.366217444	4460.923214	382	1.081222254	1.321166378	-0.144766631	Compound
4	P12	P04_372	1.451460187	4742.223557	384	5.022658096	5.048404918	-0.104831009	Compound
4	P13	P04_373	1.352067511	4475.738661	440	0.426960674	1.517471524	1.013366419	Compound
4	P14	P04_374	1.374110038	4395.302592	336	1.446158344	0.451691038	-1.063285947	Compound
4	P15	P04_375	1.360322317	4306.594818	340	0.808644645	-0.723689804	-0.983414702	Compound
4	P16	P04_376	1.341352753	4353.879751	288	-0.06846602	-0.09716293	-2.021740885	Toxic Compound
4	P17	P04_377	1.370660251	4450.809069	361	1.286647828	1.187153633	-0.564090667	Compound
4	P18	P04_378	1.340548865	4266.428199	349	-0.105636029	-1.25589879	-0.803704401	Compound
4	P19	P04_379	1.374129671	4309.128884	319	1.447066125	-0.690113349	-1.402738737	Compound
4	P20	P04_380	1.378203458	4521.888921	313	1.635429033	2.128963945	-1.522545605	Compound
4	P21	P04_381	1.381102176	4607.150147	282	1.769459352	3.258677916	-2.141547752	Toxic Compound
4	P22	P04_382	1.35469199	4318.561734	348	0.548310789	-0.565127785	-0.823672212	Compound
4	P23	P04_383	1.34311852	4386.675529	333	0.013179134	0.337382177	-1.123189381	Negative Control
4	P24	P04_384	1.109608827	3408.552595	312	-10.78379247	-12.62277798	-1.542513416	Positive Control
5	A01	P05_1	1.317944627	4251.743296	1321	-2.001188107	-1.303875028	16.29169978	Compound
5	A02	P05_2	1.381063281	4478.045654	433	1.465181806	0.467204527	-0.503574525	Compound
5	A03	P05_3	1.368235453	4476.820895	382	0.760699171	0.457619361	-1.468167982	Compound
5	A04	P05_4	1.351498232	4369.354509	445	-0.15848078	-0.383430289	-0.276611359	Compound
5	A05	P05_5	1.378364367	4536.660868	504	1.316962038	0.925936854	0.839290876	Compound
5	A06	P05_6	1.37219584	4275.198886	440	0.978196933	-1.120307714	-0.371179345	Compound
5	A07	P05_7	1.347921053	4166.011963	467	-0.354933421	-1.974822571	0.139487779	Compound
5	A09	P05_9	1.37974506	4312.148107	394	1.392787358	-0.83113702	-1.241204816	Compound
5	A10	P05_10	1.332346976	4359.400727	525	-1.21023545	-0.461330228	1.236476417	Compound
5	A11	P05_11	1.354237178	4410.057527	493	-0.008062474	-0.064881761	0.631241306	Compound
5	A12	P05_12	1.328462368	4197.26706	455	-1.42357153	-1.73021503	-0.087475387	Compound
5	A13	P05_13	1.434021848	4728.369545	512	4.373576933	2.426280559	0.990599653	Compound
5	A14	P05_14	1.337273414	4539.841995	513	-0.939683775	0.950832878	1.00951325	Compound
5	A15	P05_15	1.433571467	5010.969546	383	4.348842737	4.637954747	-1.449254385	Compound
5	A16	P05_16	1.361479053	4276.167443	487	0.389649061	-1.112727627	0.517759723	Compound
5	A17	P05_17	1.353593057	4245.41225	390	-0.043436504	-1.353422837	-1.316859205	Compound
5	A18	P05_18	1.373066738	4466.89555	409	1.026025151	0.379941976	-0.957500858	Compound
5	A19	P05_19	1.560172989	4877.436161	275	11.30158466	3.592900466	-3.491922882	Toxic Compound
5	A20	P05_20	1.357367815	4258.782222	391	0.163866814	-1.248787233	-1.297945608	Compound
5	A21	P05_21	1.339275074	4460.104941	476	-0.829755996	0.32679755	0.309710154	Compound
5	A22	P05_22	1.332428155	4315.953234	507	-1.205777188	-0.801357469	0.896031667	Compound
5	A23	P05_23	1.352096824	4370.904509	357	-0.125607111	-0.371299733	-1.941007912	Negative Control
5	A24	P05_24	1.132774948	3463.463232	313	-12.1703943	-7.47308474	-2.773206189	Positive Control
5	B01	P05_25	1.362547165	4406.231228	384	0.448307982	-0.094827008	-1.430340788	Compound
5	B02	P05_26	1.354480565	4438.626249	369	0.005303918	0.158701766	-1.714044746	Compound
5	B03	P05_27	1.413959997	4667.126334	415	3.271813921	1.946981095	-0.844019275	Compound
5	B04	P05_28	1.376528194	4396.395026	438	1.216122502	-0.171806746	-0.409006539	Compound
5	B05	P05_29	1.33915157	4455.581674	464	-0.836538632	0.291397717	0.082746988	Compound
5	B06	P05_30	1.323165872	4340.146226	535	-1.714446163	-0.612019126	1.425612389	Compound
5	B07	P05_31	1.379884701	4429.910629	526	1.400456165	0.090491888	1.255390014	Compound
5	B08	P05_32	1.330715845	4133.66768	390	-1.299814381	-2.227954261	-1.316859205	Compound
5	B09	P05_33	1.367243527	4434.211536	499	0.70622423	0.124151495	0.74472289	Compound
5	B10	P05_34	1.324824138	4315.378352	470	-1.623376999	-0.80585659	0.196228571	Compound
5	B11	P05_35	1.358066741	4389.973403	516	0.202250671	-0.222063426	1.066254042	Compound
5	B12	P05_36	1.377245864	4497.690949	445	1.255535709	0.620951844	-0.276611359	Compound
5	B13	P05_37	1.333047356	4299.282397	273	-1.171771763	-0.931826187	-3.529750077	Toxic Compound
5	B14	P05_38	1.352153707	4457.039722	561	-0.122483168	0.302808641	1.917365916	Compound
5	B15	P05_39	1.379333285	4516.465147	410	1.370173351	0.767881812	-0.938587261	Compound
5	B16	P05_40	1.322656657	4425.472948	400	-1.742411362	0.055761865	-1.127723233	Compound
5	B17	P05_41	1.362586878	4321.250651	436	0.45048893	-0.759899011	-0.446833734	Compound
5	B18	P05_42	1.426037626	4677.363594	428	3.935096895	2.027099579	-0.598142511	Compound
5	B19	P05_43	1.352291202	4465.30196	480	-0.114932204	0.367470278	0.385364543	Compound
5	B20	P05_44	1.411626266	4442.928243	492	3.143649356	0.19236988	0.612327709	Compound
5	B21	P05_45	1.367796499	4438.688566	488	0.736592522	0.159189469	0.53667332	Compound
5	B22	P05_46	1.357374204	4421.688616	426	0.164217678	0.026145059	-0.635969706	Compound
5	B23	P05_47	1.381556106	4443.19991	432	1.492246942	0.194495991	-0.522488123	Negative Control
5	B24	P05_48	1.122176517	3464.737198	398	-12.75244225	-7.463114472	-1.165550427	Positive Control
5	C01	P05_49	1.360487053	4683.747588	451	0.335170099	2.077061768	-0.163129776	Compound
5	C02	P05_50	1.376820629	4525.832589	494	1.232182506	0.841192957	0.650154904	Compound
5	C03	P05_51	1.376469645	4396.570544	399	1.21290706	-0.170433113	-1.14663683	Compound
5	C04	P05_52	1.368696437	4541.67226	554	0.786015637	0.965156833	1.784970735	Compound
5	C05	P05_53	1.37099609	4287.815151	472	0.9123087	-1.021570745	0.234055765	Compound
5	C06	P05_54	1.383026726	4411.803299	496	1.573010875	-0.051219062	0.687982098	Compound
5	C07	P05_55	1.393290163	4565.300263	527	2.136661518	1.150073479	1.274303611	Compound
5	C08	P05_56	1.330730333	4223.876322	500	-1.299018744	-1.521966559	0.763636487	Compound
5	C09	P05_57	1.423674567	4631.507899	477	3.805321692	1.668225352	0.328623751	Compound
5	C10	P05_58	1.451100286	4675.392833	550	5.311495893	2.011676079	1.709316347	Compound
5	C11	P05_59	1.379522204	4739.671512	552	1.380548475	2.514731616	1.747143541	Compound
5	C12	P05_60	1.424917384	4548.972656	492	3.87357515	1.022290936	0.612327709	Compound
5	C13	P05_61	1.380927723	4513.611226	548	1.457737196	0.745546556	1.671489152	Compound
5	C14	P05_62	1.37131921	4365.844763	517	0.930053872	-0.41089814	1.085167639	Compound
5	C15	P05_63	1.362536021	4449.989393	468	0.447695961	0.247631604	0.158401377	Compound
5	C16	P05_64	1.38971165	4569.156977	472	1.940135626	1.180256759	0.234055765	Compound
5	C17	P05_65	1.365921076	4356.994514	580	0.633597494	-0.480161647	2.276724262	Compound
5	C18	P05_66	1.360216265	4461.820436	524	0.32029891	0.340223297	1.21756282	Compound
5	C19	P05_67	1.402300149	4551.05899	532	2.631474747	1.03861893	1.368871597	Compound
5	C20	P05_68	1.347385516	4349.266757	480	-0.384344217	-0.540640347	0.385364543	Compound
5	C21	P05_69	1.333451783	4353.478436	520	-1.149561298	-0.507679053	1.141908431	Compound
5	C22	P05_70	1.330202815	4412.805293	443	-1.32798914	-0.043377291	-0.314438553	Compound
5	C23	P05_71	1.352071689	4368.183604	427	-0.126987507	-0.392593984	-0.617056109	Negative Control
5	C24	P05_72	1.123119897	3507.64738	409	-12.70063342	-7.127292315	-0.957500858	Positive Control
5	D01	P05_73	1.341992746	4569.10296	467	-0.680505993	1.179834013	0.139487779	Compound
5	D02	P05_74	1.326733476	4246.58155	488	-1.518519383	-1.344271703	0.53667332	Compound
5	D03	P05_75	1.392690575	4552.77817	601	2.103733166	1.052073516	2.673909804	Compound
5	D04	P05_76	1.355973663	4272.359672	506	0.08730237	-1.142527871	0.87711807	Compound
5	D05	P05_77	1.370366005	4311.715224	480	0.877705453	-0.834524834	0.385364543	Compound
5	D06	P05_78	1.347098295	4394.821292	545	-0.400117902	-0.184123048	1.614748361	Compound
5	D07	P05_79	1.4896897	6277.405405	615	7.430761358	14.54929053	2.938700164	Compound
5	D08	P05_80	1.349154047	4346.570751	458	-0.287219432	-0.561739734	-0.030734595	Compound
5	D09	P05_81	1.350796191	4637.99185	552	-0.197035658	1.718969821	1.747143541	Compound
5	D10	P05_82	1.344746667	4324.34171	525	-0.529265347	-0.735707873	1.236476417	Compound
5	D11	P05_83	1.342589224	4413.213364	586	-0.647748428	-0.04018366	2.390205846	Compound
5	D12	P05_84	1.342443831	4190.53611	544	-0.655733172	-1.782892554	1.595834763	Compound
5	D13	P05_85	1.37341628	4526.068411	540	1.045221415	0.843038539	1.520180375	Compound
5	D14	P05_86	1.369969054	4304.327291	552	0.85590562	-0.892344015	1.747143541	Compound
5	D15	P05_87	1.392600826	4441.383684	429	2.098804312	0.180281907	-0.579228914	Compound
5	D16	P05_88	1.472303317	4765.364819	488	6.475930598	2.715811671	0.53667332	Compound
5	D17	P05_89	1.365139128	4226.024048	459	0.590654193	-1.505158102	-0.011820998	Compound
5	D18	P05_90	1.363508029	4363.26932	519	0.501077014	-0.431053981	1.122994834	Compound
5	D19	P05_91	1.341560142	4244.54538	476	-0.704263888	-1.360207105	0.309710154	Compound
5	D20	P05_92	1.375725146	4375.003624	520	1.172020429	-0.339219384	1.141908431	Compound
5	D21	P05_93	1.385140114	4401.54306	537	1.689074625	-0.131517383	1.463439583	Compound
5	D22	P05_94	1.337838138	4433.552333	466	-0.908670089	0.118992463	0.120574182	Compound
5	D23	P05_95	1.348341048	4415.497261	501	-0.331867968	-0.022309506	0.782550084	Negative Control
5	D24	P05_96	1.122011192	3441.230216	414	-12.76152165	-7.647083988	-0.862932872	Positive Control
5	E01	P05_97	1.359016228	4432.035601	473	0.254394892	0.107122269	0.252969362	Compound
5	E02	P05_98	1.352847633	4542.962629	511	-0.084373949	0.975255474	0.971686056	Compound
5	E03	P05_99	1.35480639	4357.556468	536	0.023197691	-0.475763702	1.444525986	Compound
5	E04	P05_100	1.368619052	4506.425572	285	0.781765752	0.689310443	-3.30278691	Toxic Compound
5	E05	P05_101	1.399045638	4595.616396	549	2.452742477	1.387332533	1.690402749	Compound
5	E06	P05_102	1.36865865	4395.333844	491	0.783940432	-0.180111731	0.593414112	Compound
5	E07	P05_103	1.344369169	4327.404331	498	-0.549996868	-0.711739297	0.725809292	Compound
5	E08	P05_104	1.364192483	4258.440073	522	0.538666049	-1.251464947	1.179735625	Compound
5	E09	P05_105	1.382331991	4362.900485	492	1.534857213	-0.433940545	0.612327709	Compound
5	E10	P05_106	1.368060056	4456.849743	585	0.751066669	0.301321834	2.371292248	Compound
5	E11	P05_107	1.367620491	4348.480595	590	0.726926487	-0.546792981	2.465860234	Compound
5	E12	P05_108	1.356651101	4321.705256	527	0.1245061	-0.756341197	1.274303611	Compound
5	E13	P05_109	1.486866542	4604.796932	578	7.275718312	1.459180921	2.238897068	Compound
5	E14	P05_110	1.367557015	4517.953479	580	0.723440461	0.779529744	2.276724262	Compound
5	E15	P05_111	1.369879183	4413.649148	579	0.850970029	-0.036773143	2.257810665	Compound
5	E16	P05_112	1.359903641	4498.889927	555	0.303130099	0.630335244	1.803884333	Compound
5	E17	P05_113	1.359687581	4294.093046	499	0.291264478	-0.972438904	0.74472289	Compound
5	E18	P05_114	1.355295252	4342.256378	516	0.050045168	-0.595504729	1.066254042	Compound
5	E19	P05_115	1.353196078	4437.331062	564	-0.065237953	0.148565419	1.974106707	Compound
5	E20	P05_116	1.393391556	4523.389502	517	2.142229873	0.822072956	1.085167639	Compound
5	E21	P05_117	1.354111959	4494.705098	566	-0.014939282	0.597584082	2.011933902	Compound
5	E22	P05_118	1.493945253	4865.38987	466	7.664469193	3.498624207	0.120574182	Compound
5	E23	P05_119	1.364644263	4412.240351	496	0.563477042	-0.047798621	0.687982098	Negative Control
5	E24	P05_120	1.118800681	3344.798615	294	-12.93783745	-8.401773592	-3.132564536	Positive Control
5	F01	P05_121	1.359346431	4437.652537	429	0.272529091	0.151081336	-0.579228914	Compound
5	F02	P05_122	1.385229451	4583.356171	533	1.693980827	1.291381992	1.387785194	Compound
5	F03	P05_123	1.365134129	4584.868012	497	0.590379649	1.303213908	0.706895695	Compound
5	F04	P05_124	1.388171301	4451.688881	444	1.855542264	0.260932077	-0.295524956	Compound
5	F05	P05_125	1.361408672	4412.473232	495	0.385783851	-0.045976056	0.669068501	Compound
5	F06	P05_126	1.360397809	4370.140689	501	0.330268966	-0.377277515	0.782550084	Compound
5	F07	P05_127	1.365166722	4452.871344	540	0.592169636	0.270186228	1.520180375	Compound
5	F08	P05_128	1.390507615	4472.935696	484	1.983848715	0.427213154	0.461018932	Compound
5	F09	P05_129	1.331657413	4946.298079	504	-1.248105075	4.131825187	0.839290876	Compound
5	F10	P05_130	1.4064533	4663.904409	512	2.859558776	1.921765779	0.990599653	Compound
5	F11	P05_131	1.375335004	4482.360746	624	1.15059452	0.500975149	3.108922539	Compound
5	F12	P05_132	1.361234172	4246.801488	544	0.376200641	-1.342550432	1.595834763	Compound
5	F13	P05_133	1.382017668	4392.383407	586	1.517595116	-0.203202337	2.390205846	Compound
5	F14	P05_134	1.399121809	4546.002922	618	2.456925663	0.999049308	2.995440956	Compound
5	F15	P05_135	1.378404515	4321.498483	533	1.319166898	-0.757959436	1.387785194	Compound
5	F16	P05_136	1.376136696	4391.693019	514	1.194622066	-0.208605428	1.028426848	Compound
5	F17	P05_137	1.404974925	4581.159207	634	2.778368924	1.274188189	3.298058511	Compound
5	F18	P05_138	1.376561519	4444.524571	534	1.217952634	0.204863006	1.406698791	Compound
5	F19	P05_139	1.350139111	4291.594605	545	-0.233121421	-0.991992115	1.614748361	Compound
5	F20	P05_140	1.358676505	4336.447603	502	0.235737864	-0.640965159	0.801463681	Compound
5	F21	P05_141	1.392724988	4284.819992	484	2.105623053	-1.045011353	0.461018932	Compound
5	F22	P05_142	1.431188854	4561.493439	525	4.217993662	1.120280647	1.236476417	Compound
5	F23	P05_143	1.358406308	4467.508752	515	0.220899123	0.384740995	1.047340445	Negative Control
5	F24	P05_144	1.132631697	3459.366696	334	-12.17826144	-7.505144906	-2.376020648	Positive Control
5	G01	P05_145	1.348844198	4506.735912	468	-0.304235866	0.691739215	0.158401377	Compound
5	G02	P05_146	1.364440718	6333.13305	477	0.552298688	14.98542426	0.328623751	Compound
5	G03	P05_147	1.351158214	4534.211302	547	-0.17715397	0.906766146	1.652575555	Compound
5	G04	P05_148	1.362928513	4389.403617	581	0.469250952	-0.226522665	2.29563786	Compound
5	G05	P05_149	1.368015601	4377.76589	648	0.748625227	-0.317601435	3.562848872	Compound
5	G06	P05_150	1.339667996	4235.61864	583	-0.808177361	-1.430069243	2.333465054	Compound
5	G07	P05_151	1.366819462	4418.253044	521	0.682935341	-7.42E-04	1.160822028	Compound
5	G08	P05_152	1.362456824	4395.263148	625	0.443346606	-0.18066501	3.127836136	Compound
5	G09	P05_153	1.356184159	4357.614169	577	0.098862401	-0.475312125	2.219983471	Compound
5	G10	P05_154	1.392641393	4724.901594	531	2.101032172	2.399139803	1.349958	Compound
5	G11	P05_155	1.382246349	4576.917375	566	1.530153884	1.240990913	2.011933902	Compound
5	G12	P05_156	1.376571077	4366.455434	599	1.218477561	-0.406118928	2.636082609	Compound
5	G13	P05_157	1.384583854	4412.127893	634	1.658525714	-0.048678735	3.298058511	Compound
5	G14	P05_158	1.382216893	4400.311832	561	1.528536229	-0.141153176	1.917365916	Compound
5	G15	P05_159	1.371991264	4414.186338	529	0.966961974	-0.032569006	1.312130805	Compound
5	G16	P05_160	1.370596149	4509.195959	550	0.890344579	0.710991949	1.709316347	Compound
5	G17	P05_161	1.373666456	4548.862141	614	1.05896067	1.021426027	2.919786567	Compound
5	G18	P05_162	1.380609275	4436.624802	526	1.440248584	0.143038112	1.255390014	Compound
5	G19	P05_163	1.372193061	4395.678882	503	0.978044325	-0.177411407	0.820377278	Compound
5	G20	P05_164	1.353453739	4465.622555	643	-0.051087638	0.369979307	3.468280886	Compound
5	G21	P05_165	1.323906481	4612.230809	569	-1.673773174	1.517359668	2.068674693	Compound
5	G22	P05_166	1.37343496	4530.410998	474	1.046247279	0.877024341	0.27188296	Compound
5	G23	P05_167	1.340336235	4436.891854	498	-0.771478823	0.145128105	0.725809292	Negative Control
5	G24	P05_168	1.106277786	3427.533774	444	-13.62557371	-7.7542746	-0.295524956	Positive Control
5	H01	P05_169	1.42016209	4788.356675	468	3.612422429	2.895749726	0.158401377	Compound
5	H02	P05_170	1.349637914	4549.26609	592	-0.260646272	1.024587399	2.503687429	Compound
5	H03	P05_171	1.359587209	4401.945644	501	0.285752197	-0.128366694	0.782550084	Compound
5	H04	P05_172	1.387174277	4340.711239	516	1.800787381	-0.607597241	1.066254042	Compound
5	H05	P05_173	1.347822485	4339.872154	537	-0.360346609	-0.614164059	1.463439583	Compound
5	H06	P05_174	1.389004261	4501.752427	573	1.901287036	0.65273764	2.144329082	Compound
5	H07	P05_175	1.364010018	4457.933372	485	0.528645412	0.309802493	0.479932529	Compound
5	H08	P05_176	1.361489181	4472.515766	518	0.390205283	0.423926712	1.104081236	Compound
5	H09	P05_177	1.366538349	4347.128449	523	0.667497077	-0.557375098	1.198649222	Compound
5	H10	P05_178	1.375349862	4521.068437	521	1.151410496	0.803907918	1.160822028	Compound
5	H11	P05_179	1.366181817	4391.855678	515	0.647916932	-0.207332431	1.047340445	Compound
5	H12	P05_180	1.371172603	4446.04503	567	0.922002451	0.216762369	2.030847499	Compound
5	H13	P05_181	1.410167569	4368.981804	668	3.063540197	-0.38634714	3.941120816	Compound
5	H14	P05_182	1.354814507	4402.790027	552	0.023643475	-0.121758414	1.747143541	Compound
5	H15	P05_183	1.355721196	4192.979816	463	0.073437303	-1.763767708	0.063833391	Compound
5	H16	P05_184	1.434541547	4588.096089	511	4.402117904	1.328477371	0.971686056	Compound
5	H17	P05_185	1.336530422	4391.331566	678	-0.980487648	-0.211434218	4.130256788	Compound
5	H18	P05_186	1.349292798	4256.37205	559	-0.279599465	-1.267649636	1.879538721	Compound
5	H19	P05_187	1.354768831	4410.215853	624	0.021134979	-0.063642676	3.108922539	Compound
5	H20	P05_188	1.388322172	4385.363094	537	1.863827859	-0.258144464	1.463439583	Compound
5	H21	P05_189	1.356168242	4529.603406	621	0.097988317	0.870703993	3.052181748	Compound
5	H22	P05_190	1.356021867	4630.106887	535	0.089949622	1.657260801	1.425612389	Compound
5	H23	P05_191	1.350931805	4596.799758	528	-0.18958798	1.396593719	1.293217208	Negative Control
5	H24	P05_192	1.113903011	3668.79993	426	-13.20680922	-5.866085896	-0.635969706	Positive Control
5	I01	P05_193	1.319939122	4486.159537	438	-1.891653832	0.530705113	-0.409006539	Compound
5	I02	P05_194	1.371025336	4503.963841	482	0.913914795	0.670044531	0.423191737	Compound
5	I03	P05_195	1.381086748	4550.009436	574	1.46647056	1.030404947	2.163242679	Compound
5	I04	P05_196	1.428688528	4774.333118	599	4.080680002	2.785999057	2.636082609	Compound
5	I05	P05_197	1.367658053	4537.980851	520	0.728989297	0.936267258	1.141908431	Compound
5	I06	P05_198	1.363900992	4456.188091	565	0.522657888	0.296143636	1.993020305	Compound
5	I07	P05_199	1.43652631	4492.942316	559	4.511117759	0.583788259	1.879538721	Compound
5	I08	P05_200	1.491849387	4678.245801	492	7.549367758	2.034003876	0.612327709	Compound
5	I09	P05_201	1.500682616	4904.738329	583	8.034473778	3.806571733	2.333465054	Compound
5	I10	P05_202	1.333872687	4207.787886	573	-1.126445951	-1.647877311	2.144329082	Compound
5	I11	P05_203	1.369245083	4435.097282	623	0.816146321	0.131083489	3.090008942	Compound
5	I12	P05_204	1.339855139	4310.221184	558	-0.797899808	-0.846217437	1.860625124	Compound
5	I13	P05_205	1.376493523	4428.832621	537	1.214218434	0.082055219	1.463439583	Compound
5	I14	P05_206	1.463593539	4911.340045	611	5.997604295	3.858237851	2.863045776	Compound
5	I15	P05_207	1.368849625	4568.826583	638	0.794428432	1.177671041	3.3737129	Compound
5	I16	P05_208	1.357867963	4398.547229	565	0.19133412	-0.15496325	1.993020305	Compound
5	I17	P05_209	1.37115165	4596.266137	589	0.920851795	1.392417513	2.446946637	Compound
5	I18	P05_210	1.355807708	4438.348636	621	0.078188356	0.156529121	3.052181748	Compound
5	I19	P05_211	1.376963576	4514.013104	535	1.240032929	0.748691719	1.425612389	Compound
5	I20	P05_212	1.357218316	4361.736844	571	0.155656586	-0.443047391	2.106501888	Compound
5	I21	P05_213	1.318085647	4384.144305	549	-1.993443533	-0.267682908	1.690402749	Compound
5	I22	P05_214	1.366436953	4576.321042	454	0.661928544	1.236323912	-0.106388984	Compound
5	I23	P05_215	1.362555063	4471.084602	503	0.448741733	0.412726187	0.820377278	Negative Control
5	I24	P05_216	1.108452339	3612.995872	349	-13.50615093	-6.302817652	-2.09231669	Positive Control
5	J01	P05_217	1.460786072	4575.509511	348	5.843422934	1.229972737	-2.111230287	Toxic Compound
5	J02	P05_218	1.388593707	4334.105128	487	1.878740094	-0.659297755	0.517759723	Compound
5	J03	P05_219	1.369723021	4365.590824	518	0.842393879	-0.412885508	1.104081236	Compound
5	J04	P05_220	1.384625225	4461.837244	445	1.660797764	0.340354839	-0.276611359	Compound
5	J05	P05_221	1.397772722	4594.655526	254	2.382836104	1.379812606	-3.889108423	Toxic Compound
5	J06	P05_222	1.572010233	5346.751325	444	11.95166612	7.265838296	-0.295524956	Compound
5	J07	P05_223	1.358383672	4225.039245	455	0.219655948	-1.512865332	-0.087475387	Compound
5	J08	P05_224	1.390759431	4599.620244	494	1.997677981	1.418667308	0.650154904	Compound
5	J09	P05_225	1.350469046	4276.197701	488	-0.215001907	-1.112490823	0.53667332	Compound
5	J10	P05_226	1.353711805	4340.50354	589	-0.036915099	-0.609222728	2.446946637	Compound
5	J11	P05_227	1.341028345	4098.425141	474	-0.733469288	-2.50376818	0.27188296	Compound
5	J12	P05_228	1.42231691	4507.032436	533	3.730761506	0.694059861	1.387785194	Compound
5	J13	P05_229	1.41013569	4292.291731	620	3.061789444	-0.986536292	3.03326815	Compound
5	J14	P05_230	1.381175219	4415.806166	558	1.471329248	-0.019891965	1.860625124	Compound
5	J15	P05_231	1.394188064	4702.250561	562	2.185972746	2.221869085	1.936279513	Compound
5	J16	P05_232	1.336585052	4375.652468	545	-0.97748744	-0.334141424	1.614748361	Compound
5	J17	P05_233	1.16923359	3069.092285	3	-10.16814726	-10.55949677	-8.63642132	Toxic Compound
5	J18	P05_234	1.352060954	4513.025198	564	-0.127577029	0.740960204	1.974106707	Compound
5	J19	P05_235	1.32998139	4388.307625	536	-1.340149416	-0.235100079	1.444525986	Compound
5	J20	P05_236	1.375206626	4354.586872	529	1.143544193	-0.49900425	1.312130805	Compound
5	J21	P05_237	1.654947087	5215.509319	433	16.50641815	6.238716725	-0.503574525	Compound
5	J22	P05_238	1.351719429	4521.409266	584	-0.146333034	0.806575302	2.352378651	Compound
5	J23	P05_239	1.333949618	4427.080729	475	-1.122221055	0.068344624	0.290796557	Negative Control
5	J24	P05_240	1.120453653	3872.689543	298	-12.84705907	-4.270412178	-3.056910147	Positive Control
5	K01	P05_241	1.381899575	4521.814374	461	1.51110969	0.809745744	0.026006196	Compound
5	K02	P05_242	1.394416153	4472.067471	531	2.198498996	0.420418282	1.349958	Compound
5	K03	P05_243	1.370293481	4630.677987	601	0.873722556	1.661730324	2.673909804	Compound
5	K04	P05_244	1.475690794	6506.891659	544	6.661965096	16.34528777	1.595834763	Compound
5	K05	P05_245	1.491941814	4759.09377	556	7.554443705	2.666733408	1.82279793	Compound
5	K06	P05_246	1.36143654	4408.812737	523	0.387314321	-0.074623693	1.198649222	Compound
5	K07	P05_247	1.376881816	4627.74144	585	1.235542792	1.638748423	2.371292248	Compound
5	K08	P05_248	1.360102427	4386.191543	508	0.314047086	-0.251660886	0.914945264	Compound
5	K09	P05_249	1.504245611	4844.044499	517	8.230147434	3.331571815	1.085167639	Compound
5	K10	P05_250	1.34988102	4373.981128	569	-0.247295343	-0.347221606	2.068674693	Compound
5	K11	P05_251	1.427316132	4386.093141	561	4.0053103	-0.252430996	1.917365916	Compound
5	K12	P05_252	1.381178794	4525.51702	518	1.471525606	0.838723262	1.104081236	Compound
5	K13	P05_253	1.409802161	4414.822122	623	3.043472606	-0.027593255	3.090008942	Compound
5	K14	P05_254	1.368688568	4521.40829	582	0.785583452	0.806567664	2.314551457	Compound
5	K15	P05_255	1.379820023	4587.832408	595	1.396904184	1.32641376	2.56042822	Compound
5	K16	P05_256	1.381335791	4573.008488	590	1.480147604	1.210399319	2.465860234	Compound
5	K17	P05_257	1.35353849	4441.675789	603	-0.046433273	0.182567969	2.711736998	Compound
5	K18	P05_258	1.356447358	4416.745544	546	0.113316866	-0.012540238	1.633661958	Compound
5	K19	P05_259	1.340030437	4357.104801	563	-0.788272714	-0.479298523	1.95519311	Compound
5	K20	P05_260	1.359314484	4551.246609	567	0.2707746	1.040087267	2.030847499	Compound
5	K21	P05_261	1.364762934	4427.046998	532	0.56999425	0.068080639	1.368871597	Compound
5	K22	P05_262	1.335677292	4329.321327	460	-1.027340081	-0.69673657	0.007092599	Compound
5	K23	P05_263	1.322832487	4444.78333	500	-1.732755101	0.206888097	0.763636487	Negative Control
5	K24	P05_264	1.114619906	3891.66853	327	-13.16743857	-4.121879497	-2.508415828	Positive Control
5	L01	P05_265	1.400065242	4345.254209	400	2.50873745	-0.572043209	-1.127723233	Compound
5	L02	P05_266	1.345536724	4411.470955	476	-0.485876739	-0.053820041	0.309710154	Compound
5	L03	P05_267	1.351680784	4438.16158	484	-0.148455301	0.15506519	0.461018932	Compound
5	L04	P05_268	1.374556475	4439.977373	491	1.107839018	0.169275885	0.593414112	Compound
5	L05	P05_269	1.348855946	4277.697609	518	-0.303590672	-1.100752296	1.104081236	Compound
5	L06	P05_270	1.383200557	4304.817672	568	1.582557416	-0.888506213	2.049761096	Compound
5	L07	P05_271	1.345602471	4008.802314	430	-0.482265994	-3.205171196	-0.560315317	Compound
5	L08	P05_272	1.191280325	3593.140177	10	-8.957377764	-6.458211594	-8.504026139	Toxic Compound
5	L09	P05_273	1.398732054	4651.425811	492	2.435520986	1.824106214	0.612327709	Compound
5	L10	P05_274	1.382053685	4235.382365	404	1.519573107	-1.43191837	-1.052068844	Compound
5	L11	P05_275	1.391092245	4474.394702	522	2.015955605	0.438631575	1.179735625	Compound
5	L12	P05_276	1.381247903	4430.795939	578	1.475320926	0.09742047	2.238897068	Compound
5	L13	P05_277	1.170385354	13550.78975	521	-10.10489432	71.4719953	1.160822028	Active Compound
5	L14	P05_278	1.364760943	4408.59053	584	0.56988491	-0.076362721	2.352378651	Compound
5	L15	P05_279	1.355307237	4321.049279	443	0.050703329	-0.761474981	-0.314438553	Compound
5	L16	P05_280	1.425133953	4569.524414	486	3.885468732	1.183132381	0.498846126	Compound
5	L17	P05_281	1.350090141	4466.746341	518	-0.235810757	0.378774241	1.104081236	Compound
5	L18	P05_282	1.373343392	4469.447518	576	1.041218524	0.399914098	2.201069874	Compound
5	L19	P05_283	1.364450865	4594.540697	559	0.552855994	1.378913936	1.879538721	Compound
5	L20	P05_284	1.364903808	4425.643924	528	0.57773084	0.057099951	1.293217208	Compound
5	L21	P05_285	1.340082795	4342.624256	503	-0.785397301	-0.592625655	0.820377278	Compound
5	L22	P05_286	1.351293521	4424.11322	522	-0.169723179	0.045120409	1.179735625	Compound
5	L23	P05_287	1.361830021	4661.737814	456	0.408923661	1.904809649	-0.06856179	Negative Control
5	L24	P05_288	1.106739235	3701.191017	387	-13.60023175	-5.61258791	-1.373599996	Positive Control
5	M01	P05_289	1.376031777	4434.738466	416	1.1888601	0.128275336	-0.825105678	Compound
5	M02	P05_290	1.676266621	7095.573025	536	17.67725097	20.95240518	1.444525986	Compound
5	M03	P05_291	1.356590317	4320.325298	474	0.121167966	-0.767140976	0.27188296	Compound
5	M04	P05_292	1.361063051	4361.184152	562	0.36680295	-0.44737285	1.936279513	Compound
5	M05	P05_293	1.379297905	4552.414939	499	1.368230324	1.04923081	0.74472289	Compound
5	M06	P05_294	1.358506971	4428.992955	612	0.226427317	0.08331002	2.881959373	Compound
5	M07	P05_295	1.363217329	4490.38735	618	0.485112268	0.563792674	2.995440956	Compound
5	M08	P05_296	1.402919147	4396.167608	494	2.66546909	-0.173586557	0.650154904	Compound
5	M09	P05_297	1.354694319	4283.769111	473	0.017042953	-1.053235721	0.252969362	Compound
5	M10	P05_298	1.378575566	4256.170741	534	1.328560729	-1.269225113	1.406698791	Compound
5	M11	P05_299	1.38144025	4459.036805	500	1.485884325	0.318438142	0.763636487	Compound
5	M12	P05_300	1.401166235	4541.679999	483	2.569202129	0.9652174	0.442105334	Compound
5	M13	P05_301	1.366533366	4233.104949	504	0.667223422	-1.449741803	0.839290876	Compound
5	M14	P05_302	1.39924219	4410.557514	516	2.463536788	-0.06096878	1.066254042	Compound
5	M15	P05_303	1.361339753	4478.871469	463	0.38199894	0.473667492	0.063833391	Compound
5	M16	P05_304	1.381262097	4514.655874	487	1.476100463	0.753722143	0.517759723	Compound
5	M17	P05_305	1.298760284	4323.537947	543	-3.054759854	-0.741998255	1.576921166	Active Compound
5	M18	P05_306	1.339088443	4451.816653	503	-0.840005422	0.261932042	0.820377278	Compound
5	M19	P05_307	1.370116595	4453.702764	468	0.864008279	0.276693058	0.158401377	Compound
5	M20	P05_308	1.379723413	4443.815668	484	1.39159853	0.199315015	0.461018932	Compound
5	M21	P05_309	1.361238293	4462.203976	514	0.376426959	0.343224944	1.028426848	Compound
5	M22	P05_310	1.395096051	4515.005912	530	2.235837876	0.756461599	1.331044403	Compound
5	M23	P05_311	1.322903666	4087.355447	451	-1.728846086	-2.59040143	-0.163129776	Negative Control
5	M24	P05_312	1.116857035	3337.774203	342	-13.04457926	-8.456747798	-2.22471187	Positive Control
5	N01	P05_313	1.387418357	4516.732498	435	1.814191879	0.769974145	-0.465747331	Compound
5	N02	P05_314	1.373722416	4308.563488	409	1.06203392	-0.859190839	-0.957500858	Compound
5	N03	P05_315	1.388757829	4446.000531	362	1.887753412	0.216414113	-1.846439926	Compound
5	N04	P05_316	1.383429374	4441.749897	436	1.595123671	0.18314795	-0.446833734	Compound
5	N05	P05_317	1.394495595	4401.05018	391	2.202861827	-0.135374743	-1.297945608	Compound
5	N06	P05_318	1.370852484	4391.70236	470	0.904422054	-0.208532323	0.196228571	Compound
5	N07	P05_319	1.36538878	4353.24385	432	0.6043647	-0.509514962	-0.522488123	Compound
5	N08	P05_320	1.501743566	4623.158854	385	8.092739373	1.602884349	-1.411427191	Compound
5	N09	P05_321	1.397634136	4535.505923	507	2.375225183	0.916898064	0.896031667	Compound
5	N10	P05_322	1.35237706	4388.808153	458	-0.110217025	-0.231182864	-0.030734595	Compound
5	N11	P05_323	1.384475669	4366.732607	438	1.652584403	-0.403949726	-0.409006539	Compound
5	N12	P05_324	1.36147304	4542.687057	427	0.389318852	0.973098802	-0.617056109	Compound
5	N13	P05_325	1.399606185	4523.068557	457	2.483526804	0.819561187	-0.049648193	Compound
5	N14	P05_326	1.368598711	4470.107277	435	0.780648682	0.40507748	-0.465747331	Compound
5	N15	P05_327	1.387411709	4606.163556	451	1.813826771	1.469876346	-0.163129776	Compound
5	N16	P05_328	1.399300946	4353.732681	385	2.466763567	-0.50568929	-1.411427191	Compound
5	N17	P05_329	1.402147897	4393.143202	411	2.623113346	-0.197256056	-0.919673664	Compound
5	N18	P05_330	1.358263549	4412.635893	514	0.213059014	-0.044703044	1.028426848	Compound
5	N19	P05_331	1.347186118	4484.451501	509	-0.39529482	0.517337742	0.933858862	Compound
5	N20	P05_332	1.383986231	4467.736166	472	1.625705268	0.386520775	0.234055765	Compound
5	N21	P05_333	1.415915758	4554.638013	408	3.379221006	1.066628953	-0.976414455	Compound
5	N22	P05_334	1.36479	4428.355806	501	0.571480697	0.078323587	0.782550084	Compound
5	N23	P05_335	1.363044347	4341.225342	441	0.475612391	-0.603573786	-0.352265748	Negative Control
5	N24	P05_336	1.122023022	3457.383224	337	-12.76087198	-7.520667885	-2.319279856	Positive Control
5	O01	P05_337	1.356829735	4447.43764	431	0.134316369	0.227661165	-0.54140172	Compound
5	O02	P05_338	1.350608053	4325.225767	483	-0.207367903	-0.728789098	0.442105334	Compound
5	O03	P05_339	1.343157134	4250.808665	392	-0.6165598	-1.311189604	-1.27903201	Compound
5	O04	P05_340	1.357627564	4083.873164	474	0.178131813	-2.61765435	0.27188296	Compound
5	O05	P05_341	1.37896309	4364.086869	491	1.349842878	-0.424655708	0.593414112	Compound
5	O06	P05_342	1.376872736	4410.153527	505	1.235044171	-0.064130449	0.858204473	Compound
5	O07	P05_343	1.384296333	4492.475032	482	1.64273555	0.580131218	0.423191737	Compound
5	O08	P05_344	1.387758631	4231.638601	526	1.832879157	-1.461217685	1.255390014	Compound
5	O09	P05_345	1.350205255	4208.883415	566	-0.229488905	-1.639303521	2.011933902	Compound
5	O10	P05_346	1.362756116	4503.203419	564	0.459783218	0.664093343	1.974106707	Compound
5	O11	P05_347	1.376493035	4432.17982	492	1.214191604	0.10825095	0.612327709	Compound
5	O12	P05_348	1.382115668	4415.092097	494	1.522977116	-0.025480386	0.650154904	Compound
5	O13	P05_349	1.352360157	4386.319603	535	-0.111145327	-0.250658667	1.425612389	Compound
5	O14	P05_350	1.36515176	4443.104492	529	0.591347942	0.193749234	1.312130805	Compound
5	O15	P05_351	1.521266321	5090.181104	568	9.164896081	5.257877457	2.049761096	Compound
5	O16	P05_352	1.373035513	4420.536148	510	1.024310343	0.017125654	0.952772459	Compound
5	O17	P05_353	1.334997264	4288.506952	412	-1.064686076	-1.016156596	-0.900760066	Compound
5	O18	P05_354	1.3335155	4561.692914	473	-1.146062063	1.121841772	0.252969362	Compound
5	O19	P05_355	1.367936922	4485.892231	476	0.744304332	0.528613132	0.309710154	Compound
5	O20	P05_356	1.368744878	4511.956002	502	0.788675923	0.7325925	0.801463681	Compound
5	O21	P05_357	1.343513443	4267.53252	524	-0.59699191	-1.180305958	1.21756282	Compound
5	O22	P05_358	1.38887329	4607.695025	525	1.894094313	1.481861875	1.236476417	Compound
5	O23	P05_359	1.367229828	4267.932695	423	0.705471914	-1.177174123	-0.692710497	Negative Control
5	O24	P05_360	1.12627472	3306.941048	345	-12.52737589	-8.698053151	-2.167971079	Positive Control
5	P01	P05_361	1.370107147	4419.758387	343	0.863489416	0.011038768	-2.205798273	Toxic Compound
5	P02	P05_362	1.407820179	4594.807383	409	2.934625511	1.381001064	-0.957500858	Compound
5	P03	P05_363	1.368923628	4297.155033	386	0.798492558	-0.948475289	-1.392513594	Compound
5	P04	P05_364	1.403470731	4597.409691	423	2.695761127	1.401367155	-0.692710497	Compound
5	P05	P05_365	1.349743222	4277.010841	469	-0.254862934	-1.106127056	0.177314974	Compound
5	P06	P05_366	1.342698038	4372.997334	550	-0.641772549	-0.35492094	1.709316347	Compound
5	P07	P05_367	1.360418585	4268.973485	394	0.331409951	-1.169028728	-1.241204816	Compound
5	P08	P05_368	1.366432239	4363.323829	401	0.661669675	-0.430627385	-1.108809636	Compound
5	P09	P05_369	1.367887421	4452.524796	422	0.741585801	0.267474086	-0.711624095	Compound
5	P10	P05_370	1.367426285	4305.372724	453	0.716261027	-0.884162284	-0.125302581	Compound
5	P11	P05_371	1.376314647	4513.00764	446	1.20439485	0.740822792	-0.257697762	Compound
5	P12	P05_372	1.377830333	4400.480376	414	1.287633782	-0.139834123	-0.862932872	Compound
5	P13	P05_373	1.337226079	4353.031371	477	-0.942283318	-0.511177857	0.328623751	Compound
5	P14	P05_374	1.369277364	4507.516052	459	0.817919144	0.69784472	-0.011820998	Compound
5	P15	P05_375	1.386878795	4466.424775	402	1.784560022	0.376257613	-1.089896038	Compound
5	P16	P05_376	1.38805016	4495.978573	443	1.848889421	0.607550507	-0.314438553	Compound
5	P17	P05_377	1.35154954	4373.138878	421	-0.155663024	-0.353813193	-0.730537692	Compound
5	P18	P05_378	1.328390867	4331.233691	446	-1.427498248	-0.681770094	-0.257697762	Compound
5	P19	P05_379	1.336458504	4357.864833	484	-0.984437264	-0.473350387	0.461018932	Compound
5	P20	P05_380	1.352427929	4297.14192	487	-0.107423393	-0.948577913	0.517759723	Compound
5	P21	P05_381	1.404487309	4605.190947	433	2.751589888	1.462264548	-0.503574525	Compound
5	P22	P05_382	1.353912547	4422.569574	463	-0.025890685	0.033039581	0.063833391	Compound
5	P23	P05_383	1.387414478	4481.14031	351	1.813978823	0.491423815	-2.054489495	Negative Control
5	P24	P05_384	1.123370439	3381.686295	321	-12.68687408	-8.113084528	-2.621897411	Positive Control
6	A01	P06_1	1.368987221	4624.061692	322	0.218444144	0.722263751	-1.295736661	Compound
6	A02	P06_2	1.333842006	4504.640264	339	-2.087572899	-0.404635692	-1.110825658	Compound
6	A03	P06_3	1.473143183	4998.093481	303	7.05253011	4.251749386	-1.502401899	Compound
6	A04	P06_4	1.435968384	4899.144436	280	4.613344053	3.318034009	-1.752575609	Compound
6	A05	P06_5	1.368510366	4671.721303	376	0.187155776	1.171995344	-0.708372298	Compound
6	A06	P06_6	1.382825579	4694.317582	444	1.126433701	1.385221184	0.031271714	Compound
6	A07	P06_7	1.365086642	4692.602976	399	-0.037488329	1.369041604	-0.458198588	Compound
6	A08	P06_8	1.353642853	4682.722179	379	-0.788360772	1.275803189	-0.675740945	Compound
6	A09	P06_9	1.363304143	4900.574846	550	-0.154445185	3.331531823	1.184246203	Compound
6	A10	P06_10	1.344329181	4818.872258	571	-1.39946774	2.560559625	1.412665677	Compound
6	A11	P06_11	1.354441815	4649.983333	493	-0.735937661	0.966868788	0.564250487	Compound
6	A12	P06_12	1.375812016	4741.718498	442	0.666246035	1.832511647	0.009517478	Compound
6	A13	P06_13	1.339737915	4572.32431	569	-1.700718938	0.234052984	1.390911442	Compound
6	A14	P06_14	1.372377207	4649.368565	431	0.440874546	0.961067637	-0.110130818	Compound
6	A15	P06_15	1.342452293	4701.160222	453	-1.522617766	1.449790561	0.129165774	Compound
6	A16	P06_16	1.319759543	4967.759135	470	-3.011579187	3.965504629	0.314076777	Active Compound
6	A17	P06_17	1.308003597	4937.513773	573	-3.782933419	3.680099555	1.434419913	Active Compound
6	A18	P06_18	1.329018288	4717.142467	531	-2.40407616	1.600604224	0.977580964	Compound
6	A19	P06_19	1.351924803	4600.699578	421	-0.901088794	0.501811244	-0.218901996	Compound
6	A20	P06_20	1.399799763	4682.15175	492	2.2401773	1.270420435	0.553373369	Compound
6	A21	P06_21	1.372874542	4645.235298	423	0.47350667	0.922064785	-0.197147761	Compound
6	A22	P06_22	1.314762898	4584.637865	480	-3.339428873	0.350247695	0.422847955	Active Compound
6	A23	P06_23	1.353088545	4678.384781	356	-0.824731122	1.23487409	-0.925914655	Negative Control
6	A24	P06_24	1.139124831	3500.940527	383	-14.86373942	-9.875872918	-0.632232474	Positive Control
6	B01	P06_25	1.370486454	4837.807771	408	0.316814773	2.739241285	-0.360304528	Compound
6	B02	P06_26	1.345319197	4613.857636	388	-1.334508837	0.625974959	-0.577846884	Compound
6	B03	P06_27	1.477121359	5092.331674	234	7.313554073	5.141011631	-2.252923029	Toxic Compound
6	B04	P06_28	1.359672027	4772.277809	403	-0.392762711	2.120879246	-0.414690117	Compound
6	B05	P06_29	1.368109137	4631.161183	435	0.160829575	0.789256858	-0.066622347	Compound
6	B06	P06_30	1.376234742	4737.039621	432	0.693982778	1.788360241	-0.0992537	Compound
6	B07	P06_31	1.357977888	4572.930845	458	-0.503921912	0.239776446	0.183551363	Compound
6	B08	P06_32	1.379594105	4595.187515	404	0.914403856	0.449797624	-0.403812999	Compound
6	B09	P06_33	1.512313665	5116.851482	344	9.622660897	5.372388516	-1.056440069	Compound
6	B10	P06_34	1.373235485	4706.074271	575	0.497189588	1.496161126	1.456174149	Compound
6	B11	P06_35	1.353868023	4498.652986	520	-0.773586441	-0.461133595	0.857932668	Compound
6	B12	P06_36	1.354535453	4573.836347	571	-0.729793709	0.248321057	1.412665677	Compound
6	B13	P06_37	1.382963588	4673.598588	526	1.135489047	1.189710016	0.923195375	Compound
6	B14	P06_38	1.383589297	4810.071642	457	1.176544299	2.477514149	0.172674245	Compound
6	B15	P06_39	1.422599963	5541.320717	468	3.736188871	9.377818299	0.292322542	Compound
6	B16	P06_40	1.362619473	4584.108466	437	-0.19936911	0.345252114	-0.044868111	Compound
6	B17	P06_41	1.355708391	4636.749304	457	-0.652832618	0.841988185	0.172674245	Compound
6	B18	P06_42	1.348669629	4524.110366	443	-1.114673675	-0.220909476	0.020394596	Compound
6	B19	P06_43	1.353096923	4576.729752	511	-0.824181354	0.275624168	0.760038608	Compound
6	B20	P06_44	1.35712908	4492.555875	474	-0.559615531	-0.518667918	0.357585248	Compound
6	B21	P06_45	1.342987345	4483.444669	536	-1.487510934	-0.604644221	1.031966554	Compound
6	B22	P06_46	1.397101174	4611.370112	429	2.063112139	0.602501874	-0.131885054	Compound
6	B23	P06_47	1.333446216	4387.010224	395	-2.113542246	-1.514631015	-0.50170706	Negative Control
6	B24	P06_48	1.133981826	3566.344608	388	-15.20119241	-9.258698734	-0.577846884	Positive Control
6	C01	P06_49	1.399502901	4699.207596	281	2.220699014	1.431364946	-1.741698492	Compound
6	C02	P06_50	1.388496193	4623.214829	224	1.498505224	0.714272476	-2.361694207	Toxic Compound
6	C03	P06_51	1.370930366	4627.945788	402	0.345941596	0.758915344	-0.425567235	Compound
6	C04	P06_52	1.492937653	4978.005987	337	8.351323875	4.062197258	-1.132579893	Compound
6	C05	P06_53	1.36141271	4531.42317	456	-0.278549605	-0.151903478	0.161797128	Compound
6	C06	P06_54	1.486318854	5159.940335	478	7.917038166	5.77898895	0.40109372	Compound
6	C07	P06_55	1.359573517	4558.007123	483	-0.399226327	0.09895135	0.455479309	Compound
6	C08	P06_56	1.396261134	4857.058656	514	2.007993823	2.920898898	0.792669961	Compound
6	C09	P06_57	1.35602201	4579.916242	485	-0.632254825	0.305692924	0.477233545	Compound
6	C10	P06_58	1.410133976	4794.93568	427	2.918245994	2.334686288	-0.153639289	Compound
6	C11	P06_59	1.338162804	4615.552634	528	-1.804068165	0.641969512	0.944949611	Compound
6	C12	P06_60	1.337075076	4429.878842	523	-1.875438354	-1.11010879	0.890564022	Compound
6	C13	P06_61	1.376360982	4603.279242	562	0.702265882	0.526153792	1.314771617	Compound
6	C14	P06_62	1.326586832	4619.787489	514	-2.563613665	0.681930981	0.792669961	Compound
6	C15	P06_63	1.350588706	4561.658779	533	-0.988755459	0.133409564	0.9993352	Compound
6	C16	P06_64	1.409723727	5009.37487	461	2.891327916	4.358204243	0.216182717	Compound
6	C17	P06_65	1.353554287	4560.925675	565	-0.794171906	0.126491756	1.34740297	Compound
6	C18	P06_66	1.34181457	4509.901093	553	-1.564461336	-0.354992798	1.216877557	Compound
6	C19	P06_67	1.367298704	4570.664569	492	0.107653846	0.218391128	0.553373369	Compound
6	C20	P06_68	1.363421227	4700.290828	500	-0.146762824	1.441586676	0.640390312	Compound
6	C21	P06_69	1.333038256	4511.708795	472	-2.140310093	-0.337934734	0.335831013	Compound
6	C22	P06_70	1.343030209	4535.298378	412	-1.484698402	-0.115335755	-0.316796057	Compound
6	C23	P06_71	1.386021829	4585.379756	434	1.336152393	0.35724842	-0.077499464	Negative Control
6	C24	P06_72	1.129631107	3544.728295	326	-15.48666039	-9.462677295	-1.252228189	Positive Control
6	D01	P06_73	1.424292212	5161.048333	295	3.847224031	5.78944438	-1.589418842	Compound
6	D02	P06_74	1.323889456	4587.276179	521	-2.740599204	0.375143684	0.868809786	Compound
6	D03	P06_75	1.363912878	4480.444002	448	-0.114503616	-0.632959491	0.074780185	Compound
6	D04	P06_76	1.361262701	4522.073947	460	-0.288392271	-0.240125788	0.205305599	Compound
6	D05	P06_77	1.380763401	4825.986952	460	0.991126025	2.627696192	0.205305599	Compound
6	D06	P06_78	1.360353289	4466.362756	440	-0.348062407	-0.765834709	-0.012236758	Compound
6	D07	P06_79	1.420205803	4672.262792	487	3.579098527	1.177105011	0.49898778	Compound
6	D08	P06_80	1.422408873	4858.53169	445	3.723650744	2.934798926	0.042148832	Compound
[truncated: 29,462 more rows]
