# Supplementary material for: High-content screening identifies a small molecule that restores AP-4-dependent protein trafficking in neuronal models of AP-4-associated hereditary spastic paraplegia
Source: Nat Commun. 2024 Jan 17;15:584. doi: 10.1038/s41467-023-44264-1 (PMC10794252; doi:10.1038/s41467-023-44264-1)
Supplement: Supplementary file 4 — Source Data [file 41467_2023_44264_MOESM4_ESM.zip › Source_Data_file_1_Fig_1d-k.csv]

Plate ID	Well Name	Site ID	Cell ID	Number of DAPI + Nuclei per Object	ATG9A F.U. Inside TGN	ATG9A F.U. Outside TGN	ATG9A Ratio	Experimental Condition
22432	A23	1	22432_1039262_1512521_1	3	3915.57959	3331.331543	1.175379736	LoF/LoF
22432	A23	1	22432_1039262_1512521_10	1	4130.474121	3179.667236	1.299027167	LoF/LoF
22432	A23	1	22432_1039262_1512521_11	1	4152.133301	3537.993652	1.173584158	LoF/LoF
22432	A23	1	22432_1039262_1512521_12	7	5202.058105	3595.966797	1.446636857	LoF/LoF
22432	A23	1	22432_1039262_1512521_13	1	5305.959473	3324.998047	1.595778222	LoF/LoF
22432	A23	1	22432_1039262_1512521_14	2	4742.656738	3320.284424	1.428388696	LoF/LoF
22432	A23	1	22432_1039262_1512521_15	1	4014.235596	2943.44458	1.363788407	LoF/LoF
22432	A23	1	22432_1039262_1512521_16	2	5094.068848	2977.281738	1.710979778	LoF/LoF
22432	A23	1	22432_1039262_1512521_17	1	4785.895996	3416.944824	1.400636019	LoF/LoF
22432	A23	1	22432_1039262_1512521_18	1	4755.9375	3032.092041	1.568533354	LoF/LoF
22432	A23	1	22432_1039262_1512521_2	1	4275.177246	3223.909424	1.326084788	LoF/LoF
22432	A23	1	22432_1039262_1512521_3	3	4907.724609	3021.20459	1.624426437	LoF/LoF
22432	A23	1	22432_1039262_1512521_4	1	5737.938477	3540.639404	1.62059386	LoF/LoF
22432	A23	1	22432_1039262_1512521_5	1	8418.108398	4003.111816	2.102891147	LoF/LoF
22432	A23	1	22432_1039262_1512521_6	1	5871.192871	4084.010742	1.437604659	LoF/LoF
22432	A23	1	22432_1039262_1512521_7	1	6472.132813	4477.981445	1.445323723	LoF/LoF
22432	A23	1	22432_1039262_1512521_8	1	4112.442383	3055.291016	1.346006767	LoF/LoF
22432	A23	1	22432_1039262_1512521_9	1	3966.053223	3286.616699	1.206728252	LoF/LoF
22432	A23	2	22432_1039263_1512522_1	4	4342.434082	3162.963623	1.372900419	LoF/LoF
22432	A23	2	22432_1039263_1512522_10	1	3091.683838	2618.162842	1.180860025	LoF/LoF
22432	A23	2	22432_1039263_1512522_11	2	5222.103027	3465.887207	1.506714649	LoF/LoF
22432	A23	2	22432_1039263_1512522_12	3	3448.327148	2684.541992	1.284512277	LoF/LoF
22432	A23	2	22432_1039263_1512522_13	1	3724.463867	2980.114502	1.249772069	LoF/LoF
22432	A23	2	22432_1039263_1512522_14	1	5828.414063	3646.738525	1.598253898	LoF/LoF
22432	A23	2	22432_1039263_1512522_15	1	4504.276367	3186.505615	1.413547287	LoF/LoF
22432	A23	2	22432_1039263_1512522_16	1	4360.693359	2607.145996	1.672592699	LoF/LoF
22432	A23	2	22432_1039263_1512522_17	4	5178.645996	3361.520752	1.540566422	LoF/LoF
22432	A23	2	22432_1039263_1512522_18	1	4089.161377	3094.179443	1.321565686	LoF/LoF
22432	A23	2	22432_1039263_1512522_2	3	4321.329102	3358.678223	1.286615989	LoF/LoF
22432	A23	2	22432_1039263_1512522_3	1	4587.582031	3001.719482	1.528318039	LoF/LoF
22432	A23	2	22432_1039263_1512522_4	12	4524.700195	3251.362549	1.391632009	LoF/LoF
22432	A23	2	22432_1039263_1512522_5	14	3807.162842	2916.034668	1.305595878	LoF/LoF
22432	A23	2	22432_1039263_1512522_6	6	6104.749023	4135.891602	1.476041833	LoF/LoF
22432	A23	2	22432_1039263_1512522_7	1	5634.135254	4051.96875	1.390468585	LoF/LoF
22432	A23	2	22432_1039263_1512522_8	1	3852.282715	2745.417725	1.403168152	LoF/LoF
22432	A23	2	22432_1039263_1512522_9	1	5360.022949	4303.687988	1.245448779	LoF/LoF
22432	A23	3	22432_1039264_1512523_1	3	3830.602539	2662.065186	1.438958955	LoF/LoF
22432	A23	3	22432_1039264_1512523_10	1	4651.806641	3429.010254	1.356603304	LoF/LoF
22432	A23	3	22432_1039264_1512523_11	1	4200.61377	3523.406982	1.192202261	LoF/LoF
22432	A23	3	22432_1039264_1512523_12	1	6131.975098	3089.334229	1.984885624	LoF/LoF
22432	A23	3	22432_1039264_1512523_13	2	4277.647461	3043.70459	1.405408224	LoF/LoF
22432	A23	3	22432_1039264_1512523_2	1	3057.37085	2514.188721	1.216046681	LoF/LoF
22432	A23	3	22432_1039264_1512523_3	1	3652.520752	2934.210449	1.244805312	LoF/LoF
22432	A23	3	22432_1039264_1512523_4	7	4376.944336	2924.899658	1.496442561	LoF/LoF
22432	A23	3	22432_1039264_1512523_5	1	3765.202637	2854.773193	1.318914808	LoF/LoF
22432	A23	3	22432_1039264_1512523_6	1	4418.356934	3116.738037	1.417622168	LoF/LoF
22432	A23	3	22432_1039264_1512523_7	2	3923.091064	2995.280273	1.309757587	LoF/LoF
22432	A23	3	22432_1039264_1512523_8	4	4387.663086	3474.005859	1.262998183	LoF/LoF
22432	A23	3	22432_1039264_1512523_9	1	3417.562256	2960.835205	1.154256154	LoF/LoF
22432	A23	4	22432_1039265_1512524_1	1	3094.9729	2436.395996	1.270307826	LoF/LoF
22432	A23	4	22432_1039265_1512524_10	2	4069.495605	2872.595947	1.416661334	LoF/LoF
22432	A23	4	22432_1039265_1512524_11	1	4272.300781	2827.511719	1.510975446	LoF/LoF
22432	A23	4	22432_1039265_1512524_12	2	4058.28833	3039.641846	1.335120562	LoF/LoF
22432	A23	4	22432_1039265_1512524_2	1	3996.602051	2562.632568	1.559568898	LoF/LoF
22432	A23	4	22432_1039265_1512524_3	3	4197.593262	2822.850098	1.487005373	LoF/LoF
22432	A23	4	22432_1039265_1512524_4	1	4200.46875	2760.581055	1.521588632	LoF/LoF
22432	A23	4	22432_1039265_1512524_5	18	4347.203613	3235.405029	1.343635055	LoF/LoF
22432	A23	4	22432_1039265_1512524_6	2	4868.746094	3360.980957	1.448608652	LoF/LoF
22432	A23	4	22432_1039265_1512524_7	2	4821.636719	2987.180176	1.614109774	LoF/LoF
22432	A23	4	22432_1039265_1512524_8	1	4143.132813	2756.576416	1.502999441	LoF/LoF
22432	A23	4	22432_1039265_1512524_9	1	6631.842773	4501.000977	1.473415093	LoF/LoF
22432	A24	1	22432_1039386_1512645_1	2	3267.061035	2976.447754	1.097637622	WT/LoF
22432	A24	1	22432_1039386_1512645_10	3	4651.162598	4351.967773	1.06874932	WT/LoF
22432	A24	1	22432_1039386_1512645_11	1	4900.399414	4660.762207	1.051415884	WT/LoF
22432	A24	1	22432_1039386_1512645_12	3	4446.181152	4146.601074	1.072247142	WT/LoF
22432	A24	1	22432_1039386_1512645_13	30	4421.872559	3476.564697	1.271908606	WT/LoF
22432	A24	1	22432_1039386_1512645_14	1	4221.918945	4070.883301	1.037101443	WT/LoF
22432	A24	1	22432_1039386_1512645_15	1	3581.628174	3097.673096	1.156231811	WT/LoF
22432	A24	1	22432_1039386_1512645_16	5	3665.469482	3484.244629	1.052012666	WT/LoF
22432	A24	1	22432_1039386_1512645_17	1	3165.587158	2988.738525	1.059171664	WT/LoF
22432	A24	1	22432_1039386_1512645_18	4	3281.46875	3060.609619	1.07216181	WT/LoF
22432	A24	1	22432_1039386_1512645_19	1	3115.137451	2950.429688	1.055825009	WT/LoF
22432	A24	1	22432_1039386_1512645_2	4	3240.72168	3219.422119	1.006615958	WT/LoF
22432	A24	1	22432_1039386_1512645_20	1	3506.402832	3117.820313	1.12463275	WT/LoF
22432	A24	1	22432_1039386_1512645_3	30	3741.90625	3419.71875	1.094214619	WT/LoF
22432	A24	1	22432_1039386_1512645_4	9	3607.127686	3647.648926	0.988891135	WT/LoF
22432	A24	1	22432_1039386_1512645_5	1	3729.05249	3397.550781	1.097570789	WT/LoF
22432	A24	1	22432_1039386_1512645_6	3	4040.29541	3549.42041	1.138297227	WT/LoF
22432	A24	1	22432_1039386_1512645_7	3	4321.966797	3895.758057	1.109403288	WT/LoF
22432	A24	1	22432_1039386_1512645_8	1	3876.153076	3690.184082	1.050395587	WT/LoF
22432	A24	1	22432_1039386_1512645_9	7	3999.918457	3625.223633	1.103357713	WT/LoF
22432	A24	2	22432_1039387_1512646_1	80	4243.55957	3816.794678	1.111812379	WT/LoF
22432	A24	2	22432_1039387_1512646_10	3	4741.875488	4432.98291	1.069680525	WT/LoF
22432	A24	2	22432_1039387_1512646_13	15	3284.788818	3034.999023	1.082303089	WT/LoF
22432	A24	2	22432_1039387_1512646_14	1	3432.767822	3228.927979	1.063129263	WT/LoF
22432	A24	2	22432_1039387_1512646_2	8	3225.935303	3188.546387	1.011726007	WT/LoF
22432	A24	2	22432_1039387_1512646_3	2	3057.909912	2857.43042	1.070160761	WT/LoF
22432	A24	2	22432_1039387_1512646_4	7	3318.64502	3022.194824	1.098091028	WT/LoF
22432	A24	2	22432_1039387_1512646_5	2	3127.836914	2727.625977	1.146725006	WT/LoF
22432	A24	2	22432_1039387_1512646_6	32	3646.576416	3712.424316	0.98226283	WT/LoF
22432	A24	2	22432_1039387_1512646_7	2	3134.829346	2866.616943	1.093564089	WT/LoF
22432	A24	2	22432_1039387_1512646_8	3	4730.487305	4011.625244	1.17919472	WT/LoF
22432	A24	3	22432_1039388_1512647_1	1	2966.436768	2612.766357	1.135362433	WT/LoF
22432	A24	3	22432_1039388_1512647_10	2	4426.666504	4242.553711	1.043396691	WT/LoF
22432	A24	3	22432_1039388_1512647_11	2	4136.706543	3615.597656	1.144128008	WT/LoF
22432	A24	3	22432_1039388_1512647_12	1	3389.235596	3130.280518	1.082725838	WT/LoF
22432	A24	3	22432_1039388_1512647_13	3	3229.884277	3276.462646	0.985783946	WT/LoF
22432	A24	3	22432_1039388_1512647_14	1	3507.46582	2953.281738	1.187650259	WT/LoF
22432	A24	3	22432_1039388_1512647_2	26	3561.19873	3299.318115	1.079374163	WT/LoF
22432	A24	3	22432_1039388_1512647_3	3	2791.491211	2602.535645	1.07260441	WT/LoF
22432	A24	3	22432_1039388_1512647_4	1	3048.320068	2699.904785	1.129047248	WT/LoF
22432	A24	3	22432_1039388_1512647_5	1	3209.658691	3100.756104	1.035121301	WT/LoF
22432	A24	3	22432_1039388_1512647_6	23	4261.616699	3618.039063	1.177880234	WT/LoF
22432	A24	3	22432_1039388_1512647_7	1	3126.720459	2969.381348	1.052987169	WT/LoF
22432	A24	3	22432_1039388_1512647_8	1	4890.752441	4251.569824	1.150340379	WT/LoF
22432	A24	3	22432_1039388_1512647_9	28	3883.906738	4061.422852	0.956292137	WT/LoF
22432	A24	4	22432_1039389_1512648_1	1	2704.453613	2620.613037	1.031992734	WT/LoF
22432	A24	4	22432_1039389_1512648_10	1	4474.330566	3725.615967	1.200963976	WT/LoF
22432	A24	4	22432_1039389_1512648_11	1	3961.812744	3764.011719	1.052550587	WT/LoF
22432	A24	4	22432_1039389_1512648_13	4	2951.499756	3042.05127	0.970233403	WT/LoF
22432	A24	4	22432_1039389_1512648_14	5	4169.731934	3895.649414	1.070356054	WT/LoF
22432	A24	4	22432_1039389_1512648_15	14	3623.52832	3098.46167	1.169460431	WT/LoF
22432	A24	4	22432_1039389_1512648_16	4	3057.179932	2875.754883	1.0630878	WT/LoF
22432	A24	4	22432_1039389_1512648_17	3	2641.210205	2500.434082	1.056300674	WT/LoF
22432	A24	4	22432_1039389_1512648_18	1	2859.459717	2689.734131	1.06310125	WT/LoF
22432	A24	4	22432_1039389_1512648_19	1	2661.959229	2423.69458	1.098306384	WT/LoF
22432	A24	4	22432_1039389_1512648_2	35	3332.892334	2871.41333	1.160714934	WT/LoF
22432	A24	4	22432_1039389_1512648_20	4	3014.290771	2750.130615	1.096053676	WT/LoF
22432	A24	4	22432_1039389_1512648_21	1	3175.383301	2891.370605	1.098227704	WT/LoF
22432	A24	4	22432_1039389_1512648_3	2	2824.21167	2683.791504	1.052321563	WT/LoF
22432	A24	4	22432_1039389_1512648_4	6	3428.957764	3183.966064	1.07694545	WT/LoF
22432	A24	4	22432_1039389_1512648_5	19	3258.156494	2986.89917	1.090815695	WT/LoF
22432	A24	4	22432_1039389_1512648_6	2	2852.987305	2732.619141	1.044048643	WT/LoF
22432	A24	4	22432_1039389_1512648_7	2	2672.434326	2568.889404	1.040307271	WT/LoF
22432	A24	4	22432_1039389_1512648_8	1	3251.24585	2750.90332	1.181882993	WT/LoF
22432	A24	4	22432_1039389_1512648_9	1	4311.599609	3711.359619	1.161730485	WT/LoF
22432	B23	1	22432_1039266_1512525_1	32	4676.657715	3386.25293	1.381071589	LoF/LoF
22432	B23	1	22432_1039266_1512525_10	1	4860.747559	3388.337402	1.434552402	LoF/LoF
22432	B23	1	22432_1039266_1512525_11	1	4555.674805	3406.600342	1.337308269	LoF/LoF
22432	B23	1	22432_1039266_1512525_12	1	5563.093262	4237.322754	1.312879284	LoF/LoF
22432	B23	1	22432_1039266_1512525_13	4	6643.365723	4368.503418	1.520741794	LoF/LoF
22432	B23	1	22432_1039266_1512525_14	1	3981.660645	3403.034668	1.170032349	LoF/LoF
22432	B23	1	22432_1039266_1512525_15	3	4015.479248	3143.673828	1.277320571	LoF/LoF
22432	B23	1	22432_1039266_1512525_16	1	4843.474609	3134.396729	1.545265334	LoF/LoF
22432	B23	1	22432_1039266_1512525_17	2	4233.341797	3355.002197	1.261800007	LoF/LoF
22432	B23	1	22432_1039266_1512525_18	1	4983.509766	3633.176758	1.371667303	LoF/LoF
22432	B23	1	22432_1039266_1512525_19	1	4548.288574	3200.328857	1.421194126	LoF/LoF
22432	B23	1	22432_1039266_1512525_2	1	4201.508789	3283.12793	1.279727406	LoF/LoF
22432	B23	1	22432_1039266_1512525_20	1	5173.894043	3142.243164	1.646560681	LoF/LoF
22432	B23	1	22432_1039266_1512525_3	3	4722.023926	3551.727539	1.329500609	LoF/LoF
22432	B23	1	22432_1039266_1512525_4	1	7051.882324	4202.655762	1.677958587	LoF/LoF
22432	B23	1	22432_1039266_1512525_5	1	3862.367432	3343.390381	1.155224784	LoF/LoF
22432	B23	1	22432_1039266_1512525_6	2	3861.137451	3222.693115	1.198108946	LoF/LoF
22432	B23	1	22432_1039266_1512525_7	1	6753.083496	4299.333496	1.570727998	LoF/LoF
22432	B23	1	22432_1039266_1512525_8	1	6850.566406	4473.54541	1.531350591	LoF/LoF
22432	B23	1	22432_1039266_1512525_9	13	5845.935547	4153.099121	1.407608	LoF/LoF
22432	B23	2	22432_1039267_1512526_1	2	3741.5	3185.251221	1.174632624	LoF/LoF
22432	B23	2	22432_1039267_1512526_10	1	3909.553223	3422.521973	1.142301862	LoF/LoF
22432	B23	2	22432_1039267_1512526_11	2	5269.340332	2815.604004	1.87147778	LoF/LoF
22432	B23	2	22432_1039267_1512526_12	1	4871.714844	3280.416504	1.485090335	LoF/LoF
22432	B23	2	22432_1039267_1512526_13	4	6399.443359	4440.855469	1.441038422	LoF/LoF
22432	B23	2	22432_1039267_1512526_14	22	5369.481445	3761.8125	1.427365517	LoF/LoF
22432	B23	2	22432_1039267_1512526_15	2	5698.958008	4448.646484	1.281054368	LoF/LoF
22432	B23	2	22432_1039267_1512526_16	1	3842.210449	2793.306396	1.375506265	LoF/LoF
22432	B23	2	22432_1039267_1512526_17	1	5834.333984	4221.986816	1.38189299	LoF/LoF
22432	B23	2	22432_1039267_1512526_18	6	5189.424805	4650.510254	1.115882886	LoF/LoF
22432	B23	2	22432_1039267_1512526_19	1	6040.995605	4334.245605	1.393782484	LoF/LoF
22432	B23	2	22432_1039267_1512526_2	1	4104.538574	3245.875244	1.264539844	LoF/LoF
22432	B23	2	22432_1039267_1512526_20	3	5781.725586	4178.352051	1.383733471	LoF/LoF
22432	B23	2	22432_1039267_1512526_21	23	5415.84375	4675.152344	1.158431502	LoF/LoF
22432	B23	2	22432_1039267_1512526_22	1	4623.245605	3632.764893	1.272652027	LoF/LoF
22432	B23	2	22432_1039267_1512526_23	2	5644.836914	4768.933594	1.183668592	LoF/LoF
22432	B23	2	22432_1039267_1512526_24	7	5516.056641	3976.837891	1.387045887	LoF/LoF
22432	B23	2	22432_1039267_1512526_26	2	4565.499023	3590.409424	1.271581729	LoF/LoF
22432	B23	2	22432_1039267_1512526_27	2	4321.035645	2991.479736	1.444447573	LoF/LoF
22432	B23	2	22432_1039267_1512526_28	1	3402.60791	2746.385986	1.238940166	LoF/LoF
22432	B23	2	22432_1039267_1512526_29	1	4704.021973	2938.568359	1.600786981	LoF/LoF
22432	B23	2	22432_1039267_1512526_3	29	4304.576172	3330.882813	1.292322911	LoF/LoF
22432	B23	2	22432_1039267_1512526_30	1	4284.272461	3291.439697	1.301640879	LoF/LoF
22432	B23	2	22432_1039267_1512526_31	1	4100.995605	3364.591309	1.218868869	LoF/LoF
22432	B23	2	22432_1039267_1512526_4	2	4199.537598	3450.864014	1.216952503	LoF/LoF
22432	B23	2	22432_1039267_1512526_5	3	4265.360352	3005.033691	1.419405168	LoF/LoF
22432	B23	2	22432_1039267_1512526_6	4	3897.322021	3036.099609	1.283660789	LoF/LoF
22432	B23	2	22432_1039267_1512526_7	2	5067.458984	3968.836914	1.276812097	LoF/LoF
22432	B23	2	22432_1039267_1512526_8	1	3694.849365	3054.037842	1.209824356	LoF/LoF
22432	B23	2	22432_1039267_1512526_9	1	5278.683105	3913.112061	1.34897315	LoF/LoF
22432	B23	3	22432_1039268_1512527_1	1	4079.315674	2755.932861	1.480194141	LoF/LoF
22432	B23	3	22432_1039268_1512527_10	1	5569.295898	3977.938477	1.40004576	LoF/LoF
22432	B23	3	22432_1039268_1512527_11	2	6817.92627	4114.850098	1.656907568	LoF/LoF
22432	B23	3	22432_1039268_1512527_12	9	4783.932617	4149.342773	1.152937436	LoF/LoF
22432	B23	3	22432_1039268_1512527_13	1	5668.949219	4110.616211	1.379099611	LoF/LoF
22432	B23	3	22432_1039268_1512527_14	2	5311.068359	4143.117676	1.281901402	LoF/LoF
22432	B23	3	22432_1039268_1512527_15	1	4752.239258	3857.523438	1.231940475	LoF/LoF
22432	B23	3	22432_1039268_1512527_16	2	4558.944336	3242.766113	1.40588133	LoF/LoF
22432	B23	3	22432_1039268_1512527_17	1	4073.328613	3303.63208	1.232984943	LoF/LoF
22432	B23	3	22432_1039268_1512527_18	1	3567.732666	2964.470703	1.20349736	LoF/LoF
22432	B23	3	22432_1039268_1512527_19	1	4414.530762	3087.128174	1.429979746	LoF/LoF
22432	B23	3	22432_1039268_1512527_2	1	3634.521484	3152.096924	1.153048771	LoF/LoF
22432	B23	3	22432_1039268_1512527_3	2	4866.572266	2806.763184	1.733873486	LoF/LoF
22432	B23	3	22432_1039268_1512527_4	1	4112.853027	2895.318604	1.420518288	LoF/LoF
22432	B23	3	22432_1039268_1512527_5	5	4485.919434	2875.748047	1.559913929	LoF/LoF
22432	B23	3	22432_1039268_1512527_6	2	4586.124512	3492.767334	1.313034644	LoF/LoF
22432	B23	3	22432_1039268_1512527_7	1	4676.824219	3288.598145	1.422133083	LoF/LoF
22432	B23	3	22432_1039268_1512527_8	1	4219.772461	3131.530762	1.3475111	LoF/LoF
22432	B23	3	22432_1039268_1512527_9	1	3630.568359	3210.823242	1.130728192	LoF/LoF
22432	B23	4	22432_1039269_1512528_1	2	3805.442871	2619.198242	1.452903721	LoF/LoF
22432	B23	4	22432_1039269_1512528_10	1	6179.729492	4968.61377	1.243753243	LoF/LoF
22432	B23	4	22432_1039269_1512528_11	3	4028.751953	3231.5354	1.246699	LoF/LoF
22432	B23	4	22432_1039269_1512528_12	1	3734.617432	2886.978516	1.293607629	LoF/LoF
22432	B23	4	22432_1039269_1512528_2	3	2931.265137	2530.925781	1.158179019	LoF/LoF
22432	B23	4	22432_1039269_1512528_3	2	3350.585205	2660.365234	1.259445569	LoF/LoF
22432	B23	4	22432_1039269_1512528_4	3	3244.499268	2809.058105	1.155013227	LoF/LoF
22432	B23	4	22432_1039269_1512528_5	1	2964.805664	2572.935303	1.152304786	LoF/LoF
22432	B23	4	22432_1039269_1512528_6	4	5688.538086	3936.17627	1.445193938	LoF/LoF
22432	B23	4	22432_1039269_1512528_7	1	3532.213867	2762.354736	1.278696693	LoF/LoF
22432	B23	4	22432_1039269_1512528_8	2	3970.414551	2889.567383	1.374051553	LoF/LoF
22432	B23	4	22432_1039269_1512528_9	3	5251.794922	3501.590576	1.499831236	LoF/LoF
22432	B24	1	22432_1039382_1512641_1	5	3631.917969	3299.350586	1.100797831	WT/LoF
22432	B24	1	22432_1039382_1512641_10	1	4473.252441	4134.672363	1.081888007	WT/LoF
22432	B24	1	22432_1039382_1512641_11	3	3351.728027	3106.627197	1.078896119	WT/LoF
22432	B24	1	22432_1039382_1512641_12	2	4431.688965	3934.367676	1.126404375	WT/LoF
22432	B24	1	22432_1039382_1512641_13	1	3533.944336	3592.283691	0.983759814	WT/LoF
22432	B24	1	22432_1039382_1512641_14	9	3300.654785	2996.59375	1.101468888	WT/LoF
22432	B24	1	22432_1039382_1512641_15	1	3293.378662	2990.122314	1.101419379	WT/LoF
22432	B24	1	22432_1039382_1512641_16	1	3319.64917	3065.455566	1.082921967	WT/LoF
22432	B24	1	22432_1039382_1512641_2	4	3191.980713	3018.849854	1.05734994	WT/LoF
22432	B24	1	22432_1039382_1512641_3	1	3112.930908	2977.733154	1.045402911	WT/LoF
22432	B24	1	22432_1039382_1512641_4	12	3412.286865	3180.698975	1.072810377	WT/LoF
22432	B24	1	22432_1039382_1512641_5	1	2995.382568	2836.382813	1.056057227	WT/LoF
22432	B24	1	22432_1039382_1512641_6	11	4216.617676	4068.408691	1.036429227	WT/LoF
22432	B24	1	22432_1039382_1512641_7	9	3340.862549	3131.46875	1.0668676	WT/LoF
22432	B24	1	22432_1039382_1512641_8	34	4142.038574	3681.154297	1.125201021	WT/LoF
22432	B24	1	22432_1039382_1512641_9	1	3361.972412	3032.094971	1.108795221	WT/LoF
22432	B24	2	22432_1039383_1512642_1	4	3016.670166	2833.091797	1.064797889	WT/LoF
22432	B24	2	22432_1039383_1512642_12	1	4765.40625	4085.226807	1.166497351	WT/LoF
22432	B24	2	22432_1039383_1512642_13	33	4163.535156	3991.499023	1.043100633	WT/LoF
22432	B24	2	22432_1039383_1512642_14	1	3294.106689	2988.97583	1.102085422	WT/LoF
22432	B24	2	22432_1039383_1512642_15	2	3483.199463	2979.956787	1.16887583	WT/LoF
22432	B24	2	22432_1039383_1512642_16	3	3533.2771	3134.783691	1.127119906	WT/LoF
22432	B24	2	22432_1039383_1512642_17	1	4144.618164	3639.484619	1.138792603	WT/LoF
22432	B24	2	22432_1039383_1512642_18	1	4097.852051	3487.756104	1.17492506	WT/LoF
22432	B24	2	22432_1039383_1512642_19	5	4497.216797	3935.306152	1.142787022	WT/LoF
22432	B24	2	22432_1039383_1512642_2	23	3490.73999	3230.86084	1.080436504	WT/LoF
22432	B24	2	22432_1039383_1512642_20	1	3379.159912	3215.621094	1.050857615	WT/LoF
22432	B24	2	22432_1039383_1512642_21	10	3433.852051	3053.529541	1.12455177	WT/LoF
22432	B24	2	22432_1039383_1512642_22	2	3244.709473	2997.148926	1.082598681	WT/LoF
22432	B24	2	22432_1039383_1512642_23	5	3145.711182	3017.536621	1.042476555	WT/LoF
22432	B24	2	22432_1039383_1512642_25	2	3548.024902	3276.500732	1.082870169	WT/LoF
22432	B24	2	22432_1039383_1512642_3	3	2856.285645	2739.169678	1.04275601	WT/LoF
22432	B24	2	22432_1039383_1512642_4	25	3382.780762	3162.866455	1.069530064	WT/LoF
22432	B24	2	22432_1039383_1512642_5	2	2931.496094	2704.624512	1.083882839	WT/LoF
22432	B24	2	22432_1039383_1512642_7	1	3180.025146	2995.789307	1.061498263	WT/LoF
22432	B24	2	22432_1039383_1512642_8	4	4279.349121	4116.058594	1.039671575	WT/LoF
22432	B24	2	22432_1039383_1512642_9	4	2950.451416	2672.144043	1.104151336	WT/LoF
22432	B24	3	22432_1039384_1512643_1	8	3647.700928	3657.570313	0.997301655	WT/LoF
22432	B24	3	22432_1039384_1512643_10	1	3323.72998	3000.033691	1.107897551	WT/LoF
22432	B24	3	22432_1039384_1512643_11	1	2990.687988	2969.257568	1.007217434	WT/LoF
22432	B24	3	22432_1039384_1512643_12	2	4483.0625	4143.249512	1.082016057	WT/LoF
22432	B24	3	22432_1039384_1512643_13	1	4352.911133	4193.951172	1.037902196	WT/LoF
22432	B24	3	22432_1039384_1512643_14	2	4735.923828	4072.349609	1.16294628	WT/LoF
22432	B24	3	22432_1039384_1512643_15	1	4799.97998	4540.67041	1.057108212	WT/LoF
22432	B24	3	22432_1039384_1512643_16	6	3251.873047	3027.371338	1.074157308	WT/LoF
22432	B24	3	22432_1039384_1512643_17	2	3299.07959	2929.64209	1.126103288	WT/LoF
22432	B24	3	22432_1039384_1512643_18	6	3297.023682	2919.236816	1.129412888	WT/LoF
22432	B24	3	22432_1039384_1512643_19	1	3180.102051	2933.080566	1.084219127	WT/LoF
22432	B24	3	22432_1039384_1512643_2	2	2955.997314	2629.023926	1.12437064	WT/LoF
22432	B24	3	22432_1039384_1512643_20	1	3161.063232	2799.587891	1.12911734	WT/LoF
22432	B24	3	22432_1039384_1512643_3	3	3007.697754	2817.884766	1.067360096	WT/LoF
22432	B24	3	22432_1039384_1512643_4	1	2742.362061	2562.219482	1.07030724	WT/LoF
22432	B24	3	22432_1039384_1512643_5	2	2762.649414	2600.426758	1.06238309	WT/LoF
22432	B24	3	22432_1039384_1512643_6	26	3660.612061	3069.787598	1.192464281	WT/LoF
22432	B24	3	22432_1039384_1512643_7	20	4157.211914	4304.275391	0.965833163	WT/LoF
22432	B24	3	22432_1039384_1512643_8	1	2823.595459	2644.038574	1.067910085	WT/LoF
22432	B24	3	22432_1039384_1512643_9	2	3732.551514	3676.774658	1.01517005	WT/LoF
22432	B24	4	22432_1039385_1512644_1	11	3054.609863	2666.782471	1.145428957	WT/LoF
22432	B24	4	22432_1039385_1512644_10	4	4101.634277	3580.880127	1.145426301	WT/LoF
22432	B24	4	22432_1039385_1512644_12	5	3656.33374	3315.755371	1.102715168	WT/LoF
22432	B24	4	22432_1039385_1512644_13	35	3534.61084	2916.098633	1.212102636	WT/LoF
22432	B24	4	22432_1039385_1512644_14	3	3825.772949	3401.127197	1.124854417	WT/LoF
22432	B24	4	22432_1039385_1512644_15	18	3574.55957	3293.506592	1.085335484	WT/LoF
22432	B24	4	22432_1039385_1512644_16	1	2721.743408	2528.795654	1.076300255	WT/LoF
22432	B24	4	22432_1039385_1512644_17	1	4185.358887	3565.084473	1.173985895	WT/LoF
22432	B24	4	22432_1039385_1512644_2	1	2551.914795	2429.797852	1.050258067	WT/LoF
22432	B24	4	22432_1039385_1512644_20	1	3116.642822	2802.925293	1.111925041	WT/LoF
22432	B24	4	22432_1039385_1512644_21	1	2935.352539	2759.352051	1.063783267	WT/LoF
22432	B24	4	22432_1039385_1512644_22	3	3377.154541	2976.258545	1.134697974	WT/LoF
22432	B24	4	22432_1039385_1512644_23	1	2871.083252	2611.15332	1.099546024	WT/LoF
22432	B24	4	22432_1039385_1512644_24	3	3230.992676	2875.083496	1.123790902	WT/LoF
22432	B24	4	22432_1039385_1512644_25	1	2848.211182	2809.341797	1.013835762	WT/LoF
22432	B24	4	22432_1039385_1512644_26	1	2982.895752	2766.198486	1.078337569	WT/LoF
22432	B24	4	22432_1039385_1512644_27	1	3401.857178	3004.585693	1.132221719	WT/LoF
22432	B24	4	22432_1039385_1512644_4	22	3069.237549	2589.609619	1.185212445	WT/LoF
22432	B24	4	22432_1039385_1512644_5	1	2691.827637	2544.417969	1.057934533	WT/LoF
22432	B24	4	22432_1039385_1512644_7	14	3669.261719	3020.801514	1.21466495	WT/LoF
22432	B24	4	22432_1039385_1512644_8	1	4056.928467	3491.737305	1.161865316	WT/LoF
22432	B24	4	22432_1039385_1512644_9	1	2916.573486	2396.942139	1.216789274	WT/LoF
22432	C23	1	22432_1039270_1512529_1	1	4925.538086	3083.685791	1.597289225	LoF/LoF
22432	C23	1	22432_1039270_1512529_10	1	4054.631836	3332.826416	1.216574562	LoF/LoF
22432	C23	1	22432_1039270_1512529_11	2	5954.514648	3790.249512	1.571008618	LoF/LoF
22432	C23	1	22432_1039270_1512529_12	1	4727.887695	3102.945801	1.523677176	LoF/LoF
22432	C23	1	22432_1039270_1512529_13	1	4602.641602	3032.898682	1.51757183	LoF/LoF
22432	C23	1	22432_1039270_1512529_14	1	4450.858887	3545.009033	1.255528222	LoF/LoF
22432	C23	1	22432_1039270_1512529_2	6	4196.308594	2901.950928	1.44603017	LoF/LoF
22432	C23	1	22432_1039270_1512529_3	1	5875.588867	3700.739258	1.587679774	LoF/LoF
22432	C23	1	22432_1039270_1512529_4	2	6290.063965	4171.504395	1.507864638	LoF/LoF
22432	C23	1	22432_1039270_1512529_5	1	5825.310059	4176.464355	1.394794631	LoF/LoF
22432	C23	1	22432_1039270_1512529_6	1	5927.688477	4058.546143	1.460544803	LoF/LoF
22432	C23	1	22432_1039270_1512529_7	1	5437.430176	4194.398438	1.296355188	LoF/LoF
22432	C23	1	22432_1039270_1512529_8	4	4640.974609	3239.638672	1.432559331	LoF/LoF
22432	C23	2	22432_1039271_1512530_1	1	3991.227295	3083.75415	1.294275452	LoF/LoF
22432	C23	2	22432_1039271_1512530_10	1	4315.169434	3139.051025	1.374673237	LoF/LoF
22432	C23	2	22432_1039271_1512530_11	1	4198.884766	2941.917969	1.427260994	LoF/LoF
22432	C23	2	22432_1039271_1512530_2	1	3843.860596	2846.624756	1.350322198	LoF/LoF
22432	C23	2	22432_1039271_1512530_3	4	4078.967041	2971.639648	1.372631787	LoF/LoF
22432	C23	2	22432_1039271_1512530_4	5	5930.223145	3835.290039	1.54622547	LoF/LoF
22432	C23	2	22432_1039271_1512530_5	2	3838.974854	2651.088379	1.448075019	LoF/LoF
22432	C23	2	22432_1039271_1512530_6	1	5302.981934	3047.133545	1.740318189	LoF/LoF
22432	C23	2	22432_1039271_1512530_7	4	5711.055176	4565.272461	1.250977948	LoF/LoF
22432	C23	2	22432_1039271_1512530_8	9	5730.902344	4137.832031	1.385001204	LoF/LoF
22432	C23	2	22432_1039271_1512530_9	1	4348.834473	3028.433105	1.436001497	LoF/LoF
22432	C23	3	22432_1039272_1512531_1	2	3900.571045	2643.387451	1.475595658	LoF/LoF
22432	C23	3	22432_1039272_1512531_2	1	4885.181641	3139.050537	1.556260909	LoF/LoF
22432	C23	3	22432_1039272_1512531_3	1	4993.221191	3182.684082	1.568871136	LoF/LoF
22432	C23	3	22432_1039272_1512531_4	1	4047.900391	3138.153809	1.289898659	LoF/LoF
22432	C23	3	22432_1039272_1512531_5	1	4358.57666	3360.10498	1.297154906	LoF/LoF
22432	C23	3	22432_1039272_1512531_6	1	6722.53125	3799.67627	1.769237896	LoF/LoF
22432	C23	3	22432_1039272_1512531_7	1	4391.977051	3545.047119	1.238905127	LoF/LoF
22432	C23	4	22432_1039273_1512532_1	1	4026.65625	3017.721436	1.33433663	LoF/LoF
22432	C23	4	22432_1039273_1512532_2	4	4413.225586	2789.315918	1.582189223	LoF/LoF
22432	C23	4	22432_1039273_1512532_3	1	3784.628662	2669.891357	1.417521598	LoF/LoF
22432	C23	4	22432_1039273_1512532_4	1	6634.324219	3752.724854	1.767868543	LoF/LoF
22432	C23	4	22432_1039273_1512532_5	1	3955.955078	2744.19165	1.441573907	LoF/LoF
22432	C23	4	22432_1039273_1512532_6	1	4805.922852	3262.693115	1.472992612	LoF/LoF
22432	C23	4	22432_1039273_1512532_7	1	3658.621338	2967.008301	1.233101147	LoF/LoF
22432	C24	1	22432_1039378_1512637_1	1	3235.54834	2854.138184	1.133634089	WT/LoF
22432	C24	1	22432_1039378_1512637_10	6	3475.303467	3283.223145	1.058503584	WT/LoF
22432	C24	1	22432_1039378_1512637_11	1	3847.397217	3429.264404	1.121930759	WT/LoF
22432	C24	1	22432_1039378_1512637_12	1	4495.321777	4104.314941	1.095267259	WT/LoF
22432	C24	1	22432_1039378_1512637_13	1	5266.138184	4104.039551	1.283159706	WT/LoF
22432	C24	1	22432_1039378_1512637_14	5	4059.508057	3664.861572	1.107683872	WT/LoF
22432	C24	1	22432_1039378_1512637_15	1	4398.288574	4174.236816	1.053674903	WT/LoF
22432	C24	1	22432_1039378_1512637_16	14	4100.272949	4153.578613	0.987166328	WT/LoF
22432	C24	1	22432_1039378_1512637_17	5	3390.565674	2986.03125	1.135475616	WT/LoF
22432	C24	1	22432_1039378_1512637_18	4	3194.507324	2942.894287	1.085498497	WT/LoF
22432	C24	1	22432_1039378_1512637_19	1	3591.744629	3190.67041	1.125702178	WT/LoF
22432	C24	1	22432_1039378_1512637_2	13	3512.553467	3769.815186	0.931757472	WT/LoF
22432	C24	1	22432_1039378_1512637_20	3	3337.888184	3015.359131	1.10696207	WT/LoF
22432	C24	1	22432_1039378_1512637_3	35	3975.059326	3542.51416	1.122101182	WT/LoF
22432	C24	1	22432_1039378_1512637_4	4	4581.953613	3807.295898	1.203466643	WT/LoF
22432	C24	1	22432_1039378_1512637_5	3	3237.686523	3159.973633	1.024592892	WT/LoF
22432	C24	1	22432_1039378_1512637_6	1	3431.848633	3200.426758	1.072309693	WT/LoF
22432	C24	1	22432_1039378_1512637_7	1	3964.819092	3396.037842	1.167483779	WT/LoF
22432	C24	1	22432_1039378_1512637_8	2	3286.114746	2985.640137	1.100639928	WT/LoF
22432	C24	1	22432_1039378_1512637_9	1	3356.071289	3122.894043	1.074667037	WT/LoF
22432	C24	2	22432_1039379_1512638_1	7	3015.633789	2837.375244	1.062825157	WT/LoF
22432	C24	2	22432_1039379_1512638_10	1	3728.462402	3493.452881	1.067271416	WT/LoF
22432	C24	2	22432_1039379_1512638_11	11	4274.008301	4209.455566	1.015335174	WT/LoF
22432	C24	2	22432_1039379_1512638_12	11	3024.666016	2676.675049	1.130008671	WT/LoF
22432	C24	2	22432_1039379_1512638_13	1	3065.27417	2734.618164	1.120914872	WT/LoF
22432	C24	2	22432_1039379_1512638_14	1	3591.443604	3097.080322	1.159622364	WT/LoF
22432	C24	2	22432_1039379_1512638_15	1	4893.180664	4286.932129	1.141417806	WT/LoF
22432	C24	2	22432_1039379_1512638_16	1	3660.035156	3073.039063	1.191014849	WT/LoF
22432	C24	2	22432_1039379_1512638_17	2	4970.209961	4482.939941	1.1086943	WT/LoF
22432	C24	2	22432_1039379_1512638_18	2	2935.361328	2837.713867	1.034410609	WT/LoF
22432	C24	2	22432_1039379_1512638_19	6	3115.26416	2836.970703	1.098095288	WT/LoF
22432	C24	2	22432_1039379_1512638_2	1	3005.031006	2857.605713	1.051590495	WT/LoF
22432	C24	2	22432_1039379_1512638_20	1	3275.401855	3028.132813	1.081657264	WT/LoF
22432	C24	2	22432_1039379_1512638_21	3	3354.30127	3257.341309	1.029766595	WT/LoF
22432	C24	2	22432_1039379_1512638_3	1	2923.956543	2849.901611	1.025985084	WT/LoF
22432	C24	2	22432_1039379_1512638_4	1	3238.974121	3103.200439	1.043752792	WT/LoF
22432	C24	2	22432_1039379_1512638_5	77	4013.648926	3753.842773	1.069210718	WT/LoF
22432	C24	2	22432_1039379_1512638_6	1	2952.715332	2815.603271	1.048697223	WT/LoF
22432	C24	2	22432_1039379_1512638_7	3	3281.690918	3010.19165	1.09019335	WT/LoF
22432	C24	2	22432_1039379_1512638_8	1	2835.343018	2589.547607	1.094918282	WT/LoF
22432	C24	2	22432_1039379_1512638_9	3	3322.742676	2944.463623	1.128471294	WT/LoF
22432	C24	3	22432_1039380_1512639_1	3	2842.557129	2561.998291	1.109507816	WT/LoF
22432	C24	3	22432_1039380_1512639_10	1	4338.634766	3936.813721	1.102067579	WT/LoF
22432	C24	3	22432_1039380_1512639_11	3	3728.610107	3338.011719	1.117015284	WT/LoF
22432	C24	3	22432_1039380_1512639_12	3	4725.052734	3785.861328	1.24807866	WT/LoF
22432	C24	3	22432_1039380_1512639_13	3	3200.877197	3001.203125	1.066531342	WT/LoF
22432	C24	3	22432_1039380_1512639_14	2	3448.961914	3010.523193	1.145635391	WT/LoF
22432	C24	3	22432_1039380_1512639_15	2	3462.792969	3035.837158	1.140638575	WT/LoF
22432	C24	3	22432_1039380_1512639_16	3	3383.108887	3232.805176	1.046493278	WT/LoF
22432	C24	3	22432_1039380_1512639_17	1	3203.053467	2999.192383	1.067971993	WT/LoF
22432	C24	3	22432_1039380_1512639_2	38	3364.218262	3026.818115	1.111470242	WT/LoF
22432	C24	3	22432_1039380_1512639_3	2	3063.630127	2617.759277	1.170325382	WT/LoF
22432	C24	3	22432_1039380_1512639_4	3	4263.33252	4047.115479	1.053424974	WT/LoF
22432	C24	3	22432_1039380_1512639_5	2	3065.094238	2968.205811	1.032642085	WT/LoF
22432	C24	3	22432_1039380_1512639_6	4	3533.779297	3187.981201	1.108469302	WT/LoF
22432	C24	3	22432_1039380_1512639_7	8	3481.148193	3080.587891	1.130027227	WT/LoF
22432	C24	3	22432_1039380_1512639_8	20	4329.521973	4151.598633	1.042856585	WT/LoF
22432	C24	3	22432_1039380_1512639_9	3	4003.255859	3706.586182	1.080038521	WT/LoF
22432	C24	4	22432_1039381_1512640_1	1	2858.540527	2376.877441	1.202645318	WT/LoF
22432	C24	4	22432_1039381_1512640_10	2	3610.755127	3289.626953	1.097618416	WT/LoF
22432	C24	4	22432_1039381_1512640_11	2	3200.964355	2587.337158	1.237165533	WT/LoF
22432	C24	4	22432_1039381_1512640_12	2	3972.098633	3592.73584	1.105591619	WT/LoF
22432	C24	4	22432_1039381_1512640_13	4	3283.192139	3052.766602	1.075480889	WT/LoF
22432	C24	4	22432_1039381_1512640_14	10	2954.149414	2932.169434	1.007496149	WT/LoF
22432	C24	4	22432_1039381_1512640_15	1	4160.560059	3865.846924	1.076235076	WT/LoF
22432	C24	4	22432_1039381_1512640_16	3	3370.206787	3172.287109	1.062390216	WT/LoF
22432	C24	4	22432_1039381_1512640_17	7	3680.248779	3245.665527	1.133896499	WT/LoF
22432	C24	4	22432_1039381_1512640_18	1	3055.533936	2931.087891	1.042457289	WT/LoF
22432	C24	4	22432_1039381_1512640_19	2	3242.947266	2718.907471	1.192739106	WT/LoF
22432	C24	4	22432_1039381_1512640_20	1	4481.788574	3795.321289	1.180871982	WT/LoF
22432	C24	4	22432_1039381_1512640_21	5	3139.595947	2978.077393	1.054235848	WT/LoF
22432	C24	4	22432_1039381_1512640_22	1	2897.365479	2776.336426	1.043593079	WT/LoF
22432	C24	4	22432_1039381_1512640_23	2	3804.456055	3026.827881	1.256911924	WT/LoF
22432	C24	4	22432_1039381_1512640_24	1	3119.926758	2827.216553	1.103532998	WT/LoF
22432	C24	4	22432_1039381_1512640_25	1	3214.375	2977.655273	1.079498701	WT/LoF
22432	C24	4	22432_1039381_1512640_3	42	3069.210205	2648.645508	1.158784819	WT/LoF
22432	C24	4	22432_1039381_1512640_4	1	2821.473145	2630.19165	1.072725307	WT/LoF
22432	C24	4	22432_1039381_1512640_5	1	2896.643799	2480.942139	1.167557983	WT/LoF
22432	C24	4	22432_1039381_1512640_6	1	2818.172852	2566.575195	1.098028555	WT/LoF
22432	C24	4	22432_1039381_1512640_7	1	3349.273926	3085.01123	1.085660206	WT/LoF
22432	C24	4	22432_1039381_1512640_8	44	3940.980957	3761.005371	1.047853052	WT/LoF
22432	C24	4	22432_1039381_1512640_9	1	2914.12915	2710.037842	1.075309394	WT/LoF
22432	D23	1	22432_1039274_1512533_1	20	4780.491699	4197.1875	1.138975016	LoF/LoF
22432	D23	1	22432_1039274_1512533_10	1	6408.566406	4328.333008	1.480608445	LoF/LoF
22432	D23	1	22432_1039274_1512533_11	1	4999.354492	4453.234863	1.122634365	LoF/LoF
22432	D23	1	22432_1039274_1512533_12	1	3750.446289	3164.338379	1.185222893	LoF/LoF
22432	D23	1	22432_1039274_1512533_13	12	5001.671875	3462.560303	1.444501016	LoF/LoF
22432	D23	1	22432_1039274_1512533_14	1	3803.363037	3166.347656	1.201183019	LoF/LoF
22432	D23	1	22432_1039274_1512533_15	1	7512.804688	4741.851563	1.584361001	LoF/LoF
22432	D23	1	22432_1039274_1512533_16	1	4560.334961	3480.31543	1.310322312	LoF/LoF
22432	D23	1	22432_1039274_1512533_17	2	5635.930664	4474.447266	1.259581425	LoF/LoF
22432	D23	1	22432_1039274_1512533_18	2	5969.875977	5184.67627	1.151446236	LoF/LoF
22432	D23	1	22432_1039274_1512533_19	1	6623.239258	4557.044922	1.45340662	LoF/LoF
22432	D23	1	22432_1039274_1512533_2	1	4213.506348	3140.025879	1.341869943	LoF/LoF
22432	D23	1	22432_1039274_1512533_20	1	5625.53418	3847.428711	1.462154234	LoF/LoF
22432	D23	1	22432_1039274_1512533_21	9	5903.342285	4699.256348	1.256229039	LoF/LoF
22432	D23	1	22432_1039274_1512533_22	1	3959.643555	3221.449707	1.22914958	LoF/LoF
22432	D23	1	22432_1039274_1512533_23	1	6588.973633	4772.481934	1.380617826	LoF/LoF
22432	D23	1	22432_1039274_1512533_24	2	6887.288574	4248.265137	1.621200267	LoF/LoF
22432	D23	1	22432_1039274_1512533_25	11	5127.463867	3711.981201	1.38132808	LoF/LoF
22432	D23	1	22432_1039274_1512533_26	1	3517.7229	3116.265381	1.128826486	LoF/LoF
22432	D23	1	22432_1039274_1512533_27	1	4228.466797	3054.424316	1.384374389	LoF/LoF
22432	D23	1	22432_1039274_1512533_28	1	3973.624268	3325.112549	1.195034517	LoF/LoF
22432	D23	1	22432_1039274_1512533_29	1	4649.120117	3237.970947	1.435812795	LoF/LoF
22432	D23	1	22432_1039274_1512533_3	1	4257.317871	3040.812256	1.400059429	LoF/LoF
22432	D23	1	22432_1039274_1512533_4	21	4515.710449	3892.940918	1.159974052	LoF/LoF
22432	D23	1	22432_1039274_1512533_5	1	3794.531006	3073.566895	1.234569195	LoF/LoF
22432	D23	1	22432_1039274_1512533_6	2	3964.870361	3258.716309	1.216697001	LoF/LoF
22432	D23	1	22432_1039274_1512533_7	5	5248.673828	3871.830322	1.355605332	LoF/LoF
22432	D23	1	22432_1039274_1512533_8	1	6007.918945	4891.92334	1.228130232	LoF/LoF
22432	D23	1	22432_1039274_1512533_9	1	5070.240234	4286.041992	1.182965599	LoF/LoF
22432	D23	2	22432_1039275_1512534_1	3	4225.061035	3268.117188	1.292811975	LoF/LoF
22432	D23	2	22432_1039275_1512534_10	3	5138.193848	4076.354736	1.260487416	LoF/LoF
22432	D23	2	22432_1039275_1512534_11	12	5825.896484	4811.306152	1.210876278	LoF/LoF
22432	D23	2	22432_1039275_1512534_12	3	6792.648926	4217.58252	1.610555074	LoF/LoF
22432	D23	2	22432_1039275_1512534_13	7	4436.353027	3009.327393	1.474200859	LoF/LoF
22432	D23	2	22432_1039275_1512534_14	1	6350.629395	4193.220215	1.514499375	LoF/LoF
22432	D23	2	22432_1039275_1512534_15	32	5434.942383	3830.069336	1.41901932	LoF/LoF
22432	D23	2	22432_1039275_1512534_16	1	5911.950684	3471.725586	1.702885363	LoF/LoF
22432	D23	2	22432_1039275_1512534_17	2	4685.155273	3483.390869	1.344998437	LoF/LoF
22432	D23	2	22432_1039275_1512534_18	12	4213.851074	3254.460938	1.294792334	LoF/LoF
22432	D23	2	22432_1039275_1512534_19	2	3830.811035	3038.88208	1.260598777	LoF/LoF
22432	D23	2	22432_1039275_1512534_2	18	4318.748047	3614.436035	1.194860832	LoF/LoF
22432	D23	2	22432_1039275_1512534_20	1	4158.888184	3359.976318	1.237773065	LoF/LoF
22432	D23	2	22432_1039275_1512534_21	2	4236.945313	3118.263916	1.358751352	LoF/LoF
22432	D23	2	22432_1039275_1512534_22	1	5121.079102	3689.781738	1.387908409	LoF/LoF
22432	D23	2	22432_1039275_1512534_23	1	3888.415039	3241.483154	1.199578975	LoF/LoF
22432	D23	2	22432_1039275_1512534_3	1	3093.5	2741.297852	1.128480073	LoF/LoF
22432	D23	2	22432_1039275_1512534_4	1	3725.47583	2785.418213	1.33749245	LoF/LoF
22432	D23	2	22432_1039275_1512534_5	9	5441.881348	3907.236816	1.392769777	LoF/LoF
22432	D23	2	22432_1039275_1512534_6	1	4658.199219	3180.070557	1.464810021	LoF/LoF
22432	D23	2	22432_1039275_1512534_7	1	3798.699463	2976.097168	1.276403037	LoF/LoF
22432	D23	2	22432_1039275_1512534_8	8	4005.202637	3038.80957	1.318016988	LoF/LoF
22432	D23	2	22432_1039275_1512534_9	2	5216.634277	3653.114746	1.427996283	LoF/LoF
22432	D23	3	22432_1039276_1512535_1	2	3664.156738	2636.70874	1.389670646	LoF/LoF
22432	D23	3	22432_1039276_1512535_10	6	3633.232178	2685.188721	1.353063995	LoF/LoF
22432	D23	3	22432_1039276_1512535_11	17	5885.771484	4271.938477	1.377775339	LoF/LoF
22432	D23	3	22432_1039276_1512535_12	3	4215.418457	3007.52124	1.401625498	LoF/LoF
22432	D23	3	22432_1039276_1512535_13	5	4528.625977	3047.559326	1.485984518	LoF/LoF
22432	D23	3	22432_1039276_1512535_14	1	4835.519531	3831.93457	1.261900339	LoF/LoF
22432	D23	3	22432_1039276_1512535_15	1	7639.595215	4722.538086	1.617688429	LoF/LoF
22432	D23	3	22432_1039276_1512535_16	12	5881.12793	4049.280762	1.452388282	LoF/LoF
22432	D23	3	22432_1039276_1512535_17	2	5186.515137	3669.332764	1.413476365	LoF/LoF
22432	D23	3	22432_1039276_1512535_18	1	6539.195313	5173.561035	1.26396408	LoF/LoF
22432	D23	3	22432_1039276_1512535_19	4	4634.845703	3338.506104	1.388299305	LoF/LoF
22432	D23	3	22432_1039276_1512535_2	2	3681.180176	2964.897461	1.241587685	LoF/LoF
22432	D23	3	22432_1039276_1512535_20	1	4923.08252	3095.375	1.590464005	LoF/LoF
22432	D23	3	22432_1039276_1512535_21	1	3898.233887	3059.711426	1.274052793	LoF/LoF
22432	D23	3	22432_1039276_1512535_22	4	3872.350342	2951.480957	1.312002482	LoF/LoF
22432	D23	3	22432_1039276_1512535_23	3	4023.033447	3211.749268	1.252598852	LoF/LoF
22432	D23	3	22432_1039276_1512535_24	1	3938.786865	2996.878906	1.314296302	LoF/LoF
22432	D23	3	22432_1039276_1512535_25	2	4227.694336	3040.508057	1.390456548	LoF/LoF
22432	D23	3	22432_1039276_1512535_26	1	4146.132813	3097.452881	1.338562029	LoF/LoF
22432	D23	3	22432_1039276_1512535_3	1	3209.411621	2895.824951	1.108289235	LoF/LoF
22432	D23	3	22432_1039276_1512535_4	1	3455.525391	2874.881836	1.201971277	LoF/LoF
22432	D23	3	22432_1039276_1512535_5	2	3813.785889	3151.279297	1.210234171	LoF/LoF
22432	D23	3	22432_1039276_1512535_6	3	3661.657715	2944.947021	1.243369639	LoF/LoF
22432	D23	3	22432_1039276_1512535_7	1	4863.580078	2961.633789	1.642194959	LoF/LoF
22432	D23	3	22432_1039276_1512535_8	1	3997.763672	2787.105225	1.43437845	LoF/LoF
22432	D23	3	22432_1039276_1512535_9	1	3077.389648	2696.163574	1.141395751	LoF/LoF
22432	D23	4	22432_1039277_1512536_1	3	3712.677246	2767.362061	1.341594329	LoF/LoF
22432	D23	4	22432_1039277_1512536_10	1	3774.826416	3288.185547	1.147996779	LoF/LoF
22432	D23	4	22432_1039277_1512536_11	7	5526.252441	4139.64209	1.334958994	LoF/LoF
22432	D23	4	22432_1039277_1512536_12	2	4369.895996	3447.704346	1.267479911	LoF/LoF
22432	D23	4	22432_1039277_1512536_13	1	3351.059326	2764.406494	1.212216558	LoF/LoF
22432	D23	4	22432_1039277_1512536_14	1	4798.585938	3476.438232	1.380316755	LoF/LoF
22432	D23	4	22432_1039277_1512536_15	5	4251.009277	3190.705322	1.33231021	LoF/LoF
22432	D23	4	22432_1039277_1512536_16	1	3829.358398	2714.750244	1.410574843	LoF/LoF
22432	D23	4	22432_1039277_1512536_17	1	4204.869629	3139.241699	1.339453929	LoF/LoF
22432	D23	4	22432_1039277_1512536_18	1	4217.126465	2802.452881	1.504798348	LoF/LoF
22432	D23	4	22432_1039277_1512536_19	7	5263.082031	3427.707764	1.535452376	LoF/LoF
22432	D23	4	22432_1039277_1512536_2	8	4446.137695	3839.016357	1.158145025	LoF/LoF
22432	D23	4	22432_1039277_1512536_20	8	5787.212402	4119.941406	1.404683182	LoF/LoF
22432	D23	4	22432_1039277_1512536_21	1	3521.597168	2697.581299	1.305464703	LoF/LoF
22432	D23	4	22432_1039277_1512536_22	1	7835.900391	3896.470215	2.011025353	LoF/LoF
22432	D23	4	22432_1039277_1512536_23	2	5482.040527	3724.025635	1.472073789	LoF/LoF
22432	D23	4	22432_1039277_1512536_24	5	3954.4729	3225.216553	1.226110816	LoF/LoF
22432	D23	4	22432_1039277_1512536_25	1	3818.990479	2845.646484	1.342046702	LoF/LoF
22432	D23	4	22432_1039277_1512536_26	1	4830.57373	2983.717041	1.618978497	LoF/LoF
22432	D23	4	22432_1039277_1512536_27	3	3812.198486	3032.784668	1.256996095	LoF/LoF
22432	D23	4	22432_1039277_1512536_28	1	4220.564941	3188.793945	1.323561514	LoF/LoF
22432	D23	4	22432_1039277_1512536_29	1	4675.885742	3045.538818	1.535322983	LoF/LoF
22432	D23	4	22432_1039277_1512536_3	1	3252.03125	2906.301758	1.118958567	LoF/LoF
22432	D23	4	22432_1039277_1512536_30	1	4273.262207	2943.72168	1.451652932	LoF/LoF
22432	D23	4	22432_1039277_1512536_31	1	3508.999268	2942.289307	1.192608511	LoF/LoF
22432	D23	4	22432_1039277_1512536_4	27	4609.276855	3740.714355	1.232191613	LoF/LoF
22432	D23	4	22432_1039277_1512536_5	1	3615.860596	2971.901367	1.216682571	LoF/LoF
22432	D23	4	22432_1039277_1512536_6	1	3723.111084	2918.358398	1.275755262	LoF/LoF
22432	D23	4	22432_1039277_1512536_7	2	3855.915039	2658.925293	1.450178028	LoF/LoF
22432	D23	4	22432_1039277_1512536_8	1	3748.265869	2860.674561	1.31027343	LoF/LoF
22432	D23	4	22432_1039277_1512536_9	1	4134.198242	2957.24585	1.397989363	LoF/LoF
22432	D24	1	22432_1039374_1512633_1	2	3150.206787	2946.135986	1.069267271	WT/LoF
22432	D24	1	22432_1039374_1512633_10	1	3249.184326	3025.950439	1.073773147	WT/LoF
22432	D24	1	22432_1039374_1512633_11	6	3242.873291	2997.334473	1.081919058	WT/LoF
22432	D24	1	22432_1039374_1512633_12	1	3935.966797	3257.043457	1.208447738	WT/LoF
22432	D24	1	22432_1039374_1512633_13	1	3732	3232.304932	1.154594037	WT/LoF
22432	D24	1	22432_1039374_1512633_14	4	3191.375977	3105.126221	1.02777657	WT/LoF
22432	D24	1	22432_1039374_1512633_15	1	3041.874268	2930.519531	1.037998292	WT/LoF
22432	D24	1	22432_1039374_1512633_3	2	3204.154785	3159.611816	1.014097608	WT/LoF
22432	D24	1	22432_1039374_1512633_4	1	3415.379639	2910.554199	1.1734465	WT/LoF
22432	D24	1	22432_1039374_1512633_5	10	3451.14624	3193.919678	1.080536328	WT/LoF
22432	D24	1	22432_1039374_1512633_6	1	3583.004395	3064.554443	1.16917629	WT/LoF
22432	D24	1	22432_1039374_1512633_7	1	4531.513184	4004.150146	1.131704112	WT/LoF
22432	D24	1	22432_1039374_1512633_8	22	4262.544922	3814.358643	1.117499774	WT/LoF
22432	D24	1	22432_1039374_1512633_9	1	4199.612793	3823.261719	1.098437173	WT/LoF
22432	D24	2	22432_1039375_1512634_1	1	3087.253662	2815.751221	1.096422738	WT/LoF
22432	D24	2	22432_1039375_1512634_10	10	3734.490234	3234.749512	1.15449132	WT/LoF
22432	D24	2	22432_1039375_1512634_11	1	3450.527344	3014.460449	1.144658357	WT/LoF
22432	D24	2	22432_1039375_1512634_12	1	3344.276367	2971.58374	1.125418854	WT/LoF
22432	D24	2	22432_1039375_1512634_13	2	4705.665039	4547.929688	1.034682891	WT/LoF
22432	D24	2	22432_1039375_1512634_14	3	4254.045898	4002.037354	1.062970063	WT/LoF
22432	D24	2	22432_1039375_1512634_15	3	3093.082031	2928.914307	1.056050709	WT/LoF
22432	D24	2	22432_1039375_1512634_16	2	4301.522461	4003.30835	1.074491916	WT/LoF
22432	D24	2	22432_1039375_1512634_17	13	3779.663574	3489.463623	1.08316463	WT/LoF
22432	D24	2	22432_1039375_1512634_18	4	4637.830566	4373.304688	1.060486496	WT/LoF
22432	D24	2	22432_1039375_1512634_19	23	3712.926514	3656.720459	1.015370618	WT/LoF
22432	D24	2	22432_1039375_1512634_2	2	3620.920654	2922.453857	1.239000111	WT/LoF
22432	D24	2	22432_1039375_1512634_20	6	4472.882324	3734.798828	1.197623361	WT/LoF
22432	D24	2	22432_1039375_1512634_21	3	2950.83252	2896.09082	1.018901928	WT/LoF
22432	D24	2	22432_1039375_1512634_22	4	3315.368652	3194.533203	1.037825698	WT/LoF
22432	D24	2	22432_1039375_1512634_23	4	3305.285889	2928.627441	1.12861262	WT/LoF
22432	D24	2	22432_1039375_1512634_24	7	3436.034424	3064.805664	1.121126362	WT/LoF
22432	D24	2	22432_1039375_1512634_25	1	3464.589844	3100.956787	1.117264793	WT/LoF
22432	D24	2	22432_1039375_1512634_26	2	3380.275879	3116.729492	1.084558634	WT/LoF
22432	D24	2	22432_1039375_1512634_3	1	2896.560791	2710.336182	1.068709044	WT/LoF
22432	D24	2	22432_1039375_1512634_4	15	3162.542236	3040.319336	1.040200678	WT/LoF
22432	D24	2	22432_1039375_1512634_5	3	3295.186523	2915.064697	1.130399104	WT/LoF
22432	D24	2	22432_1039375_1512634_6	1	3194.823486	2970.584229	1.075486584	WT/LoF
22432	D24	2	22432_1039375_1512634_7	29	4217.083496	4006.457275	1.052571688	WT/LoF
22432	D24	2	22432_1039375_1512634_8	3	2890.661133	2883.679688	1.00242102	WT/LoF
22432	D24	2	22432_1039375_1512634_9	5	2860.846436	2873.876709	0.99546596	WT/LoF
22432	D24	3	22432_1039376_1512635_1	38	3227.777344	3092.301025	1.043810844	WT/LoF
22432	D24	3	22432_1039376_1512635_10	2	3168.232422	2902.494385	1.091555056	WT/LoF
22432	D24	3	22432_1039376_1512635_11	22	3515.224609	3022.230225	1.16312271	WT/LoF
22432	D24	3	22432_1039376_1512635_12	8	3962.192627	3381.19873	1.171830745	WT/LoF
22432	D24	3	22432_1039376_1512635_13	1	3463.772217	3291.87207	1.052219571	WT/LoF
22432	D24	3	22432_1039376_1512635_14	3	4213.782715	3495.98877	1.205319294	WT/LoF
22432	D24	3	22432_1039376_1512635_15	6	3269.801758	3304.159424	0.989601692	WT/LoF
22432	D24	3	22432_1039376_1512635_16	1	2774.644043	2654.031006	1.045445225	WT/LoF
22432	D24	3	22432_1039376_1512635_17	7	3101.141846	2699.24585	1.148891957	WT/LoF
22432	D24	3	22432_1039376_1512635_18	3	3104.776611	2953.403564	1.051253763	WT/LoF
22432	D24	3	22432_1039376_1512635_19	1	3271.411133	2835.260742	1.153830787	WT/LoF
22432	D24	3	22432_1039376_1512635_2	1	2758.121094	2459.403564	1.121459339	WT/LoF
22432	D24	3	22432_1039376_1512635_20	5	3186.036133	2779.508545	1.146258801	WT/LoF
22432	D24	3	22432_1039376_1512635_22	1	3444.400391	3207.545166	1.073843146	WT/LoF
22432	D24	3	22432_1039376_1512635_3	3	2896.735107	2638.395508	1.097915418	WT/LoF
22432	D24	3	22432_1039376_1512635_4	1	2823.128418	2562.196777	1.101839033	WT/LoF
22432	D24	3	22432_1039376_1512635_5	2	3692.802979	3387.37085	1.090167904	WT/LoF
22432	D24	3	22432_1039376_1512635_6	1	3125.388428	2823.178223	1.107046095	WT/LoF
22432	D24	3	22432_1039376_1512635_7	2	3978.892822	3637.604004	1.093822422	WT/LoF
22432	D24	3	22432_1039376_1512635_8	2	3862.538818	3398.752197	1.13645791	WT/LoF
22432	D24	3	22432_1039376_1512635_9	1	4119.094727	3480.824951	1.183367387	WT/LoF
22432	D24	4	22432_1039377_1512636_1	5	2761.755127	2545.668945	1.08488385	WT/LoF
22432	D24	4	22432_1039377_1512636_11	1	3433.2146	3094.562256	1.109434652	WT/LoF
22432	D24	4	22432_1039377_1512636_12	2	3003.959961	2752.75293	1.091256657	WT/LoF
22432	D24	4	22432_1039377_1512636_13	1	2736.000488	2564.236328	1.066984528	WT/LoF
22432	D24	4	22432_1039377_1512636_14	4	3021.003662	2807.743652	1.075954231	WT/LoF
22432	D24	4	22432_1039377_1512636_2	4	2509.794922	2400.667236	1.045457231	WT/LoF
22432	D24	4	22432_1039377_1512636_3	3	2746.222656	2631.067871	1.043767318	WT/LoF
22432	D24	4	22432_1039377_1512636_4	4	2723.939697	2469.603271	1.102986755	WT/LoF
22432	D24	4	22432_1039377_1512636_5	1	2751.126709	2415.816162	1.138798039	WT/LoF
22432	D24	4	22432_1039377_1512636_6	69	3343.131348	3052.50293	1.095209874	WT/LoF
22432	D24	4	22432_1039377_1512636_8	11	3944.305908	3192.483154	1.235497798	WT/LoF
22432	D24	4	22432_1039377_1512636_9	5	2658.365234	2589.759033	1.026491345	WT/LoF
22432	E23	1	22432_1039278_1512537_1	1	4121.830078	3238.159668	1.272892785	LoF/LoF
22432	E23	1	22432_1039278_1512537_10	8	4992.032227	3293.9729	1.515504948	LoF/LoF
22432	E23	1	22432_1039278_1512537_11	1	4124.25	3145.248535	1.311263626	LoF/LoF
22432	E23	1	22432_1039278_1512537_12	1	6228.505859	4122.556641	1.510835727	LoF/LoF
22432	E23	1	22432_1039278_1512537_13	1	4299.766113	3403.89502	1.263189989	LoF/LoF
22432	E23	1	22432_1039278_1512537_14	1	5575.981445	4942.525391	1.128164451	LoF/LoF
22432	E23	1	22432_1039278_1512537_15	1	4048.096924	3258.749268	1.242224115	LoF/LoF
22432	E23	1	22432_1039278_1512537_16	1	4338.26416	2865.167236	1.514139945	LoF/LoF
22432	E23	1	22432_1039278_1512537_17	1	4254.397461	3090.237061	1.376722037	LoF/LoF
22432	E23	1	22432_1039278_1512537_18	2	4311.331543	3461.506104	1.245507422	LoF/LoF
22432	E23	1	22432_1039278_1512537_2	2	4209.864258	3077.169189	1.368096455	LoF/LoF
22432	E23	1	22432_1039278_1512537_3	1	4427.031738	3739.80957	1.183758599	LoF/LoF
22432	E23	1	22432_1039278_1512537_4	1	4531.57373	3124.765869	1.450212246	LoF/LoF
22432	E23	1	22432_1039278_1512537_5	4	4077.549316	2914.784668	1.398919571	LoF/LoF
22432	E23	1	22432_1039278_1512537_6	1	5466.362305	3920.816406	1.394189816	LoF/LoF
22432	E23	1	22432_1039278_1512537_7	3	5317.259277	4025.909668	1.320759708	LoF/LoF
22432	E23	1	22432_1039278_1512537_8	4	5603.913086	4979.719727	1.125347086	LoF/LoF
22432	E23	1	22432_1039278_1512537_9	1	5905.467773	4240.882324	1.392509228	LoF/LoF
22432	E23	2	22432_1039279_1512538_1	9	4667.072266	3390.522705	1.376505239	LoF/LoF
22432	E23	2	22432_1039279_1512538_10	1	4352.161133	3105.052246	1.401638616	LoF/LoF
22432	E23	2	22432_1039279_1512538_11	2	5865.140625	4249.821777	1.380090962	LoF/LoF
22432	E23	2	22432_1039279_1512538_12	1	7272.151367	4034.200684	1.802625089	LoF/LoF
22432	E23	2	22432_1039279_1512538_13	2	5645.805176	4107.297852	1.374578952	LoF/LoF
22432	E23	2	22432_1039279_1512538_14	4	7016.1875	4424.024414	1.585928748	LoF/LoF
22432	E23	2	22432_1039279_1512538_15	1	4830.333496	4235.193848	1.14052241	LoF/LoF
22432	E23	2	22432_1039279_1512538_16	1	4705.37793	3124.219971	1.506096873	LoF/LoF
22432	E23	2	22432_1039279_1512538_17	1	3243.081055	2563.379395	1.265158432	LoF/LoF
22432	E23	2	22432_1039279_1512538_18	1	6529.400879	4781.466309	1.365564548	LoF/LoF
22432	E23	2	22432_1039279_1512538_19	20	5072.786133	3580.224609	1.416890471	LoF/LoF
22432	E23	2	22432_1039279_1512538_2	6	3856.894775	3022.442383	1.276085459	LoF/LoF
22432	E23	2	22432_1039279_1512538_20	4	4336.318359	3254.080566	1.332578672	LoF/LoF
22432	E23	2	22432_1039279_1512538_21	1	4672.009766	3780.119141	1.235942464	LoF/LoF
22432	E23	2	22432_1039279_1512538_22	1	4827.25	3309.77124	1.458484484	LoF/LoF
22432	E23	2	22432_1039279_1512538_23	1	3899.533691	3034.114502	1.285229575	LoF/LoF
22432	E23	2	22432_1039279_1512538_24	1	4475.493164	3296.877441	1.357494552	LoF/LoF
22432	E23	2	22432_1039279_1512538_3	6	3990.378174	3143.678711	1.269333969	LoF/LoF
22432	E23	2	22432_1039279_1512538_4	27	4842.412109	3317.156738	1.45980805	LoF/LoF
22432	E23	2	22432_1039279_1512538_5	1	3450.692383	3010.540283	1.146203691	LoF/LoF
22432	E23	2	22432_1039279_1512538_6	1	3789.845459	2879.22583	1.316272388	LoF/LoF
22432	E23	2	22432_1039279_1512538_7	1	3326.646484	2680.17334	1.241205721	LoF/LoF
22432	E23	2	22432_1039279_1512538_8	1	3714.639893	3087.167969	1.203251631	LoF/LoF
22432	E23	2	22432_1039279_1512538_9	4	5244.761719	3376.225586	1.553439362	LoF/LoF
22432	E23	3	22432_1039280_1512539_1	4	3724.983398	2673.717773	1.393184964	LoF/LoF
22432	E23	3	22432_1039280_1512539_10	1	4676.795898	3458.940674	1.352089075	LoF/LoF
22432	E23	3	22432_1039280_1512539_2	1	3204.191162	2539.057129	1.261961035	LoF/LoF
22432	E23	3	22432_1039280_1512539_3	2	4462.11084	3048.560303	1.463678063	LoF/LoF
22432	E23	3	22432_1039280_1512539_4	6	4575.581055	2865.289307	1.596900196	LoF/LoF
22432	E23	3	22432_1039280_1512539_5	1	4333.821289	3003.618164	1.44286692	LoF/LoF
22432	E23	3	22432_1039280_1512539_6	4	4813.283691	3462.46582	1.390131756	LoF/LoF
22432	E23	3	22432_1039280_1512539_7	2	4436.792969	2914.294678	1.522424277	LoF/LoF
22432	E23	3	22432_1039280_1512539_8	1	4193.428711	3114.161865	1.346567357	LoF/LoF
22432	E23	3	22432_1039280_1512539_9	1	3906.644043	3050.362793	1.28071456	LoF/LoF
22432	E23	4	22432_1039281_1512540_1	1	3728.414307	3180.522949	1.172264551	LoF/LoF
22432	E23	4	22432_1039281_1512540_10	1	4119.020996	3036.133057	1.356666825	LoF/LoF
22432	E23	4	22432_1039281_1512540_11	1	6076.832031	4535.320313	1.339890374	LoF/LoF
22432	E23	4	22432_1039281_1512540_12	1	5904.724609	4416.35498	1.337013133	LoF/LoF
22432	E23	4	22432_1039281_1512540_13	2	3817.522461	2979.962646	1.281063864	LoF/LoF
22432	E23	4	22432_1039281_1512540_14	1	6228.803223	4538.334473	1.372486594	LoF/LoF
22432	E23	4	22432_1039281_1512540_15	5	4846.624512	3961.719238	1.223363954	LoF/LoF
22432	E23	4	22432_1039281_1512540_16	4	4008.459229	3013.984131	1.329953661	LoF/LoF
22432	E23	4	22432_1039281_1512540_17	3	4366.910645	3248.340332	1.34435133	LoF/LoF
22432	E23	4	22432_1039281_1512540_2	6	4512.833008	2874.960449	1.56970264	LoF/LoF
22432	E23	4	22432_1039281_1512540_3	24	4690.105469	3216.979492	1.457922091	LoF/LoF
22432	E23	4	22432_1039281_1512540_4	1	3175.380371	2598.258301	1.222118821	LoF/LoF
22432	E23	4	22432_1039281_1512540_5	1	3983.295898	2848.083252	1.398588294	LoF/LoF
22432	E23	4	22432_1039281_1512540_6	1	4470.121582	3451.452881	1.295141998	LoF/LoF
22432	E23	4	22432_1039281_1512540_7	2	5942.341309	4170.25	1.424936469	LoF/LoF
22432	E23	4	22432_1039281_1512540_8	1	3951.74585	3136.876465	1.259770952	LoF/LoF
22432	E23	4	22432_1039281_1512540_9	3	4434.414551	3339.610107	1.32782403	LoF/LoF
22432	E24	1	22432_1039370_1512629_1	2	3077.492676	2881.649414	1.06796221	WT/LoF
22432	E24	1	22432_1039370_1512629_10	2	3884.919434	3643.124756	1.066370134	WT/LoF
22432	E24	1	22432_1039370_1512629_11	6	3204.444092	3096.728027	1.034783831	WT/LoF
22432	E24	1	22432_1039370_1512629_12	1	3061.661621	2731.56543	1.120845061	WT/LoF
22432	E24	1	22432_1039370_1512629_13	24	3324.219238	3256.524658	1.020787369	WT/LoF
22432	E24	1	22432_1039370_1512629_14	1	4158.443848	3558.222656	1.168685675	WT/LoF
22432	E24	1	22432_1039370_1512629_15	1	2911.495605	2811.362549	1.035617269	WT/LoF
22432	E24	1	22432_1039370_1512629_16	1	3254.709229	2887.295898	1.127251707	WT/LoF
22432	E24	1	22432_1039370_1512629_18	6	3207.960938	2989.108643	1.073216574	WT/LoF
22432	E24	1	22432_1039370_1512629_19	4	3269.123779	3083.884521	1.060066859	WT/LoF
22432	E24	1	22432_1039370_1512629_2	18	3023.392822	2844.142578	1.063024352	WT/LoF
22432	E24	1	22432_1039370_1512629_3	1	3116.93457	2916.859619	1.068592588	WT/LoF
22432	E24	1	22432_1039370_1512629_4	1	3033.813477	2831.323486	1.071517787	WT/LoF
22432	E24	1	22432_1039370_1512629_5	1	2860.208496	2735.833496	1.045461465	WT/LoF
22432	E24	1	22432_1039370_1512629_6	25	3812.347656	3396.459961	1.122447401	WT/LoF
22432	E24	1	22432_1039370_1512629_7	1	2954.431641	2907.165771	1.016258402	WT/LoF
22432	E24	1	22432_1039370_1512629_8	1	3139.165527	2821.587402	1.112552999	WT/LoF
22432	E24	1	22432_1039370_1512629_9	2	4054.099854	3551.842285	1.141407621	WT/LoF
22432	E24	2	22432_1039371_1512630_1	44	3536.143066	3116.285645	1.134730082	WT/LoF
22432	E24	2	22432_1039371_1512630_10	29	4380.439453	3889.711914	1.126160382	WT/LoF
22432	E24	2	22432_1039371_1512630_11	5	4495.661133	4185.246094	1.074168886	WT/LoF
22432	E24	2	22432_1039371_1512630_12	4	3443.165527	3088.157227	1.114957975	WT/LoF
22432	E24	2	22432_1039371_1512630_13	1	4704.539551	4121.45752	1.141474716	WT/LoF
22432	E24	2	22432_1039371_1512630_14	1	3604.940186	3462.795654	1.041049067	WT/LoF
22432	E24	2	22432_1039371_1512630_16	1	3248.311279	2915.745361	1.114058629	WT/LoF
22432	E24	2	22432_1039371_1512630_17	2	3245.25708	2871.216064	1.130272682	WT/LoF
22432	E24	2	22432_1039371_1512630_18	1	3176.091309	2932.096924	1.083214979	WT/LoF
22432	E24	2	22432_1039371_1512630_19	1	3359.020752	3256.389893	1.03151676	WT/LoF
22432	E24	2	22432_1039371_1512630_2	2	3178.437256	2881.336426	1.103112163	WT/LoF
22432	E24	2	22432_1039371_1512630_20	1	3526.312744	3038.018555	1.160727849	WT/LoF
22432	E24	2	22432_1039371_1512630_21	2	3268.720215	3170.933838	1.030838353	WT/LoF
22432	E24	2	22432_1039371_1512630_22	1	3235.709717	3028.280518	1.068497353	WT/LoF
22432	E24	2	22432_1039371_1512630_23	1	3624.363525	2784.466309	1.301636695	WT/LoF
22432	E24	2	22432_1039371_1512630_24	3	3136.969238	3092.296875	1.014446337	WT/LoF
22432	E24	2	22432_1039371_1512630_25	1	3615.630127	3073.69873	1.176312464	WT/LoF
22432	E24	2	22432_1039371_1512630_3	1	3338.123535	3241.436768	1.029828367	WT/LoF
22432	E24	2	22432_1039371_1512630_4	1	3399.939209	3213.340088	1.058070144	WT/LoF
22432	E24	2	22432_1039371_1512630_6	1	2982.202637	2707.890869	1.101300895	WT/LoF
22432	E24	2	22432_1039371_1512630_7	9	3376.768555	3231.239502	1.045038151	WT/LoF
22432	E24	2	22432_1039371_1512630_8	1	3233.285645	2914.191162	1.109496758	WT/LoF
22432	E24	2	22432_1039371_1512630_9	2	4690.666992	4247.270996	1.104395504	WT/LoF
22432	E24	3	22432_1039372_1512631_1	3	2824.839355	2480.818115	1.138672496	WT/LoF
22432	E24	3	22432_1039372_1512631_10	1	2906.93457	2597.031006	1.119329944	WT/LoF
22432	E24	3	22432_1039372_1512631_11	1	4175.397949	3846.356934	1.085546147	WT/LoF
22432	E24	3	22432_1039372_1512631_12	2	3450.285645	3014.662598	1.144501427	WT/LoF
22432	E24	3	22432_1039372_1512631_13	3	3419.235352	3064.663086	1.115696981	WT/LoF
22432	E24	3	22432_1039372_1512631_14	1	3928.698486	3021.820068	1.300109999	WT/LoF
22432	E24	3	22432_1039372_1512631_15	2	3294.652344	2886.553711	1.141379193	WT/LoF
22432	E24	3	22432_1039372_1512631_16	1	3158.527588	2845.068604	1.110176248	WT/LoF
22432	E24	3	22432_1039372_1512631_17	3	3296.383057	3003.304932	1.097585204	WT/LoF
22432	E24	3	22432_1039372_1512631_18	1	2993.857422	2761.042969	1.084321199	WT/LoF
22432	E24	3	22432_1039372_1512631_2	1	2917.623047	2708.676025	1.077139909	WT/LoF
22432	E24	3	22432_1039372_1512631_3	1	2777.751221	2503.999756	1.109325676	WT/LoF
22432	E24	3	22432_1039372_1512631_4	27	3517.588379	3112.836914	1.130026557	WT/LoF
22432	E24	3	22432_1039372_1512631_5	2	2868.45459	2796.973389	1.025556625	WT/LoF
22432	E24	3	22432_1039372_1512631_6	1	3708.65332	3226.611816	1.149395568	WT/LoF
22432	E24	3	22432_1039372_1512631_7	1	3287.5	2969.29541	1.107165016	WT/LoF
22432	E24	3	22432_1039372_1512631_8	8	4073.426514	3342.791504	1.21857032	WT/LoF
22432	E24	3	22432_1039372_1512631_9	4	4077.873047	3677.342773	1.108918395	WT/LoF
22432	E24	4	22432_1039373_1512632_1	2	3076.038086	2688.325195	1.144220979	WT/LoF
22432	E24	4	22432_1039373_1512632_10	2	2869.242676	2709.541748	1.058940198	WT/LoF
22432	E24	4	22432_1039373_1512632_11	8	3642.335938	3543.791748	1.027807557	WT/LoF
22432	E24	4	22432_1039373_1512632_12	1	2890.902832	2682.693848	1.077611906	WT/LoF
22432	E24	4	22432_1039373_1512632_13	13	3654.43042	3736.804932	0.977955897	WT/LoF
22432	E24	4	22432_1039373_1512632_14	1	3034.565186	2875.996094	1.055135364	WT/LoF
22432	E24	4	22432_1039373_1512632_15	6	3104.318604	2912.515869	1.065854657	WT/LoF
22432	E24	4	22432_1039373_1512632_16	1	4525.639648	3917.991211	1.155091833	WT/LoF
22432	E24	4	22432_1039373_1512632_17	4	3401.883301	3307.932129	1.028401783	WT/LoF
22432	E24	4	22432_1039373_1512632_18	1	2998.294922	2960.777832	1.012671363	WT/LoF
22432	E24	4	22432_1039373_1512632_19	2	2859.206299	2418.822266	1.182065478	WT/LoF
22432	E24	4	22432_1039373_1512632_2	19	3904.388916	3499.387695	1.115734882	WT/LoF
22432	E24	4	22432_1039373_1512632_20	8	3047.463135	2752.723145	1.107072152	WT/LoF
22432	E24	4	22432_1039373_1512632_21	1	3078.581543	2866.723145	1.073902636	WT/LoF
22432	E24	4	22432_1039373_1512632_22	1	3189.08252	2755.83667	1.157210278	WT/LoF
22432	E24	4	22432_1039373_1512632_3	3	3089.524902	2856.500244	1.081576978	WT/LoF
22432	E24	4	22432_1039373_1512632_4	2	2650.69873	2407.812012	1.100874452	WT/LoF
22432	E24	4	22432_1039373_1512632_5	1	3053.982178	2747.244873	1.111652699	WT/LoF
22432	E24	4	22432_1039373_1512632_6	1	2806.656494	2629.925781	1.067199886	WT/LoF
22432	E24	4	22432_1039373_1512632_7	4	3611.925293	3424.376953	1.054768602	WT/LoF
22432	E24	4	22432_1039373_1512632_8	10	4597.59082	4171.860352	1.102048111	WT/LoF
22432	E24	4	22432_1039373_1512632_9	1	4504.093262	4070.200195	1.10660239	WT/LoF
22432	F23	1	22432_1039282_1512541_1	1	3691.17749	3130.28418	1.179182872	LoF/LoF
22432	F23	1	22432_1039282_1512541_10	1	4389.071289	3543.545166	1.238610229	LoF/LoF
22432	F23	1	22432_1039282_1512541_11	15	4483.646484	3221.159912	1.391935392	LoF/LoF
22432	F23	1	22432_1039282_1512541_12	1	5841.778809	4389.225098	1.330936254	LoF/LoF
22432	F23	1	22432_1039282_1512541_13	2	5994.696289	4206.095215	1.425240272	LoF/LoF
22432	F23	1	22432_1039282_1512541_14	1	4060.735596	3072.526367	1.321627583	LoF/LoF
22432	F23	1	22432_1039282_1512541_15	1	4306.754883	3127.671631	1.376984348	LoF/LoF
22432	F23	1	22432_1039282_1512541_16	1	6219.719238	4204.191895	1.479408979	LoF/LoF
22432	F23	1	22432_1039282_1512541_17	1	7222.400391	4149.746094	1.740443928	LoF/LoF
22432	F23	1	22432_1039282_1512541_18	1	4105.974609	3281.085449	1.251407399	LoF/LoF
22432	F23	1	22432_1039282_1512541_19	1	4212.687012	3495.314941	1.205238178	LoF/LoF
22432	F23	1	22432_1039282_1512541_2	1	3535.321045	2995.906494	1.18005053	LoF/LoF
22432	F23	1	22432_1039282_1512541_20	10	4820.143066	3425.726563	1.407042558	LoF/LoF
22432	F23	1	22432_1039282_1512541_21	6	4552.772949	3250.317627	1.400716321	LoF/LoF
22432	F23	1	22432_1039282_1512541_22	1	4269.786133	3263.704102	1.308263862	LoF/LoF
22432	F23	1	22432_1039282_1512541_3	1	5083.379883	3296.314697	1.542140345	LoF/LoF
22432	F23	1	22432_1039282_1512541_4	25	5771.647461	4740.686035	1.217470935	LoF/LoF
22432	F23	1	22432_1039282_1512541_5	4	4314.32959	2997.423828	1.439345864	LoF/LoF
22432	F23	1	22432_1039282_1512541_6	1	4954.269043	3372.465576	1.469034726	LoF/LoF
22432	F23	1	22432_1039282_1512541_7	2	4043.241943	3195.72998	1.265201368	LoF/LoF
22432	F23	1	22432_1039282_1512541_8	1	4582.212402	3292.755859	1.391604054	LoF/LoF
22432	F23	1	22432_1039282_1512541_9	5	5086.077148	3770.779785	1.348813094	LoF/LoF
22432	F23	2	22432_1039283_1512542_1	7	4243.961914	3275.748291	1.295570214	LoF/LoF
22432	F23	2	22432_1039283_1512542_10	1	5522.806641	3597.795654	1.535052897	LoF/LoF
22432	F23	2	22432_1039283_1512542_11	4	5090.262695	4153.205566	1.225622622	LoF/LoF
22432	F23	2	22432_1039283_1512542_12	16	5929.929688	4553.214844	1.302361055	LoF/LoF
22432	F23	2	22432_1039283_1512542_13	1	3229.515869	2647.342529	1.219908581	LoF/LoF
22432	F23	2	22432_1039283_1512542_14	2	4938.995605	3559.206543	1.387667601	LoF/LoF
22432	F23	2	22432_1039283_1512542_15	5	3495.861328	3061.491455	1.141881785	LoF/LoF
22432	F23	2	22432_1039283_1512542_16	2	6098.839844	4309.142578	1.415325609	LoF/LoF
22432	F23	2	22432_1039283_1512542_17	1	4583.085449	3136.621338	1.461153565	LoF/LoF
22432	F23	2	22432_1039283_1512542_18	1	4255.171387	3116.629639	1.365311853	LoF/LoF
22432	F23	2	22432_1039283_1512542_19	1	4128.75	2916.944336	1.415436678	LoF/LoF
22432	F23	2	22432_1039283_1512542_2	3	4219.020508	3181.41626	1.32614539	LoF/LoF
22432	F23	2	22432_1039283_1512542_20	1	3813.587402	3037.696045	1.255420999	LoF/LoF
22432	F23	2	22432_1039283_1512542_21	1	3649.378662	2763.175537	1.320719083	LoF/LoF
22432	F23	2	22432_1039283_1512542_22	1	5187.695801	4194.509766	1.236782387	LoF/LoF
22432	F23	2	22432_1039283_1512542_23	18	5332.32959	4024.909912	1.324832035	LoF/LoF
22432	F23	2	22432_1039283_1512542_24	1	6379.62207	4331.739258	1.472762253	LoF/LoF
22432	F23	2	22432_1039283_1512542_25	8	4164.984375	3330.018311	1.250739181	LoF/LoF
22432	F23	2	22432_1039283_1512542_26	5	4162.457031	3029.895264	1.373795682	LoF/LoF
22432	F23	2	22432_1039283_1512542_27	5	4600.441406	3057.005127	1.50488508	LoF/LoF
22432	F23	2	22432_1039283_1512542_28	1	4072.823486	3131.826172	1.300462817	LoF/LoF
22432	F23	2	22432_1039283_1512542_29	2	4699.130859	3111.947998	1.510028722	LoF/LoF
22432	F23	2	22432_1039283_1512542_3	1	4751.961426	3574.098877	1.32955511	LoF/LoF
22432	F23	2	22432_1039283_1512542_4	1	3712.958496	2793.252197	1.329260029	LoF/LoF
22432	F23	2	22432_1039283_1512542_5	1	4129.864746	3220.085693	1.28253256	LoF/LoF
22432	F23	2	22432_1039283_1512542_6	32	5004.380371	3625.45874	1.380344042	LoF/LoF
22432	F23	2	22432_1039283_1512542_7	1	4171.722168	2956.701416	1.410937927	LoF/LoF
22432	F23	2	22432_1039283_1512542_8	2	5149.263184	3295.007568	1.562746998	LoF/LoF
22432	F23	2	22432_1039283_1512542_9	3	3647.985352	2949.701904	1.236730175	LoF/LoF
22432	F23	3	22432_1039284_1512543_1	19	4833.957031	3737.808838	1.293259565	LoF/LoF
22432	F23	3	22432_1039284_1512543_10	1	4193.327148	3020.136475	1.388456178	LoF/LoF
22432	F23	3	22432_1039284_1512543_11	1	5507.547363	4092.804443	1.345665897	LoF/LoF
22432	F23	3	22432_1039284_1512543_12	5	6182.883789	4536.599121	1.362889606	LoF/LoF
22432	F23	3	22432_1039284_1512543_13	1	4224.17041	3210.712402	1.315648953	LoF/LoF
22432	F23	3	22432_1039284_1512543_14	14	5524.283691	3997.271484	1.382013634	LoF/LoF
22432	F23	3	22432_1039284_1512543_15	1	4224.547363	3443.907959	1.226672551	LoF/LoF
22432	F23	3	22432_1039284_1512543_16	5	4096.142578	3052.992432	1.341681209	LoF/LoF
22432	F23	3	22432_1039284_1512543_17	1	4034.136475	3093.443848	1.304092356	LoF/LoF
22432	F23	3	22432_1039284_1512543_18	1	3862.762695	3030.158691	1.274772409	LoF/LoF
22432	F23	3	22432_1039284_1512543_19	1	5301.05957	4010.938232	1.321650762	LoF/LoF
22432	F23	3	22432_1039284_1512543_2	1	4696.851563	2622.951172	1.790674418	LoF/LoF
22432	F23	3	22432_1039284_1512543_20	1	3897.526611	3160.125732	1.233345424	LoF/LoF
22432	F23	3	22432_1039284_1512543_21	3	4514.124512	3117.723877	1.447891055	LoF/LoF
22432	F23	3	22432_1039284_1512543_22	1	4188.892578	3424.719971	1.223134333	LoF/LoF
22432	F23	3	22432_1039284_1512543_3	1	3145.39917	2706.850098	1.162014539	LoF/LoF
22432	F23	3	22432_1039284_1512543_4	3	5819.296875	4030.476807	1.443823437	LoF/LoF
22432	F23	3	22432_1039284_1512543_5	4	4169.672363	3302.322021	1.262648626	LoF/LoF
22432	F23	3	22432_1039284_1512543_6	1	3727.70752	3019.910889	1.234376661	LoF/LoF
22432	F23	3	22432_1039284_1512543_7	2	5962.529297	4435.130859	1.34438633	LoF/LoF
22432	F23	3	22432_1039284_1512543_8	1	4555.815918	3287.344482	1.385865078	LoF/LoF
22432	F23	3	22432_1039284_1512543_9	5	5919.044922	4244.777344	1.394430012	LoF/LoF
22432	F23	4	22432_1039285_1512544_1	3	3736.606445	2682.605713	1.392901844	LoF/LoF
22432	F23	4	22432_1039285_1512544_10	1	5516.700684	4080.390869	1.352002997	LoF/LoF
22432	F23	4	22432_1039285_1512544_11	1	4097.445313	3011.80835	1.360460174	LoF/LoF
22432	F23	4	22432_1039285_1512544_12	12	4952.32666	3606.608887	1.373125508	LoF/LoF
22432	F23	4	22432_1039285_1512544_13	1	3800.525879	2865.227051	1.326430964	LoF/LoF
22432	F23	4	22432_1039285_1512544_14	1	5477.418945	3515.058105	1.55827266	LoF/LoF
22432	F23	4	22432_1039285_1512544_15	4	4538.209473	3494.871582	1.298533971	LoF/LoF
22432	F23	4	22432_1039285_1512544_16	1	5140.084473	4205.89209	1.222115157	LoF/LoF
22432	F23	4	22432_1039285_1512544_17	4	3641.703369	2900.013184	1.255754073	LoF/LoF
22432	F23	4	22432_1039285_1512544_18	1	4656.087402	3421.843018	1.360695794	LoF/LoF
22432	F23	4	22432_1039285_1512544_19	4	3702.157715	2929.059082	1.263940949	LoF/LoF
22432	F23	4	22432_1039285_1512544_2	3	3536.129883	2933.47583	1.205440265	LoF/LoF
22432	F23	4	22432_1039285_1512544_20	1	4626.954102	3145.940674	1.470769662	LoF/LoF
22432	F23	4	22432_1039285_1512544_21	1	4291.378418	2911.137939	1.474124039	LoF/LoF
22432	F23	4	22432_1039285_1512544_22	1	4244.665039	2978.516357	1.425093748	LoF/LoF
22432	F23	4	22432_1039285_1512544_23	1	3664.168457	2729.006592	1.342674828	LoF/LoF
22432	F23	4	22432_1039285_1512544_3	14	3951.800049	2934.657959	1.34659647	LoF/LoF
22432	F23	4	22432_1039285_1512544_4	5	3754.28125	2781.905029	1.349536095	LoF/LoF
22432	F23	4	22432_1039285_1512544_5	1	4510.889648	2846.489502	1.584720283	LoF/LoF
22432	F23	4	22432_1039285_1512544_6	4	4301.44873	3199.928711	1.344232675	LoF/LoF
22432	F23	4	22432_1039285_1512544_7	2	5218.20459	4217.23877	1.237350995	LoF/LoF
22432	F23	4	22432_1039285_1512544_8	2	3431.123047	3141.411865	1.092223241	LoF/LoF
22432	F23	4	22432_1039285_1512544_9	2	6172.632324	4093.954346	1.507743322	LoF/LoF
22432	F24	1	22432_1039366_1512625_1	1	3166.993164	2979.099121	1.063070759	WT/LoF
22432	F24	1	22432_1039366_1512625_10	20	4275.593262	3831.054688	1.116035559	WT/LoF
22432	F24	1	22432_1039366_1512625_11	1	4736.619629	3733.82373	1.268570766	WT/LoF
22432	F24	1	22432_1039366_1512625_12	2	3204.893066	2950.554199	1.086200371	WT/LoF
22432	F24	1	22432_1039366_1512625_13	1	3613.848877	3073.345947	1.175867911	WT/LoF
22432	F24	1	22432_1039366_1512625_14	1	4554.594238	4006.258545	1.136869772	WT/LoF
22432	F24	1	22432_1039366_1512625_15	2	3254.820557	2910.406006	1.118339005	WT/LoF
22432	F24	1	22432_1039366_1512625_16	2	3156.696777	3115.69751	1.013158937	WT/LoF
22432	F24	1	22432_1039366_1512625_17	2	3144.856445	2927.726318	1.074163396	WT/LoF
22432	F24	1	22432_1039366_1512625_18	6	3288.407959	3139.321289	1.047490096	WT/LoF
22432	F24	1	22432_1039366_1512625_19	4	3313.885254	3129.738281	1.058837819	WT/LoF
22432	F24	1	22432_1039366_1512625_2	1	3191.70874	3006.116455	1.061738222	WT/LoF
22432	F24	1	22432_1039366_1512625_20	1	3754.558594	3272.509277	1.147302659	WT/LoF
22432	F24	1	22432_1039366_1512625_21	1	3359.027344	2946.209961	1.140118114	WT/LoF
22432	F24	1	22432_1039366_1512625_3	3	3270.031006	3149.130371	1.038391753	WT/LoF
22432	F24	1	22432_1039366_1512625_4	16	3418.414307	3668.837891	0.931743077	WT/LoF
22432	F24	1	22432_1039366_1512625_5	1	3335.783203	3105.828125	1.074039859	WT/LoF
22432	F24	1	22432_1039366_1512625_6	1	3706.831299	3381.978516	1.096054065	WT/LoF
22432	F24	1	22432_1039366_1512625_7	2	4030.130371	3806.515625	1.058745259	WT/LoF
22432	F24	1	22432_1039366_1512625_8	4	4494.547363	3960.95166	1.134714015	WT/LoF
22432	F24	1	22432_1039366_1512625_9	3	3235.020264	2940.798096	1.100048408	WT/LoF
22432	F24	2	22432_1039367_1512626_1	1	3256.06665	2947.176025	1.104809018	WT/LoF
22432	F24	2	22432_1039367_1512626_11	1	2955.788818	2704.301514	1.09299529	WT/LoF
22432	F24	2	22432_1039367_1512626_12	2	3088.002686	2723.521484	1.133827181	WT/LoF
22432	F24	2	22432_1039367_1512626_13	1	4568.771484	4129.923828	1.106260472	WT/LoF
22432	F24	2	22432_1039367_1512626_14	1	4402.02832	3965.362549	1.110120012	WT/LoF
22432	F24	2	22432_1039367_1512626_15	2	3370.620605	3160.50293	1.066482354	WT/LoF
22432	F24	2	22432_1039367_1512626_16	4	3173.202881	3089.895264	1.026961308	WT/LoF
22432	F24	2	22432_1039367_1512626_18	1	3534.439209	3090.211182	1.143753291	WT/LoF
22432	F24	2	22432_1039367_1512626_19	3	3537.348145	3119.623535	1.13390225	WT/LoF
22432	F24	2	22432_1039367_1512626_2	1	3099.729492	2911.16626	1.064772402	WT/LoF
22432	F24	2	22432_1039367_1512626_20	1	3178.38501	3026.333496	1.050242815	WT/LoF
22432	F24	2	22432_1039367_1512626_21	2	2928.228516	2737.848145	1.069536498	WT/LoF
22432	F24	2	22432_1039367_1512626_22	3	3288.708496	3312.073242	0.992945583	WT/LoF
22432	F24	2	22432_1039367_1512626_23	6	3278.204834	3294.011963	0.995201253	WT/LoF
22432	F24	2	22432_1039367_1512626_24	1	3272.268311	3033.218994	1.078810438	WT/LoF
22432	F24	2	22432_1039367_1512626_25	2	3499.692871	3182.392334	1.099705034	WT/LoF
22432	F24	2	22432_1039367_1512626_3	2	3190.871094	2953.318359	1.080435871	WT/LoF
22432	F24	2	22432_1039367_1512626_4	3	3156.260986	2938.951172	1.073941281	WT/LoF
22432	F24	2	22432_1039367_1512626_5	5	3293.519287	2947.546875	1.11737639	WT/LoF
22432	F24	2	22432_1039367_1512626_6	1	3096.356201	2837.967773	1.091046992	WT/LoF
22432	F24	2	22432_1039367_1512626_7	51	4344.880371	4112.344727	1.056545757	WT/LoF
22432	F24	2	22432_1039367_1512626_8	15	3705.113525	3695.504395	1.002600222	WT/LoF
22432	F24	2	22432_1039367_1512626_9	3	4362.178711	3995.67041	1.09172636	WT/LoF
22432	F24	3	22432_1039368_1512627_1	1	2848.347656	2590.137695	1.099689666	WT/LoF
22432	F24	3	22432_1039368_1512627_10	1	4693.44873	4241.413086	1.106576661	WT/LoF
22432	F24	3	22432_1039368_1512627_11	1	4501.791016	4131.94043	1.089510145	WT/LoF
22432	F24	3	22432_1039368_1512627_12	5	4217.671387	3477.268555	1.21292656	WT/LoF
22432	F24	3	22432_1039368_1512627_13	1	5088.449219	4365.599121	1.16557867	WT/LoF
22432	F24	3	22432_1039368_1512627_14	1	2956.561523	2947.892334	1.002940809	WT/LoF
22432	F24	3	22432_1039368_1512627_15	3	3314.230957	2963.440918	1.118372544	WT/LoF
22432	F24	3	22432_1039368_1512627_2	6	3373.817139	3062.701416	1.101582127	WT/LoF
22432	F24	3	22432_1039368_1512627_3	15	3393.980225	3350.092529	1.013100443	WT/LoF
22432	F24	3	22432_1039368_1512627_4	8	4186.212402	4012.864746	1.043197981	WT/LoF
22432	F24	3	22432_1039368_1512627_5	1	3078.492432	2696.83667	1.141519791	WT/LoF
22432	F24	3	22432_1039368_1512627_7	1	3311.310303	2797.316895	1.183745148	WT/LoF
22432	F24	3	22432_1039368_1512627_8	1	3427.938477	3133.164307	1.094081938	WT/LoF
22432	F24	3	22432_1039368_1512627_9	21	4095.485107	3637.375732	1.125945024	WT/LoF
22432	F24	4	22432_1039369_1512628_10	1	3095.771484	2758.557373	1.122242921	WT/LoF
22432	F24	4	22432_1039369_1512628_11	3	4577.069336	4053.161621	1.129259024	WT/LoF
22432	F24	4	22432_1039369_1512628_12	1	3169.675049	3077.796143	1.029852174	WT/LoF
22432	F24	4	22432_1039369_1512628_13	5	3662.307617	3031.628906	1.208032952	WT/LoF
22432	F24	4	22432_1039369_1512628_14	6	3222.684326	3257.98584	0.98916462	WT/LoF
22432	F24	4	22432_1039369_1512628_15	1	3536.052002	2845.5	1.24268213	WT/LoF
22432	F24	4	22432_1039369_1512628_16	1	3222.429688	3088.698975	1.043296778	WT/LoF
22432	F24	4	22432_1039369_1512628_17	1	3215.031006	2819.908936	1.140118734	WT/LoF
22432	F24	4	22432_1039369_1512628_18	1	3168.626221	2626.605713	1.206357774	WT/LoF
22432	F24	4	22432_1039369_1512628_19	2	3146.496338	2920.52124	1.07737492	WT/LoF
22432	F24	4	22432_1039369_1512628_2	50	3836.98291	3570.587646	1.074608241	WT/LoF
22432	F24	4	22432_1039369_1512628_3	1	2867.160889	2644.465576	1.08421184	WT/LoF
22432	F24	4	22432_1039369_1512628_4	2	2897.981445	2535.286377	1.143058816	WT/LoF
22432	F24	4	22432_1039369_1512628_5	3	3043.674316	2730.568848	1.114666755	WT/LoF
22432	F24	4	22432_1039369_1512628_6	1	3016.736084	2697.550049	1.118324416	WT/LoF
22432	F24	4	22432_1039369_1512628_7	2	4292.296387	3979.022705	1.078731313	WT/LoF
22432	F24	4	22432_1039369_1512628_8	2	3560.25	3376.183105	1.054519228	WT/LoF
22432	F24	4	22432_1039369_1512628_9	4	2992.400879	2725.167969	1.098061078	WT/LoF
22432	G23	1	22432_1039286_1512545_1	1	4201.382324	3212.435791	1.307849432	LoF/LoF
22432	G23	1	22432_1039286_1512545_10	1	3956.455811	3029.959473	1.305778459	LoF/LoF
22432	G23	1	22432_1039286_1512545_11	1	5468.317383	4372.973145	1.25048044	LoF/LoF
22432	G23	1	22432_1039286_1512545_12	1	7231.004883	4832.589355	1.496300296	LoF/LoF
22432	G23	1	22432_1039286_1512545_13	24	4585.265137	3813.223389	1.202464338	LoF/LoF
22432	G23	1	22432_1039286_1512545_14	1	5114.378418	3588.72876	1.425122588	LoF/LoF
22432	G23	1	22432_1039286_1512545_15	1	6096.317871	3408.036865	1.788806317	LoF/LoF
22432	G23	1	22432_1039286_1512545_16	7	4556.015137	3751.102295	1.21458035	LoF/LoF
22432	G23	1	22432_1039286_1512545_17	1	6656.317871	3406.251953	1.954147245	LoF/LoF
22432	G23	1	22432_1039286_1512545_2	1	3846.746582	3096.81665	1.242161554	LoF/LoF
22432	G23	1	22432_1039286_1512545_3	3	4078.322021	3002.280518	1.358408049	LoF/LoF
22432	G23	1	22432_1039286_1512545_4	1	4458.724121	3169.125977	1.406925491	LoF/LoF
22432	G23	1	22432_1039286_1512545_5	3	4358.46875	3264.007324	1.335312184	LoF/LoF
22432	G23	1	22432_1039286_1512545_6	1	3851.352295	2912.067627	1.322549057	LoF/LoF
22432	G23	1	22432_1039286_1512545_7	1	3418.818604	2935.515625	1.164639893	LoF/LoF
22432	G23	1	22432_1039286_1512545_8	1	5340.984863	3898.416748	1.370039482	LoF/LoF
22432	G23	1	22432_1039286_1512545_9	2	6072.478027	4825.09375	1.258520216	LoF/LoF
22432	G23	2	22432_1039287_1512546_1	4	3891.545898	3217.403076	1.20953011	LoF/LoF
22432	G23	2	22432_1039287_1512546_10	2	5848.260254	4141.625	1.412068996	LoF/LoF
22432	G23	2	22432_1039287_1512546_11	2	5699.889648	3940.643799	1.446436151	LoF/LoF
22432	G23	2	22432_1039287_1512546_12	1	4679.90625	3800.853516	1.23127772	LoF/LoF
22432	G23	2	22432_1039287_1512546_13	9	4351.828613	2996.496338	1.452305667	LoF/LoF
22432	G23	2	22432_1039287_1512546_14	5	6014.48584	4095.817627	1.468445714	LoF/LoF
22432	G23	2	22432_1039287_1512546_15	2	4756.100098	2749.256348	1.729958758	LoF/LoF
22432	G23	2	22432_1039287_1512546_16	1	4930.038086	3325.425293	1.482528595	LoF/LoF
22432	G23	2	22432_1039287_1512546_17	15	4265.63623	3253.85791	1.310947296	LoF/LoF
22432	G23	2	22432_1039287_1512546_18	1	4011.818359	3187.316162	1.258682275	LoF/LoF
22432	G23	2	22432_1039287_1512546_19	2	4153.302734	2901.89624	1.431237505	LoF/LoF
22432	G23	2	22432_1039287_1512546_2	1	3898.724121	3094.174072	1.260020939	LoF/LoF
22432	G23	2	22432_1039287_1512546_3	9	3652.541748	2865.914063	1.274477067	LoF/LoF
22432	G23	2	22432_1039287_1512546_4	2	3801.460938	2935.535156	1.294980552	LoF/LoF
22432	G23	2	22432_1039287_1512546_5	1	3832.855469	3119.358643	1.228731899	LoF/LoF
22432	G23	2	22432_1039287_1512546_6	1	3104.661621	2734.651123	1.135304462	LoF/LoF
22432	G23	2	22432_1039287_1512546_7	2	4008.379639	3134.312988	1.278870251	LoF/LoF
22432	G23	2	22432_1039287_1512546_8	1	5160.792969	3534.288574	1.460207015	LoF/LoF
22432	G23	2	22432_1039287_1512546_9	1	5319.187988	3215.115234	1.654431521	LoF/LoF
22432	G23	3	22432_1039288_1512547_1	1	3728.532227	2646.567627	1.408818044	LoF/LoF
22432	G23	3	22432_1039288_1512547_10	1	7234.155273	4086.858887	1.770101556	LoF/LoF
22432	G23	3	22432_1039288_1512547_11	7	4630.748047	3446.071289	1.343776045	LoF/LoF
22432	G23	3	22432_1039288_1512547_12	1	4414.966309	3221.538086	1.37045293	LoF/LoF
22432	G23	3	22432_1039288_1512547_13	1	4860.79834	3225.687988	1.506902824	LoF/LoF
22432	G23	3	22432_1039288_1512547_14	1	3257.965088	2840.274902	1.147059774	LoF/LoF
22432	G23	3	22432_1039288_1512547_15	1	3787.052734	2844.46582	1.331375722	LoF/LoF
22432	G23	3	22432_1039288_1512547_16	2	4167.85498	3282.255859	1.269814164	LoF/LoF
22432	G23	3	22432_1039288_1512547_2	1	3368.456055	2929.551025	1.149819896	LoF/LoF
22432	G23	3	22432_1039288_1512547_3	10	4679.23584	2929.813721	1.597110358	LoF/LoF
22432	G23	3	22432_1039288_1512547_4	10	4124.84375	2758.881592	1.495114456	LoF/LoF
22432	G23	3	22432_1039288_1512547_5	1	3589.845459	2705.255615	1.326989375	LoF/LoF
22432	G23	3	22432_1039288_1512547_6	1	5304.746094	2815.284424	1.884266488	LoF/LoF
22432	G23	3	22432_1039288_1512547_7	1	3952.765381	3092.252197	1.278280402	LoF/LoF
22432	G23	3	22432_1039288_1512547_8	1	4211.37793	3132.484863	1.34442084	LoF/LoF
22432	G23	3	22432_1039288_1512547_9	1	5392.691895	3742.304688	1.441008241	LoF/LoF
22432	G23	4	22432_1039289_1512548_1	3	4046.807861	2710.598145	1.492957511	LoF/LoF
22432	G23	4	22432_1039289_1512548_10	23	5385.146484	3603.763672	1.494311774	LoF/LoF
22432	G23	4	22432_1039289_1512548_11	1	4459.711426	3076.607666	1.449554805	LoF/LoF
22432	G23	4	22432_1039289_1512548_12	1	7569.942871	4241.812012	1.784601215	LoF/LoF
22432	G23	4	22432_1039289_1512548_13	4	3982.783447	3356.463867	1.18660102	LoF/LoF
22432	G23	4	22432_1039289_1512548_14	5	4159.277344	3345.400635	1.243282284	LoF/LoF
22432	G23	4	22432_1039289_1512548_15	2	4165.401855	3043.363525	1.368683636	LoF/LoF
22432	G23	4	22432_1039289_1512548_16	4	4661.556641	2909.064453	1.602424668	LoF/LoF
22432	G23	4	22432_1039289_1512548_17	1	3818.595459	3028.692871	1.260806434	LoF/LoF
22432	G23	4	22432_1039289_1512548_18	2	4401.164551	2985.579102	1.474140996	LoF/LoF
22432	G23	4	22432_1039289_1512548_2	2	4203.432129	2706.80957	1.552910177	LoF/LoF
22432	G23	4	22432_1039289_1512548_3	1	3540.948486	2415.33374	1.46602866	LoF/LoF
22432	G23	4	22432_1039289_1512548_4	1	5483.986328	2917.418701	1.879739211	LoF/LoF
22432	G23	4	22432_1039289_1512548_5	1	4992.651855	3173.650635	1.57315736	LoF/LoF
22432	G23	4	22432_1039289_1512548_6	1	3565.279785	2548.398682	1.39902748	LoF/LoF
22432	G23	4	22432_1039289_1512548_7	2	4085.953369	2667.186768	1.531933728	LoF/LoF
22432	G23	4	22432_1039289_1512548_8	2	4875.734863	3779.022461	1.290210607	LoF/LoF
22432	G23	4	22432_1039289_1512548_9	2	5786.73877	3863.047607	1.497972419	LoF/LoF
22432	G24	1	22432_1039362_1512621_1	8	3284.186279	2973.805664	1.104371519	WT/LoF
22432	G24	1	22432_1039362_1512621_10	10	4429.501953	4379.980469	1.011306325	WT/LoF
22432	G24	1	22432_1039362_1512621_11	1	4591.71875	4167.449707	1.101805438	WT/LoF
22432	G24	1	22432_1039362_1512621_12	1	5166.125	4261.649902	1.212235899	WT/LoF
22432	G24	1	22432_1039362_1512621_13	1	5457.514648	4216.823242	1.294224191	WT/LoF
22432	G24	1	22432_1039362_1512621_14	46	3685.330078	4009.441406	0.919162972	WT/LoF
22432	G24	1	22432_1039362_1512621_16	12	3415.985352	3199.468506	1.067672754	WT/LoF
22432	G24	1	22432_1039362_1512621_18	2	3835.283447	3309.105225	1.159009214	WT/LoF
22432	G24	1	22432_1039362_1512621_2	12	3202.866211	2908.938232	1.101043046	WT/LoF
22432	G24	1	22432_1039362_1512621_3	6	4040.277344	3676.312988	1.099002549	WT/LoF
22432	G24	1	22432_1039362_1512621_4	1	3986.758545	3800.453369	1.049021829	WT/LoF
22432	G24	1	22432_1039362_1512621_5	5	4501.669434	4257.526367	1.057343877	WT/LoF
22432	G24	1	22432_1039362_1512621_6	1	4290.041016	3831.359131	1.1197178	WT/LoF
22432	G24	1	22432_1039362_1512621_7	24	4429.116211	3867.464844	1.145224686	WT/LoF
22432	G24	1	22432_1039362_1512621_8	2	3262.037842	3008.442139	1.084294692	WT/LoF
22432	G24	1	22432_1039362_1512621_9	1	4152.475586	3879.394775	1.070392633	WT/LoF
22432	G24	2	22432_1039363_1512622_1	7	3046.680664	3061.938477	0.995016943	WT/LoF
22432	G24	2	22432_1039363_1512622_10	1	3741.257568	3470.334717	1.078068219	WT/LoF
22432	G24	2	22432_1039363_1512622_11	2	2765.496338	2460.764648	1.123836178	WT/LoF
22432	G24	2	22432_1039363_1512622_13	7	3046.239746	2795.473633	1.089704338	WT/LoF
22432	G24	2	22432_1039363_1512622_14	1	3178.144775	3030.949951	1.048563924	WT/LoF
22432	G24	2	22432_1039363_1512622_15	2	2944.875977	2917.104492	1.009520223	WT/LoF
22432	G24	2	22432_1039363_1512622_16	2	3093.799805	2871.199707	1.077528602	WT/LoF
22432	G24	2	22432_1039363_1512622_17	1	3075.833984	2760.711426	1.114145417	WT/LoF
22432	G24	2	22432_1039363_1512622_18	15	3132.14209	2886.555664	1.085079401	WT/LoF
22432	G24	2	22432_1039363_1512622_19	3	3333.4729	3117.226318	1.069371473	WT/LoF
22432	G24	2	22432_1039363_1512622_2	68	3367.512695	3285.364014	1.025004438	WT/LoF
22432	G24	2	22432_1039363_1512622_20	3	3132.407715	3055.312256	1.02523325	WT/LoF
22432	G24	2	22432_1039363_1512622_21	1	3302.714355	3001.520508	1.100347089	WT/LoF
22432	G24	2	22432_1039363_1512622_3	2	3032.671143	2874.432129	1.055050531	WT/LoF
22432	G24	2	22432_1039363_1512622_4	21	3618.416748	2835.423584	1.276146805	WT/LoF
22432	G24	2	22432_1039363_1512622_5	1	3089.650146	2902.424805	1.064506526	WT/LoF
22432	G24	2	22432_1039363_1512622_6	17	3860.71167	3428.993164	1.125902411	WT/LoF
22432	G24	2	22432_1039363_1512622_7	1	3671.722412	3101.836914	1.183725165	WT/LoF
22432	G24	2	22432_1039363_1512622_8	1	2969.804932	2886.51416	1.028855141	WT/LoF
22432	G24	2	22432_1039363_1512622_9	7	3102.014893	2862.422119	1.08370281	WT/LoF
22432	G24	3	22432_1039364_1512623_1	4	2691.271729	2515.950439	1.06968392	WT/LoF
22432	G24	3	22432_1039364_1512623_11	5	3477.868408	3059.033936	1.136917236	WT/LoF
22432	G24	3	22432_1039364_1512623_12	1	4337.222656	3896.881348	1.112998387	WT/LoF
22432	G24	3	22432_1039364_1512623_13	1	3326.116699	3063.41333	1.085755117	WT/LoF
22432	G24	3	22432_1039364_1512623_14	2	3985.239746	3518.554443	1.132635521	WT/LoF
22432	G24	3	22432_1039364_1512623_16	2	3098.94751	2862.302002	1.082676639	WT/LoF
22432	G24	3	22432_1039364_1512623_17	1	3011.4375	2825.182617	1.06592667	WT/LoF
22432	G24	3	22432_1039364_1512623_18	1	3162.45752	2685.744141	1.177497689	WT/LoF
22432	G24	3	22432_1039364_1512623_19	1	3538.375244	2980.560059	1.187151131	WT/LoF
22432	G24	3	22432_1039364_1512623_3	4	2985.270996	2701.779053	1.104927878	WT/LoF
22432	G24	3	22432_1039364_1512623_4	35	3893.346436	3706.851074	1.050310994	WT/LoF
22432	G24	3	22432_1039364_1512623_6	7	3979.32251	3828.947998	1.039273062	WT/LoF
22432	G24	3	22432_1039364_1512623_7	2	3806.962646	3337.095215	1.140801326	WT/LoF
22432	G24	3	22432_1039364_1512623_8	1	4292.914063	3913.568359	1.0969309	WT/LoF
22432	G24	3	22432_1039364_1512623_9	1	3268.021973	2921.040039	1.11878712	WT/LoF
22432	G24	4	22432_1039365_1512624_1	6	2770.720947	2605.423096	1.063443765	WT/LoF
22432	G24	4	22432_1039365_1512624_10	1	4258.479004	3648.041016	1.167333093	WT/LoF
22432	G24	4	22432_1039365_1512624_11	43	3509.529297	3385.789063	1.036546941	WT/LoF
22432	G24	4	22432_1039365_1512624_12	2	2812.791992	2697.114746	1.042889256	WT/LoF
22432	G24	4	22432_1039365_1512624_14	1	2940.061035	2619.435791	1.122402406	WT/LoF
22432	G24	4	22432_1039365_1512624_2	82	3353.051514	3245.222412	1.03322703	WT/LoF
22432	G24	4	22432_1039365_1512624_3	1	2573.455078	2451.518555	1.04973918	WT/LoF
22432	G24	4	22432_1039365_1512624_4	1	2608.674561	2468.792969	1.056659912	WT/LoF
22432	G24	4	22432_1039365_1512624_5	4	2887.592773	2870.436279	1.005976964	WT/LoF
22432	G24	4	22432_1039365_1512624_7	1	3228.169189	2853.756348	1.131200003	WT/LoF
22432	G24	4	22432_1039365_1512624_8	1	2743.457275	2572.121094	1.066612797	WT/LoF
22432	G24	4	22432_1039365_1512624_9	1	3188.859619	2821.983398	1.130006513	WT/LoF
22432	H23	1	22432_1039290_1512549_1	2	3805.984619	3188.881348	1.193517163	LoF/LoF
22432	H23	1	22432_1039290_1512549_10	1	3961.707031	3124.649658	1.267888392	LoF/LoF
22432	H23	1	22432_1039290_1512549_11	2	7291.430664	4070.255615	1.791393798	LoF/LoF
22432	H23	1	22432_1039290_1512549_12	3	5303.367188	3397.93335	1.56076257	LoF/LoF
22432	H23	1	22432_1039290_1512549_13	1	4068.698242	3037.193359	1.339624371	LoF/LoF
22432	H23	1	22432_1039290_1512549_14	8	5373.581543	3208.958496	1.674556262	LoF/LoF
22432	H23	1	22432_1039290_1512549_15	1	4864.66748	3264.819092	1.490026658	LoF/LoF
22432	H23	1	22432_1039290_1512549_16	1	5012.128906	2905.655273	1.724956485	LoF/LoF
22432	H23	1	22432_1039290_1512549_2	6	5478.462891	3586.706787	1.527435393	LoF/LoF
22432	H23	1	22432_1039290_1512549_3	7	3930.547607	3269.697754	1.202113438	LoF/LoF
22432	H23	1	22432_1039290_1512549_4	1	5284.706543	3872.537598	1.364662423	LoF/LoF
22432	H23	1	22432_1039290_1512549_5	5	5890.763672	4177.065918	1.410263517	LoF/LoF
22432	H23	1	22432_1039290_1512549_6	2	4955.864258	3491.2229	1.41952101	LoF/LoF
22432	H23	1	22432_1039290_1512549_7	8	4775.900879	3388.108887	1.409606668	LoF/LoF
22432	H23	1	22432_1039290_1512549_8	1	4547.63623	3470.554443	1.310348621	LoF/LoF
22432	H23	1	22432_1039290_1512549_9	3	5597.760742	4155.299316	1.347137791	LoF/LoF
22432	H23	2	22432_1039291_1512550_1	1	4840.93457	3112.477539	1.555331568	LoF/LoF
22432	H23	2	22432_1039291_1512550_10	4	5360.833496	3699.446777	1.449090585	LoF/LoF
22432	H23	2	22432_1039291_1512550_11	3	5059.458496	4155.847656	1.217431175	LoF/LoF
22432	H23	2	22432_1039291_1512550_12	1	3936.343994	2937.463379	1.340048704	LoF/LoF
22432	H23	2	22432_1039291_1512550_13	1	6325.656738	4230.75	1.495162025	LoF/LoF
22432	H23	2	22432_1039291_1512550_14	2	4471.098633	3170.023438	1.410430781	LoF/LoF
22432	H23	2	22432_1039291_1512550_15	4	3951.178223	3242.428711	1.218585997	LoF/LoF
22432	H23	2	22432_1039291_1512550_16	1	5783.79248	4032.187988	1.434405464	LoF/LoF
22432	H23	2	22432_1039291_1512550_17	1	6851.745605	4132.249512	1.658115171	LoF/LoF
22432	H23	2	22432_1039291_1512550_18	1	4093.447266	3015.049561	1.357671635	LoF/LoF
22432	H23	2	22432_1039291_1512550_19	1	5057.777344	4116.045898	1.228795176	LoF/LoF
22432	H23	2	22432_1039291_1512550_2	1	3642.112305	3123.582275	1.166004921	LoF/LoF
22432	H23	2	22432_1039291_1512550_20	3	3552.514893	2872.144287	1.236885942	LoF/LoF
22432	H23	2	22432_1039291_1512550_21	1	6695.267578	4353.205078	1.538008768	LoF/LoF
22432	H23	2	22432_1039291_1512550_22	1	4593.545898	3272.57959	1.403646809	LoF/LoF
22432	H23	2	22432_1039291_1512550_23	1	5715.525391	4251.693848	1.344293732	LoF/LoF
22432	H23	2	22432_1039291_1512550_24	1	6616.442871	3883.793945	1.703602963	LoF/LoF
22432	H23	2	22432_1039291_1512550_25	2	4707.250977	3460.300537	1.360359	LoF/LoF
22432	H23	2	22432_1039291_1512550_26	1	6406.400879	4215.842773	1.519601471	LoF/LoF
22432	H23	2	22432_1039291_1512550_27	50	6179.289551	4744.294922	1.302467417	LoF/LoF
22432	H23	2	22432_1039291_1512550_28	4	3947.474365	3120.629395	1.264960963	LoF/LoF
22432	H23	2	22432_1039291_1512550_29	4	4472.813477	3273.79834	1.366245875	LoF/LoF
22432	H23	2	22432_1039291_1512550_3	2	4212.994141	3181.260254	1.32431609	LoF/LoF
22432	H23	2	22432_1039291_1512550_30	3	3942.998047	3314.082764	1.189770542	LoF/LoF
22432	H23	2	22432_1039291_1512550_31	1	4457.643066	3427.902344	1.300399667	LoF/LoF
22432	H23	2	22432_1039291_1512550_32	1	6608.233887	3697.894531	1.787026058	LoF/LoF
22432	H23	2	22432_1039291_1512550_33	1	4448.523438	3245.142578	1.370825266	LoF/LoF
22432	H23	2	22432_1039291_1512550_34	2	4805.196289	3806.295898	1.26243372	LoF/LoF
22432	H23	2	22432_1039291_1512550_4	1	4366.597168	3083.762695	1.415996495	LoF/LoF
22432	H23	2	22432_1039291_1512550_5	1	4185.010742	3031.273682	1.380611314	LoF/LoF
22432	H23	2	22432_1039291_1512550_6	3	3661.545898	2888.183594	1.267767709	LoF/LoF
22432	H23	2	22432_1039291_1512550_7	1	4023.654297	3774.746582	1.065940245	LoF/LoF
22432	H23	2	22432_1039291_1512550_8	3	4171.898438	2774.558594	1.503625999	LoF/LoF
22432	H23	2	22432_1039291_1512550_9	3	4558.832031	3888.942871	1.172254821	LoF/LoF
22432	H23	3	22432_1039292_1512551_1	4	3958.296387	2781.726074	1.422964117	LoF/LoF
22432	H23	3	22432_1039292_1512551_10	1	4555.452148	3443.174316	1.32303849	LoF/LoF
22432	H23	3	22432_1039292_1512551_11	11	4862.022949	3320.912354	1.464062411	LoF/LoF
22432	H23	3	22432_1039292_1512551_12	3	4198.048828	2870.129883	1.46266859	LoF/LoF
22432	H23	3	22432_1039292_1512551_13	1	4245.202637	2920.855469	1.453410715	LoF/LoF
22432	H23	3	22432_1039292_1512551_14	2	4231.037109	2998.248779	1.41116946	LoF/LoF
22432	H23	3	22432_1039292_1512551_15	2	3866.777588	3261.28125	1.185662104	LoF/LoF
22432	H23	3	22432_1039292_1512551_16	2	4649.933594	2979.347168	1.56072231	LoF/LoF
22432	H23	3	22432_1039292_1512551_17	1	5498.833008	3129.972656	1.756831005	LoF/LoF
22432	H23	3	22432_1039292_1512551_18	1	4304.86084	3003.614014	1.433227046	LoF/LoF
22432	H23	3	22432_1039292_1512551_2	1	4315.79248	2610.641602	1.653153951	LoF/LoF
22432	H23	3	22432_1039292_1512551_3	1	3491.756104	2808.264404	1.243385808	LoF/LoF
22432	H23	3	22432_1039292_1512551_4	5	4156.141602	2999.59375	1.385568163	LoF/LoF
22432	H23	3	22432_1039292_1512551_5	1	5668.822266	3916.620117	1.447376079	LoF/LoF
22432	H23	3	22432_1039292_1512551_6	3	4205.269531	3131.621094	1.342841105	LoF/LoF
22432	H23	3	22432_1039292_1512551_7	4	6063.405273	3906.261963	1.552226996	LoF/LoF
22432	H23	3	22432_1039292_1512551_8	1	3816.631836	2974.573975	1.283085197	LoF/LoF
22432	H23	3	22432_1039292_1512551_9	1	4606.730957	3014.480469	1.528200632	LoF/LoF
22432	H23	4	22432_1039293_1512552_1	7	4015.316895	2694.036377	1.490446428	LoF/LoF
22432	H23	4	22432_1039293_1512552_10	1	4384.065918	3538.144775	1.239086074	LoF/LoF
22432	H23	4	22432_1039293_1512552_11	1	5404.841797	4881.963867	1.107104015	LoF/LoF
22432	H23	4	22432_1039293_1512552_12	17	5513.244629	3769.228516	1.462698429	LoF/LoF
22432	H23	4	22432_1039293_1512552_13	1	4865.859863	3339.017334	1.457273017	LoF/LoF
22432	H23	4	22432_1039293_1512552_14	1	6296.746582	4426.538086	1.422499131	LoF/LoF
22432	H23	4	22432_1039293_1512552_15	1	3593.359131	2620.05249	1.371483642	LoF/LoF
22432	H23	4	22432_1039293_1512552_16	1	3822.164795	3211.268555	1.190235176	LoF/LoF
22432	H23	4	22432_1039293_1512552_17	2	4028.274902	2819.251221	1.428845671	LoF/LoF
22432	H23	4	22432_1039293_1512552_2	1	4109.338379	3501.255371	1.173675709	LoF/LoF
22432	H23	4	22432_1039293_1512552_3	12	4922.154785	3319.624268	1.482744548	LoF/LoF
22432	H23	4	22432_1039293_1512552_5	5	3903.349609	2801.57666	1.393268892	LoF/LoF
22432	H23	4	22432_1039293_1512552_6	2	3542.024902	2469.655029	1.434218488	LoF/LoF
22432	H23	4	22432_1039293_1512552_7	4	3747.46582	2799.142334	1.338790734	LoF/LoF
22432	H23	4	22432_1039293_1512552_8	3	5340.199707	3300.693848	1.61790216	LoF/LoF
22432	H23	4	22432_1039293_1512552_9	20	4137.304688	3211.520264	1.288269837	LoF/LoF
22432	H24	1	22432_1039358_1512617_1	5	3541.960205	3478.266113	1.018312024	WT/LoF
22432	H24	1	22432_1039358_1512617_10	2	4159.329102	4079.289551	1.019620954	WT/LoF
22432	H24	1	22432_1039358_1512617_11	1	3311.437988	2978.216064	1.111886417	WT/LoF
22432	H24	1	22432_1039358_1512617_12	1	4661.09668	4232.591309	1.101239487	WT/LoF
22432	H24	1	22432_1039358_1512617_13	2	3760.548584	3046.926514	1.234210463	WT/LoF
22432	H24	1	22432_1039358_1512617_14	3	3171.453125	2936.336914	1.080071265	WT/LoF
22432	H24	1	22432_1039358_1512617_15	1	4662.866211	4133.704102	1.128011608	WT/LoF
22432	H24	1	22432_1039358_1512617_16	20	3998.320557	3959.875732	1.009708594	WT/LoF
22432	H24	1	22432_1039358_1512617_17	1	4509.579102	4282.667969	1.052983592	WT/LoF
22432	H24	1	22432_1039358_1512617_18	8	3364.23877	3042.969727	1.105577469	WT/LoF
22432	H24	1	22432_1039358_1512617_19	4	3167.694336	2913.779541	1.087142761	WT/LoF
22432	H24	1	22432_1039358_1512617_2	1	3101.24292	2808.770264	1.104128365	WT/LoF
22432	H24	1	22432_1039358_1512617_20	2	3216.91333	2861.07666	1.124371596	WT/LoF
22432	H24	1	22432_1039358_1512617_21	5	3302	3014.847412	1.095246143	WT/LoF
22432	H24	1	22432_1039358_1512617_22	1	3119.98291	2944.913574	1.059448039	WT/LoF
22432	H24	1	22432_1039358_1512617_3	4	3275.568115	2994.411865	1.093893647	WT/LoF
22432	H24	1	22432_1039358_1512617_4	1	3785.406982	3229.104248	1.172277725	WT/LoF
22432	H24	1	22432_1039358_1512617_5	3	3411.246094	3006.844727	1.134493598	WT/LoF
22432	H24	1	22432_1039358_1512617_6	2	3125.732666	2930.797852	1.066512542	WT/LoF
22432	H24	1	22432_1039358_1512617_7	13	4009.310059	3432.683594	1.167981245	WT/LoF
22432	H24	1	22432_1039358_1512617_8	1	3253.856445	3027.702637	1.074694855	WT/LoF
22432	H24	1	22432_1039358_1512617_9	18	4321.998047	4175.500488	1.03508503	WT/LoF
22432	H24	2	22432_1039359_1512618_1	1	3001.835938	2897.613525	1.035968362	WT/LoF
22432	H24	2	22432_1039359_1512618_10	38	4070.835449	3751.41748	1.08514594	WT/LoF
22432	H24	2	22432_1039359_1512618_11	2	3190.50415	3315.629395	0.962261993	WT/LoF
22432	H24	2	22432_1039359_1512618_12	5	3896.132813	3414.760742	1.140968023	WT/LoF
22432	H24	2	22432_1039359_1512618_13	1	4725.864258	4165.718262	1.134465646	WT/LoF
22432	H24	2	22432_1039359_1512618_15	2	3236.216309	3009.982178	1.075161286	WT/LoF
22432	H24	2	22432_1039359_1512618_16	4	3535.030273	2943.347656	1.201023693	WT/LoF
22432	H24	2	22432_1039359_1512618_17	4	3412.196289	3121.355469	1.093177731	WT/LoF
22432	H24	2	22432_1039359_1512618_2	1	2975.777344	2675.734863	1.112134608	WT/LoF
22432	H24	2	22432_1039359_1512618_3	58	3454.871826	3318.113037	1.041215832	WT/LoF
22432	H24	2	22432_1039359_1512618_4	6	2829.137207	2650.487549	1.067402565	WT/LoF
22432	H24	2	22432_1039359_1512618_5	1	3387.607178	3157.398682	1.07291081	WT/LoF
22432	H24	2	22432_1039359_1512618_6	1	3102.566895	2948.924316	1.052101228	WT/LoF
22432	H24	2	22432_1039359_1512618_7	6	3971.858398	3430.431885	1.157830422	WT/LoF
22432	H24	2	22432_1039359_1512618_8	3	4497.163574	4044.669922	1.111874062	WT/LoF
22432	H24	2	22432_1039359_1512618_9	28	4554.498047	4345.46875	1.048102819	WT/LoF
22432	H24	3	22432_1039360_1512619_1	11	3109.837158	2712.055908	1.146671479	WT/LoF
22432	H24	3	22432_1039360_1512619_10	2	3205.231445	2697.376465	1.188277382	WT/LoF
22432	H24	3	22432_1039360_1512619_11	1	3200.457764	2794.885498	1.145112301	WT/LoF
22432	H24	3	22432_1039360_1512619_12	1	3778.534668	3166.441406	1.19330636	WT/LoF
22432	H24	3	22432_1039360_1512619_13	1	3980.513672	3002.68335	1.325652161	WT/LoF
22432	H24	3	22432_1039360_1512619_14	1	3062.370117	2686.861328	1.139757413	WT/LoF
22432	H24	3	22432_1039360_1512619_2	37	3601.612793	3574.70752	1.007526566	WT/LoF
22432	H24	3	22432_1039360_1512619_3	15	3311.525391	3115.999268	1.062749091	WT/LoF
22432	H24	3	22432_1039360_1512619_4	3	3590.074219	2970.897705	1.208413946	WT/LoF
22432	H24	3	22432_1039360_1512619_5	2	3464.725586	3041.011719	1.139333191	WT/LoF
22432	H24	3	22432_1039360_1512619_6	11	3943.980957	3711.347412	1.062681695	WT/LoF
22432	H24	3	22432_1039360_1512619_7	1	3144.378906	2885.607178	1.0896767	WT/LoF
22432	H24	3	22432_1039360_1512619_8	1	4054.488281	3375.921387	1.201001983	WT/LoF
22432	H24	3	22432_1039360_1512619_9	8	3469.334473	3156.32666	1.099168384	WT/LoF
22432	H24	4	22432_1039361_1512620_1	6	2833.144043	2490.445313	1.137605403	WT/LoF
22432	H24	4	22432_1039361_1512620_10	1	3703.390137	3451.461426	1.072991895	WT/LoF
22432	H24	4	22432_1039361_1512620_12	16	3675.77124	2833.592773	1.297212244	WT/LoF
22432	H24	4	22432_1039361_1512620_16	1	3066.320313	2876.212158	1.066096708	WT/LoF
22432	H24	4	22432_1039361_1512620_17	3	3390.89917	3289.441162	1.030843539	WT/LoF
22432	H24	4	22432_1039361_1512620_18	2	2880.268311	2680.138428	1.074671473	WT/LoF
22432	H24	4	22432_1039361_1512620_19	4	4801.757813	5973.579102	0.803832632	WT/LoF
22432	H24	4	22432_1039361_1512620_2	3	2812.639893	2503.908936	1.123299595	WT/LoF
22432	H24	4	22432_1039361_1512620_20	1	2879.974854	2641.492676	1.090283112	WT/LoF
22432	H24	4	22432_1039361_1512620_21	2	2928.006104	2690.614258	1.08822961	WT/LoF
22432	H24	4	22432_1039361_1512620_22	1	3290.719482	2718.065186	1.210684534	WT/LoF
22432	H24	4	22432_1039361_1512620_3	23	3386.386719	2983.847168	1.134906223	WT/LoF
22432	H24	4	22432_1039361_1512620_4	7	2556.618164	2357.574463	1.084427323	WT/LoF
22432	H24	4	22432_1039361_1512620_5	6	3137.99585	2895.538086	1.083734959	WT/LoF
22432	H24	4	22432_1039361_1512620_6	1	2810.700684	2442.442627	1.150774496	WT/LoF
22432	H24	4	22432_1039361_1512620_7	6	3266.742432	3069.749268	1.064172395	WT/LoF
22432	H24	4	22432_1039361_1512620_8	4	2964.436279	2911.875	1.018050665	WT/LoF
22432	I23	1	22432_1039294_1512553_1	2	3882.971924	2901.397949	1.338310701	LoF/LoF
22432	I23	1	22432_1039294_1512553_10	2	4933.547363	3230.071045	1.527380449	LoF/LoF
22432	I23	1	22432_1039294_1512553_11	2	5442.273926	3406.272461	1.597721259	LoF/LoF
22432	I23	1	22432_1039294_1512553_12	1	4224.76709	3022.415527	1.39781147	LoF/LoF
22432	I23	1	22432_1039294_1512553_13	1	5892.445313	3502.538818	1.682335477	LoF/LoF
22432	I23	1	22432_1039294_1512553_14	1	4944.592773	2980.6521	1.658896311	LoF/LoF
22432	I23	1	22432_1039294_1512553_15	2	4398.916992	3025.626221	1.453886459	LoF/LoF
22432	I23	1	22432_1039294_1512553_16	1	4435.991699	3451.740723	1.285146265	LoF/LoF
22432	I23	1	22432_1039294_1512553_2	1	4239.052734	2926.792236	1.448361343	LoF/LoF
22432	I23	1	22432_1039294_1512553_3	1	3152.544678	2866.802979	1.099672597	LoF/LoF
22432	I23	1	22432_1039294_1512553_4	2	3510.901123	3055.722656	1.148959352	LoF/LoF
22432	I23	1	22432_1039294_1512553_5	1	3873.057617	2867.106445	1.350859374	LoF/LoF
22432	I23	1	22432_1039294_1512553_6	1	4625.024902	2894.0271	1.59812771	LoF/LoF
22432	I23	1	22432_1039294_1512553_7	2	7678.393555	6311.324219	1.216605785	LoF/LoF
22432	I23	1	22432_1039294_1512553_8	2	5274.994629	3724.746338	1.41620238	LoF/LoF
22432	I23	1	22432_1039294_1512553_9	2	4522.142578	3078.847412	1.468777751	LoF/LoF
22432	I23	2	22432_1039295_1512554_1	4	3774.231445	2783.775879	1.355795728	LoF/LoF
22432	I23	2	22432_1039295_1512554_10	1	5360.580566	3563.773682	1.504186585	LoF/LoF
22432	I23	2	22432_1039295_1512554_11	1	3710.595215	3100.318115	1.196843381	LoF/LoF
22432	I23	2	22432_1039295_1512554_13	3	5096.57666	3781.746826	1.34767791	LoF/LoF
22432	I23	2	22432_1039295_1512554_14	1	5028.713867	3762.851074	1.336410548	LoF/LoF
22432	I23	2	22432_1039295_1512554_15	37	5029.791504	3644.771973	1.380001696	LoF/LoF
22432	I23	2	22432_1039295_1512554_16	1	7538.803223	4012.764648	1.878705552	LoF/LoF
22432	I23	2	22432_1039295_1512554_17	1	4112.619629	3085.250488	1.332993754	LoF/LoF
22432	I23	2	22432_1039295_1512554_18	1	5221.578125	3068.796631	1.701506731	LoF/LoF
22432	I23	2	22432_1039295_1512554_19	1	4939.407227	3997.067139	1.235757883	LoF/LoF
22432	I23	2	22432_1039295_1512554_2	1	3883.707031	2737.96875	1.418462877	LoF/LoF
22432	I23	2	22432_1039295_1512554_20	2	4528.415039	2793.244873	1.621202309	LoF/LoF
22432	I23	2	22432_1039295_1512554_21	2	3579.096924	3231.590576	1.107534151	LoF/LoF
22432	I23	2	22432_1039295_1512554_22	4	4523.905273	3194.167725	1.416301729	LoF/LoF
22432	I23	2	22432_1039295_1512554_23	5	4518.881348	3071.727783	1.471120382	LoF/LoF
22432	I23	2	22432_1039295_1512554_24	8	4008.865967	3031.059326	1.322595679	LoF/LoF
22432	I23	2	22432_1039295_1512554_25	2	3862.863525	2772.376465	1.393340181	LoF/LoF
22432	I23	2	22432_1039295_1512554_26	2	3729.654541	2993.603516	1.245874586	LoF/LoF
22432	I23	2	22432_1039295_1512554_3	2	4233.180664	2884.051025	1.467789795	LoF/LoF
22432	I23	2	22432_1039295_1512554_4	53	4579.651367	3865.815918	1.184653244	LoF/LoF
22432	I23	2	22432_1039295_1512554_5	4	4453.639648	2609.634521	1.706614322	LoF/LoF
22432	I23	2	22432_1039295_1512554_6	5	4811.981934	3229.796631	1.489871495	LoF/LoF
22432	I23	2	22432_1039295_1512554_7	1	3693.397461	3325.183838	1.110734817	LoF/LoF
22432	I23	2	22432_1039295_1512554_8	1	4897.528809	3357.78418	1.458559737	LoF/LoF
22432	I23	2	22432_1039295_1512554_9	1	4104.944336	3052.003418	1.344999914	LoF/LoF
22432	I23	3	22432_1039296_1512555_1	1	3339.990723	2680.178955	1.246181982	LoF/LoF
22432	I23	3	22432_1039296_1512555_2	2	3784.601074	3144.45166	1.203580619	LoF/LoF
22432	I23	3	22432_1039296_1512555_3	2	5546.03418	3446.064697	1.609381909	LoF/LoF
22432	I23	3	22432_1039296_1512555_4	1	4139.730957	3003.815186	1.378157676	LoF/LoF
22432	I23	3	22432_1039296_1512555_5	1	4404.685547	3114.974854	1.414035668	LoF/LoF
22432	I23	4	22432_1039297_1512556_1	1	3315.460693	2454.886475	1.350555607	LoF/LoF
22432	I23	4	22432_1039297_1512556_10	1	6694.821289	4085.304932	1.638756813	LoF/LoF
22432	I23	4	22432_1039297_1512556_12	1	5128.46582	3635.871582	1.410518965	LoF/LoF
22432	I23	4	22432_1039297_1512556_13	1	4544.620605	3135.410156	1.449450113	LoF/LoF
22432	I23	4	22432_1039297_1512556_14	5	4318.360352	3100.565186	1.392765542	LoF/LoF
22432	I23	4	22432_1039297_1512556_15	2	4417.540527	3491.80127	1.265117968	LoF/LoF
22432	I23	4	22432_1039297_1512556_16	4	3874.898682	3111.04834	1.245528278	LoF/LoF
22432	I23	4	22432_1039297_1512556_17	2	4236.774902	2906.257813	1.457811101	LoF/LoF
22432	I23	4	22432_1039297_1512556_2	2	3766.259766	2990.101807	1.259575763	LoF/LoF
22432	I23	4	22432_1039297_1512556_3	24	4056.68335	2938.229736	1.380655604	LoF/LoF
22432	I23	4	22432_1039297_1512556_4	2	3902.948486	2702.724121	1.444079496	LoF/LoF
22432	I23	4	22432_1039297_1512556_5	1	6801.88916	3699.623047	1.83853573	LoF/LoF
22432	I23	4	22432_1039297_1512556_6	1	6357.753906	4211.634766	1.509569148	LoF/LoF
22432	I23	4	22432_1039297_1512556_7	1	4641.135254	2727.270264	1.70175113	LoF/LoF
22432	I23	4	22432_1039297_1512556_8	4	6053.351074	4094.496338	1.478411647	LoF/LoF
22432	I23	4	22432_1039297_1512556_9	1	6700.188965	3974.728516	1.685697259	LoF/LoF
22432	I24	1	22432_1039354_1512613_1	1	2930.774658	2897.975098	1.011318096	WT/LoF
22432	I24	1	22432_1039354_1512613_10	1	3304.655762	2979.835938	1.109005942	WT/LoF
22432	I24	1	22432_1039354_1512613_11	8	4092.367676	4063.76001	1.007039704	WT/LoF
22432	I24	1	22432_1039354_1512613_12	3	3469.739502	3195.303223	1.085887398	WT/LoF
22432	I24	1	22432_1039354_1512613_13	3	4503.524414	4024.216797	1.119105814	WT/LoF
22432	I24	1	22432_1039354_1512613_14	1	4834.349609	4407.491211	1.096848383	WT/LoF
22432	I24	1	22432_1039354_1512613_15	10	4342.739258	3800.01416	1.142821862	WT/LoF
22432	I24	1	22432_1039354_1512613_16	1	4792.692383	4068.08667	1.178119537	WT/LoF
22432	I24	1	22432_1039354_1512613_17	1	4396.270508	4015.465332	1.094834632	WT/LoF
22432	I24	1	22432_1039354_1512613_18	3	3541.779297	3272.432129	1.082307946	WT/LoF
22432	I24	1	22432_1039354_1512613_19	12	3305.874512	3209.756104	1.029945705	WT/LoF
22432	I24	1	22432_1039354_1512613_2	15	3480.836182	3229.298828	1.077892251	WT/LoF
22432	I24	1	22432_1039354_1512613_20	4	3218.526123	2956.597412	1.088591267	WT/LoF
22432	I24	1	22432_1039354_1512613_21	1	3040.200195	2938.938477	1.034455202	WT/LoF
22432	I24	1	22432_1039354_1512613_22	1	4929.663574	4236.612305	1.163586191	WT/LoF
22432	I24	1	22432_1039354_1512613_23	1	4004.80835	3542.934082	1.130364906	WT/LoF
22432	I24	1	22432_1039354_1512613_24	6	3331.296631	3008.479248	1.107302513	WT/LoF
22432	I24	1	22432_1039354_1512613_26	1	3876.033936	3118.706787	1.242833713	WT/LoF
22432	I24	1	22432_1039354_1512613_27	4	3153.940186	2885.231689	1.093132381	WT/LoF
22432	I24	1	22432_1039354_1512613_28	1	3442.371826	3182.960693	1.081499949	WT/LoF
22432	I24	1	22432_1039354_1512613_3	3	3546.418213	3262.025879	1.087182734	WT/LoF
22432	I24	1	22432_1039354_1512613_4	1	3291.855469	3094.088623	1.063917641	WT/LoF
22432	I24	1	22432_1039354_1512613_5	7	4371.329102	3780.286621	1.156348589	WT/LoF
22432	I24	1	22432_1039354_1512613_6	1	4470.557129	3966.878418	1.126971048	WT/LoF
22432	I24	1	22432_1039354_1512613_7	1	3116.299805	2976.342285	1.047023328	WT/LoF
22432	I24	1	22432_1039354_1512613_8	6	4809.224609	4181.064453	1.15023929	WT/LoF
22432	I24	1	22432_1039354_1512613_9	2	4595.545898	4224.586426	1.087809654	WT/LoF
22432	I24	2	22432_1039355_1512614_1	2	3096.839111	2902.333252	1.067017066	WT/LoF
22432	I24	2	22432_1039355_1512614_10	3	2885.407471	2572.595215	1.121594044	WT/LoF
22432	I24	2	22432_1039355_1512614_11	1	4587.85791	4049.427002	1.132964715	WT/LoF
22432	I24	2	22432_1039355_1512614_12	23	3602.802002	3597.612793	1.001442403	WT/LoF
22432	I24	2	22432_1039355_1512614_13	9	3706.184082	3377.116943	1.097440256	WT/LoF
22432	I24	2	22432_1039355_1512614_14	1	3130.603027	2804.985596	1.116085242	WT/LoF
22432	I24	2	22432_1039355_1512614_15	1	3195.141113	2813.141602	1.135791071	WT/LoF
22432	I24	2	22432_1039355_1512614_2	1	2983.24292	2794.111572	1.067689261	WT/LoF
22432	I24	2	22432_1039355_1512614_3	18	3549.595459	3856.437744	0.920433751	WT/LoF
22432	I24	2	22432_1039355_1512614_4	4	3680.186279	3272.867188	1.124453291	WT/LoF
22432	I24	2	22432_1039355_1512614_5	1	2743.723877	2763.445068	0.992863549	WT/LoF
22432	I24	2	22432_1039355_1512614_6	12	3446.357666	3746.191162	0.919963108	WT/LoF
22432	I24	2	22432_1039355_1512614_7	1	3984.94165	3507.420654	1.136145916	WT/LoF
22432	I24	2	22432_1039355_1512614_8	1	4394.095703	3823.329834	1.14928502	WT/LoF
22432	I24	2	22432_1039355_1512614_9	2	4517.8125	4077.331787	1.108031609	WT/LoF
22432	I24	3	22432_1039356_1512615_1	25	3400.140381	3059.229736	1.111436758	WT/LoF
22432	I24	3	22432_1039356_1512615_10	17	3530.397461	3449.219238	1.023535246	WT/LoF
22432	I24	3	22432_1039356_1512615_11	6	3048.619141	2915.615967	1.045617521	WT/LoF
22432	I24	3	22432_1039356_1512615_13	1	3720.591553	3284.229004	1.132866054	WT/LoF
22432	I24	3	22432_1039356_1512615_14	2	2885.060547	2582.023193	1.117364304	WT/LoF
22432	I24	3	22432_1039356_1512615_15	1	4096.140625	3827.503174	1.070186082	WT/LoF
22432	I24	3	22432_1039356_1512615_16	2	3432.487549	3047.668945	1.126266537	WT/LoF
22432	I24	3	22432_1039356_1512615_17	1	3281.787598	2927.900635	1.120867136	WT/LoF
22432	I24	3	22432_1039356_1512615_18	1	2867.615967	2691.907471	1.065272859	WT/LoF
22432	I24	3	22432_1039356_1512615_19	1	2942.205078	2783.48291	1.057022864	WT/LoF
22432	I24	3	22432_1039356_1512615_2	5	2843.959229	2591.818604	1.097283284	WT/LoF
22432	I24	3	22432_1039356_1512615_20	2	3203.998047	3133.781982	1.022406174	WT/LoF
22432	I24	3	22432_1039356_1512615_21	1	3323.859131	2887.379883	1.151167933	WT/LoF
22432	I24	3	22432_1039356_1512615_3	3	2959.739014	2532.474854	1.168714078	WT/LoF
22432	I24	3	22432_1039356_1512615_4	1	2625.939209	2305.626709	1.138926435	WT/LoF
22432	I24	3	22432_1039356_1512615_5	1	2975.256348	2679.816895	1.110246134	WT/LoF
22432	I24	3	22432_1039356_1512615_6	1	2628.105469	2474.90625	1.061901019	WT/LoF
22432	I24	3	22432_1039356_1512615_7	10	3229.974365	3194.57666	1.011080562	WT/LoF
22432	I24	3	22432_1039356_1512615_8	1	3190.969238	2920.374023	1.092657726	WT/LoF
22432	I24	3	22432_1039356_1512615_9	1	2846.259277	2692.885498	1.05695518	WT/LoF
22432	I24	4	22432_1039357_1512616_1	1	2602.805664	2436.526367	1.068244407	WT/LoF
22432	I24	4	22432_1039357_1512616_10	2	4311.057617	3908.679688	1.102944718	WT/LoF
22432	I24	4	22432_1039357_1512616_11	1	2906.349121	2852.550293	1.018859905	WT/LoF
22432	I24	4	22432_1039357_1512616_13	1	4581.397949	3905.414551	1.173088769	WT/LoF
22432	I24	4	22432_1039357_1512616_14	4	3618.229004	3268.7146	1.106927171	WT/LoF
22432	I24	4	22432_1039357_1512616_15	5	4437.803711	4112.18457	1.07918398	WT/LoF
22432	I24	4	22432_1039357_1512616_16	4	2828.269043	2587.039063	1.093245589	WT/LoF
22432	I24	4	22432_1039357_1512616_17	2	2769.75	2617.150635	1.058307444	WT/LoF
22432	I24	4	22432_1039357_1512616_18	3	3154.814697	2890.662598	1.091381159	WT/LoF
22432	I24	4	22432_1039357_1512616_19	1	3704.803467	2965.361572	1.249359775	WT/LoF
22432	I24	4	22432_1039357_1512616_2	1	2916.057373	2702.108887	1.079178336	WT/LoF
22432	I24	4	22432_1039357_1512616_20	1	3296.72583	2825.53833	1.166760258	WT/LoF
22432	I24	4	22432_1039357_1512616_21	1	3099.748047	2860.671631	1.083573526	WT/LoF
22432	I24	4	22432_1039357_1512616_3	4	2754.410156	2653.844971	1.037894145	WT/LoF
22432	I24	4	22432_1039357_1512616_4	21	3443.399658	3073.639648	1.120300378	WT/LoF
22432	I24	4	22432_1039357_1512616_5	2	2739.840332	2428.253906	1.12831707	WT/LoF
22432	I24	4	22432_1039357_1512616_6	4	2819.134033	2516.458008	1.120278592	WT/LoF
22432	I24	4	22432_1039357_1512616_7	7	4310.506348	3764.371826	1.145079856	WT/LoF
22432	I24	4	22432_1039357_1512616_8	1	2813.369629	2448.531006	1.149003064	WT/LoF
22432	I24	4	22432_1039357_1512616_9	28	3905.021973	3438.246582	1.135759719	WT/LoF
22432	J23	1	22432_1039298_1512557_1	1	4145.751953	3233.828613	1.281994951	LoF/LoF
22432	J23	1	22432_1039298_1512557_2	1	4699.31543	3510.619629	1.338599998	LoF/LoF
22432	J23	1	22432_1039298_1512557_3	4	4463.403809	3049.579834	1.463612711	LoF/LoF
22432	J23	1	22432_1039298_1512557_4	1	3351.607666	2992.14502	1.120135436	LoF/LoF
22432	J23	2	22432_1039299_1512558_1	1	3887.798096	3173.080811	1.225243959	LoF/LoF
22432	J23	2	22432_1039299_1512558_2	4	4163.271973	3161.974121	1.316668579	LoF/LoF
22432	J23	2	22432_1039299_1512558_3	1	5612.190918	3304.448486	1.698374462	LoF/LoF
22432	J23	2	22432_1039299_1512558_4	2	4246.004883	3101.140869	1.369175108	LoF/LoF
22432	J23	2	22432_1039299_1512558_5	1	5802.424316	3238.267578	1.791829791	LoF/LoF
22432	J23	3	22432_1039300_1512559_1	1	2967.262695	2494.114502	1.189705883	LoF/LoF
22432	J23	3	22432_1039300_1512559_10	6	4863.480469	3197.332275	1.521105738	LoF/LoF
22432	J23	3	22432_1039300_1512559_11	1	4134.073242	3420.278076	1.208695068	LoF/LoF
22432	J23	3	22432_1039300_1512559_12	1	5233.878418	2831.366455	1.848534445	LoF/LoF
22432	J23	3	22432_1039300_1512559_13	1	4105.208496	2894.107178	1.418471481	LoF/LoF
22432	J23	3	22432_1039300_1512559_14	1	3227.508057	2783.629395	1.159460402	LoF/LoF
22432	J23	3	22432_1039300_1512559_2	13	4133.252441	2769.273193	1.492540516	LoF/LoF
22432	J23	3	22432_1039300_1512559_3	1	3557.806641	2497.071289	1.424791778	LoF/LoF
22432	J23	3	22432_1039300_1512559_4	3	4203.197266	2615.867432	1.60680821	LoF/LoF
22432	J23	3	22432_1039300_1512559_5	8	4159.289551	3042.721924	1.366963415	LoF/LoF
22432	J23	3	22432_1039300_1512559_6	4	4811.507324	3418.361572	1.407547804	LoF/LoF
22432	J23	3	22432_1039300_1512559_7	1	5937.193359	4044.290039	1.468043415	LoF/LoF
22432	J23	3	22432_1039300_1512559_8	3	6660.160645	4425.606934	1.504914635	LoF/LoF
22432	J23	3	22432_1039300_1512559_9	1	5215.779297	3146.795166	1.657489294	LoF/LoF
22432	J23	4	22432_1039301_1512560_1	1	3274	2459.647461	1.331085065	LoF/LoF
22432	J23	4	22432_1039301_1512560_2	1	3206.722656	2492.566406	1.286514433	LoF/LoF
22432	J23	4	22432_1039301_1512560_3	2	4022.832275	2465.904053	1.63138232	LoF/LoF
22432	J23	4	22432_1039301_1512560_4	1	4323.091797	2623.01123	1.648140789	LoF/LoF
22432	J23	4	22432_1039301_1512560_5	3	5325.256348	3380.808838	1.575142696	LoF/LoF
22432	J23	4	22432_1039301_1512560_6	1	3874.806885	2574.699463	1.504955021	LoF/LoF
22432	J23	4	22432_1039301_1512560_7	1	6042.612793	4048.881348	1.492415379	LoF/LoF
22432	J23	4	22432_1039301_1512560_8	2	4711.329102	3077.63501	1.530827758	LoF/LoF
22432	J23	4	22432_1039301_1512560_9	2	6433.111816	3998.836182	1.608746026	LoF/LoF
22432	J24	1	22432_1039350_1512609_1	6	3108.623779	3048.244629	1.019807843	WT/LoF
22432	J24	1	22432_1039350_1512609_10	5	4025.881836	3693.797607	1.089903201	WT/LoF
22432	J24	1	22432_1039350_1512609_11	4	4186.900879	3770.16333	1.110535675	WT/LoF
22432	J24	1	22432_1039350_1512609_12	1	3353.790771	3052.781982	1.098601469	WT/LoF
22432	J24	1	22432_1039350_1512609_13	1	5188.38623	4208.098633	1.232952619	WT/LoF
22432	J24	1	22432_1039350_1512609_14	1	4140.844727	3633.557861	1.139611611	WT/LoF
22432	J24	1	22432_1039350_1512609_15	8	4048.149902	3649.411865	1.109260903	WT/LoF
22432	J24	1	22432_1039350_1512609_16	33	3672.058838	3388.155762	1.083792805	WT/LoF
22432	J24	1	22432_1039350_1512609_17	1	3764.718994	3473.667969	1.083787808	WT/LoF
22432	J24	1	22432_1039350_1512609_18	1	3274.588867	3111.705811	1.052345262	WT/LoF
22432	J24	1	22432_1039350_1512609_19	1	3440.657959	2964.536133	1.160605843	WT/LoF
22432	J24	1	22432_1039350_1512609_2	1	3300.115479	2944.945801	1.120603129	WT/LoF
22432	J24	1	22432_1039350_1512609_20	1	3281.327637	3061.92749	1.07165426	WT/LoF
22432	J24	1	22432_1039350_1512609_3	1	3261.615723	3593.706787	0.907590941	WT/LoF
22432	J24	1	22432_1039350_1512609_4	1	3060.430908	2941.509277	1.04042878	WT/LoF
22432	J24	1	22432_1039350_1512609_5	1	4296.590332	3658.729004	1.174339594	WT/LoF
22432	J24	1	22432_1039350_1512609_6	1	4231.572266	3757.899902	1.126047094	WT/LoF
22432	J24	1	22432_1039350_1512609_7	1	3094.13208	2887.695313	1.071488417	WT/LoF
22432	J24	1	22432_1039350_1512609_8	2	3376.007813	3115.766357	1.08352406	WT/LoF
22432	J24	2	22432_1039351_1512610_1	1	3100.365967	2717.040771	1.141081871	WT/LoF
22432	J24	2	22432_1039351_1512610_10	20	3633.761963	3029.464111	1.199473514	WT/LoF
22432	J24	2	22432_1039351_1512610_11	2	3194.975342	2848.169189	1.12176459	WT/LoF
22432	J24	2	22432_1039351_1512610_12	1	3519.989502	2916.353027	1.206983335	WT/LoF
22432	J24	2	22432_1039351_1512610_13	11	3431.61377	3210.116943	1.068999613	WT/LoF
22432	J24	2	22432_1039351_1512610_15	2	3149.594727	2779.165771	1.133287823	WT/LoF
22432	J24	2	22432_1039351_1512610_2	6	3180.331055	2840.927734	1.119469185	WT/LoF
22432	J24	2	22432_1039351_1512610_3	14	4220.031738	3713.769043	1.136320458	WT/LoF
22432	J24	2	22432_1039351_1512610_4	6	4403.52832	4238.522949	1.038929923	WT/LoF
22432	J24	2	22432_1039351_1512610_5	2	4487.657715	3933.334229	1.140929668	WT/LoF
22432	J24	2	22432_1039351_1512610_6	2	4744.044922	4062.108154	1.167877551	WT/LoF
22432	J24	2	22432_1039351_1512610_8	1	4975.924316	4156.583496	1.197118817	WT/LoF
22432	J24	2	22432_1039351_1512610_9	1	5046.600098	3908.893799	1.291055822	WT/LoF
22432	J24	3	22432_1039352_1512611_1	4	2929.959961	2455.649658	1.19315064	WT/LoF
22432	J24	3	22432_1039352_1512611_10	2	3017.661621	2689.848633	1.121870422	WT/LoF
22432	J24	3	22432_1039352_1512611_11	2	4306.67627	3467.932129	1.241857138	WT/LoF
22432	J24	3	22432_1039352_1512611_12	3	3184.078125	2972.264404	1.071263418	WT/LoF
22432	J24	3	22432_1039352_1512611_13	1	3729.291992	3445.537598	1.082354171	WT/LoF
22432	J24	3	22432_1039352_1512611_14	9	3808.752686	3574.031982	1.065673924	WT/LoF
22432	J24	3	22432_1039352_1512611_15	1	4454.641113	3900.819092	1.141975828	WT/LoF
22432	J24	3	22432_1039352_1512611_16	1	4581.700684	4005.911865	1.14373477	WT/LoF
22432	J24	3	22432_1039352_1512611_17	37	3841.718506	3113.45752	1.233907475	WT/LoF
22432	J24	3	22432_1039352_1512611_18	1	4490.572754	3921.177734	1.145210204	WT/LoF
22432	J24	3	22432_1039352_1512611_19	1	4215.713379	3668.70459	1.149101345	WT/LoF
22432	J24	3	22432_1039352_1512611_2	1	3108.856934	2568.085205	1.210573905	WT/LoF
22432	J24	3	22432_1039352_1512611_20	1	3802.459717	3377.01709	1.125981781	WT/LoF
22432	J24	3	22432_1039352_1512611_21	2	3195.043213	2915.767822	1.09578108	WT/LoF
22432	J24	3	22432_1039352_1512611_22	1	3026.924805	2921.261475	1.036170446	WT/LoF
22432	J24	3	22432_1039352_1512611_23	1	3224.318115	3063.882813	1.052363394	WT/LoF
22432	J24	3	22432_1039352_1512611_3	4	3164.485596	2668.651855	1.185799335	WT/LoF
22432	J24	3	22432_1039352_1512611_4	2	3122.87915	2634.552002	1.18535491	WT/LoF
22432	J24	3	22432_1039352_1512611_5	2	3148.988281	2658.727295	1.184396868	WT/LoF
22432	J24	3	22432_1039352_1512611_6	3	2736.916016	2592.208984	1.055823829	WT/LoF
22432	J24	3	22432_1039352_1512611_7	25	3403.183105	3260.482178	1.043766817	WT/LoF
22432	J24	3	22432_1039352_1512611_8	2	2904.837891	2730.02124	1.064034905	WT/LoF
22432	J24	3	22432_1039352_1512611_9	4	3440.67334	2919.217285	1.178628723	WT/LoF
22432	J24	4	22432_1039353_1512612_1	9	2947.688721	2738.644043	1.076331453	WT/LoF
22432	J24	4	22432_1039353_1512612_10	2	3073.630615	2926.612549	1.050234892	WT/LoF
22432	J24	4	22432_1039353_1512612_11	1	3317.350098	2935.27832	1.130165435	WT/LoF
22432	J24	4	22432_1039353_1512612_12	15	4606.483398	3934.85376	1.170687319	WT/LoF
22432	J24	4	22432_1039353_1512612_13	1	3896.804688	3714.410645	1.049104437	WT/LoF
22432	J24	4	22432_1039353_1512612_14	1	4693.770996	3762.516602	1.247508381	WT/LoF
22432	J24	4	22432_1039353_1512612_15	1	4310.561035	3948.070801	1.091814522	WT/LoF
22432	J24	4	22432_1039353_1512612_16	19	3639.144775	3159.163818	1.151932912	WT/LoF
22432	J24	4	22432_1039353_1512612_17	1	3235.369629	2988.567627	1.082582037	WT/LoF
22432	J24	4	22432_1039353_1512612_18	1	3051.539307	2892.36499	1.055032583	WT/LoF
22432	J24	4	22432_1039353_1512612_19	1	3307.127197	2811.242188	1.176393557	WT/LoF
22432	J24	4	22432_1039353_1512612_2	12	2941.36499	2690.148682	1.093383801	WT/LoF
22432	J24	4	22432_1039353_1512612_20	2	3035.880127	2907.546631	1.04413807	WT/LoF
22432	J24	4	22432_1039353_1512612_21	9	3280.576172	2948.981934	1.112443632	WT/LoF
22432	J24	4	22432_1039353_1512612_22	1	2718.484863	2526.263672	1.076089124	WT/LoF
22432	J24	4	22432_1039353_1512612_3	9	3016.118652	2883.265625	1.046077276	WT/LoF
22432	J24	4	22432_1039353_1512612_4	1	2652.739258	2508.311035	1.05757987	WT/LoF
22432	J24	4	22432_1039353_1512612_5	3	2679.364746	2380.423584	1.125583179	WT/LoF
22432	J24	4	22432_1039353_1512612_6	19	3449.482178	3162.783203	1.090647685	WT/LoF
22432	J24	4	22432_1039353_1512612_7	8	3160.33667	3007.645508	1.050767672	WT/LoF
22432	J24	4	22432_1039353_1512612_9	1	3488.052734	3324.592529	1.049166989	WT/LoF
22432	K23	1	22432_1039302_1512561_1	1	6361.370117	3064.383301	2.07590549	LoF/LoF
22432	K23	1	22432_1039302_1512561_10	1	4055.71582	3174.206543	1.277710119	LoF/LoF
22432	K23	1	22432_1039302_1512561_11	1	4533.938965	3152.029297	1.438419043	LoF/LoF
22432	K23	1	22432_1039302_1512561_2	1	3674.977295	3118.753418	1.178348142	LoF/LoF
22432	K23	1	22432_1039302_1512561_3	1	3943.357666	3062.081543	1.287802957	LoF/LoF
22432	K23	1	22432_1039302_1512561_4	1	5946.300781	4371.863281	1.360129629	LoF/LoF
22432	K23	1	22432_1039302_1512561_5	1	4210.702637	2968.246094	1.418582727	LoF/LoF
22432	K23	1	22432_1039302_1512561_6	1	8400.591797	4283.005371	1.961377834	LoF/LoF
22432	K23	1	22432_1039302_1512561_7	1	3982.502441	3079.737549	1.293130462	LoF/LoF
22432	K23	1	22432_1039302_1512561_8	1	4802.802246	3320.894531	1.446237513	LoF/LoF
22432	K23	1	22432_1039302_1512561_9	3	3965.443604	3375.605225	1.174735592	LoF/LoF
22432	K23	2	22432_1039303_1512562_1	4	3950.709961	2956.380615	1.336333333	LoF/LoF
22432	K23	2	22432_1039303_1512562_10	7	5021.589355	3558.686523	1.411079431	LoF/LoF
22432	K23	2	22432_1039303_1512562_11	1	5222.422852	4116.049805	1.268794864	LoF/LoF
22432	K23	2	22432_1039303_1512562_12	1	5055.324707	3921.774414	1.289040157	LoF/LoF
22432	K23	2	22432_1039303_1512562_14	1	3722.333252	2976.725098	1.250479345	LoF/LoF
22432	K23	2	22432_1039303_1512562_15	1	6455.119141	4670	1.382252493	LoF/LoF
22432	K23	2	22432_1039303_1512562_16	1	4737.068359	3725.765137	1.271435043	LoF/LoF
22432	K23	2	22432_1039303_1512562_17	1	3878.586182	3202.424316	1.211140623	LoF/LoF
22432	K23	2	22432_1039303_1512562_18	3	4085.692627	3347.398926	1.220557429	LoF/LoF
22432	K23	2	22432_1039303_1512562_2	2	5267.568359	3396.97998	1.550662173	LoF/LoF
22432	K23	2	22432_1039303_1512562_3	1	4233.76416	3196.948975	1.324313961	LoF/LoF
22432	K23	2	22432_1039303_1512562_4	1	4063.952881	2994.587402	1.357099438	LoF/LoF
22432	K23	2	22432_1039303_1512562_5	1	3768.764648	3025.022949	1.245863159	LoF/LoF
22432	K23	2	22432_1039303_1512562_6	1	4322.30127	3243.9104	1.332435467	LoF/LoF
22432	K23	2	22432_1039303_1512562_7	1	5749.480469	4034.67041	1.425018622	LoF/LoF
22432	K23	2	22432_1039303_1512562_8	3	3824.708252	3033.370361	1.260877439	LoF/LoF
22432	K23	2	22432_1039303_1512562_9	1	6282.099121	4336.040527	1.448810057	LoF/LoF
22432	K23	3	22432_1039304_1512563_1	1	3391.440186	2529.59082	1.340707026	LoF/LoF
22432	K23	3	22432_1039304_1512563_2	1	4039.449463	2783.373535	1.451278246	LoF/LoF
22432	K23	3	22432_1039304_1512563_3	1	3982.354004	3091.438232	1.28818812	LoF/LoF
22432	K23	3	22432_1039304_1512563_4	2	4381.324707	2740.216064	1.598897534	LoF/LoF
22432	K23	3	22432_1039304_1512563_5	1	9303.483398	3891.869873	2.390491898	LoF/LoF
22432	K23	3	22432_1039304_1512563_6	1	5838.717285	3216.651855	1.815153628	LoF/LoF
22432	K23	3	22432_1039304_1512563_7	1	3753.968994	2909.95459	1.29004384	LoF/LoF
22432	K23	3	22432_1039304_1512563_8	1	4878.576172	3139.598877	1.553885182	LoF/LoF
22432	K23	3	22432_1039304_1512563_9	1	4388.401855	2892.749756	1.517034733	LoF/LoF
22432	K23	4	22432_1039305_1512564_1	3	3501.29834	2967.116699	1.180033917	LoF/LoF
22432	K23	4	22432_1039305_1512564_10	1	6389.025391	4213.823242	1.516206311	LoF/LoF
22432	K23	4	22432_1039305_1512564_11	1	5768.747559	3263.551758	1.767628641	LoF/LoF
22432	K23	4	22432_1039305_1512564_12	1	6127.969238	4254.40918	1.440380786	LoF/LoF
22432	K23	4	22432_1039305_1512564_13	1	6178.169434	4505.794922	1.371160814	LoF/LoF
22432	K23	4	22432_1039305_1512564_14	1	4100.831543	3520.294189	1.164911602	LoF/LoF
22432	K23	4	22432_1039305_1512564_15	1	4099.716797	3370.945313	1.216192022	LoF/LoF
22432	K23	4	22432_1039305_1512564_16	1	5414.067383	2874.424316	1.883531027	LoF/LoF
22432	K23	4	22432_1039305_1512564_17	3	4451.498535	3127.180664	1.423486205	LoF/LoF
22432	K23	4	22432_1039305_1512564_19	3	3615.299805	3015.13501	1.19905072	LoF/LoF
22432	K23	4	22432_1039305_1512564_2	18	4047.87207	3200.218262	1.264873749	LoF/LoF
22432	K23	4	22432_1039305_1512564_21	2	4513.499512	3255.508301	1.386419291	LoF/LoF
22432	K23	4	22432_1039305_1512564_3	7	3959.555176	2831.756348	1.398268315	LoF/LoF
22432	K23	4	22432_1039305_1512564_4	6	4775.400879	3558.415527	1.342002035	LoF/LoF
22432	K23	4	22432_1039305_1512564_5	1	5543.222656	4088.157227	1.355922081	LoF/LoF
22432	K23	4	22432_1039305_1512564_6	1	4886.600098	3421.443848	1.428227472	LoF/LoF
22432	K23	4	22432_1039305_1512564_7	1	3748.402588	3144.526123	1.192040531	LoF/LoF
22432	K23	4	22432_1039305_1512564_8	24	4331.755859	3190.679932	1.357627826	LoF/LoF
22432	K23	4	22432_1039305_1512564_9	6	6887.780273	3944.125488	1.746339029	LoF/LoF
22432	K24	1	22432_1039346_1512605_1	1	3076.96167	2822.880615	1.090007722	WT/LoF
22432	K24	1	22432_1039346_1512605_10	1	4369.741211	3947.078369	1.107082455	WT/LoF
22432	K24	1	22432_1039346_1512605_11	9	4243.640625	4066.95874	1.043443245	WT/LoF
22432	K24	1	22432_1039346_1512605_12	4	3317.314453	3190.274414	1.039821038	WT/LoF
22432	K24	1	22432_1039346_1512605_13	1	3790.918945	3211.56958	1.180394462	WT/LoF
22432	K24	1	22432_1039346_1512605_15	2	4072.147949	4011.700928	1.015067679	WT/LoF
22432	K24	1	22432_1039346_1512605_16	1	3773.966064	3556.381836	1.061181346	WT/LoF
22432	K24	1	22432_1039346_1512605_17	1	5124.158691	4208.100586	1.217689213	WT/LoF
22432	K24	1	22432_1039346_1512605_18	1	3556.583252	3041.716064	1.169268655	WT/LoF
22432	K24	1	22432_1039346_1512605_19	3	4655.531738	4073.330811	1.14292994	WT/LoF
22432	K24	1	22432_1039346_1512605_2	8	4110.280762	3532.065186	1.163704673	WT/LoF
22432	K24	1	22432_1039346_1512605_20	1	4654.812988	4119.937988	1.129825983	WT/LoF
22432	K24	1	22432_1039346_1512605_21	4	3354.750977	3169.05957	1.058595114	WT/LoF
22432	K24	1	22432_1039346_1512605_22	1	4712.521484	4157.105469	1.133606429	WT/LoF
22432	K24	1	22432_1039346_1512605_23	1	4474.55127	3550.704346	1.260186947	WT/LoF
22432	K24	1	22432_1039346_1512605_24	1	4764.182129	3829.812012	1.243972841	WT/LoF
22432	K24	1	22432_1039346_1512605_25	1	3635.02417	3219.362549	1.12911302	WT/LoF
22432	K24	1	22432_1039346_1512605_26	7	3366.703125	2972.994629	1.132428257	WT/LoF
22432	K24	1	22432_1039346_1512605_27	3	3121.330078	3062.719238	1.019136864	WT/LoF
22432	K24	1	22432_1039346_1512605_3	1	3314.380615	3083.643066	1.074826283	WT/LoF
22432	K24	1	22432_1039346_1512605_4	1	3060.061523	2810.821289	1.088671676	WT/LoF
22432	K24	1	22432_1039346_1512605_5	19	3587.766602	3349.641846	1.071089617	WT/LoF
22432	K24	1	22432_1039346_1512605_6	5	3298.535156	2929.930664	1.125806558	WT/LoF
22432	K24	1	22432_1039346_1512605_7	2	3102.525146	2946.700684	1.052880994	WT/LoF
22432	K24	1	22432_1039346_1512605_8	8	4144.343262	3719.912598	1.114096945	WT/LoF
22432	K24	1	22432_1039346_1512605_9	1	3207.712646	3079.715576	1.041561328	WT/LoF
22432	K24	2	22432_1039347_1512606_1	23	3634.223145	3385.982666	1.073314161	WT/LoF
22432	K24	2	22432_1039347_1512606_10	1	3788.508301	3377.575195	1.121665124	WT/LoF
22432	K24	2	22432_1039347_1512606_11	2	3155.446777	2867.155518	1.100549572	WT/LoF
22432	K24	2	22432_1039347_1512606_12	5	3440.542725	3189.943115	1.078559272	WT/LoF
22432	K24	2	22432_1039347_1512606_13	11	3380.407715	3099.486328	1.090634821	WT/LoF
22432	K24	2	22432_1039347_1512606_2	1	3013.708984	2747.057129	1.097068187	WT/LoF
22432	K24	2	22432_1039347_1512606_3	3	2766.66748	2588.836182	1.068691599	WT/LoF
22432	K24	2	22432_1039347_1512606_4	1	3202.953369	2968.424561	1.079007838	WT/LoF
22432	K24	2	22432_1039347_1512606_5	1	3478.53125	3078.883057	1.129802979	WT/LoF
22432	K24	2	22432_1039347_1512606_6	1	4075.60498	3621.02002	1.125540582	WT/LoF
22432	K24	2	22432_1039347_1512606_7	36	4268.07959	3784.953125	1.127643976	WT/LoF
22432	K24	2	22432_1039347_1512606_8	1	2900.801025	2532.071289	1.145623758	WT/LoF
22432	K24	2	22432_1039347_1512606_9	1	4291.705078	3960.236084	1.083699301	WT/LoF
22432	K24	3	22432_1039348_1512607_1	5	2738.476074	2593.531982	1.055886757	WT/LoF
22432	K24	3	22432_1039348_1512607_10	1	3327.75708	2999.280273	1.109518543	WT/LoF
22432	K24	3	22432_1039348_1512607_11	1	3217.940674	2935.840332	1.096088448	WT/LoF
22432	K24	3	22432_1039348_1512607_12	1	4545.669922	4120.794922	1.103105107	WT/LoF
22432	K24	3	22432_1039348_1512607_13	3	4656.999023	3869.259033	1.203589365	WT/LoF
22432	K24	3	22432_1039348_1512607_14	19	3325.820313	3147.553711	1.056636556	WT/LoF
22432	K24	3	22432_1039348_1512607_15	1	3384.593506	2845.861328	1.189303735	WT/LoF
22432	K24	3	22432_1039348_1512607_16	1	2881.482666	2815.692139	1.023365668	WT/LoF
22432	K24	3	22432_1039348_1512607_2	2	3468.120117	2681.430908	1.293384106	WT/LoF
22432	K24	3	22432_1039348_1512607_3	2	3011.978027	2549.231201	1.181524071	WT/LoF
22432	K24	3	22432_1039348_1512607_4	1	3152.076172	2763.734375	1.14051343	WT/LoF
22432	K24	3	22432_1039348_1512607_5	1	2686.133301	2539.98877	1.057537471	WT/LoF
22432	K24	3	22432_1039348_1512607_6	16	3398.799805	2923.91333	1.162414689	WT/LoF
22432	K24	3	22432_1039348_1512607_7	9	3489.980957	2918.392578	1.195857262	WT/LoF
22432	K24	3	22432_1039348_1512607_8	2	3314.972168	2966.052979	1.117637544	WT/LoF
22432	K24	3	22432_1039348_1512607_9	4	4679.434082	3976.982666	1.176629238	WT/LoF
22432	K24	4	22432_1039349_1512608_1	1	2721.734375	2431.899902	1.119180264	WT/LoF
22432	K24	4	22432_1039349_1512608_10	1	4459.739258	3857.157715	1.156224243	WT/LoF
22432	K24	4	22432_1039349_1512608_11	4	4762.831543	4078.772949	1.167711859	WT/LoF
22432	K24	4	22432_1039349_1512608_12	2	5110.147461	4305.328125	1.186935656	WT/LoF
22432	K24	4	22432_1039349_1512608_13	12	3403.081299	2963.924805	1.148167218	WT/LoF
22432	K24	4	22432_1039349_1512608_14	1	3156.960449	2960.999268	1.06618076	WT/LoF
22432	K24	4	22432_1039349_1512608_16	3	3125.931152	2880.923096	1.085044983	WT/LoF
22432	K24	4	22432_1039349_1512608_17	3	3362.826416	2993.428223	1.123403057	WT/LoF
22432	K24	4	22432_1039349_1512608_18	3	3702.275391	3453.494141	1.072037548	WT/LoF
22432	K24	4	22432_1039349_1512608_19	1	3217.397705	2829.993164	1.136892395	WT/LoF
22432	K24	4	22432_1039349_1512608_2	3	2826.218994	2418.544678	1.16856183	WT/LoF
22432	K24	4	22432_1039349_1512608_3	42	3316.129395	3188.914063	1.039892995	WT/LoF
22432	K24	4	22432_1039349_1512608_4	5	3381.85376	2544.755127	1.328950564	WT/LoF
22432	K24	4	22432_1039349_1512608_5	49	3768.206055	3372.549805	1.117316651	WT/LoF
22432	K24	4	22432_1039349_1512608_6	1	4742.724609	3906.907227	1.213933255	WT/LoF
22432	K24	4	22432_1039349_1512608_7	8	4372.355469	4079.716309	1.071730272	WT/LoF
22432	K24	4	22432_1039349_1512608_8	1	4197.873535	3800.05249	1.104688303	WT/LoF
22432	K24	4	22432_1039349_1512608_9	1	3910.281494	3576.148193	1.093433852	WT/LoF
22432	L23	1	22432_1039306_1512565_1	2	4104.881836	3024.957031	1.357005007	LoF/LoF
22432	L23	1	22432_1039306_1512565_2	4	5981.552734	3532.607666	1.693240037	LoF/LoF
22432	L23	1	22432_1039306_1512565_3	1	5955.530762	3982.477295	1.495433701	LoF/LoF
22432	L23	2	22432_1039307_1512566_1	1	4084.849854	3221.935059	1.267825012	LoF/LoF
22432	L23	2	22432_1039307_1512566_10	13	6436.866699	5106.985352	1.260404379	LoF/LoF
22432	L23	2	22432_1039307_1512566_11	1	4131.556152	3089.075684	1.337473269	LoF/LoF
22432	L23	2	22432_1039307_1512566_12	5	3997.466309	2944.023682	1.357824101	LoF/LoF
22432	L23	2	22432_1039307_1512566_13	2	3718.463867	2953.533936	1.258988028	LoF/LoF
22432	L23	2	22432_1039307_1512566_14	1	3931.724854	3019.403809	1.302152711	LoF/LoF
22432	L23	2	22432_1039307_1512566_15	1	4594.172852	2899.811279	1.584300635	LoF/LoF
22432	L23	2	22432_1039307_1512566_2	1	4890.135254	2990.027344	1.635481784	LoF/LoF
22432	L23	2	22432_1039307_1512566_3	2	3499.813721	2696.016846	1.298142379	LoF/LoF
22432	L23	2	22432_1039307_1512566_4	4	3859.550781	2857.620605	1.350616934	LoF/LoF
22432	L23	2	22432_1039307_1512566_5	1	6302.683594	4101.599121	1.536640566	LoF/LoF
22432	L23	2	22432_1039307_1512566_6	1	5946.419922	3622.076172	1.641715867	LoF/LoF
22432	L23	2	22432_1039307_1512566_7	2	4366.932129	2954.126709	1.478248078	LoF/LoF
22432	L23	2	22432_1039307_1512566_8	1	4944.607422	2877.02124	1.718655168	LoF/LoF
22432	L23	2	22432_1039307_1512566_9	2	6318.953125	4329.221191	1.459605053	LoF/LoF
22432	L23	3	22432_1039308_1512567_1	1	4046.296631	2539.089111	1.593601663	LoF/LoF
22432	L23	3	22432_1039308_1512567_2	1	3391.967529	2605.722656	1.301737743	LoF/LoF
22432	L23	3	22432_1039308_1512567_3	2	4358.690918	2678.897705	1.627046419	LoF/LoF
22432	L23	3	22432_1039308_1512567_4	2	4230.999512	3076.449219	1.375286641	LoF/LoF
22432	L23	3	22432_1039308_1512567_5	5	5158.092285	3467.855713	1.487401066	LoF/LoF
22432	L23	3	22432_1039308_1512567_6	1	5861.584473	4296.228516	1.364355842	LoF/LoF
22432	L23	3	22432_1039308_1512567_7	2	6124.195801	4290.949219	1.427235674	LoF/LoF
22432	L23	3	22432_1039308_1512567_8	1	5741.016113	3253.113037	1.764776092	LoF/LoF
22432	L23	4	22432_1039309_1512568_1	1	3931.656738	2645.717773	1.486045404	LoF/LoF
22432	L23	4	22432_1039309_1512568_10	7	4203.712402	3026.206299	1.389103051	LoF/LoF
22432	L23	4	22432_1039309_1512568_11	1	7547.791504	3791.775879	1.990568996	LoF/LoF
22432	L23	4	22432_1039309_1512568_12	1	3513.404541	2821.343018	1.245295066	LoF/LoF
22432	L23	4	22432_1039309_1512568_2	2	3451.74585	2958.121582	1.166870852	LoF/LoF
22432	L23	4	22432_1039309_1512568_3	13	5601.671875	3894.383545	1.438397582	LoF/LoF
22432	L23	4	22432_1039309_1512568_4	10	4300.895996	3057.598145	1.406625656	LoF/LoF
22432	L23	4	22432_1039309_1512568_5	3	3773.125732	3081.843262	1.224308121	LoF/LoF
22432	L23	4	22432_1039309_1512568_6	1	5745.9375	3964.564697	1.449323681	LoF/LoF
22432	L23	4	22432_1039309_1512568_7	5	5082.20752	3574.751221	1.421695443	LoF/LoF
22432	L23	4	22432_1039309_1512568_8	2	4098.993164	2802.781006	1.462473577	LoF/LoF
22432	L23	4	22432_1039309_1512568_9	1	5436.980469	3709.48877	1.465695358	LoF/LoF
22432	L24	1	22432_1039342_1512601_1	2	2961.429932	2780.652832	1.065012467	WT/LoF
22432	L24	1	22432_1039342_1512601_10	1	4352.626465	3702.057129	1.175731847	WT/LoF
22432	L24	1	22432_1039342_1512601_11	5	3376.735352	2902.077148	1.163558093	WT/LoF
22432	L24	1	22432_1039342_1512601_12	2	3773.629639	3348.854004	1.126842088	WT/LoF
22432	L24	1	22432_1039342_1512601_13	1	3597.399414	3233.976318	1.112376548	WT/LoF
22432	L24	1	22432_1039342_1512601_14	1	3939.535645	3328.418213	1.183605963	WT/LoF
22432	L24	1	22432_1039342_1512601_2	14	3525.193115	3358.57373	1.049610161	WT/LoF
22432	L24	1	22432_1039342_1512601_3	3	4101.318359	3494.263428	1.173729011	WT/LoF
22432	L24	1	22432_1039342_1512601_4	1	3136.69165	3017.134521	1.039626052	WT/LoF
22432	L24	1	22432_1039342_1512601_5	1	4238.09082	3496.588623	1.212064465	WT/LoF
22432	L24	1	22432_1039342_1512601_6	1	4073.779785	3885.499023	1.048457292	WT/LoF
22432	L24	1	22432_1039342_1512601_7	1	5597.035645	4101.946289	1.364482919	WT/LoF
22432	L24	1	22432_1039342_1512601_8	1	4840.657227	3919.758301	1.234937681	WT/LoF
22432	L24	1	22432_1039342_1512601_9	1	4438.302246	4009.92749	1.106828554	WT/LoF
22432	L24	2	22432_1039343_1512602_1	9	3252.164795	3051.050537	1.065916397	WT/LoF
22432	L24	2	22432_1039343_1512602_10	11	4267.63623	3980.275146	1.072196286	WT/LoF
22432	L24	2	22432_1039343_1512602_11	2	4026.184814	3690.425537	1.090981182	WT/LoF
22432	L24	2	22432_1039343_1512602_13	15	3458.643066	3234.28833	1.069367574	WT/LoF
22432	L24	2	22432_1039343_1512602_14	2	2800.179932	2775.285889	1.008969902	WT/LoF
22432	L24	2	22432_1039343_1512602_15	1	3306.12085	3031.049316	1.090751257	WT/LoF
22432	L24	2	22432_1039343_1512602_16	5	3286.343262	3288.574219	0.999321604	WT/LoF
22432	L24	2	22432_1039343_1512602_17	1	2527.434082	2396.570557	1.054604495	WT/LoF
22432	L24	2	22432_1039343_1512602_18	2	2752.943359	2644.415527	1.041040385	WT/LoF
22432	L24	2	22432_1039343_1512602_19	1	3362.272949	3095.583984	1.086151423	WT/LoF
22432	L24	2	22432_1039343_1512602_2	7	3105.121826	2916.876953	1.064536446	WT/LoF
22432	L24	2	22432_1039343_1512602_3	11	3563.254395	3027.962646	1.176782811	WT/LoF
22432	L24	2	22432_1039343_1512602_4	2	2761.361328	2610.02002	1.057984731	WT/LoF
22432	L24	2	22432_1039343_1512602_5	22	3734.747803	3786.517334	0.98632793	WT/LoF
22432	L24	2	22432_1039343_1512602_6	8	4481.806152	4291.691895	1.044298207	WT/LoF
22432	L24	2	22432_1039343_1512602_7	1	2722.415283	2494.27832	1.091464117	WT/LoF
22432	L24	2	22432_1039343_1512602_8	1	3104.000244	2831.720459	1.096153483	WT/LoF
22432	L24	2	22432_1039343_1512602_9	5	3380.523438	2984.397949	1.132732127	WT/LoF
22432	L24	3	22432_1039344_1512603_1	1	2910.175293	2638.927734	1.102787036	WT/LoF
22432	L24	3	22432_1039344_1512603_10	1	3274.554932	2742.080322	1.194186365	WT/LoF
22432	L24	3	22432_1039344_1512603_11	6	3213.077637	2950.039551	1.089164257	WT/LoF
22432	L24	3	22432_1039344_1512603_12	2	2997.792236	2769.921875	1.082265988	WT/LoF
22432	L24	3	22432_1039344_1512603_13	2	3328.600342	2890.74292	1.151468821	WT/LoF
22432	L24	3	22432_1039344_1512603_14	1	3052.101807	2893.296143	1.054887456	WT/LoF
22432	L24	3	22432_1039344_1512603_2	8	2831.607178	2558.540039	1.106727718	WT/LoF
22432	L24	3	22432_1039344_1512603_3	1	2981.856934	2517.10498	1.184637493	WT/LoF
22432	L24	3	22432_1039344_1512603_4	1	3628.931641	2736.744385	1.326003137	WT/LoF
22432	L24	3	22432_1039344_1512603_5	37	3777.736328	3111.072754	1.214287362	WT/LoF
22432	L24	3	22432_1039344_1512603_6	1	3037.727295	2918.352783	1.040904757	WT/LoF
22432	L24	3	22432_1039344_1512603_7	1	4680.538574	3868.302734	1.20997215	WT/LoF
22432	L24	3	22432_1039344_1512603_8	1	4538.905273	3498.566895	1.297361294	WT/LoF
22432	L24	3	22432_1039344_1512603_9	2	3123.614258	2954.402344	1.057274499	WT/LoF
22432	L24	4	22432_1039345_1512604_1	1	2604.12207	2389.741943	1.089708484	WT/LoF
22432	L24	4	22432_1039345_1512604_10	1	3999.019043	3380.188721	1.183075672	WT/LoF
22432	L24	4	22432_1039345_1512604_11	2	3659.758057	3429.454834	1.06715447	WT/LoF
22432	L24	4	22432_1039345_1512604_12	4	3038.873535	2830.792969	1.073506105	WT/LoF
22432	L24	4	22432_1039345_1512604_13	8	3356.591064	3384.800537	0.991665839	WT/LoF
22432	L24	4	22432_1039345_1512604_14	2	2898.754395	2859.550537	1.013709797	WT/LoF
22432	L24	4	22432_1039345_1512604_15	10	3010.813965	2755.091064	1.092818312	WT/LoF
22432	L24	4	22432_1039345_1512604_16	1	2935.13623	2825.804688	1.03869041	WT/LoF
22432	L24	4	22432_1039345_1512604_17	1	3037.491455	2813.337646	1.079675402	WT/LoF
22432	L24	4	22432_1039345_1512604_2	66	3338.572754	3092.393555	1.079607978	WT/LoF
22432	L24	4	22432_1039345_1512604_3	3	2643.786133	2392.66748	1.104953428	WT/LoF
22432	L24	4	22432_1039345_1512604_4	2	2779.240723	2424.988525	1.146084072	WT/LoF
22432	L24	4	22432_1039345_1512604_5	1	2438.825439	2363.771484	1.031751781	WT/LoF
22432	L24	4	22432_1039345_1512604_7	1	2709.750488	2499.262207	1.084220167	WT/LoF
22432	L24	4	22432_1039345_1512604_8	1	2616.163574	2433.024902	1.075272009	WT/LoF
22432	M23	1	22432_1039310_1512569_1	1	4386.253906	3231.552246	1.357321056	LoF/LoF
22432	M23	1	22432_1039310_1512569_10	2	3618	2890.703125	1.251598605	LoF/LoF
22432	M23	1	22432_1039310_1512569_11	1	7624.261719	4020.419922	1.896384424	LoF/LoF
22432	M23	1	22432_1039310_1512569_12	1	3843.817139	3688.416504	1.042132073	LoF/LoF
22432	M23	1	22432_1039310_1512569_2	1	3423.303467	2868.593506	1.193373498	LoF/LoF
22432	M23	1	22432_1039310_1512569_3	1	3551.188965	2881.058838	1.232598557	LoF/LoF
22432	M23	1	22432_1039310_1512569_4	2	3785.947266	3102.432617	1.220315711	LoF/LoF
22432	M23	1	22432_1039310_1512569_5	2	4089.420654	2914.206543	1.403270699	LoF/LoF
22432	M23	1	22432_1039310_1512569_6	1	3477.213867	2935.45166	1.184558381	LoF/LoF
22432	M23	1	22432_1039310_1512569_7	2	5948.693848	3971.002197	1.498033381	LoF/LoF
22432	M23	1	22432_1039310_1512569_8	2	6623.372559	3482.321289	1.901999273	LoF/LoF
22432	M23	1	22432_1039310_1512569_9	1	4516.13623	3308.867676	1.364858517	LoF/LoF
22432	M23	2	22432_1039311_1512570_1	4	4178.547363	3347.778809	1.24815515	LoF/LoF
22432	M23	2	22432_1039311_1512570_10	2	3987.586914	3019.711182	1.320519306	LoF/LoF
22432	M23	2	22432_1039311_1512570_11	2	6096.277832	3970.915283	1.535232408	LoF/LoF
22432	M23	2	22432_1039311_1512570_12	1	3495.161865	2839.126953	1.231069242	LoF/LoF
22432	M23	2	22432_1039311_1512570_13	2	3588.699219	2692.628174	1.332786775	LoF/LoF
22432	M23	2	22432_1039311_1512570_14	2	3615.733887	2940.794434	1.229509226	LoF/LoF
22432	M23	2	22432_1039311_1512570_15	2	6019.695313	4341.838867	1.386439133	LoF/LoF
22432	M23	2	22432_1039311_1512570_16	1	4343.687988	3609.209473	1.203501216	LoF/LoF
22432	M23	2	22432_1039311_1512570_17	13	4920.48291	3453.592041	1.424743528	LoF/LoF
22432	M23	2	22432_1039311_1512570_18	16	4331.459961	2983.217773	1.451942262	LoF/LoF
22432	M23	2	22432_1039311_1512570_19	1	4909.864258	3778.865479	1.299295856	LoF/LoF
22432	M23	2	22432_1039311_1512570_2	2	3497.822021	3009.206543	1.162373526	LoF/LoF
22432	M23	2	22432_1039311_1512570_3	8	3828.250732	3054.371582	1.253367715	LoF/LoF
22432	M23	2	22432_1039311_1512570_4	2	5201.40918	3786.919434	1.373519894	LoF/LoF
22432	M23	2	22432_1039311_1512570_5	3	3889.812012	2811.364014	1.383603117	LoF/LoF
22432	M23	2	22432_1039311_1512570_6	1	5352.876465	4156.189941	1.287928738	LoF/LoF
22432	M23	2	22432_1039311_1512570_7	13	4916.093262	3519.23291	1.396921826	LoF/LoF
22432	M23	2	22432_1039311_1512570_8	1	5674.967773	3820.041992	1.485577327	LoF/LoF
22432	M23	2	22432_1039311_1512570_9	1	4944.503418	4007.267334	1.233884093	LoF/LoF
22432	M23	3	22432_1039312_1512571_1	7	4083.717041	3057.07959	1.335822938	LoF/LoF
22432	M23	3	22432_1039312_1512571_10	1	4561.605957	3057.404053	1.491986626	LoF/LoF
22432	M23	3	22432_1039312_1512571_11	3	5058.651367	3219.368408	1.57131795	LoF/LoF
22432	M23	3	22432_1039312_1512571_12	1	3721.914551	2905.829102	1.280844269	LoF/LoF
22432	M23	3	22432_1039312_1512571_2	1	3774.624512	2544.686768	1.483335615	LoF/LoF
22432	M23	3	22432_1039312_1512571_3	3	5253.689453	3423.998779	1.534372467	LoF/LoF
22432	M23	3	22432_1039312_1512571_4	1	5678.171875	3921.844971	1.447831803	LoF/LoF
22432	M23	3	22432_1039312_1512571_5	1	5416.644043	4191.01123	1.292443219	LoF/LoF
22432	M23	3	22432_1039312_1512571_6	1	3961.968506	2889.146729	1.371328242	LoF/LoF
22432	M23	3	22432_1039312_1512571_7	1	4241.197266	3485.662842	1.216754878	LoF/LoF
22432	M23	3	22432_1039312_1512571_8	7	4514.902344	3067.780762	1.471716102	LoF/LoF
22432	M23	3	22432_1039312_1512571_9	1	4313.420898	2959.471436	1.457497054	LoF/LoF
22432	M23	4	22432_1039313_1512572_1	13	4185.970215	2786.488281	1.502238586	LoF/LoF
22432	M23	4	22432_1039313_1512572_10	2	6153.96875	4010.125488	1.534607525	LoF/LoF
22432	M23	4	22432_1039313_1512572_11	1	5452.697754	2886.752197	1.888869353	LoF/LoF
22432	M23	4	22432_1039313_1512572_12	1	6743.957031	4659.52832	1.447347579	LoF/LoF
22432	M23	4	22432_1039313_1512572_13	2	4826.288574	3724.506348	1.295819667	LoF/LoF
22432	M23	4	22432_1039313_1512572_14	20	5978.630371	3941.039063	1.517018805	LoF/LoF
22432	M23	4	22432_1039313_1512572_15	1	4678.868652	2670.364258	1.752146224	LoF/LoF
22432	M23	4	22432_1039313_1512572_16	2	6534.370605	4132.300293	1.581291325	LoF/LoF
22432	M23	4	22432_1039313_1512572_17	1	5379.481934	4327.822266	1.242999736	LoF/LoF
22432	M23	4	22432_1039313_1512572_18	23	5523.786621	3779.290771	1.461593446	LoF/LoF
22432	M23	4	22432_1039313_1512572_19	6	3845.778809	2939.295166	1.308401706	LoF/LoF
22432	M23	4	22432_1039313_1512572_20	2	6151.801758	4191.152344	1.467806764	LoF/LoF
22432	M23	4	22432_1039313_1512572_21	6	4481.175781	2893.764648	1.548562626	LoF/LoF
22432	M23	4	22432_1039313_1512572_22	3	4419.909668	3119.51709	1.416857014	LoF/LoF
22432	M23	4	22432_1039313_1512572_23	2	5337.333496	4422.605957	1.206829988	LoF/LoF
22432	M23	4	22432_1039313_1512572_24	1	6183.299316	4091.428955	1.511281116	LoF/LoF
22432	M23	4	22432_1039313_1512572_25	6	4033.418213	2999.373779	1.344753442	LoF/LoF
22432	M23	4	22432_1039313_1512572_26	2	4028.882324	2784.412354	1.446941692	LoF/LoF
22432	M23	4	22432_1039313_1512572_27	1	5024.663574	3301.373291	1.52199195	LoF/LoF
22432	M23	4	22432_1039313_1512572_28	4	4150.286133	2943.009033	1.410218619	LoF/LoF
22432	M23	4	22432_1039313_1512572_29	5	4619.635742	3169.148682	1.457689811	LoF/LoF
22432	M23	4	22432_1039313_1512572_3	1	3983.578369	2927.933838	1.360542481	LoF/LoF
22432	M23	4	22432_1039313_1512572_4	2	4691.816895	2758.340576	1.700956342	LoF/LoF
22432	M23	4	22432_1039313_1512572_5	1	4016.199219	2910.724121	1.379793842	LoF/LoF
22432	M23	4	22432_1039313_1512572_6	11	4363.150879	2743.57666	1.590314914	LoF/LoF
22432	M23	4	22432_1039313_1512572_7	5	3763.378906	2880.305176	1.306590335	LoF/LoF
22432	M23	4	22432_1039313_1512572_8	3	5168.980469	3877.64917	1.333019116	LoF/LoF
22432	M23	4	22432_1039313_1512572_9	8	6103.739258	4340.951172	1.406083371	LoF/LoF
22432	M24	1	22432_1039338_1512597_1	5	3184.035156	3047.063232	1.044952111	WT/LoF
22432	M24	1	22432_1039338_1512597_10	2	4209.884277	3618.216064	1.163524843	WT/LoF
22432	M24	1	22432_1039338_1512597_11	1	3924.913574	3118.843262	1.25845169	WT/LoF
22432	M24	1	22432_1039338_1512597_12	1	3968.335205	3533.61377	1.123024604	WT/LoF
22432	M24	1	22432_1039338_1512597_13	1	3275.327148	2976.721191	1.100313714	WT/LoF
22432	M24	1	22432_1039338_1512597_14	1	4078.057861	3125.375244	1.304821835	WT/LoF
22432	M24	1	22432_1039338_1512597_15	3	3531.901367	3005.649658	1.175087508	WT/LoF
22432	M24	1	22432_1039338_1512597_16	1	3584.353516	2979.945557	1.202825168	WT/LoF
22432	M24	1	22432_1039338_1512597_17	1	3266.554932	3028.864746	1.078475008	WT/LoF
22432	M24	1	22432_1039338_1512597_2	1	3113.130615	2910.80542	1.06950832	WT/LoF
22432	M24	1	22432_1039338_1512597_3	1	3386.43042	2934.638428	1.153951501	WT/LoF
22432	M24	1	22432_1039338_1512597_4	4	3759.282227	3432.580322	1.095176769	WT/LoF
22432	M24	1	22432_1039338_1512597_5	15	4514.966797	3940.092773	1.145903677	WT/LoF
22432	M24	1	22432_1039338_1512597_6	2	3411.235352	3001.760498	1.136411567	WT/LoF
22432	M24	1	22432_1039338_1512597_7	27	4119.530762	4286.873047	0.960964021	WT/LoF
22432	M24	1	22432_1039338_1512597_8	1	3936.470459	3910.529297	1.00663367	WT/LoF
22432	M24	1	22432_1039338_1512597_9	8	4014.775635	4011.983398	1.000695974	WT/LoF
22432	M24	2	22432_1039339_1512598_1	1	3003.615479	2828.715332	1.06183024	WT/LoF
22432	M24	2	22432_1039339_1512598_10	13	4386.240234	4284.26416	1.023802471	WT/LoF
22432	M24	2	22432_1039339_1512598_11	1	3202.54834	2878.390381	1.112617788	WT/LoF
22432	M24	2	22432_1039339_1512598_12	2	3877.330078	3570.404297	1.085963873	WT/LoF
22432	M24	2	22432_1039339_1512598_13	10	3585.943848	3175.482666	1.129259462	WT/LoF
22432	M24	2	22432_1039339_1512598_14	1	3814.749023	2998.536377	1.272203683	WT/LoF
22432	M24	2	22432_1039339_1512598_15	1	3329.996582	3078.465576	1.081706616	WT/LoF
22432	M24	2	22432_1039339_1512598_3	1	3310.607422	3070.356445	1.078248562	WT/LoF
22432	M24	2	22432_1039339_1512598_4	45	3655.903809	3488.561279	1.047968924	WT/LoF
22432	M24	2	22432_1039339_1512598_5	2	2699.521729	2478.185791	1.089313698	WT/LoF
22432	M24	2	22432_1039339_1512598_6	11	3377.48291	2865.087402	1.178841144	WT/LoF
22432	M24	2	22432_1039339_1512598_7	1	3169.838379	2980.957031	1.063362654	WT/LoF
22432	M24	2	22432_1039339_1512598_8	1	4451.29248	4070.550293	1.093535802	WT/LoF
22432	M24	2	22432_1039339_1512598_9	2	3210.296143	2987.683838	1.074509994	WT/LoF
22432	M24	3	22432_1039340_1512599_1	1	2938.361328	2448.312988	1.200157554	WT/LoF
22432	M24	3	22432_1039340_1512599_10	1	9853.027344	5688.780762	1.732010383	WT/LoF
22432	M24	3	22432_1039340_1512599_11	1	3286.67627	2940.872803	1.117585319	WT/LoF
22432	M24	3	22432_1039340_1512599_12	1	5256.542969	3894.069824	1.349884108	WT/LoF
22432	M24	3	22432_1039340_1512599_13	1	3685.053467	3139.056396	1.173936687	WT/LoF
22432	M24	3	22432_1039340_1512599_14	1	4847.822754	3866.804932	1.253702434	WT/LoF
22432	M24	3	22432_1039340_1512599_15	11	3988.824951	3396.691406	1.174326565	WT/LoF
22432	M24	3	22432_1039340_1512599_16	1	5139.109863	4486.273438	1.145518643	WT/LoF
22432	M24	3	22432_1039340_1512599_17	3	3334.723633	2920.626465	1.14178368	WT/LoF
22432	M24	3	22432_1039340_1512599_18	1	3814.437012	3420.058838	1.115313272	WT/LoF
22432	M24	3	22432_1039340_1512599_19	1	3151.72168	3103.739746	1.015459393	WT/LoF
22432	M24	3	22432_1039340_1512599_2	1	2776.939209	2451.378418	1.132807236	WT/LoF
22432	M24	3	22432_1039340_1512599_20	1	3193.580811	2875.510742	1.110613417	WT/LoF
22432	M24	3	22432_1039340_1512599_21	1	3105.656738	2897.957275	1.071670989	WT/LoF
22432	M24	3	22432_1039340_1512599_22	1	3041.960449	2878.116699	1.056927417	WT/LoF
22432	M24	3	22432_1039340_1512599_3	1	2782.42749	2575.853027	1.080196526	WT/LoF
22432	M24	3	22432_1039340_1512599_4	2	2919.971436	2566.188232	1.13786331	WT/LoF
22432	M24	3	22432_1039340_1512599_5	1	2993.727295	2777.496094	1.077851127	WT/LoF
22432	M24	3	22432_1039340_1512599_6	21	3557.507813	2794.276611	1.273140891	WT/LoF
22432	M24	3	22432_1039340_1512599_7	15	3657.673828	2762.69458	1.32395157	WT/LoF
22432	M24	3	22432_1039340_1512599_8	1	3943.553711	3387.467529	1.164159856	WT/LoF
22432	M24	3	22432_1039340_1512599_9	1	4535.946777	4003.588623	1.132970243	WT/LoF
22432	M24	4	22432_1039341_1512600_1	18	3430.544922	2839.317871	1.208228553	WT/LoF
22432	M24	4	22432_1039341_1512600_10	1	4223.773926	3560.08252	1.186425849	WT/LoF
22432	M24	4	22432_1039341_1512600_11	2	3247.400635	2852.463135	1.138454901	WT/LoF
22432	M24	4	22432_1039341_1512600_12	3	3128.295898	2830.037354	1.105390321	WT/LoF
22432	M24	4	22432_1039341_1512600_13	1	3203.854736	2659.831543	1.20453295	WT/LoF
22432	M24	4	22432_1039341_1512600_14	1	2924.439453	2703.074463	1.081893782	WT/LoF
22432	M24	4	22432_1039341_1512600_15	1	3037.309082	2622.193848	1.15830837	WT/LoF
22432	M24	4	22432_1039341_1512600_16	2	3110.051514	2727.097168	1.140425633	WT/LoF
22432	M24	4	22432_1039341_1512600_2	6	3000.227783	2518.02124	1.191502175	WT/LoF
22432	M24	4	22432_1039341_1512600_3	28	3425.640381	3076.799561	1.113377818	WT/LoF
22432	M24	4	22432_1039341_1512600_4	1	2665.692627	2429.786621	1.097089186	WT/LoF
22432	M24	4	22432_1039341_1512600_5	1	3607.162354	3141.648926	1.148174872	WT/LoF
22432	M24	4	22432_1039341_1512600_6	3	2993.651855	2695.776611	1.110497006	WT/LoF
22432	M24	4	22432_1039341_1512600_7	6	4199.090332	3778.075928	1.111436195	WT/LoF
22432	M24	4	22432_1039341_1512600_8	1	4181.136719	3468.225586	1.205555007	WT/LoF
22432	M24	4	22432_1039341_1512600_9	15	3892.28125	3361.785156	1.157801903	WT/LoF
22432	N23	1	22432_1039314_1512573_1	1	4947.858398	3018.229736	1.639324647	LoF/LoF
22432	N23	1	22432_1039314_1512573_10	1	5424.459473	3470.324219	1.563098757	LoF/LoF
22432	N23	1	22432_1039314_1512573_11	1	5475.273926	4034.793701	1.357014592	LoF/LoF
22432	N23	1	22432_1039314_1512573_12	1	3630.968994	3146.603516	1.153932796	LoF/LoF
22432	N23	1	22432_1039314_1512573_13	3	3839.452148	2909.017578	1.319844946	LoF/LoF
22432	N23	1	22432_1039314_1512573_14	1	3766.251953	2752.727539	1.36818915	LoF/LoF
22432	N23	1	22432_1039314_1512573_15	1	3302.5	2700.005859	1.223145494	LoF/LoF
22432	N23	1	22432_1039314_1512573_16	1	3728.595215	2788.759277	1.337008628	LoF/LoF
22432	N23	1	22432_1039314_1512573_17	1	4353.562012	3533.412109	1.232112722	LoF/LoF
22432	N23	1	22432_1039314_1512573_18	5	4049.664063	3011.147949	1.344890431	LoF/LoF
22432	N23	1	22432_1039314_1512573_19	1	3878.675537	2924.076172	1.326461867	LoF/LoF
22432	N23	1	22432_1039314_1512573_2	1	5434.302734	4509.741699	1.205014189	LoF/LoF
22432	N23	1	22432_1039314_1512573_20	1	4081.632324	3007.549561	1.357128866	LoF/LoF
22432	N23	1	22432_1039314_1512573_3	2	4669.57666	3223.706787	1.448511595	LoF/LoF
22432	N23	1	22432_1039314_1512573_4	1	5907.051758	3668.267822	1.610310927	LoF/LoF
22432	N23	1	22432_1039314_1512573_5	2	6121.605957	3455.518799	1.771544683	LoF/LoF
22432	N23	1	22432_1039314_1512573_6	3	5734.218262	4022.321533	1.425599176	LoF/LoF
22432	N23	1	22432_1039314_1512573_7	34	5392.55127	4283.157715	1.259013006	LoF/LoF
22432	N23	1	22432_1039314_1512573_8	1	5774.024902	4117.625	1.402270703	LoF/LoF
22432	N23	1	22432_1039314_1512573_9	1	5322.094238	4433.310547	1.200478555	LoF/LoF
22432	N23	2	22432_1039315_1512574_1	3	4014.707031	2923.473633	1.37326603	LoF/LoF
22432	N23	2	22432_1039315_1512574_10	2	4618.516602	2979.857178	1.549912068	LoF/LoF
22432	N23	2	22432_1039315_1512574_11	1	4560.672852	3167.655273	1.439762998	LoF/LoF
22432	N23	2	22432_1039315_1512574_2	1	3528.72998	2870.434082	1.229336706	LoF/LoF
22432	N23	2	22432_1039315_1512574_3	1	5663.379395	3769.075195	1.502591246	LoF/LoF
22432	N23	2	22432_1039315_1512574_4	4	4222.831543	3238.790283	1.303829879	LoF/LoF
22432	N23	2	22432_1039315_1512574_5	1	3693.472168	2852.661377	1.294746091	LoF/LoF
22432	N23	2	22432_1039315_1512574_6	2	4081.545654	3141.646729	1.29917397	LoF/LoF
22432	N23	2	22432_1039315_1512574_7	6	3940.666992	2892.38623	1.362427656	LoF/LoF
22432	N23	2	22432_1039315_1512574_8	1	4056.505615	2901.04834	1.398289563	LoF/LoF
22432	N23	2	22432_1039315_1512574_9	3	4286.038086	3006.821045	1.425438369	LoF/LoF
22432	N23	3	22432_1039316_1512575_1	12	4805.352539	4069.02417	1.180959448	LoF/LoF
22432	N23	3	22432_1039316_1512575_10	1	5579.341309	3995.339355	1.396462431	LoF/LoF
22432	N23	3	22432_1039316_1512575_11	1	5776.51709	3655.396484	1.580271009	LoF/LoF
22432	N23	3	22432_1039316_1512575_12	2	3891.342529	2967.697266	1.31123298	LoF/LoF
22432	N23	3	22432_1039316_1512575_13	1	4890.660645	3570.105713	1.369892389	LoF/LoF
22432	N23	3	22432_1039316_1512575_14	2	4825.759277	3403.538574	1.41786531	LoF/LoF
22432	N23	3	22432_1039316_1512575_15	1	5775.338379	4159.131836	1.388592285	LoF/LoF
22432	N23	3	22432_1039316_1512575_16	1	3810.483643	2812.706543	1.35473914	LoF/LoF
22432	N23	3	22432_1039316_1512575_17	3	4401.586426	3571.575928	1.232393351	LoF/LoF
22432	N23	3	22432_1039316_1512575_18	1	4413.721191	3092.321045	1.42731661	LoF/LoF
22432	N23	3	22432_1039316_1512575_19	6	4090.386719	3034.66748	1.347886299	LoF/LoF
22432	N23	3	22432_1039316_1512575_2	1	3471.437012	2776.32959	1.250369201	LoF/LoF
22432	N23	3	22432_1039316_1512575_20	1	4208.102539	3105.053955	1.355242968	LoF/LoF
22432	N23	3	22432_1039316_1512575_21	1	4141.483398	2890.442627	1.43281979	LoF/LoF
22432	N23	3	22432_1039316_1512575_3	2	3929.870361	2736.697021	1.435990294	LoF/LoF
22432	N23	3	22432_1039316_1512575_4	7	4219.411621	2891.528564	1.459232211	LoF/LoF
22432	N23	3	22432_1039316_1512575_5	1	3815.673828	2654.721436	1.437316088	LoF/LoF
22432	N23	3	22432_1039316_1512575_6	1	4583.459961	3304.886719	1.386873545	LoF/LoF
22432	N23	3	22432_1039316_1512575_7	1	4601.951172	3048.511963	1.509572942	LoF/LoF
22432	N23	3	22432_1039316_1512575_8	3	4229.681152	3049.709229	1.386912927	LoF/LoF
22432	N23	3	22432_1039316_1512575_9	2	4061.722168	3111.145508	1.30553912	LoF/LoF
22432	N23	4	22432_1039317_1512576_1	6	3956.888916	2869.504395	1.378945062	LoF/LoF
22432	N23	4	22432_1039317_1512576_10	1	8571.375977	4123.140625	2.078846384	LoF/LoF
22432	N23	4	22432_1039317_1512576_11	1	3623.243896	3076.875	1.177572666	LoF/LoF
22432	N23	4	22432_1039317_1512576_12	1	3384.06543	2700.154785	1.253285719	LoF/LoF
22432	N23	4	22432_1039317_1512576_13	14	4120.105469	2929.390869	1.406471739	LoF/LoF
22432	N23	4	22432_1039317_1512576_14	2	3881.407715	3332.638428	1.164665114	LoF/LoF
22432	N23	4	22432_1039317_1512576_15	1	3783.085693	2829.822754	1.336863126	LoF/LoF
22432	N23	4	22432_1039317_1512576_16	2	4260.874023	3125.65625	1.363193417	LoF/LoF
22432	N23	4	22432_1039317_1512576_17	2	4888.986328	2895.030518	1.688751223	LoF/LoF
22432	N23	4	22432_1039317_1512576_2	1	3026.782227	2531.897217	1.19546015	LoF/LoF
22432	N23	4	22432_1039317_1512576_3	4	3282.241943	2848.417725	1.15230358	LoF/LoF
22432	N23	4	22432_1039317_1512576_4	1	6022.939941	3842.559814	1.567429066	LoF/LoF
22432	N23	4	22432_1039317_1512576_5	1	5468.486816	4454.189941	1.227717472	LoF/LoF
22432	N23	4	22432_1039317_1512576_7	1	4229.187988	2937.212646	1.439864422	LoF/LoF
22432	N23	4	22432_1039317_1512576_8	2	7219.724609	3917.380371	1.842998107	LoF/LoF
22432	N23	4	22432_1039317_1512576_9	2	4643.509277	3215.6875	1.444017579	LoF/LoF
22432	N24	1	22432_1039334_1512593_1	1	3010.074707	2794.936279	1.076974359	WT/LoF
22432	N24	1	22432_1039334_1512593_10	7	3451.994873	2974.509521	1.160525743	WT/LoF
22432	N24	1	22432_1039334_1512593_11	2	3406.626221	3079.566406	1.106203203	WT/LoF
22432	N24	1	22432_1039334_1512593_12	1	3454.601318	3250.032471	1.062943632	WT/LoF
22432	N24	1	22432_1039334_1512593_13	2	3778.773438	3406.064209	1.109425192	WT/LoF
22432	N24	1	22432_1039334_1512593_14	12	3634.077881	3174.460449	1.144786	WT/LoF
22432	N24	1	22432_1039334_1512593_15	1	3351.940674	2963.094238	1.131229858	WT/LoF
22432	N24	1	22432_1039334_1512593_16	1	3912.614258	3253.588623	1.202553461	WT/LoF
22432	N24	1	22432_1039334_1512593_2	3	3091.617676	2879.481201	1.073671769	WT/LoF
22432	N24	1	22432_1039334_1512593_3	2	3328.790039	3163.790527	1.052152477	WT/LoF
22432	N24	1	22432_1039334_1512593_4	1	3349.723389	3054.41748	1.09668158	WT/LoF
22432	N24	1	22432_1039334_1512593_5	1	3651.875244	3513.817627	1.039289921	WT/LoF
22432	N24	1	22432_1039334_1512593_6	6	4212.558105	4080.10083	1.032464216	WT/LoF
22432	N24	1	22432_1039334_1512593_7	6	4240.425293	4354.274414	0.97385348	WT/LoF
22432	N24	1	22432_1039334_1512593_8	1	3964.756836	3543.332275	1.118934531	WT/LoF
22432	N24	1	22432_1039334_1512593_9	1	3450.006592	3014.390381	1.144512208	WT/LoF
22432	N24	2	22432_1039335_1512594_1	1	3253.902588	2917.393555	1.115345779	WT/LoF
22432	N24	2	22432_1039335_1512594_10	1	3273.105469	3023.110107	1.082694759	WT/LoF
22432	N24	2	22432_1039335_1512594_11	1	4578.563477	4015.996094	1.140081656	WT/LoF
22432	N24	2	22432_1039335_1512594_12	1	2953.18335	2638.712646	1.119175805	WT/LoF
22432	N24	2	22432_1039335_1512594_13	3	3499.713135	3435.901611	1.018571988	WT/LoF
22432	N24	2	22432_1039335_1512594_14	2	3069.521729	2821.173096	1.088030271	WT/LoF
22432	N24	2	22432_1039335_1512594_15	1	4968.17041	4299.614746	1.155491993	WT/LoF
22432	N24	2	22432_1039335_1512594_16	11	3602.171631	3413.775391	1.055187064	WT/LoF
22432	N24	2	22432_1039335_1512594_17	1	3455.807617	2914.827637	1.185595873	WT/LoF
22432	N24	2	22432_1039335_1512594_18	1	3371.347168	2922.045898	1.153762564	WT/LoF
22432	N24	2	22432_1039335_1512594_19	5	3334.78125	2925.280518	1.139986825	WT/LoF
22432	N24	2	22432_1039335_1512594_2	4	2969.444824	2805.002441	1.058624684	WT/LoF
22432	N24	2	22432_1039335_1512594_20	1	3390.454102	3061.563232	1.107425797	WT/LoF
22432	N24	2	22432_1039335_1512594_3	1	3467.75708	3116.445068	1.112728447	WT/LoF
22432	N24	2	22432_1039335_1512594_4	1	2964.619629	2765.096924	1.072157581	WT/LoF
22432	N24	2	22432_1039335_1512594_5	2	4175.225098	3635.29126	1.148525606	WT/LoF
22432	N24	2	22432_1039335_1512594_6	1	3918.999023	3633.391846	1.078606214	WT/LoF
22432	N24	2	22432_1039335_1512594_7	7	3023.762939	2895.28125	1.044376238	WT/LoF
22432	N24	2	22432_1039335_1512594_8	15	3941.633057	3272.426514	1.20449857	WT/LoF
22432	N24	2	22432_1039335_1512594_9	2	4004.937744	3874.739746	1.03360174	WT/LoF
22432	N24	3	22432_1039336_1512595_1	1	2752.624023	2492.606689	1.104315428	WT/LoF
22432	N24	3	22432_1039336_1512595_10	3	4571.27832	4139.868652	1.10420854	WT/LoF
22432	N24	3	22432_1039336_1512595_11	3	3165.237793	3086.166748	1.025621119	WT/LoF
22432	N24	3	22432_1039336_1512595_12	1	3651.796875	3281.161621	1.112958548	WT/LoF
22432	N24	3	22432_1039336_1512595_13	1	3207.415771	2960.206055	1.083510982	WT/LoF
22432	N24	3	22432_1039336_1512595_14	6	3153.07666	3011.67041	1.046952764	WT/LoF
22432	N24	3	22432_1039336_1512595_15	1	3151.37085	2777.55957	1.134582633	WT/LoF
22432	N24	3	22432_1039336_1512595_16	3	3210.240479	2869.999512	1.11855088	WT/LoF
22432	N24	3	22432_1039336_1512595_2	1	3109.496338	2707.956299	1.14828158	WT/LoF
22432	N24	3	22432_1039336_1512595_3	6	3505.678955	3621.109131	0.968122978	WT/LoF
22432	N24	3	22432_1039336_1512595_4	5	3074.391602	2759.203125	1.114231705	WT/LoF
22432	N24	3	22432_1039336_1512595_5	1	3486.291748	3002.919189	1.160967555	WT/LoF
22432	N24	3	22432_1039336_1512595_6	1	2878.43457	2648.605469	1.086773626	WT/LoF
22432	N24	3	22432_1039336_1512595_7	1	3162.70752	2887.861816	1.095172734	WT/LoF
22432	N24	3	22432_1039336_1512595_8	1	3666.979248	3228.415039	1.135845052	WT/LoF
22432	N24	3	22432_1039336_1512595_9	23	3912.806152	3228.148926	1.212089727	WT/LoF
22432	N24	4	22432_1039337_1512596_1	3	2652.814697	2414.394531	1.098749464	WT/LoF
22432	N24	4	22432_1039337_1512596_10	9	3578.568604	3525.873047	1.014945393	WT/LoF
22432	N24	4	22432_1039337_1512596_11	1	4431.375977	4051.001465	1.093896414	WT/LoF
22432	N24	4	22432_1039337_1512596_12	1	2801.422119	2602.977295	1.076237632	WT/LoF
22432	N24	4	22432_1039337_1512596_13	1	4774.301758	4054.518799	1.177526112	WT/LoF
22432	N24	4	22432_1039337_1512596_14	1	4471.925781	3948.014404	1.132702499	WT/LoF
22432	N24	4	22432_1039337_1512596_15	1	4604.431641	3828.040771	1.202816771	WT/LoF
22432	N24	4	22432_1039337_1512596_16	1	2706.480957	2562.338135	1.056254411	WT/LoF
22432	N24	4	22432_1039337_1512596_17	9	3651.049805	3248.345215	1.123972227	WT/LoF
22432	N24	4	22432_1039337_1512596_19	1	3403.231934	2990.611572	1.1379719	WT/LoF
22432	N24	4	22432_1039337_1512596_2	3	2855.852539	2649.776123	1.077771256	WT/LoF
22432	N24	4	22432_1039337_1512596_20	2	3291.474854	2586.041504	1.272785007	WT/LoF
22432	N24	4	22432_1039337_1512596_21	1	3248.634521	2842.29126	1.142963273	WT/LoF
22432	N24	4	22432_1039337_1512596_22	1	3433.262207	3242.085449	1.058967218	WT/LoF
22432	N24	4	22432_1039337_1512596_23	1	2816.269775	2550.719971	1.104107784	WT/LoF
22432	N24	4	22432_1039337_1512596_24	6	3073.926758	2874.787109	1.069271094	WT/LoF
22432	N24	4	22432_1039337_1512596_25	1	3240.070557	3014.515869	1.074822856	WT/LoF
22432	N24	4	22432_1039337_1512596_26	1	3002.780762	2942.593506	1.020453813	WT/LoF
22432	N24	4	22432_1039337_1512596_3	3	2812.620361	2539.956299	1.107349903	WT/LoF
22432	N24	4	22432_1039337_1512596_4	2	2822.345947	2642.071777	1.068232124	WT/LoF
22432	N24	4	22432_1039337_1512596_5	6	3593.513184	3439.477539	1.044784606	WT/LoF
22432	N24	4	22432_1039337_1512596_6	1	3118.924561	2711.899658	1.150088482	WT/LoF
22432	N24	4	22432_1039337_1512596_7	1	3018.981689	2771.297363	1.089374864	WT/LoF
22432	N24	4	22432_1039337_1512596_8	2	3166.543213	2546.888916	1.243298517	WT/LoF
22432	N24	4	22432_1039337_1512596_9	27	3804.006348	3253.518066	1.169197856	WT/LoF
22432	O23	1	22432_1039318_1512577_1	1	3907.76416	2972.699463	1.3145507	LoF/LoF
22432	O23	1	22432_1039318_1512577_10	1	5135.60498	4237.453613	1.211955445	LoF/LoF
22432	O23	1	22432_1039318_1512577_11	3	4350.249512	3399.374023	1.279720761	LoF/LoF
22432	O23	1	22432_1039318_1512577_12	2	6215.891113	4386.354492	1.417097301	LoF/LoF
22432	O23	1	22432_1039318_1512577_13	1	4658.765625	2982.280762	1.562148569	LoF/LoF
22432	O23	1	22432_1039318_1512577_14	1	4114.634277	3184.203369	1.292202099	LoF/LoF
22432	O23	1	22432_1039318_1512577_15	1	3822.497314	2870.1604	1.331806165	LoF/LoF
22432	O23	1	22432_1039318_1512577_2	1	4120.351074	2875.904053	1.432715069	LoF/LoF
22432	O23	1	22432_1039318_1512577_3	1	3286.989502	2940.974365	1.117653231	LoF/LoF
22432	O23	1	22432_1039318_1512577_4	2	3837.473877	2917.025391	1.315543529	LoF/LoF
22432	O23	1	22432_1039318_1512577_5	3	4940.402832	2927.307373	1.687695278	LoF/LoF
22432	O23	1	22432_1039318_1512577_6	2	4328.929688	3381.682861	1.280111077	LoF/LoF
22432	O23	1	22432_1039318_1512577_7	1	5461.006836	3243.944824	1.683446277	LoF/LoF
22432	O23	1	22432_1039318_1512577_8	4	6015.036133	4223.898926	1.424048311	LoF/LoF
22432	O23	1	22432_1039318_1512577_9	1	3870.337158	3226.739258	1.199457672	LoF/LoF
22432	O23	2	22432_1039319_1512578_1	22	3992.207764	3526.543213	1.13204561	LoF/LoF
22432	O23	2	22432_1039319_1512578_10	1	6105.572266	3726.648682	1.638354668	LoF/LoF
22432	O23	2	22432_1039319_1512578_11	3	4046.740234	2911.754395	1.389794497	LoF/LoF
22432	O23	2	22432_1039319_1512578_12	1	4338.122559	3007.768311	1.442306092	LoF/LoF
22432	O23	2	22432_1039319_1512578_13	1	6524.991211	4125.481934	1.581631265	LoF/LoF
22432	O23	2	22432_1039319_1512578_14	11	4537.891602	3408.103516	1.331500519	LoF/LoF
22432	O23	2	22432_1039319_1512578_15	1	4506.047852	3119.271973	1.444583188	LoF/LoF
22432	O23	2	22432_1039319_1512578_16	1	3934.454102	3007.614502	1.308164361	LoF/LoF
22432	O23	2	22432_1039319_1512578_17	1	4856.818848	3800.268555	1.278019902	LoF/LoF
22432	O23	2	22432_1039319_1512578_18	2	3999.470459	2704.896729	1.478603754	LoF/LoF
22432	O23	2	22432_1039319_1512578_19	3	4725.231445	3095.724609	1.526373319	LoF/LoF
22432	O23	2	22432_1039319_1512578_2	1	3595.374756	2952.584473	1.217704282	LoF/LoF
22432	O23	2	22432_1039319_1512578_20	3	3769.026123	2860.944824	1.317406086	LoF/LoF
22432	O23	2	22432_1039319_1512578_3	1	3864.891357	2796.5979	1.381997518	LoF/LoF
22432	O23	2	22432_1039319_1512578_4	2	3277.277344	2849.156982	1.150262118	LoF/LoF
22432	O23	2	22432_1039319_1512578_5	1	3500.856201	2998.795898	1.167420632	LoF/LoF
22432	O23	2	22432_1039319_1512578_6	1	3241.929199	3042.002441	1.06572209	LoF/LoF
22432	O23	2	22432_1039319_1512578_7	1	3175.227051	2648.051025	1.199080766	LoF/LoF
22432	O23	2	22432_1039319_1512578_8	2	4162.42041	2676.083252	1.555415141	LoF/LoF
22432	O23	2	22432_1039319_1512578_9	12	5134.601074	4156.755371	1.235242543	LoF/LoF
22432	O23	3	22432_1039320_1512579_1	3	3921.544434	2883.028564	1.36021699	LoF/LoF
22432	O23	3	22432_1039320_1512579_10	1	5343.566406	3998.174316	1.336501609	LoF/LoF
22432	O23	3	22432_1039320_1512579_11	1	4327.533203	3155.268799	1.371526003	LoF/LoF
[truncated: 217,450 more rows]
