# Supplementary material for: High-content screening identifies a small molecule that restores AP-4-dependent protein trafficking in neuronal models of AP-4-associated hereditary spastic paraplegia
Source: Nat Commun. 2024 Jan 17;15:584. doi: 10.1038/s41467-023-44264-1 (PMC10794252; doi:10.1038/s41467-023-44264-1)
Supplement: Supplementary file 4 — Source Data [file 41467_2023_44264_MOESM4_ESM.zip › Source_Data_file_8_Fig_S7_S9.xlsx]

## Sheet: Counts_Fig_S7_S9
Ensembl_ID	X1	X4	X7	X10	X13	X16	X19	X22	X25	X28	X31	X34
ENSG00000000003	621	951	633	692	543	690	652	637	517	757	643	793
ENSG00000000005	0	0	0	0	0	0	0	0	0	0	1	0
ENSG00000000419	1600	2038	1475	1747	1152	1512	1343	1542	1261	1769	1443	1674
ENSG00000000457	318	418	434	398	415	451	297	372	281	399	433	394
ENSG00000000460	509	683	729	606	591	531	462	502	406	564	690	598
ENSG00000000938	0	4	0	0	0	0	0	0	2	0	0	1
ENSG00000000971	5	9	10	19	5	7	4	13	7	2	11	8
ENSG00000001036	567	725	653	671	476	459	512	583	409	584	573	622
ENSG00000001084	480	628	603	577	457	527	390	514	403	570	466	594
ENSG00000001167	2566	2962	3324	2501	2796	2908	2344	2868	2312	2771	3377	2748
ENSG00000001460	269	415	412	327	304	365	286	354	216	320	429	343
ENSG00000001461	333	461	446	377	306	326	276	378	251	344	368	336
ENSG00000001497	1449	2214	2445	2020	2340	2221	1750	2086	1551	2148	2074	1895
ENSG00000001561	0	4	3	4	2	3	2	2	2	5	4	1
ENSG00000001617	54	75	118	65	73	74	59	121	77	100	119	69
ENSG00000001626	0	0	0	0	0	0	0	0	0	0	0	0
ENSG00000001629	4035	5173	5658	4292	4855	5130	3727	5027	3897	4934	5625	4884
ENSG00000001630	120	266	230	200	167	263	150	274	149	192	302	318
ENSG00000001631	237	313	245	230	274	238	189	213	188	224	247	266
ENSG00000002016	189	358	285	268	283	313	201	301	187	286	317	287
ENSG00000002079	6	18	7	12	8	11	5	3	3	20	8	8
ENSG00000002330	98	117	104	122	108	70	112	129	100	118	124	177
ENSG00000002549	1041	1473	1210	1072	912	1183	971	1295	1020	1358	1171	1232
ENSG00000002586	1949	2920	2454	2533	1610	1815	1810	2056	1584	2277	2300	2253
ENSG00000002587	0	0	1	0	0	0	0	0	0	0	0	0
ENSG00000002726	0	0	0	1	1	4	1	0	0	0	0	3
ENSG00000002745	4	23	16	29	4	6	4	11	2	11	12	16
ENSG00000002746	3	1	1	0	1	1	1	0	2	1	4	0
ENSG00000002822	2	6	6	2	14	12	4	8	2	10	12	7
ENSG00000002834	2731	4296	3903	3566	3582	3931	3384	4143	2996	4251	4464	3970
ENSG00000002919	1432	2247	1848	1706	1530	1821	1707	1741	1358	2134	1972	1838
ENSG00000002933	1	3	3	7	1	0	4	1	0	2	1	1
ENSG00000003056	1901	2795	2712	2210	2007	2491	2017	2387	1899	2556	2734	2310
ENSG00000003096	8326	10048	10795	8512	9479	10014	8445	9283	8238	10103	11083	9917
ENSG00000003137	38588	60291	53213	43887	50659	48858	47653	44202	37405	49658	49571	41973
ENSG00000003147	1494	2242	2038	1801	1781	1985	1690	1669	1583	2384	1964	2271
ENSG00000003249	823	1270	1206	1025	1098	1058	1040	1076	861	1201	1296	1191
ENSG00000003393	1764	2398	2517	1988	2154	2281	1830	2394	1693	2263	2464	2117
ENSG00000003400	1	0	9	4	7	5	2	7	2	0	10	4
ENSG00000003402	369	574	564	472	587	559	421	586	364	552	571	460
ENSG00000003436	34	51	87	56	39	67	51	91	63	78	62	55
ENSG00000003509	577	852	744	741	684	701	573	609	523	744	616	714
ENSG00000003756	1181	1860	1705	1418	1682	1608	1355	1463	1214	1602	1648	1728
ENSG00000003987	327	383	440	328	398	396	251	353	258	396	392	384
ENSG00000003989	222	346	335	277	205	260	157	227	118	212	240	205
ENSG00000004059	3621	5618	4286	4769	3953	3935	4452	4047	3447	5321	4601	5715
ENSG00000004139	759	1421	1372	1029	1349	1376	976	1434	820	1171	1467	1290
ENSG00000004142	2424	4030	3172	3145	2571	2886	2782	3039	2418	3491	3216	3404
ENSG00000004399	116	164	268	195	77	224	123	252	142	149	203	142
ENSG00000004455	2964	4299	3995	3781	2908	3402	2854	3270	2543	3740	3566	3494
ENSG00000004468	3	3	7	4	2	1	0	5	2	3	4	1
ENSG00000004478	4657	6540	5379	5586	4210	4847	4554	5090	4176	5834	5249	5808
ENSG00000004487	5513	7778	7351	6509	5826	6223	5405	6281	5100	6778	6642	6837
ENSG00000004534	3082	4240	4245	3841	3813	3953	3294	3824	2875	4104	4234	3706
ENSG00000004660	162	294	283	248	225	256	244	219	233	295	238	293
ENSG00000004700	925	1227	1218	1005	933	1179	757	1149	723	926	1287	958
ENSG00000004766	1030	1385	1546	1294	1295	1333	1058	1224	1072	1298	1375	1490
ENSG00000004776	0	6	3	2	5	12	6	5	3	8	7	5
ENSG00000004777	864	1735	1683	1291	1645	1434	1221	1438	942	1508	1498	1463
ENSG00000004779	1647	2392	1690	1891	1230	1620	1533	1703	1461	1822	1707	2252
ENSG00000004799	77	95	89	88	82	68	81	93	60	84	95	85
ENSG00000004809	0	2	0	0	0	0	0	2	0	0	1	0
ENSG00000004838	13	29	53	39	35	41	33	39	22	49	43	35
ENSG00000004846	0	0	0	0	0	0	0	0	0	0	0	0
ENSG00000004848	0	0	0	0	4	4	0	3	2	1	1	2
ENSG00000004864	3094	3973	3726	3449	3111	3386	2921	3293	2765	3678	3879	3701
ENSG00000004866	694	1044	849	931	650	696	672	693	602	821	760	837
ENSG00000004897	3077	4040	3923	3342	3005	3566	2666	3071	2510	3417	3634	3659
ENSG00000004939	0	2	2	1	0	0	0	0	0	1	0	0
ENSG00000004948	0	2	4	4	0	1	0	0	0	0	0	1
ENSG00000004961	768	1101	845	856	724	883	785	800	676	867	922	929
ENSG00000004975	2052	3543	3126	2872	2459	2736	2724	3135	1944	3024	3092	2634
ENSG00000005001	0	0	2	2	3	0	0	2	1	0	7	2
ENSG00000005007	2778	4807	4073	3469	3356	3699	3353	4178	2989	4366	4355	4157
ENSG00000005020	152	109	202	146	149	129	111	151	128	175	156	162
ENSG00000005022	3749	5076	3973	4120	2419	3287	3128	3324	3289	3941	3605	4805
ENSG00000005059	516	654	583	615	341	394	412	452	355	472	482	415
ENSG00000005073	2	3	7	3	1	2	0	3	1	0	4	1
ENSG00000005075	1091	1923	1432	1582	1060	1213	1241	1431	1081	1677	1413	1445
ENSG00000005100	1099	1654	1563	1313	1247	1475	1092	1384	1051	1456	1538	1358
ENSG00000005102	0	0	0	0	0	0	0	0	0	0	0	0
ENSG00000005108	747	808	1098	642	1269	1203	758	1007	880	965	1258	868
ENSG00000005156	878	1341	1358	1106	1149	1239	988	1230	927	1222	1327	1149
ENSG00000005175	1080	1424	1258	1121	1114	1143	1015	1155	991	1317	1251	1379
ENSG00000005187	2	10	6	5	4	6	6	7	4	3	6	5
ENSG00000005189	268	388	339	310	307	244	211	240	272	323	284	290
ENSG00000005194	1844	2816	2200	2244	1874	2097	2054	2111	1867	2569	2311	2559
ENSG00000005206	532	1101	1023	876	1119	985	904	880	604	1075	840	835
ENSG00000005238	971	1680	1356	1290	1532	1583	1487	1438	1170	1639	1704	1536
ENSG00000005243	180	311	236	228	165	207	147	222	144	218	192	227
ENSG00000005249	2391	2695	2565	2310	2063	2517	1915	2279	2084	2717	2546	2648
ENSG00000005302	724	1011	921	885	978	952	855	968	841	1148	1017	996
ENSG00000005339	1275	2287	2803	1651	2597	2451	1613	2517	1557	2190	2709	1701
ENSG00000005379	260	459	439	388	403	429	353	364	252	418	442	404
ENSG00000005381	0	0	0	0	1	0	0	0	0	0	2	0
ENSG00000005421	0	0	5	0	2	2	1	1	2	2	6	0
ENSG00000005436	577	749	684	649	540	655	513	555	491	613	662	653
ENSG00000005448	817	1569	1153	1176	865	1015	1017	1097	840	1282	1142	1115
ENSG00000005469	538	723	636	585	564	567	466	649	496	687	617	726
ENSG00000005471	595	870	874	797	615	740	578	714	489	660	781	715
ENSG00000005483	2228	3210	4178	2631	3508	3658	2427	3315	2181	2859	3819	2445
ENSG00000005486	2640	5059	3865	3841	3314	3653	3605	3862	2898	4817	4060	4478
ENSG00000005513	0	1	0	0	0	0	0	0	0	0	0	0
ENSG00000005700	1925	2421	2579	2028	2102	2444	1703	2391	1674	2238	2543	2315
ENSG00000005801	1291	1880	1662	1469	1612	1691	1333	1462	1263	1846	1718	1788
ENSG00000005810	752	1008	1561	877	1419	1456	757	1521	804	979	1661	958
ENSG00000005812	865	1097	843	833	771	845	796	800	692	907	894	1062
ENSG00000005844	2	3	0	1	0	0	1	1	1	0	0	1
ENSG00000005882	256	415	354	301	308	321	321	304	234	343	360	317
ENSG00000005884	397	687	724	532	673	727	613	745	471	756	784	657
ENSG00000005889	896	1128	1169	891	1111	1232	919	1083	960	1181	1226	1145
ENSG00000005893	1529	2183	2058	1624	1624	1895	1535	1775	1412	1796	1961	1834
ENSG00000005961	27	45	63	40	54	43	38	48	30	52	31	41
ENSG00000005981	0	0	0	0	0	0	0	0	1	0	0	0
ENSG00000006007	1382	2020	1742	1599	1351	1664	1406	1597	1224	1703	1741	1784
ENSG00000006015	822	1768	1215	1269	1105	1146	1259	1219	837	1442	1245	1481
ENSG00000006016	63	241	92	194	71	112	109	157	78	124	85	275
ENSG00000006025	393	832	767	660	931	806	658	659	455	789	655	635
ENSG00000006042	2721	3818	3408	3010	2708	2895	3052	2946	2751	3532	3437	3805
ENSG00000006047	511	914	877	752	1020	952	789	738	658	856	955	813
ENSG00000006059	0	0	0	0	0	0	0	0	0	0	0	0
ENSG00000006062	96	190	191	182	187	199	172	194	139	221	197	186
ENSG00000006071	74	142	188	121	237	142	133	136	99	125	158	122
ENSG00000006116	0	0	0	0	0	0	0	0	0	0	0	0
ENSG00000006118	4659	9178	7857	6789	7533	7267	7553	7835	5455	9237	8346	7843
ENSG00000006125	11085	17036	16743	14548	14736	16477	12450	15275	11608	15827	16295	15989
ENSG00000006128	0	8	0	0	0	1	0	0	0	2	0	0
ENSG00000006194	989	1533	1338	1334	1082	1346	1120	1331	979	1439	1435	1343
ENSG00000006210	32	68	55	47	41	55	49	56	22	56	45	38
ENSG00000006282	764	1474	1253	1186	1224	1169	1114	1105	882	1415	1232	1214
ENSG00000006283	10	16	22	24	27	16	27	27	20	14	19	15
ENSG00000006327	701	1812	964	1348	693	980	845	1192	540	1270	878	959
ENSG00000006377	75	128	107	127	69	69	81	107	58	103	128	77
ENSG00000006432	799	1292	1451	1010	1306	1432	923	1409	843	1236	1474	1080
ENSG00000006451	4805	7305	5360	6089	4333	5730	4377	5653	4344	6394	5816	6306
ENSG00000006453	94	140	118	104	92	65	68	84	94	88	105	89
ENSG00000006459	1076	1424	1676	1140	1470	1619	1010	1558	1008	1270	1714	1314
ENSG00000006468	1607	2269	2012	1741	2124	2464	1681	2149	1743	2369	2274	1854
ENSG00000006530	1008	1393	1238	1214	1054	1206	1018	1132	923	1271	1193	1293
ENSG00000006534	11	20	11	30	29	12	9	19	10	21	23	8
ENSG00000006555	0	0	0	0	0	0	0	0	0	0	0	0
ENSG00000006576	2050	2615	2406	2366	1707	2018	1509	1946	1462	2070	2097	2278
ENSG00000006606	0	2	0	0	0	0	0	2	0	0	0	0
ENSG00000006607	941	1420	1533	1079	1274	1286	1085	1375	977	1251	1467	1145
ENSG00000006611	0	0	0	0	0	0	0	0	0	0	0	0
ENSG00000006625	406	445	388	373	255	279	275	272	254	322	393	457
ENSG00000006634	1438	1780	1640	1638	1060	1221	1153	1244	1073	1490	1393	1498
ENSG00000006638	48	93	71	55	44	44	71	71	43	71	83	73
ENSG00000006652	346	470	350	423	304	373	314	333	259	417	345	453
ENSG00000006659	0	0	0	0	0	0	0	0	0	0	0	0
ENSG00000006695	388	602	536	471	437	489	406	540	367	556	519	505
ENSG00000006704	1053	1877	1697	1509	1227	1323	1286	1336	1066	1454	1452	1516
ENSG00000006712	1805	2758	2271	2253	1816	2143	1952	2153	1657	2530	2383	2425
ENSG00000006715	3802	5081	5064	4021	4562	4942	3739	4615	3565	4681	5192	4544
ENSG00000006740	3	9	9	4	13	27	8	16	11	6	13	6
ENSG00000006744	1290	2169	1955	1655	1595	1704	1552	1650	1338	1828	1851	1885
ENSG00000006747	0	0	0	1	0	0	0	0	0	1	1	0
ENSG00000006756	537	729	708	544	722	736	651	750	639	771	888	721
ENSG00000006757	207	278	271	280	225	258	254	271	229	341	284	264
ENSG00000006788	8	14	13	16	16	18	14	17	13	23	9	20
ENSG00000006831	2358	3494	3128	2681	2576	3009	2289	2928	2219	3138	3236	2820
ENSG00000006837	54	58	54	64	58	60	55	42	45	64	41	65
ENSG00000007001	5	1	6	2	9	6	0	2	2	2	1	4
ENSG00000007038	0	0	0	0	0	0	0	0	0	0	0	0
ENSG00000007047	1574	2555	2225	1995	1732	1868	1799	1982	1501	2083	2314	1951
ENSG00000007062	50	67	70	43	23	37	44	53	24	40	44	56
ENSG00000007080	2354	4073	3201	3255	2208	2897	2959	3337	2478	4025	3298	2957
ENSG00000007129	1	0	2	0	0	0	0	0	1	1	0	0
ENSG00000007168	5707	8136	7997	6464	7241	7812	5801	7579	5508	7141	8570	7573
ENSG00000007171	46	75	74	49	57	49	40	49	32	40	44	34
ENSG00000007174	122	163	132	86	129	137	106	141	126	157	137	137
ENSG00000007202	1924	2800	3139	2159	2853	2901	2171	2902	2091	2519	3399	2649
ENSG00000007216	0	0	0	0	0	0	0	0	0	0	0	0
ENSG00000007237	94	161	133	115	141	152	159	183	134	197	176	160
ENSG00000007255	154	341	268	292	195	236	281	289	210	313	281	279
ENSG00000007264	1	0	0	0	0	0	0	0	2	1	0	0
ENSG00000007306	0	0	0	0	0	0	0	0	0	0	0	0
ENSG00000007312	0	0	0	0	0	0	0	0	0	0	0	0
ENSG00000007314	0	0	0	0	0	0	0	0	0	0	0	0
ENSG00000007341	396	608	549	515	424	532	396	547	464	514	488	452
ENSG00000007350	0	2	1	0	0	0	1	1	0	0	0	0
ENSG00000007372	0	0	2	2	0	0	1	1	0	0	0	0
ENSG00000007376	375	671	570	537	424	501	504	513	392	615	511	696
ENSG00000007384	197	498	452	433	459	401	349	421	238	373	361	373
ENSG00000007392	2078	2969	2670	2676	2472	2626	2367	2359	2054	2978	2475	2692
ENSG00000007402	3743	4866	6934	4144	5826	5211	4904	5412	4378	4732	7361	4559
ENSG00000007516	25	26	36	25	49	48	30	34	24	41	46	45
ENSG00000007520	898	1324	1073	1177	1016	1090	1107	1080	1010	1135	1262	1436
ENSG00000007541	670	1558	1145	1231	1430	1232	1081	1083	770	1438	1167	1445
ENSG00000007545	274	479	383	388	305	376	337	383	250	339	381	380
ENSG00000007866	378	711	748	554	573	585	566	533	330	559	649	557
ENSG00000007908	1	0	1	2	0	2	0	0	1	0	0	0
ENSG00000007923	1161	1914	1679	1466	1437	1621	1259	1614	1185	1667	1867	1498
ENSG00000007933	0	0	0	0	0	0	0	0	0	0	0	0
ENSG00000007944	33	46	41	46	34	37	28	45	24	31	40	39
ENSG00000007952	18	29	10	28	11	15	16	15	16	16	9	20
ENSG00000007968	743	1302	1067	998	681	740	692	717	679	926	922	923
ENSG00000008018	4225	5474	4286	4888	3174	3805	3693	4047	3401	4744	4351	5024
ENSG00000008056	435	701	559	520	676	663	640	620	452	795	812	756
ENSG00000008083	1320	1815	1967	1445	1494	1748	1294	1652	1228	1644	2071	1444
ENSG00000008086	1190	1321	2058	1128	1918	1775	1174	1918	1229	1392	2089	1402
ENSG00000008118	7	5	3	2	1	7	5	3	2	7	1	5
ENSG00000008128	21	33	23	24	27	13	18	34	17	21	29	27
ENSG00000008130	1240	2130	1768	1552	1607	1705	1394	1636	1236	1818	1727	1660
ENSG00000008196	6070	8563	9115	7370	8189	8124	6531	8044	6148	8485	8714	7689
ENSG00000008197	6	13	4	8	6	12	1	6	3	12	17	6
ENSG00000008226	0	4	4	2	1	7	0	4	0	5	4	1
ENSG00000008256	1869	2789	2945	2298	2521	2798	2188	2818	2197	2929	3075	2468
ENSG00000008277	4488	5602	7343	4653	6082	6654	4170	6528	4278	5065	7209	5199
ENSG00000008282	790	993	838	809	677	757	645	729	577	940	769	864
ENSG00000008283	4841	6074	6920	5145	5656	5468	6854	6189	5193	6191	8201	6784
ENSG00000008294	5880	8002	9137	6398	7568	8187	5601	7889	5488	7306	8712	6717
ENSG00000008300	3346	6254	6550	4386	5993	5942	4548	6783	3881	5784	6952	5359
ENSG00000008311	59	73	111	63	80	59	67	75	49	56	72	65
ENSG00000008323	0	1	0	0	0	0	0	2	0	0	1	1
ENSG00000008324	578	737	579	663	437	550	523	526	511	680	532	559
ENSG00000008382	243	317	289	331	261	284	289	300	243	316	369	337
ENSG00000008394	89	112	118	126	53	64	80	109	91	66	97	94
ENSG00000008405	597	763	586	678	587	630	605	604	552	828	666	749
ENSG00000008438	1	6	7	2	12	7	10	15	0	3	8	7
ENSG00000008441	1774	3052	3073	2318	2260	2513	2249	2557	1756	2569	2813	2164
ENSG00000008513	129	235	248	187	147	216	192	242	161	252	227	239
ENSG00000008516	11	5	10	6	5	6	10	7	6	6	12	7
ENSG00000008517	80	178	116	152	80	128	75	105	53	123	102	110
ENSG00000008710	3203	8522	8233	6013	8347	7876	5769	8351	4235	7681	8292	7271
ENSG00000008735	3144	5288	4731	4262	4476	4728	4575	4591	3780	5100	5340	4908
ENSG00000008838	1798	3190	2876	2472	2676	2631	2377	2618	2127	2977	2884	2893
ENSG00000008853	645	907	755	845	716	740	803	778	651	991	896	912
ENSG00000008869	1371	2002	2403	1440	2169	2172	1326	2137	1367	1820	2314	1664
ENSG00000008952	5151	6677	5595	5605	4582	5552	4891	5380	4486	6261	5518	5660
ENSG00000008988	18866	25023	19169	21794	11845	15774	15820	17164	14997	19658	17522	21959
ENSG00000009307	19463	24714	24021	20689	19808	22827	18517	21802	18024	23572	25188	21844
ENSG00000009335	2974	4352	4153	3568	3385	3893	3158	4039	2808	4036	4189	3922
ENSG00000009413	2052	2338	4201	1961	4149	4027	2203	3487	2378	2586	4520	2650
ENSG00000009694	7	3	7	0	4	10	5	9	4	6	6	0
ENSG00000009709	0	0	0	0	0	0	0	0	0	0	0	0
ENSG00000009724	24	46	63	34	60	37	40	46	36	38	42	30
ENSG00000009765	0	0	0	0	0	0	0	0	0	0	0	0
ENSG00000009780	360	418	413	407	331	429	373	377	317	375	376	397
ENSG00000009790	16	13	21	22	17	18	19	14	11	15	17	10
ENSG00000009830	1455	2461	2100	1894	1800	1968	1724	1909	1590	2157	2118	1997
ENSG00000009844	2299	2897	2604	2459	2023	2461	2009	2353	1878	2682	2436	2630
ENSG00000009950	26	40	45	35	26	34	28	30	14	43	29	27
ENSG00000009954	8359	11388	12361	9364	9400	10386	7953	10460	7688	9906	11769	9554
ENSG00000010017	1371	1888	1794	1539	1404	1727	1263	1489	1140	1631	1703	1600
ENSG00000010030	1	1	0	0	1	6	4	10	0	5	0	0
ENSG00000010072	697	1011	945	849	755	805	772	829	722	923	929	964
ENSG00000010165	2125	3249	2828	2544	2339	2674	2241	2757	2270	3014	3072	2869
ENSG00000010219	210	310	239	288	244	253	221	222	189	266	243	287
ENSG00000010244	2732	4018	3175	3174	2836	2853	2494	2564	2252	3275	2803	3383
ENSG00000010256	2715	4477	3493	3531	2579	3054	3058	3307	2590	3778	3610	3781
ENSG00000010270	3215	4225	3443	3601	3135	3415	3155	3179	3065	4006	3596	4177
ENSG00000010278	499	640	765	592	416	523	459	636	396	578	657	449
ENSG00000010282	0	0	2	3	0	0	0	0	0	0	0	0
ENSG00000010292	2990	4359	4333	3540	2840	3094	2757	3335	2485	3246	3638	3426
ENSG00000010295	433	746	716	620	582	640	578	521	425	719	662	570
ENSG00000010310	63	92	105	84	78	67	79	104	50	82	77	77
ENSG00000010318	173	274	300	254	224	214	180	270	180	244	234	235
ENSG00000010319	11	26	19	26	5	22	14	25	6	18	17	24
ENSG00000010322	2573	5182	5114	3934	5114	5023	3946	4495	3194	4738	4927	4537
ENSG00000010327	25	31	86	36	29	57	40	76	35	47	72	26
ENSG00000010361	403	667	567	597	529	554	520	544	406	718	589	636
ENSG00000010379	1	5	0	3	4	6	4	1	7	7	2	4
ENSG00000010404	308	629	832	443	779	755	443	849	431	601	887	603
ENSG00000010438	540	850	592	756	527	644	653	763	730	1105	835	680
ENSG00000010539	590	735	613	605	551	619	554	592	530	747	654	735
ENSG00000010610	7	3	3	7	5	8	4	2	6	8	6	6
ENSG00000010626	224	374	306	323	217	195	223	240	222	327	257	283
ENSG00000010671	0	0	0	1	2	2	0	1	0	0	0	0
ENSG00000010704	1	2	2	2	0	1	2	3	0	3	2	0
ENSG00000010803	750	1306	1163	900	890	886	877	1020	717	966	1066	967
ENSG00000010810	3078	4593	3642	3584	3156	3710	3052	3594	3131	4082	3848	4044
ENSG00000010818	1042	1506	2140	1176	1925	1876	1124	1880	1161	1292	2477	1387
ENSG00000010932	2	5	1	3	4	5	2	4	0	4	1	2
ENSG00000011007	1255	1976	1798	1455	1714	1870	1380	1867	1345	1831	1890	1843
ENSG00000011009	3087	5117	4122	4261	3683	3905	4152	4092	3320	4974	4554	4743
ENSG00000011021	1177	2026	1819	1476	1912	1949	1488	1755	1355	1786	2052	1582
ENSG00000011028	4024	7830	6966	6108	5506	5854	5407	6546	3612	5554	6377	6399
ENSG00000011052	0	0	0	0	0	0	0	0	0	0	0	0
ENSG00000011083	0	0	0	0	0	0	1	0	0	0	1	0
ENSG00000011105	1238	1874	1542	1373	1492	1677	1579	1730	1294	1938	1908	1551
ENSG00000011114	1296	1757	1809	1368	1547	1767	1191	1609	1249	1461	1817	1454
ENSG00000011132	200	407	257	340	288	281	259	324	198	310	326	317
ENSG00000011143	555	986	752	746	593	710	613	718	527	801	767	809
ENSG00000011198	653	867	802	729	683	656	558	634	581	783	800	706
ENSG00000011201	10	11	12	10	6	10	10	7	9	18	10	3
ENSG00000011243	732	1054	1121	907	1064	1024	804	1010	685	1047	984	907
ENSG00000011258	2500	3297	3524	2727	2588	2960	2211	2834	2133	2755	3193	2808
ENSG00000011260	1830	2404	2068	2089	1428	1768	1604	1781	1504	1993	1871	2046
ENSG00000011275	1940	3303	2858	2521	2258	2582	2114	2757	1941	2832	2706	2756
ENSG00000011295	1395	1999	1559	1671	1159	1570	1239	1486	1325	1743	1563	1896
ENSG00000011304	7456	12820	10786	10180	7889	8843	8125	9825	6847	9962	10364	9358
ENSG00000011332	424	647	674	645	553	552	607	518	510	781	644	671
ENSG00000011347	267	395	461	316	396	364	323	382	265	375	429	402
ENSG00000011376	1088	1698	1634	1235	1275	1423	1132	1395	1100	1513	1654	1439
ENSG00000011405	1881	2296	2996	1879	2382	2514	1647	2386	1584	1999	2652	2144
ENSG00000011422	394	639	578	536	369	401	414	441	324	528	507	461
ENSG00000011426	2098	2412	2786	2117	1861	1966	1538	1975	1602	1972	2385	2227
ENSG00000011451	1456	2864	2507	1964	2596	2571	2296	2408	1824	2793	2898	2358
ENSG00000011454	2160	2994	3232	2411	2983	3135	2450	2975	2128	2763	3244	2739
ENSG00000011465	78	103	63	47	67	88	50	51	51	101	38	63
ENSG00000011478	120	257	163	180	134	169	157	157	111	199	172	175
ENSG00000011485	1942	3445	2845	2575	2092	2441	2238	2607	1880	3081	2733	2624
ENSG00000011523	1116	1515	1744	1345	1469	1441	1240	1455	1113	1497	1632	1497
ENSG00000011566	1342	1675	1621	1410	1452	1566	1196	1451	1160	1481	1541	1613
ENSG00000011590	11	11	14	5	13	16	15	20	9	23	15	9
ENSG00000011600	0	0	0	0	0	0	0	0	0	0	0	0
ENSG00000011638	328	451	379	431	306	351	298	367	317	351	381	345
ENSG00000011677	341	492	484	452	447	466	411	388	311	467	434	492
ENSG00000012048	1385	1812	2235	1565	1450	1708	1276	1586	1289	1571	1916	1580
ENSG00000012061	860	1370	1075	1160	916	906	916	1020	734	1175	1101	1191
ENSG00000012124	0	0	0	0	0	0	0	0	0	0	0	0
ENSG00000012171	199	441	387	361	363	292	309	275	188	340	285	344
ENSG00000012174	2660	3626	3659	2927	2843	3394	2630	3225	2430	3410	3532	3502
ENSG00000012211	4	2	6	7	1	5	4	6	6	1	6	6
ENSG00000012223	0	0	1	0	0	0	0	1	0	0	0	0
ENSG00000012232	4683	8157	7393	6225	5713	6279	5453	6628	4643	6853	7355	6273
ENSG00000012504	0	0	0	0	0	0	0	0	0	0	0	0
ENSG00000012660	5912	8693	6791	7189	4834	6292	5282	6041	4951	6978	6400	6981
ENSG00000012779	0	0	0	1	0	3	0	1	0	0	0	1
ENSG00000012817	0	0	0	0	0	1	1	0	0	0	0	0
ENSG00000012822	1243	2105	2220	1740	1987	2156	1577	1962	1291	1898	2049	1695
ENSG00000012963	1690	2312	1802	1901	1539	1652	1518	1587	1391	2016	1756	2030
ENSG00000012983	1412	1767	1893	1552	1803	1892	1415	1649	1354	1757	1821	1766
ENSG00000013016	826	1472	1265	1063	1192	1294	993	1374	885	1365	1514	1283
ENSG00000013275	3373	5429	4133	4026	3148	4082	3641	4067	3661	4840	4238	4297
ENSG00000013288	467	882	853	654	806	872	700	857	546	801	880	726
ENSG00000013293	416	557	651	514	519	578	387	630	328	506	642	431
ENSG00000013297	47	62	138	114	35	102	45	161	71	67	112	84
ENSG00000013306	2029	3597	2894	2992	2714	2665	2808	2827	2159	3455	3022	3290
ENSG00000013364	430	725	594	560	624	683	654	688	489	695	709	677
ENSG00000013374	3243	4863	4241	3881	3521	3940	3368	3885	3027	4298	4191	3871
ENSG00000013375	1360	2094	1899	1519	1388	1888	1240	1788	1149	1609	1730	1710
ENSG00000013392	495	565	549	537	451	576	418	488	346	576	465	559
ENSG00000013441	1229	1832	1581	1720	1688	1594	1256	1326	1184	1631	1439	1603
ENSG00000013503	384	455	448	325	390	486	384	432	353	459	485	478
ENSG00000013523	409	686	661	513	592	566	434	497	314	502	537	574
ENSG00000013561	1789	2366	1867	1835	1729	1977	1663	1758	1595	2086	1846	2451
ENSG00000013563	75	112	112	100	98	110	115	77	54	104	103	104
ENSG00000013573	740	1240	1275	1029	1132	1056	871	1039	691	1092	1056	1052
ENSG00000013583	341	556	428	423	252	381	377	411	341	413	429	435
ENSG00000013588	266	431	300	314	260	284	277	299	226	321	363	314
ENSG00000013619	228	422	433	277	475	438	413	451	350	477	560	459
ENSG00000013725	15	8	10	14	7	6	18	9	12	9	23	7
ENSG00000013810	2084	3111	2678	2564	1850	1851	2017	2008	1727	2358	2424	2459
ENSG00000014123	642	971	849	836	631	790	495	734	494	670	747	720
ENSG00000014138	126	156	142	142	85	113	138	103	109	125	139	197
ENSG00000014164	311	696	545	427	480	460	439	522	318	555	517	465
ENSG00000014216	2470	3888	3612	3071	3360	3514	3599	3673	2981	4086	4139	4068
ENSG00000014257	9	6	11	5	8	5	4	9	2	2	4	6
ENSG00000014641	3268	4228	3274	3747	2579	2944	2916	3098	2636	3928	3306	4118
ENSG00000014824	4753	6289	5773	5351	4730	5505	4564	5169	4113	5884	5958	5565
ENSG00000014914	32	81	68	74	94	79	39	98	54	85	52	68
ENSG00000014919	946	1236	1225	1072	922	1083	882	1021	917	1185	1105	1278
ENSG00000015133	747	1106	1211	791	1360	1170	952	1261	944	1278	1474	1024
ENSG00000015153	867	1071	824	967	764	821	707	771	689	927	833	963
ENSG00000015171	2258	3026	3006	2493	2394	2973	2026	2665	2078	2775	2802	2707
ENSG00000015285	19	35	16	24	25	31	23	46	21	42	26	24
ENSG00000015413	0	0	0	1	1	0	1	0	0	0	3	1
ENSG00000015475	565	860	671	619	524	552	567	641	545	740	595	659
ENSG00000015479	29	36	55	39	48	51	31	28	32	21	39	37
ENSG00000015520	1	4	5	3	3	7	0	0	0	1	3	0
ENSG00000015532	488	981	846	728	705	709	621	791	463	771	764	680
ENSG00000015568	16	14	18	14	6	15	13	12	12	14	18	12
ENSG00000015592	2850	4594	3357	3818	3064	3722	3285	3711	2947	4987	3831	4377
ENSG00000015676	5425	8814	7118	6772	6318	7327	6597	7431	6014	8755	8339	7967
ENSG00000016082	9258	13328	12210	11490	10217	10815	9440	10304	8120	11507	11300	11683
ENSG00000016391	152	248	269	164	238	195	193	261	201	252	277	251
ENSG00000016402	211	255	242	214	170	195	180	161	164	223	206	202
ENSG00000016490	0	0	0	0	0	0	0	0	0	0	0	0
ENSG00000016602	0	0	0	0	0	0	0	0	0	0	0	0
ENSG00000016864	1751	2556	2154	2216	1816	1943	1702	1778	1564	2187	2021	2224
ENSG00000017260	3241	4568	4279	3737	3704	4264	3312	3977	3138	4123	4269	4311
ENSG00000017427	0	0	0	0	1	0	0	0	0	0	0	0
ENSG00000017483	6	15	19	19	8	13	12	18	22	19	14	14
ENSG00000017797	2361	3387	3067	2681	2358	2577	2254	2844	2166	2753	3049	2647
ENSG00000018189	5717	6655	6100	5733	6136	6676	5878	6020	5760	7104	6920	7027
ENSG00000018236	1623	2122	2274	1975	1815	2475	1610	2261	1532	2202	2407	2174
ENSG00000018280	4	6	4	5	3	12	2	3	6	3	6	7
ENSG00000018408	26	22	64	44	25	43	32	70	27	36	48	33
ENSG00000018510	3553	4530	4855	3764	3896	4637	3360	4419	3444	4317	4736	4127
ENSG00000018607	27	17	16	20	28	23	35	19	24	28	21	22
ENSG00000018610	1257	1748	1304	1426	1070	1308	1278	1190	1196	1569	1379	1543
ENSG00000018625	0	2	1	0	1	0	0	0	0	1	1	0
ENSG00000018699	682	972	813	799	739	789	718	826	673	787	828	873
ENSG00000018869	69	105	102	82	120	85	88	93	66	123	113	87
ENSG00000019102	12	19	13	17	15	6	9	11	7	16	17	13
ENSG00000019144	1428	2415	2532	1956	2062	2194	1760	2389	1477	2195	2443	2108
ENSG00000019169	0	0	0	0	0	0	0	0	0	0	0	0
ENSG00000019186	0	0	0	0	2	0	0	0	0	0	0	0
ENSG00000019485	323	527	537	347	520	537	378	576	378	603	601	376
ENSG00000019505	301	289	341	210	306	330	231	278	279	337	367	291
ENSG00000019549	40	48	38	41	30	22	28	30	26	45	58	32
ENSG00000019582	4	3	2	4	0	5	2	1	2	3	3	2
ENSG00000019991	159	279	168	217	141	165	107	119	91	217	104	118
ENSG00000019995	600	918	850	763	697	758	540	689	606	690	783	719
ENSG00000020129	928	1923	1502	1369	1568	1774	1452	1664	1215	1877	1802	1792
ENSG00000020181	580	969	1073	691	792	797	699	929	502	763	958	750
ENSG00000020219	2	2	0	0	0	2	0	0	1	0	1	0
ENSG00000020256	450	847	715	617	630	709	571	677	521	736	796	712
ENSG00000020426	361	480	393	396	307	335	281	338	295	377	360	399
ENSG00000020577	718	1175	1098	951	844	1167	684	1049	608	953	1014	899
ENSG00000020633	5	1	9	5	4	1	8	3	0	2	5	0
ENSG00000020922	1040	1193	1232	1067	855	1010	751	1061	835	1022	1088	990
ENSG00000021300	85	141	130	123	114	125	121	134	78	136	145	97
ENSG00000021355	314	471	430	373	299	309	317	382	297	377	340	394
ENSG00000021461	0	0	0	0	0	0	2	0	0	0	0	0
ENSG00000021488	6	5	5	2	8	6	1	4	8	3	5	2
ENSG00000021574	2843	3473	3295	2906	2800	3176	2606	2943	2548	3465	3223	3365
ENSG00000021645	3	6	15	6	3	8	3	6	9	8	12	8
ENSG00000021762	75	173	155	126	119	120	133	122	103	159	165	150
ENSG00000021776	1546	2078	2493	1695	2184	2346	1559	2219	1540	1870	2548	1891
ENSG00000021826	26	39	25	40	48	38	26	33	21	31	32	53
ENSG00000021852	0	0	0	0	0	0	0	0	0	0	0	0
ENSG00000022267	2235	3292	2826	2510	2477	2477	2262	2390	2002	2816	2725	2934
ENSG00000022277	1746	2107	1817	1762	1417	1711	1585	1796	1566	2074	1960	1946
ENSG00000022355	0	0	0	0	0	0	0	0	0	0	0	0
ENSG00000022556	1	0	3	1	1	0	5	2	3	4	1	1
ENSG00000022567	363	633	528	473	478	490	417	588	359	474	635	531
ENSG00000022840	3565	5212	4261	4270	3762	4190	3659	4059	3453	4854	4364	4851
ENSG00000022976	202	365	284	280	278	275	235	264	216	247	271	308
ENSG00000023041	1167	1357	1284	1260	1195	1255	1106	1152	937	1352	1230	1278
ENSG00000023171	1282	1582	1907	1224	2014	1808	1428	1738	1432	1600	2173	1327
ENSG00000023191	1152	2290	1748	1708	1554	1774	1708	1780	1426	2281	1875	2305
ENSG00000023228	2486	3370	3088	2777	2422	2925	2287	2903	2246	2960	3011	3087
ENSG00000023287	2211	2886	3125	2336	2564	2937	2052	2615	1835	2484	2832	2518
ENSG00000023318	1769	2606	2297	2025	1753	2121	1731	2007	1580	2097	2175	2112
ENSG00000023330	983	1662	1264	1263	1096	1225	1114	1271	994	1381	1281	1317
ENSG00000023445	81	100	130	122	86	93	53	79	45	88	76	81
ENSG00000023516	1957	2608	3352	2237	2888	3155	2054	2985	2183	2760	3215	2562
ENSG00000023572	547	692	490	581	430	473	476	505	452	581	488	650
ENSG00000023608	624	741	570	671	418	471	455	421	427	587	494	720
ENSG00000023697	1052	1217	1179	1208	788	937	793	907	810	1097	1013	1178
ENSG00000023734	6476	8662	6939	7255	5550	6332	6117	6517	5921	7955	6899	8202
ENSG00000023839	3	13	6	14	11	10	4	5	8	20	12	4
ENSG00000023892	11	6	13	6	12	8	10	6	4	7	8	11
ENSG00000023902	2217	2979	2493	2612	2262	2336	2378	2371	2205	2752	2623	2758
ENSG00000023909	564	683	583	585	450	557	442	494	356	606	532	626
ENSG00000024048	1140	1463	1722	1111	1638	1700	982	1679	1068	1417	1719	1427
ENSG00000024422	57	76	149	88	48	96	63	146	98	106	153	67
ENSG00000024526	1240	1402	1543	1312	851	1036	823	1041	889	1128	1185	1179
ENSG00000024862	371	560	423	542	264	390	374	355	333	470	412	473
ENSG00000025039	651	977	944	858	591	682	595	712	492	613	718	793
ENSG00000025156	1067	1242	1212	1120	1030	1044	915	922	816	1191	1065	1233
ENSG00000025293	2164	2856	3024	2386	2304	2505	2149	2475	1962	2500	2824	2536
ENSG00000025423	52	51	34	40	28	45	32	34	24	46	41	41
ENSG00000025434	89	159	90	120	64	81	86	100	83	108	108	114
ENSG00000025708	104	204	193	149	204	144	153	148	102	179	175	153
ENSG00000025770	984	1702	1550	1518	1302	1319	1260	1278	1129	1629	1417	1560
ENSG00000025772	974	1413	1388	1279	1045	1275	1113	1240	961	1436	1359	1381
ENSG00000025796	4647	6159	5612	5313	4396	5647	4250	5301	4033	5527	5409	4979
ENSG00000025800	1946	2848	2329	2340	1963	2326	1963	2276	1784	2423	2405	2141
ENSG00000026025	3209	3845	3218	3443	2212	2646	2551	2806	2534	2868	2881	4038
ENSG00000026036	36	47	63	43	72	59	48	59	39	53	38	27
ENSG00000026103	61	70	72	58	69	57	59	62	46	96	59	89
ENSG00000026297	211	382	390	328	246	297	216	266	177	277	296	315
ENSG00000026508	53	34	123	49	80	84	82	132	101	100	138	105
ENSG00000026559	70	221	113	126	114	159	115	121	89	172	132	198
ENSG00000026652	1450	1867	2301	1580	1986	2112	1495	1920	1373	1716	2236	1831
ENSG00000026751	0	0	0	0	0	0	0	0	0	0	0	0
ENSG00000026950	360	557	619	515	508	558	396	504	345	462	484	454
ENSG00000027001	266	325	305	271	272	299	246	345	286	345	344	324
ENSG00000027075	566	708	557	565	566	605	490	521	619	698	638	733
ENSG00000027644	364	535	796	450	676	549	546	546	347	552	703	402
ENSG00000027697	1591	2152	1786	1777	1246	1715	1356	1475	1283	1744	1645	1749
ENSG00000027847	394	814	638	603	562	598	550	617	445	653	687	643
ENSG00000027869	0	1	3	0	1	2	0	2	0	2	3	0
ENSG00000028116	10	9	8	13	4	11	3	11	9	4	10	4
ENSG00000028137	10	11	15	11	6	20	10	23	10	16	17	11
ENSG00000028203	2891	3777	3410	3266	3138	3510	2842	3401	2734	3567	3793	3532
ENSG00000028277	103	158	123	137	185	185	163	173	185	275	192	154
ENSG00000028310	1662	2782	2423	2104	2172	2170	1999	2195	1797	2486	2343	2421
ENSG00000028528	2496	3700	3494	2925	3074	3390	2660	3236	2335	3338	3511	3087
ENSG00000028839	814	989	724	903	727	756	714	684	717	944	791	1114
ENSG00000029153	316	435	340	395	248	263	267	312	273	334	357	346
ENSG00000029363	5733	7146	7485	5864	7158	7437	5538	7062	5857	7289	7801	6937
ENSG00000029364	3423	4984	4153	3874	3733	4254	3461	3945	3165	4423	4399	4506
ENSG00000029534	345	816	752	599	600	725	513	918	544	889	867	729
ENSG00000029559	0	0	0	0	0	0	0	0	0	0	0	0
ENSG00000029639	390	539	445	406	314	380	312	402	307	439	498	424
ENSG00000029725	1598	2036	2206	1769	1685	2041	1497	1982	1485	1992	2203	2058
ENSG00000029993	5315	6459	5937	5448	4012	4620	4510	4710	4381	5483	5284	5159
ENSG00000030066	2426	3233	3459	2739	2870	2938	2414	2958	2317	2851	3401	2972
ENSG00000030110	219	342	241	298	267	311	261	259	198	310	282	285
ENSG00000030304	0	1	2	0	0	0	0	0	0	2	1	1
ENSG00000030419	68	101	133	89	100	112	63	103	78	108	113	67
ENSG00000030582	2090	3956	3516	3115	3009	3119	3226	3148	2275	3761	3463	3533
ENSG00000031003	1514	1766	1904	1414	2010	2217	1466	1833	1517	1890	2170	1900
ENSG00000031081	3135	4697	5640	3431	4772	4661	3620	5101	3265	4160	5708	3981
ENSG00000031691	380	443	390	439	294	338	292	272	301	333	286	393
ENSG00000031698	3566	7071	4718	5434	3609	5099	3959	5137	3519	6084	4678	5995
ENSG00000031823	1207	2010	1677	1470	1446	1555	1477	1570	1278	1942	1833	1626
ENSG00000032219	1205	1486	1413	1387	1266	1381	1197	1256	1131	1498	1379	1427
ENSG00000032389	987	1806	1333	1366	1065	1292	1195	1356	1232	1674	1421	1542
ENSG00000032444	1257	2709	2059	1747	1756	1874	1906	1868	1454	2294	2074	2205
ENSG00000032742	810	1063	929	868	790	822	675	818	663	977	916	996
ENSG00000033011	235	492	337	353	341	383	352	390	301	490	361	414
ENSG00000033030	897	1381	1199	1136	881	1113	931	1032	762	1190	1114	979
ENSG00000033050	478	706	499	472	385	519	452	439	432	565	516	674
ENSG00000033100	1570	3090	2613	2337	2205	2433	2031	2355	1536	2620	2390	2234
ENSG00000033122	40	31	30	55	63	36	50	42	38	54	36	51
ENSG00000033170	753	1063	844	852	825	860	656	773	647	933	830	909
ENSG00000033178	2536	2864	3188	2609	2654	2956	2222	2600	2070	2638	2881	2811
ENSG00000033327	5155	8679	9366	6352	7538	9040	5771	8816	5354	8008	9463	6746
ENSG00000033627	2712	4274	3895	3480	3746	3894	3289	3677	2758	3990	4011	3619
ENSG00000033800	800	1048	1309	826	892	1074	769	1003	651	814	1118	907
ENSG00000033867	2771	3332	4408	3143	3554	3625	2713	3393	2610	3032	4014	3256
ENSG00000034053	1959	2809	2839	2284	2399	2416	2182	2546	2063	2928	2871	2894
ENSG00000034152	204	295	293	277	215	246	240	273	230	323	293	307
ENSG00000034239	8	18	11	25	6	9	5	12	3	10	8	12
ENSG00000034510	29449	37744	31047	32324	21008	26469	28796	26961	25602	29882	30734	33980
ENSG00000034533	196	256	244	191	211	258	225	221	176	303	219	256
ENSG00000034677	1440	1912	1964	1732	1779	1937	1461	1811	1344	1951	2039	1796
ENSG00000034693	164	193	197	172	131	159	124	174	134	190	175	216
ENSG00000034713	3929	5369	4070	4552	3178	3905	3742	3873	3340	4697	4060	5205
ENSG00000034971	0	0	0	0	0	0	0	0	0	0	0	0
ENSG00000035115	734	979	1063	865	1083	1116	751	1007	703	1068	1079	850
ENSG00000035141	1656	2137	1675	1909	1322	1565	1593	1540	1460	1885	1593	1962
ENSG00000035403	1533	2444	2450	2054	1868	2269	1571	2368	1431	2028	2267	2223
ENSG00000035499	546	701	608	579	329	386	354	415	398	454	499	603
ENSG00000035664	18	21	22	27	13	20	13	13	9	24	19	15
ENSG00000035681	796	1066	1030	935	839	1066	775	1036	790	1029	963	970
ENSG00000035687	1514	1839	1715	1576	1499	1678	1380	1753	1363	1902	1806	1875
ENSG00000035720	1	0	0	0	0	2	1	4	2	0	0	0
ENSG00000035862	20318	31948	24602	26514	19637	22194	20330	20649	19048	26431	22705	27956
ENSG00000035928	2238	3083	3099	2538	2244	2602	2097	2507	1959	2645	2809	2605
ENSG00000036054	1027	1425	1170	1199	1004	1270	882	1127	924	1162	1219	1169
ENSG00000036257	1982	2583	2392	2118	2056	2413	1783	2178	1797	2258	2519	2246
ENSG00000036448	23	39	27	25	21	23	19	27	29	36	26	34
ENSG00000036473	5	2	6	4	2	3	0	3	2	6	2	5
ENSG00000036530	9	31	30	20	10	20	23	16	8	26	31	18
ENSG00000036549	1291	1825	1825	1406	1529	1796	1250	1678	1253	1650	1760	1673
ENSG00000036565	226	283	301	238	272	295	294	247	224	260	318	318
ENSG00000036672	91	140	105	150	94	124	112	104	67	88	145	118
ENSG00000036828	0	1	1	1	0	6	2	0	2	1	3	1
ENSG00000037042	148	265	278	239	269	270	170	226	156	241	232	217
ENSG00000037241	546	820	710	690	445	557	592	621	483	769	688	772
ENSG00000037280	33	64	60	60	37	33	29	38	30	49	36	43
ENSG00000037474	2273	3137	2909	2461	2452	2795	2221	2775	2298	2851	2959	2753
ENSG00000037637	804	1297	1190	945	984	1134	952	1085	767	1320	1188	1085
ENSG00000037749	3239	4330	4073	3366	3487	3846	3146	3694	2837	3980	4101	3875
ENSG00000037757	211	399	399	375	363	349	345	334	251	326	350	378
ENSG00000037897	176	347	217	237	216	263	182	223	174	270	224	299
ENSG00000037965	266	413	322	330	253	294	258	235	221	384	318	294
ENSG00000038002	372	573	472	493	419	447	426	386	356	554	442	495
ENSG00000038210	243	341	261	299	223	243	187	254	171	277	220	259
ENSG00000038219	2641	3874	4294	2929	3700	4005	2826	3958	2694	3609	4269	3224
ENSG00000038274	2118	2663	2375	2383	1656	2109	1805	2106	1653	2224	2261	2402
ENSG00000038295	2	2	6	4	1	7	2	7	2	5	2	3
ENSG00000038358	1301	2443	2515	1796	2206	2309	1814	2199	1452	2094	2454	2092
ENSG00000038382	3890	6098	6709	4654	6032	6589	4299	6503	4407	5789	7063	5235
ENSG00000038427	17237	21536	40391	17635	35161	32959	17253	32393	17710	20250	36429	22001
ENSG00000038532	1086	1759	1728	1399	1491	1615	1221	1701	1125	1606	1804	1509
ENSG00000038945	0	0	2	4	0	0	1	2	0	0	0	0
ENSG00000039068	0	0	0	0	0	0	0	0	0	0	0	0
ENSG00000039123	1985	2389	2475	2010	2178	2362	1722	2348	1738	2137	2430	2245
ENSG00000039139	20	19	24	12	22	24	37	21	26	37	28	29
ENSG00000039319	1889	2280	3028	1865	2412	2474	1738	2450	1660	1869	2724	2101
ENSG00000039523	1064	1858	1658	1590	1634	1712	1408	1589	1171	1598	1618	1586
ENSG00000039537	5	8	9	3	7	7	4	18	3	6	2	2
ENSG00000039560	706	1137	1064	824	695	850	538	888	599	787	866	856
ENSG00000039600	7	22	18	16	5	7	8	11	10	3	16	12
ENSG00000039650	733	1400	1276	1114	1234	1111	963	1126	729	1288	1175	996
ENSG00000039987	0	1	1	3	0	3	3	0	4	5	0	0
ENSG00000040199	423	542	593	448	526	541	397	473	407	515	591	501
ENSG00000040275	1064	1458	1370	1237	973	1092	977	1089	926	1287	1217	1307
ENSG00000040341	2990	3654	3288	3009	3058	3263	2921	2869	2615	3542	3370	3431
ENSG00000040487	317	630	463	458	385	454	473	525	358	628	545	538
ENSG00000040531	445	608	535	500	546	560	474	519	378	517	526	487
ENSG00000040608	82	230	150	140	164	137	153	128	128	188	183	178
ENSG00000040633	2010	2975	2353	2318	2225	2469	2475	2404	2181	3057	2847	2780
ENSG00000040731	0	0	0	0	1	0	0	0	0	0	0	0
ENSG00000040933	1245	1927	1957	1490	1637	1867	1290	1703	1348	1629	1842	1635
ENSG00000041353	1346	1595	1833	1523	1487	1582	1164	1789	1303	1630	1910	1715
ENSG00000041357	5553	6828	5672	6064	4321	5193	4755	5232	4726	6221	5665	5704
ENSG00000041515	568	833	691	669	459	551	523	646	471	722	704	674
ENSG00000041802	1032	1587	1286	1168	1110	1322	1078	1271	1055	1354	1379	1376
ENSG00000041880	131	297	270	244	239	251	210	221	211	264	213	238
ENSG00000041982	2819	8444	4818	4931	6673	9638	4511	8972	4701	9453	6721	7752
ENSG00000041988	287	514	424	426	328	388	335	362	317	481	401	439
ENSG00000042062	7	17	10	14	21	21	13	14	11	22	15	17
ENSG00000042088	626	861	818	825	589	664	517	674	531	739	793	732
ENSG00000042286	55	108	87	71	81	90	95	79	83	91	75	96
ENSG00000042304	0	0	0	0	0	0	0	0	0	0	0	0
ENSG00000042317	333	425	359	317	289	338	334	318	270	396	338	397
ENSG00000042429	99	123	77	112	102	94	101	86	99	74	93	119
ENSG00000042445	587	1006	874	830	754	881	743	816	577	929	876	905
ENSG00000042493	16	18	49	26	16	25	24	36	27	40	34	24
ENSG00000042753	3075	4830	3679	3708	2697	3134	3527	3653	2983	4400	3782	4274
ENSG00000042781	4	6	6	3	3	10	9	2	16	2	6	6
ENSG00000042813	0	0	0	0	0	0	0	0	0	0	0	0
ENSG00000042832	10	9	16	10	25	12	13	11	15	30	22	32
ENSG00000042980	0	0	0	2	0	1	0	0	0	0	1	1
ENSG00000043039	1	0	0	0	0	0	0	0	0	0	1	0
ENSG00000043093	1295	1653	1518	1584	1202	1515	1276	1261	1122	1521	1427	1522
ENSG00000043143	679	1132	1223	833	889	991	857	1056	753	970	1251	969
ENSG00000043355	0	0	0	1	2	0	0	0	0	0	0	0
ENSG00000043462	0	0	0	0	0	0	0	0	0	1	3	0
ENSG00000043514	358	558	471	492	381	430	365	422	339	479	452	481
ENSG00000043591	1	1	2	0	0	1	1	1	0	0	1	0
ENSG00000044012	0	0	0	0	0	0	0	0	0	0	0	0
ENSG00000044090	1119	2025	1674	1437	1662	1730	1436	1636	1257	1925	1771	1884
ENSG00000044115	7958	10373	10829	8592	8247	8781	7715	8848	6951	8681	10177	9211
ENSG00000044446	437	666	820	524	825	800	533	728	482	667	838	656
ENSG00000044459	914	1206	1395	1044	970	1174	851	1155	849	1093	1300	1014
ENSG00000044524	0	0	0	0	0	0	0	0	0	0	0	0
ENSG00000044574	22961	27444	27945	21353	21087	22207	23923	23074	21314	25306	28317	26539
ENSG00000046604	9	7	5	6	1	1	2	1	0	0	5	1
ENSG00000046647	480	663	679	585	542	591	519	559	390	683	551	657
ENSG00000046651	916	1331	1342	1297	1187	1268	969	1121	882	1077	1208	1149
ENSG00000046653	400	507	443	392	382	452	401	400	345	418	430	449
ENSG00000046774	9	27	12	20	19	24	11	33	28	28	17	32
ENSG00000046889	3	8	19	8	1	11	1	15	5	6	15	8
ENSG00000047056	747	1272	1260	1082	1074	1236	945	1168	843	1278	1318	1147
ENSG00000047188	1070	1415	1521	1212	1372	1471	1058	1361	982	1271	1463	1333
ENSG00000047230	1422	1822	1877	1513	1656	1781	1374	1668	1306	1715	1911	1671
ENSG00000047249	1463	1948	1590	1531	1447	1645	1409	1549	1365	1891	1634	1825
ENSG00000047315	5571	7292	7492	6173	6180	6799	5339	6800	5015	6569	7352	6877
ENSG00000047346	552	744	884	560	722	780	535	766	505	736	760	759
ENSG00000047365	0	0	1	0	0	0	0	0	0	0	1	0
ENSG00000047410	5306	7486	10568	6118	8825	9299	5503	8805	5363	6973	9562	7009
ENSG00000047457	0	1	4	3	3	3	3	4	6	0	4	3
ENSG00000047578	471	847	881	641	870	886	648	841	545	758	893	736
ENSG00000047579	372	447	338	405	290	325	348	356	325	440	401	409
ENSG00000047597	1	5	6	3	2	8	1	6	2	5	2	4
ENSG00000047617	2	1	0	0	2	0	0	1	1	0	0	2
ENSG00000047621	629	886	820	676	703	721	611	774	661	842	710	852
ENSG00000047634	474	657	606	522	420	420	406	475	368	507	512	515
ENSG00000047644	489	842	873	655	713	700	564	739	452	653	715	687
ENSG00000047648	10	41	31	41	20	28	26	37	22	29	30	25
ENSG00000047662	5	11	7	10	6	8	10	3	8	10	12	15
ENSG00000047849	6583	11757	11856	8878	10011	10924	8262	10500	7249	9831	11393	9198
ENSG00000047932	1517	1863	1799	1638	1360	1727	1271	1566	1295	1694	1668	1813
ENSG00000047936	0	0	0	0	0	0	0	0	0	0	0	0
ENSG00000048028	615	897	918	735	754	786	598	760	584	763	805	754
ENSG00000048052	572	678	899	715	740	626	474	653	406	567	692	582
ENSG00000048140	2606	3872	3303	3054	2905	3194	3024	3295	2575	3842	3337	3368
ENSG00000048162	437	571	416	436	420	424	356	430	389	448	431	497
ENSG00000048342	454	614	594	439	670	673	574	622	472	648	673	662
ENSG00000048392	1724	2155	2008	1915	1441	1728	1219	1654	1228	1695	1690	1709
ENSG00000048405	677	927	1000	759	943	1030	690	960	614	789	1034	867
ENSG00000048462	0	0	0	0	0	0	0	0	0	0	0	0
ENSG00000048471	570	846	955	612	773	796	645	939	583	759	1051	693
ENSG00000048540	233	165	209	210	124	132	130	158	147	182	195	160
ENSG00000048544	1443	1998	1450	1618	1206	1498	1303	1380	1320	1667	1625	1725
ENSG00000048545	10	12	11	11	3	14	10	9	10	7	13	11
ENSG00000048649	4249	5378	6384	4551	5468	5869	4064	5878	4245	5314	6507	4961
ENSG00000048707	2837	3669	5030	3537	2959	3151	2190	3427	1805	2449	3869	2628
ENSG00000048740	136	174	140	126	145	238	123	182	109	195	178	178
ENSG00000048828	1987	2944	2707	2418	2307	2388	1930	2447	1797	2562	2613	2703
ENSG00000048991	1407	2157	2433	1626	2059	2102	1338	1916	1369	1816	2304	1668
ENSG00000049089	84	118	132	103	70	77	73	101	33	80	71	103
ENSG00000049130	539	681	668	586	382	549	334	475	300	415	457	437
ENSG00000049167	517	667	587	576	483	513	477	507	476	629	520	605
ENSG00000049192	283	411	517	335	379	416	306	407	286	325	430	351
ENSG00000049239	1404	2412	2254	1762	1954	2065	1667	2293	1593	2052	2471	2033
ENSG00000049245	1678	2404	2033	2044	1934	1888	1660	1884	1589	2160	2025	2048
ENSG00000049246	195	269	366	230	292	256	195	246	201	210	311	240
ENSG00000049247	0	1	0	0	0	0	0	1	0	0	1	0
ENSG00000049249	79	229	115	214	54	122	57	128	42	111	68	110
ENSG00000049283	5	21	17	14	37	16	16	19	15	20	22	13
ENSG00000049323	329	547	557	390	319	414	294	424	288	374	459	383
ENSG00000049449	198	341	249	272	167	234	211	246	150	277	205	330
ENSG00000049540	1166	2119	1874	1507	1557	1633	1847	1932	1363	2008	2233	1943
ENSG00000049541	1962	2912	2170	2519	1576	1817	1815	2103	1800	2528	2254	2524
ENSG00000049618	2392	3530	3897	2551	3159	3352	2554	3382	2500	3034	3729	2855
ENSG00000049656	3288	5124	3961	3773	3669	3814	3691	3992	3287	4442	4319	4814
ENSG00000049759	820	1039	1182	901	1032	1059	764	925	835	946	1156	927
ENSG00000049768	9	13	6	7	11	17	8	18	6	22	10	17
ENSG00000049769	221	386	249	314	259	280	284	314	269	376	342	398
ENSG00000049860	1449	2023	1592	1732	1128	1394	1233	1386	1014	1440	1523	1674
ENSG00000049883	294	421	389	349	357	363	292	355	316	418	415	400
ENSG00000050030	6	16	14	12	7	15	8	23	15	29	17	12
ENSG00000050130	1512	1890	1720	1666	1557	1557	1514	1515	1472	1835	1756	1839
ENSG00000050165	3089	4395	4602	3740	3821	4392	3612	4144	3157	4075	4908	4229
ENSG00000050327	0	0	0	1	0	0	0	0	0	0	0	0
ENSG00000050344	243	261	305	236	183	229	198	243	165	171	254	297
ENSG00000050393	2047	2599	2551	2259	2015	2409	2006	2330	2066	2454	2678	2545
ENSG00000050405	2258	2577	2814	2275	2483	2682	2371	2633	2394	3019	2952	2781
ENSG00000050426	710	1313	1014	984	730	865	763	805	642	1005	863	1020
ENSG00000050438	6745	8397	10947	6658	11382	11752	8038	10785	8802	10416	13067	8891
ENSG00000050555	0	1	1	1	2	3	1	2	2	1	1	1
ENSG00000050628	45	37	33	23	73	51	41	49	77	61	69	42
ENSG00000050730	2	1	6	2	3	6	2	2	1	3	8	3
ENSG00000050748	1926	2420	2144	1843	2325	2362	2055	2171	2326	2582	2614	2559
ENSG00000050767	12	11	26	24	18	23	19	14	9	7	23	25
ENSG00000050820	1845	3648	2927	2541	2797	2833	2949	2889	2210	3448	3238	3259
ENSG00000051009	532	1116	1027	874	958	948	770	889	629	950	927	961
ENSG00000051108	1422	2875	1791	2081	1549	1877	1592	1911	1419	2333	1946	2373
ENSG00000051128	330	492	465	461	374	424	419	472	353	407	567	477
ENSG00000051180	897	1319	1046	1006	572	751	680	811	713	983	988	879
ENSG00000051341	448	546	695	456	438	502	279	486	374	423	555	470
ENSG00000051382	439	620	645	539	465	486	430	526	364	479	591	517
ENSG00000051523	1177	2076	1642	1880	1247	1337	1549	1682	961	1596	1770	1632
ENSG00000051596	805	1383	1114	1082	758	945	882	990	776	1166	1054	1060
ENSG00000051620	818	1040	935	949	885	974	961	1001	1023	1085	1093	1172
ENSG00000051825	782	1013	1159	839	838	866	638	917	543	818	961	841
ENSG00000052126	651	1066	900	860	807	915	635	845	600	796	921	937
ENSG00000052344	0	3	0	0	0	1	2	1	3	2	0	3
ENSG00000052723	2159	2778	2494	2267	1976	2369	1847	2087	1664	2324	2529	2417
ENSG00000052749	1093	2436	1489	1693	1419	1606	1363	1730	1226	1989	1581	1830
ENSG00000052795	1139	1507	1706	1224	1246	1401	1110	1400	1035	1235	1556	1351
ENSG00000052802	3183	3858	2837	3233	2473	3252	2651	3094	2830	3698	3286	3813
ENSG00000052841	1879	2680	2745	2285	2446	2529	1925	2405	1666	2363	2625	2292
ENSG00000052850	0	6	8	11	2	2	0	11	1	12	5	5
ENSG00000053108	16	28	64	24	63	45	30	36	37	44	62	33
ENSG00000053254	1569	2171	2911	1836	1895	2172	1431	2060	1269	1634	2352	1625
ENSG00000053328	24	18	19	20	12	20	14	16	13	24	31	16
ENSG00000053371	634	946	766	787	714	778	859	838	697	966	976	1061
ENSG00000053372	1311	1979	1563	1610	1225	1347	1384	1430	1251	1824	1514	1915
ENSG00000053438	5820	7032	7397	6035	5174	5102	6117	5212	5838	6484	7236	6556
ENSG00000053501	257	500	366	447	348	379	405	440	339	468	446	457
ENSG00000053524	168	268	280	177	288	328	175	291	236	315	325	261
ENSG00000053702	59	127	111	98	61	79	83	79	57	85	63	69
ENSG00000053747	11	26	42	26	12	23	15	34	24	28	27	14
ENSG00000053770	1849	2484	2367	2116	2096	2336	1879	2170	1656	2428	2448	2390
ENSG00000053900	697	924	808	787	832	847	672	723	613	781	739	822
ENSG00000053918	51	113	97	68	62	55	48	53	75	73	85	74
ENSG00000054116	1332	1906	1585	1730	1142	1418	1280	1530	1257	1708	1505	1611
ENSG00000054118	4330	5954	6095	5083	5042	5487	4410	5518	4305	5439	5970	4777
ENSG00000054148	458	636	507	521	477	475	519	454	465	555	457	692
ENSG00000054179	5	10	5	8	15	8	11	16	2	10	5	8
ENSG00000054219	3	2	3	3	2	3	2	3	2	2	5	0
ENSG00000054267	2883	3828	3706	3200	2976	3424	2761	3061	2527	3255	3570	3166
ENSG00000054277	91	116	95	89	86	72	70	69	83	89	109	121
ENSG00000054282	620	897	887	748	711	760	676	757	609	903	808	827
ENSG00000054356	2793	5850	4421	4274	3637	4096	3451	4273	2827	4557	4396	4573
ENSG00000054392	912	1284	1137	1014	1115	1121	931	1207	923	1175	1230	1259
ENSG00000054523	4339	6193	7635	4854	6308	6825	4488	6679	4900	5853	7391	5590
ENSG00000054598	6788	6873	7391	6080	7181	7071	7359	7003	6907	7416	8870	7688
ENSG00000054611	460	907	703	658	589	635	610	674	592	746	759	798
ENSG00000054654	1513	1806	2939	1562	2400	1962	1276	2528	1462	1730	2661	1603
ENSG00000054690	243	389	451	295	407	454	330	478	318	434	407	393
ENSG00000054793	2854	4369	4763	3391	4555	4881	3271	4879	3338	4413	5165	3777
ENSG00000054796	0	0	0	0	0	0	0	0	0	0	0	0
ENSG00000054803	5	5	7	6	8	12	8	8	11	12	8	10
ENSG00000054938	0	0	0	0	0	0	0	1	0	4	3	0
ENSG00000054965	3208	4322	4478	3375	3796	4034	3221	4016	3072	3883	4601	3634
ENSG00000054967	175	262	269	242	211	247	195	206	152	233	251	222
ENSG00000054983	896	1197	1240	990	975	1203	949	1095	811	1287	1119	1199
ENSG00000055044	1762	2511	2042	1979	1609	1947	1597	1788	1615	2219	1862	2062
ENSG00000055070	2594	4535	3624	3446	2541	3237	3165	3552	2513	3930	3703	3519
ENSG00000055118	3957	7002	6006	5115	5152	5425	5034	5777	4099	6322	6417	5970
ENSG00000055130	2729	3602	3326	2824	2675	2983	2367	2925	2362	3017	3221	2964
ENSG00000055147	781	1119	890	888	736	945	732	855	729	947	933	894
ENSG00000055163	4310	6439	6859	4845	5803	6041	4712	5696	4291	5404	6445	5281
ENSG00000055208	2265	3041	3084	2591	2654	2768	2159	2622	1950	2671	2867	2742
ENSG00000055211	704	912	705	786	480	625	578	572	499	693	658	767
ENSG00000055332	3136	4259	4283	3253	4133	4395	3185	3856	3206	3721	4186	3281
ENSG00000055483	1150	2245	1787	1626	1535	1683	1341	1750	1201	1844	1712	1731
ENSG00000055609	1719	2453	3324	2053	2996	2921	1758	3104	1622	2125	3002	2194
ENSG00000055732	0	1	0	0	0	0	0	0	0	0	0	0
ENSG00000055813	1	0	1	1	1	0	0	2	0	1	2	1
ENSG00000055917	5124	6547	6741	5651	5505	6001	4688	5595	4507	5757	6569	5742
ENSG00000055950	882	1372	1044	1068	852	955	901	965	762	1130	960	1203
ENSG00000055955	6	5	5	6	6	3	9	3	2	9	4	5
ENSG00000055957	0	0	0	0	0	0	0	0	0	0	1	1
ENSG00000056050	1504	1939	1375	1730	1024	1316	1293	1301	1106	1531	1275	1574
ENSG00000056097	3133	4521	4190	3433	3644	4201	3048	3829	3077	4006	4502	4212
ENSG00000056277	394	602	615	447	523	481	464	517	380	554	587	543
ENSG00000056291	331	454	404	419	314	328	323	310	330	369	367	427
ENSG00000056487	3697	6797	6382	4963	4476	4921	4589	5563	4055	5319	6361	5383
ENSG00000056558	5	9	6	9	11	10	1	6	2	7	10	8
ENSG00000056586	2470	3332	3581	2821	3022	3439	2444	3292	2297	2959	3465	2902
ENSG00000056736	131	255	222	210	273	245	175	228	209	257	274	199
ENSG00000056972	1151	1198	1230	1098	1054	1003	1147	1059	1099	1210	1323	1234
ENSG00000056998	75	92	110	100	45	40	45	59	53	64	67	63
ENSG00000057019	1908	2614	2602	2218	2291	2540	1801	2494	1854	2482	2767	2574
ENSG00000057149	0	0	0	0	0	0	0	0	0	0	0	0
ENSG00000057252	1562	2129	1884	1707	1500	1678	1429	1764	1313	1800	1780	1849
ENSG00000057294	87	102	97	93	102	81	71	85	75	81	94	69
ENSG00000057468	0	0	1	0	5	0	2	7	0	2	1	0
ENSG00000057593	0	0	3	0	2	5	3	1	6	0	2	1
ENSG00000057608	7340	10104	8671	8630	6781	8339	6854	8051	6782	8899	8622	9165
ENSG00000057657	0	0	0	0	1	0	0	0	0	0	2	0
ENSG00000057663	910	1151	964	990	777	886	789	824	730	1082	926	1159
ENSG00000057704	105	156	162	152	105	138	101	155	85	131	159	98
ENSG00000057757	1209	2059	1561	1564	1276	1570	1471	1556	1413	2142	1653	1870
ENSG00000057935	2952	4364	4272	3542	3538	3798	3280	3822	2710	3987	4155	4169
ENSG00000058056	537	806	672	750	493	559	457	541	469	631	573	651
ENSG00000058063	1394	1891	2054	1540	1757	1858	1183	1801	1090	1546	1858	1613
ENSG00000058085	6	9	2	9	3	2	4	2	5	7	5	4
ENSG00000058091	1497	2058	2120	1783	1552	1862	1339	1773	1353	1724	1896	1805
ENSG00000058262	6307	11757	8498	8746	7306	8756	7689	8899	6624	10234	8802	9787
ENSG00000058272	1920	2617	2622	2324	2336	2642	1970	2284	1818	2366	2463	2476
ENSG00000058335	0	6	0	4	0	9	4	0	2	3	3	5
ENSG00000058404	90	219	156	158	139	192	138	167	158	230	148	184
ENSG00000058453	886	1548	1467	1225	1286	1315	1221	1373	987	1507	1494	1383
ENSG00000058600	763	1407	1185	990	902	1013	862	1047	708	1081	1046	1022
ENSG00000058668	1005	1329	1647	1177	1466	1481	990	1556	1036	1194	1625	1182
ENSG00000058673	2	1	5	0	3	6	2	4	0	3	4	1
ENSG00000058729	584	750	583	644	440	520	461	513	518	680	543	682
ENSG00000058799	695	955	785	756	723	717	734	706	696	872	845	913
ENSG00000058804	1789	2254	2046	1946	1464	1616	1323	1634	1359	1869	1846	1940
ENSG00000058866	8	10	5	4	11	11	5	10	1	10	9	8
ENSG00000059122	836	1612	1528	1170	1204	1334	1225	1387	928	1421	1430	1486
ENSG00000059145	162	291	291	237	263	246	247	299	130	236	305	247
ENSG00000059377	61	103	110	76	87	100	72	112	60	114	93	101
ENSG00000059378	6	6	13	7	1	18	9	14	11	11	11	10
ENSG00000059573	2434	4035	3076	2935	2388	3125	2516	2982	2242	3288	3131	3195
ENSG00000059588	483	733	886	699	773	679	469	562	449	629	617	640
ENSG00000059691	582	796	642	655	538	642	604	648	542	816	584	751
ENSG00000059728	217	372	293	261	254	443	184	337	235	383	300	345
ENSG00000059758	1014	1219	1271	1144	1013	1128	857	1135	833	1096	1089	1126
ENSG00000059769	248	391	244	314	237	285	234	237	193	322	209	248
ENSG00000059804	3	11	10	9	4	8	20	10	9	20	13	10
ENSG00000059915	662	1316	1168	976	1114	999	995	1075	862	1288	1151	1140
ENSG00000060069	578	1108	856	869	703	872	698	861	641	923	961	914
ENSG00000060138	57	68	147	80	45	110	90	179	79	107	130	75
ENSG00000060140	2	4	6	4	2	3	3	8	3	6	7	3
ENSG00000060237	3371	4803	6737	3851	5582	5562	3187	5514	3299	4120	6192	3800
ENSG00000060303	0	0	0	0	0	0	0	0	0	0	1	0
ENSG00000060339	2844	3767	3469	3134	2807	3058	2626	3018	2539	3397	3201	3107
ENSG00000060491	1024	1905	1567	1577	1328	1443	1396	1534	1041	1614	1496	1527
ENSG00000060558	0	0	0	0	0	0	2	0	0	1	0	0
ENSG00000060566	1	3	2	6	4	3	4	3	0	4	1	2
ENSG00000060642	342	551	463	387	375	479	381	430	320	503	494	430
ENSG00000060656	1797	4283	3271	3039	2370	2654	2266	3011	1877	3271	2831	3033
ENSG00000060688	1197	1653	1373	1376	970	1273	1163	1151	1083	1430	1336	1483
ENSG00000060709	2221	2996	3993	2840	3018	3027	2371	2896	2181	2813	3486	2650
ENSG00000060718	0	1	1	1	0	2	2	1	0	2	7	2
ENSG00000060749	3254	4189	5238	3536	4493	4547	2861	4328	2972	3869	4885	3508
ENSG00000060762	627	831	627	787	430	500	518	549	501	773	628	614
ENSG00000060971	331	644	555	477	533	579	503	544	423	654	617	570
ENSG00000060982	3733	5648	4878	4714	3586	5117	3134	4923	3382	5229	4618	5241
ENSG00000061273	925	1874	1616	1364	1704	1412	1376	1384	1094	1524	1534	1482
ENSG00000061337	938	1291	1293	931	1446	1406	1419	1444	1463	1561	1807	1348
ENSG00000061455	11	15	17	16	16	2	9	15	4	16	10	14
ENSG00000061492	0	0	2	0	0	0	1	0	0	0	1	0
ENSG00000061656	167	324	348	290	328	238	220	281	188	246	269	241
ENSG00000061676	5022	6841	6634	5540	5283	6218	4665	5453	4355	5610	6217	6331
ENSG00000061794	959	1328	993	1100	882	1011	948	1008	828	1198	987	1384
ENSG00000061918	410	576	469	516	339	402	280	353	303	431	358	426
ENSG00000061936	1158	1903	1841	1656	1583	1679	1404	1659	1174	1731	1630	1499
ENSG00000061938	717	1231	1229	994	1174	1040	961	1146	629	1173	1168	1143
ENSG00000061987	1118	1556	1583	1236	1356	1557	940	1452	991	1336	1579	1349
ENSG00000062038	42	80	72	57	43	50	56	43	72	57	61	70
ENSG00000062096	1	0	0	0	0	0	0	0	0	0	0	0
ENSG00000062194	2909	3624	3204	3113	2554	3029	2352	2819	2302	3173	2999	3254
ENSG00000062282	47	80	80	54	82	71	89	93	75	107	88	97
ENSG00000062370	340	449	448	317	432	456	340	432	317	476	507	495
ENSG00000062485	3674	5222	4650	4501	4030	4438	3880	3851	3599	4958	4710	5050
ENSG00000062524	350	618	605	580	735	693	605	596	356	624	683	492
ENSG00000062582	1	3	2	6	13	2	0	4	8	2	4	3
ENSG00000062598	1291	1976	1846	1651	1784	1837	1502	1680	1378	2095	1818	1941
ENSG00000062650	2216	2901	2983	2414	2325	2608	2010	2683	2006	2365	2808	2400
ENSG00000062716	3499	4582	3528	3808	2911	3582	3108	3411	2850	3847	3569	3805
ENSG00000062725	2904	3720	3631	3034	2978	3503	2619	3159	2339	3373	3559	3127
ENSG00000062822	1054	1763	1556	1399	1206	1286	1217	1363	1033	1573	1513	1398
ENSG00000063015	939	1514	1667	1141	1425	1365	1162	1230	1089	1396	1683	1349
ENSG00000063046	8845	12259	9936	10461	7289	8937	7960	8926	7394	9947	9469	10022
ENSG00000063127	3	8	3	9	2	5	8	2	6	1	4	5
ENSG00000063169	363	820	700	609	742	614	608	652	429	697	704	634
ENSG00000063176	341	627	590	544	602	592	615	613	434	728	728	660
ENSG00000063177	11472	21283	15670	17656	10426	12963	14279	14641	10367	17736	14731	15565
ENSG00000063180	548	875	665	761	565	767	644	684	563	924	834	773
ENSG00000063241	546	958	661	764	529	656	646	723	558	762	724	830
ENSG00000063244	3976	6852	5993	5323	4802	5214	5029	5842	4228	6398	6244	5861
ENSG00000063245	3622	7118	5713	5071	5039	5045	5309	5577	4158	6560	6171	6066
ENSG00000063322	1384	2394	2099	1826	1693	1915	1605	1937	1455	2112	2158	1916
ENSG00000063438	1	5	3	1	6	6	3	3	5	1	2	3
ENSG00000063515	0	0	0	2	0	0	2	0	0	0	1	0
ENSG00000063587	597	981	1141	734	952	1030	672	964	640	830	1035	838
ENSG00000063601	601	860	830	701	706	706	673	739	580	791	877	773
ENSG00000063660	965	1614	1705	1277	1562	1541	1427	1552	1214	1727	1734	1679
ENSG00000063761	109	196	164	192	149	196	142	167	128	193	172	162
ENSG00000063854	855	1446	1082	1197	962	1006	1061	1083	853	1330	1201	1377
ENSG00000063978	1765	2613	2152	2199	1841	2017	1839	2019	1655	2192	2244	2397
ENSG00000064012	25	37	43	26	34	35	29	31	21	33	49	32
ENSG00000064042	4054	4949	6019	4381	5187	5445	4154	5190	4116	4998	6102	5036
ENSG00000064102	645	886	730	812	642	795	631	727	653	843	821	855
ENSG00000064115	2926	4020	3742	3286	3006	3528	2870	3230	2692	3470	3575	3959
ENSG00000064195	0	1	0	0	1	0	1	0	0	5	4	0
ENSG00000064199	114	148	184	134	163	144	94	122	101	110	173	118
ENSG00000064201	12	9	6	7	11	6	12	7	7	10	2	5
ENSG00000064205	0	1	1	0	1	0	0	1	0	2	3	3
ENSG00000064218	0	0	0	0	0	0	0	0	0	0	0	0
ENSG00000064225	710	831	819	732	691	651	624	594	545	650	754	719
ENSG00000064270	0	8	5	6	7	2	3	9	2	4	2	7
ENSG00000064300	284	609	571	512	302	382	309	344	166	342	348	416
ENSG00000064309	253	353	471	263	437	441	258	396	249	331	370	302
ENSG00000064313	1283	1704	1829	1328	1506	1729	1185	1488	1090	1476	1658	1634
ENSG00000064393	2633	3528	4127	2683	3569	3700	2627	4116	2870	3482	4710	2990
ENSG00000064419	3399	4943	5137	3989	4241	4701	3763	4458	3473	4758	5130	4279
ENSG00000064489	0	0	0	0	0	0	0	0	0	0	0	0
ENSG00000064490	852	1361	996	1103	863	891	913	1059	831	1153	1043	1116
ENSG00000064545	369	872	656	647	549	595	584	520	402	722	597	677
ENSG00000064547	734	1581	1287	1166	1385	1308	1228	1155	904	1431	1209	1288
ENSG00000064601	706	1182	1030	996	1178	1126	1015	983	761	1217	1044	1077
ENSG00000064607	2686	4088	4400	3439	4209	4087	3088	3740	2768	3862	3987	3359
ENSG00000064651	1122	1573	1517	1208	1623	1763	1206	1690	1405	1663	1636	1493
ENSG00000064652	1033	1270	1086	1079	912	1030	852	976	866	1142	1080	1099
ENSG00000064655	0	0	1	0	0	0	2	2	0	0	3	2
ENSG00000064666	1164	1982	1795	1689	1327	1281	1364	1465	1044	1632	1573	1336
ENSG00000064687	245	476	498	382	494	426	396	437	289	479	438	389
ENSG00000064692	374	500	516	369	427	436	437	388	310	363	471	421
ENSG00000064703	879	1182	1009	943	850	990	905	934	857	1042	1034	1003
ENSG00000064726	1972	2591	2182	2184	1866	2117	1802	1835	1714	2486	2093	2630
ENSG00000064763	100	140	145	138	134	157	129	162	115	145	185	159
ENSG00000064787	0	2	2	0	2	4	3	6	7	2	7	8
ENSG00000064835	0	1	0	0	0	0	0	0	0	0	1	0
ENSG00000064886	0	0	0	0	0	0	0	0	0	0	1	0
ENSG00000064932	638	1459	1173	992	952	997	945	1054	682	1162	1179	1101
ENSG00000064933	913	1105	1169	969	904	949	716	871	735	1010	929	941
ENSG00000064961	1742	2769	2358	2485	1986	1981	1940	1911	1432	2388	2115	2405
ENSG00000064989	32	56	54	58	25	52	31	60	36	39	60	43
ENSG00000064995	1778	2399	1998	2068	1703	1888	1912	1846	1498	2270	1847	2200
ENSG00000064999	1520	2416	2559	1914	2089	2197	1866	2230	1654	2118	2476	1993
ENSG00000065000	4057	7858	6681	5530	5375	5801	5338	6372	4420	6684	6838	6399
ENSG00000065029	418	684	684	560	660	574	519	617	391	667	682	580
ENSG00000065054	457	711	580	551	496	523	621	543	448	652	598	749
ENSG00000065057	385	628	555	476	332	382	467	502	347	525	510	506
ENSG00000065060	924	1760	1744	1353	1335	1678	932	1739	896	1486	1643	1289
ENSG00000065135	6031	7347	6801	6144	5553	6332	5585	6162	5388	6829	6977	6951
ENSG00000065150	6273	8588	8449	7148	6220	6772	5572	6954	5351	6970	7667	7501
ENSG00000065154	1944	2534	2203	2290	1595	2022	1880	1854	1692	2465	2158	2286
ENSG00000065183	1382	2037	1785	1670	1423	1690	1314	1518	1334	1674	1742	1661
ENSG00000065243	1030	1421	1540	1190	1149	1221	837	1094	807	1087	1282	1071
ENSG00000065268	661	1273	962	1056	905	930	1041	1007	760	1218	981	1032
ENSG00000065308	588	882	885	667	742	807	571	830	610	768	960	701
ENSG00000065320	2	9	1	6	5	8	1	12	3	5	4	5
ENSG00000065325	0	0	0	0	0	0	0	0	0	0	0	0
ENSG00000065328	1477	1967	1952	1646	1409	1414	1177	1525	1228	1577	1671	1454
ENSG00000065357	417	553	594	520	557	518	426	530	343	501	512	488
ENSG00000065361	21	22	22	36	14	20	4	18	13	20	17	12
ENSG00000065371	7	3	5	2	0	2	0	0	4	2	1	6
ENSG00000065413	871	1283	1513	1021	1524	1468	1003	1441	1058	1391	1532	1375
ENSG00000065427	3966	5573	4907	4520	4249	4676	4095	4420	3883	5316	4986	5107
ENSG00000065457	1513	2254	2203	1721	1791	2124	1567	2060	1597	2222	2258	2014
ENSG00000065485	279	412	302	356	181	263	270	305	215	288	342	330
ENSG00000065491	459	763	588	577	496	496	440	494	422	548	526	606
ENSG00000065518	1529	2021	1630	1774	1112	1280	1441	1364	1226	1547	1650	1464
ENSG00000065526	1215	1995	3329	1531	2722	2627	1335	2796	1391	1776	3218	1660
ENSG00000065534	348	402	590	417	436	383	266	435	278	350	491	389
ENSG00000065548	2896	3571	2900	2935	2426	2857	2685	2874	2437	3454	2984	3551
ENSG00000065559	1414	2061	1718	1643	1605	1645	1374	1547	1268	1852	1688	1902
ENSG00000065600	2222	2953	2414	2428	1889	2274	2068	2092	1842	2514	2285	2825
ENSG00000065609	1220	1686	1703	1488	1477	1635	1208	1584	1147	1660	1665	1718
ENSG00000065613	1489	2192	2342	1840	1606	1877	1354	1887	1245	1645	1844	1813
ENSG00000065615	994	1136	1228	1075	940	1140	893	1136	988	1291	1292	1171
ENSG00000065618	1	2	8	7	1	7	4	7	6	6	7	2
ENSG00000065621	32	53	53	32	28	39	24	39	27	35	39	32
ENSG00000065665	1160	1684	1489	1379	1548	1560	1332	1491	1312	1802	1736	1530
ENSG00000065675	102	192	166	153	125	159	128	133	114	125	123	152
ENSG00000065717	7	5	14	13	12	10	9	15	13	12	26	7
ENSG00000065802	2608	4260	3847	3090	3344	3825	3055	3809	3024	3966	4152	3639
ENSG00000065809	2436	2778	2695	2592	2191	2383	2195	2321	2026	2585	2618	2899
ENSG00000065833	606	857	679	742	528	617	532	636	509	716	664	772
ENSG00000065882	2010	2647	2519	2112	2176	2247	1981	2123	1835	2241	2482	2359
ENSG00000065883	2136	3153	3217	2497	2864	3063	2209	2958	2103	2920	3283	2796
ENSG00000065911	1914	4113	2166	2926	1505	2675	1636	2737	1738	3144	2157	3399
ENSG00000065923	419	590	461	460	459	474	381	450	337	561	468	453
ENSG00000065970	512	904	837	734	688	734	582	754	474	800	813	705
ENSG00000065978	24105	36193	31367	30895	24092	28183	27628	29702	24150	34987	33151	32895
ENSG00000065989	66	90	141	91	87	79	75	67	59	88	109	97
ENSG00000066027	581	981	743	759	484	654	540	677	464	727	636	813
ENSG00000066032	1867	2374	2354	2024	2118	2384	2052	2275	1986	2512	2593	2515
ENSG00000066044	2159	3131	2906	2677	2442	2769	2154	2683	1949	2624	2891	2783
ENSG00000066056	42	70	148	76	53	95	72	150	64	123	111	77
ENSG00000066084	1474	1906	2452	1579	2111	1998	1477	2189	1609	1886	2348	1796
ENSG00000066117	3735	5625	5688	4615	4940	5018	4499	4803	3952	5650	5642	5376
ENSG00000066135	571	992	779	739	716	911	667	891	682	883	781	917
ENSG00000066136	723	1302	947	906	882	1006	893	999	786	1103	995	949
ENSG00000066185	35	31	40	29	33	31	34	44	22	38	34	42
ENSG00000066230	12	21	37	23	47	49	28	41	29	33	43	20
ENSG00000066248	27	53	47	55	18	35	27	24	31	35	35	27
ENSG00000066279	2698	3181	5685	2917	3156	3274	2067	3598	1941	2468	4228	2502
ENSG00000066294	0	0	0	0	0	0	0	0	0	0	0	0
ENSG00000066322	720	1188	1032	976	753	889	839	935	702	1027	962	895
ENSG00000066336	2	1	0	2	2	1	2	2	2	1	1	3
ENSG00000066379	92	171	111	146	93	113	115	115	117	116	126	183
ENSG00000066382	946	988	1178	965	807	866	1006	966	833	1041	1148	1120
ENSG00000066405	3	8	13	10	4	13	19	7	8	10	16	2
ENSG00000066422	661	945	1001	872	825	923	599	866	673	872	964	935
ENSG00000066427	643	862	772	755	723	866	679	799	674	773	771	813
ENSG00000066455	1122	1773	1350	1426	1222	1357	1098	1313	983	1557	1312	1414
ENSG00000066468	37	30	53	24	29	16	22	39	24	22	33	20
ENSG00000066557	1141	1288	1235	1177	1181	1187	1032	1086	1063	1289	1265	1358
ENSG00000066583	2151	2860	2304	2264	1774	2258	2046	2298	1940	2533	2282	2646
ENSG00000066629	1071	1752	1761	1369	1366	1647	1143	1646	1153	1592	1799	1486
ENSG00000066651	452	549	471	471	322	383	381	377	339	391	457	468
ENSG00000066654	1636	2322	2177	1920	1867	1889	1680	1935	1475	2160	2068	2044
ENSG00000066697	885	1034	858	872	724	881	759	808	818	949	917	960
ENSG00000066735	8284	17203	15099	12320	10630	11134	10290	12793	7550	11973	13426	12265
ENSG00000066739	784	1030	1404	815	1211	1301	824	1244	774	1028	1297	949
ENSG00000066777	1630	2125	2597	1652	2030	2266	1536	2102	1456	1731	2295	1793
ENSG00000066813	0	0	0	0	0	0	0	0	0	0	0	0
ENSG00000066827	72	142	146	119	116	130	114	161	72	160	197	133
ENSG00000066855	658	826	729	760	483	571	472	619	443	602	656	673
ENSG00000066923	247	364	459	336	380	370	318	384	271	368	420	218
ENSG00000066926	1051	1707	1490	1373	1085	1294	1049	1254	951	1277	1301	1407
ENSG00000066933	815	1019	1524	907	1366	1276	753	1323	798	1090	1319	968
ENSG00000067048	1	0	2	2	1	0	0	0	0	0	1	0
ENSG00000067057	3480	6153	5472	4362	4968	5633	4523	5821	4306	6018	6261	5314
ENSG00000067064	2350	3143	2182	2672	2028	2421	2168	2291	2087	2899	2410	3080
ENSG00000067066	20	8	40	29	12	31	12	40	20	24	26	23
ENSG00000067082	642	1108	847	909	555	793	557	844	538	871	816	887
ENSG00000067113	158	206	172	180	177	196	173	223	155	199	219	206
ENSG00000067141	2234	3739	3975	2922	3185	3577	2414	3477	2317	3201	3635	2984
ENSG00000067167	2357	3254	2541	2727	1868	2188	1873	2292	1669	2556	2209	2380
ENSG00000067177	606	956	996	806	703	831	579	840	502	728	878	808
ENSG00000067182	26	67	82	47	31	48	28	78	42	47	37	43
ENSG00000067191	452	799	707	620	693	745	609	719	578	836	801	701
ENSG00000067208	570	711	638	605	574	655	491	590	469	558	591	647
ENSG00000067221	355	565	441	413	412	409	465	385	399	493	467	455
ENSG00000067225	16841	26707	23402	21561	19328	21089	21553	21925	17467	25053	25177	25393
ENSG00000067248	1149	1483	1505	1164	1162	1348	910	1239	994	1301	1365	1341
ENSG00000067334	1963	2546	2214	2120	1717	2102	1774	1954	1773	2233	2142	2220
ENSG00000067365	411	676	666	671	647	577	528	646	420	670	630	641
ENSG00000067369	2920	4134	5406	3268	4812	5263	3159	5026	3070	3725	5427	3987
ENSG00000067445	2644	4457	4396	3353	4672	4412	3563	4101	3028	4166	4389	4040
ENSG00000067533	1311	1598	1336	1276	1147	1379	1175	1287	1203	1493	1321	1445
ENSG00000067560	11987	16352	13046	14361	10108	11681	11530	11984	9935	14497	12592	13256
ENSG00000067596	1715	2828	2677	1956	2219	2571	1986	2370	1944	2584	2896	2402
ENSG00000067601	200	322	303	283	238	295	252	304	259	331	287	306
ENSG00000067606	540	725	604	612	500	591	553	690	565	718	679	683
ENSG00000067646	0	0	2	0	0	0	0	1	1	0	1	1
ENSG00000067704	4947	6278	5661	4997	4196	4878	4225	4675	4133	5217	5060	5704
ENSG00000067715	4504	5911	6240	4878	5669	6253	4476	5461	4307	5711	6464	6006
ENSG00000067798	13	10	30	16	14	19	10	19	11	9	21	10
ENSG00000067829	355	775	607	598	555	602	517	533	424	708	632	607
ENSG00000067836	524	583	482	535	506	638	577	569	507	590	677	768
ENSG00000067840	3535	5844	5065	4680	4619	4655	4431	4625	3775	5595	5179	4912
ENSG00000067842	139	242	334	190	197	235	194	245	171	224	283	219
ENSG00000067900	1886	2532	2884	2093	2365	2543	1733	2354	1710	2205	2653	2121
ENSG00000067955	2472	3596	2945	3255	2265	2864	2277	2731	2289	3170	2730	3112
ENSG00000067992	556	677	608	654	574	542	525	601	481	640	630	623
ENSG00000068001	705	1155	1005	893	889	888	923	870	742	1071	951	1225
ENSG00000068024	443	727	733	580	566	614	505	661	486	672	715	585
ENSG00000068028	573	946	732	719	707	737	675	688	643	876	754	830
ENSG00000068078	53	72	63	86	40	44	36	31	23	44	28	50
ENSG00000068079	7	3	8	10	2	11	2	5	7	5	6	5
ENSG00000068097	1350	1789	1846	1454	1636	1825	1353	1642	1302	1696	1836	1730
ENSG00000068120	1049	1854	1535	1523	1150	1240	1214	1277	904	1506	1375	1573
ENSG00000068137	660	1392	1025	936	902	920	973	1054	672	1206	1018	1166
ENSG00000068305	1063	1793	1824	1486	1358	1608	1013	1591	924	1422	1539	1333
ENSG00000068308	2554	4845	3775	3633	3265	3678	3417	3720	2808	4156	4039	3887
ENSG00000068323	854	1741	1266	1306	1154	1355	1189	1379	937	1512	1505	1368
ENSG00000068354	284	564	431	395	394	436	390	448	322	504	439	479
ENSG00000068366	1451	1803	1865	1629	1391	1760	1379	1776	1347	1739	1836	1758
ENSG00000068383	542	881	669	734	528	614	535	614	498	678	653	743
ENSG00000068394	536	1034	718	829	626	682	677	694	615	835	806	835
ENSG00000068400	2220	3576	3280	2994	3203	3244	2842	3172	2384	3501	3285	3042
ENSG00000068438	670	1065	907	854	743	841	673	781	626	952	776	957
ENSG00000068489	2987	4028	3377	3216	2085	2439	2424	2541	2391	3033	2690	2992
ENSG00000068615	869	1026	1022	913	929	1092	847	1043	900	1225	1200	1105
ENSG00000068650	446	761	867	525	809	791	480	751	422	603	868	607
ENSG00000068654	1568	2378	2748	1753	2473	2574	1757	2657	1832	2256	3072	2036
ENSG00000068697	8753	11877	9038	9663	7718	8932	8851	9380	8041	10912	9604	9610
ENSG00000068724	412	712	635	574	575	591	484	559	428	647	610	645
ENSG00000068745	2387	3998	3487	3189	2973	3333	2939	3199	2453	3862	3377	3413
ENSG00000068781	0	0	1	0	0	2	0	0	0	0	0	0
ENSG00000068784	882	1178	1163	999	965	1122	839	1108	855	1084	1190	1025
ENSG00000068796	3336	4336	4226	3774	3474	3982	3156	3687	2866	3927	3921	4016
ENSG00000068831	162	211	240	198	222	225	206	253	139	287	273	187
ENSG00000068878	2439	3284	3364	2606	3038	3248	2296	2971	2307	2925	3441	2945
ENSG00000068885	862	999	875	941	778	832	671	803	600	838	793	901
ENSG00000068903	738	1186	1021	918	993	986	970	1005	825	1057	1085	1057
ENSG00000068912	1900	2990	2133	2317	1729	2129	1779	2037	1596	2356	2052	2437
ENSG00000068971	1578	2792	2190	2098	2127	2308	1951	2165	1651	2674	2213	2367
ENSG00000068976	4	14	12	12	8	10	11	17	3	16	3	3
ENSG00000068985	0	0	0	0	0	0	0	0	1	0	0	0
ENSG00000069011	0	0	3	0	0	0	0	0	2	0	1	3
ENSG00000069018	0	0	0	0	0	0	0	0	0	0	0	0
ENSG00000069020	314	447	505	352	433	470	375	451	311	419	567	434
ENSG00000069122	1	4	6	7	0	10	4	9	5	3	4	2
ENSG00000069188	3	4	3	1	8	2	3	4	6	5	5	2
ENSG00000069206	0	1	0	0	0	1	0	1	0	0	0	0
ENSG00000069248	3022	3825	3740	3102	3057	3334	2714	3359	2638	3330	3659	3711
ENSG00000069275	25702	31408	29799	27193	20438	24999	21286	25237	20723	27360	28097	25834
ENSG00000069329	4948	6024	5795	4831	5015	5649	4534	5389	4474	5908	6178	5823
ENSG00000069345	2642	3797	3409	3137	2576	3127	2662	3071	2547	3242	3246	3309
ENSG00000069399	26	69	62	58	41	45	35	47	18	45	51	44
ENSG00000069424	262	446	384	364	331	395	310	347	246	422	405	424
ENSG00000069431	36	57	58	69	27	46	47	41	40	29	37	53
ENSG00000069482	8034	23877	10619	14590	14783	19633	17029	23336	14739	28527	19386	25046
ENSG00000069493	106	158	124	95	101	123	117	110	98	142	124	141
ENSG00000069509	616	742	622	591	519	566	572	578	543	711	657	689
ENSG00000069535	190	257	193	220	220	294	251	254	311	368	302	315
ENSG00000069667	185	205	290	147	256	259	169	241	176	236	285	234
ENSG00000069696	37	67	62	74	61	27	74	49	40	45	64	50
ENSG00000069702	4	2	6	2	2	5	1	3	3	4	3	2
ENSG00000069764	3	1	12	7	4	11	0	3	0	5	5	5
ENSG00000069812	5	5	23	3	9	11	5	24	13	12	15	10
ENSG00000069849	1534	1950	1755	1641	1195	1557	1296	1415	1305	1569	1593	1709
ENSG00000069869	480	707	692	536	468	578	361	624	371	548	589	547
ENSG00000069943	70	102	128	105	96	101	98	101	84	106	105	140
ENSG00000069956	2788	3687	3596	3043	2797	3193	2684	3122	2646	3273	3359	3381
ENSG00000069966	528	746	667	590	536	593	501	583	478	672	744	687
ENSG00000069974	391	544	482	439	304	425	329	387	329	421	392	410
ENSG00000069998	1059	1869	1394	1461	1138	1265	1374	1485	1088	1767	1498	1662
ENSG00000070010	1290	1863	1492	1536	1204	1335	1205	1359	1260	1608	1517	1498
ENSG00000070018	1624	2126	2914	1754	2189	2493	1628	2465	1497	1841	2653	1834
ENSG00000070019	1	0	0	0	0	0	0	0	0	0	0	0
ENSG00000070031	1	2	1	1	0	0	0	3	0	1	2	1
ENSG00000070047	1759	3282	3169	2497	2490	2729	2264	2790	1920	2857	3148	2642
ENSG00000070061	2413	3074	3339	2559	2844	3206	2353	2953	2143	2963	3319	2857
ENSG00000070081	1765	2358	1991	2006	1589	1842	1596	1908	1576	2107	2051	2104
ENSG00000070087	5894	7828	6842	7147	5602	6289	5777	5747	4998	6958	6589	7549
ENSG00000070159	120	198	155	181	100	141	120	157	89	161	139	153
ENSG00000070182	147	269	348	186	261	270	139	303	138	187	360	233
ENSG00000070190	0	0	1	1	0	0	0	0	0	0	0	0
ENSG00000070193	0	0	0	0	0	0	0	0	0	0	0	0
ENSG00000070214	1588	1952	1946	1574	1291	1509	1279	1437	1107	1373	1587	1517
ENSG00000070269	352	395	478	347	453	499	331	461	360	398	446	464
ENSG00000070366	1375	2135	2280	1576	1897	1967	1471	2007	1366	1767	2383	1804
ENSG00000070367	4703	5594	5863	4659	4526	5360	4153	5139	4066	5111	5554	5090
ENSG00000070371	91	200	221	141	184	177	151	162	127	158	162	161
ENSG00000070388	8	28	19	24	33	19	19	30	24	40	26	16
ENSG00000070404	598	1259	972	958	682	917	776	881	522	1045	840	1017
ENSG00000070413	2532	4740	4035	3346	3418	3861	3600	4115	3059	4559	4471	4192
ENSG00000070423	725	1284	1097	1055	825	913	956	938	723	1168	1072	1109
ENSG00000070444	589	1263	1144	1005	1240	1286	927	1220	842	1255	1242	1142
ENSG00000070476	390	573	603	462	550	566	394	582	385	494	610	564
ENSG00000070495	1088	1645	1353	1310	1162	1290	1242	1324	1163	1430	1496	1396
ENSG00000070501	1157	1399	1151	1235	907	1047	992	919	964	1227	1091	1255
ENSG00000070526	0	0	1	0	1	0	0	0	0	0	0	0
ENSG00000070540	320	615	478	474	383	489	348	420	310	445	475	454
ENSG00000070601	41	67	61	47	79	76	63	64	59	77	66	75
ENSG00000070610	2256	3860	3501	3058	3636	3692	3020	3412	2593	3654	3683	3526
ENSG00000070614	3648	5557	5718	4256	4757	4874	4117	5203	3679	4821	5939	4886
ENSG00000070669	100	208	157	151	153	170	81	216	88	189	195	149
ENSG00000070718	1434	2073	2037	1703	1499	1873	1475	1730	1405	1996	1902	1945
ENSG00000070729	9	18	9	8	31	25	38	32	60	69	28	25
ENSG00000070731	1	3	2	0	0	1	1	2	0	0	0	0
ENSG00000070748	51	51	53	58	56	67	37	47	38	71	83	60
ENSG00000070756	19137	31526	25516	24970	19281	23369	19912	22211	17074	25712	22562	25583
ENSG00000070759	30	41	51	41	36	34	38	33	19	39	31	44
ENSG00000070761	1363	1817	1357	1534	1084	1327	1278	1317	1265	1613	1474	1723
ENSG00000070770	933	1481	1439	1148	1233	1272	968	1120	889	1197	1299	1193
ENSG00000070778	1685	2319	2463	1920	2061	2167	1661	2156	1545	2074	2418	2030
ENSG00000070785	653	947	791	656	518	743	622	751	634	773	791	802
ENSG00000070808	0	0	0	1	0	0	0	0	0	4	0	1
ENSG00000070814	2544	4648	4195	3525	3649	3745	3278	3899	2850	3936	4457	3626
ENSG00000070831	10148	12582	11350	11318	8718	10733	9799	10355	8864	11820	11306	11171
ENSG00000070882	617	872	949	725	757	845	593	860	642	1009	916	915
ENSG00000070886	294	710	556	475	869	709	591	751	611	887	676	648
ENSG00000070915	2	4	0	0	0	1	1	0	0	0	0	0
ENSG00000070950	720	996	1066	841	698	826	615	917	618	828	974	855
ENSG00000070961	2701	4071	3674	3149	3706	4513	2721	3865	2865	4215	4092	3864
ENSG00000070985	2	0	2	6	4	5	0	1	1	2	0	0
ENSG00000071051	1615	2333	1989	1760	1576	1764	1766	1846	1630	2043	2152	2077
ENSG00000071054	10835	15212	16572	12614	14067	15212	11121	15191	11464	14625	16541	12948
ENSG00000071073	628	793	901	680	685	758	619	732	534	737	847	688
ENSG00000071082	14415	19303	15473	16797	9584	12775	11819	12815	11069	13812	13259	16352
ENSG00000071127	3594	6587	5443	4860	4548	5536	4618	5431	4208	6394	6115	5637
ENSG00000071189	904	1125	1295	918	1107	1208	838	1109	848	1043	1236	1077
ENSG00000071203	0	0	0	0	0	0	0	0	0	0	0	0
ENSG00000071205	142	279	309	249	149	183	190	222	122	218	221	228
ENSG00000071242	2271	3104	3438	2328	3157	3143	2590	3092	2539	3214	4154	3028
ENSG00000071243	551	738	660	592	566	664	613	635	565	764	694	624
ENSG00000071246	3098	5175	4831	3639	4891	5537	3828	5566	4097	5132	6192	4415
ENSG00000071282	393	605	563	458	333	396	433	448	332	476	483	443
ENSG00000071462	2330	3895	2904	2909	2243	2691	2605	2841	2420	3336	2719	3098
ENSG00000071537	2413	3357	3692	2705	3203	3708	2339	3481	2301	3227	3463	3042
ENSG00000071539	1228	1642	1396	1285	990	1104	998	1175	1093	1325	1347	1402
ENSG00000071553	2663	4720	4044	3745	3355	3858	3758	3982	3034	4742	4174	4050
ENSG00000071564	5741	9554	8498	7553	7250	7349	7260	7571	5704	8536	8852	8232
ENSG00000071575	7900	13918	9991	9892	9951	12161	9646	11141	9656	14508	11765	12713
ENSG00000071626	2710	4160	3421	3394	2735	2979	2950	3075	2418	3672	3434	3523
ENSG00000071655	1382	2249	1695	1756	1653	1708	1845	1836	1540	2188	1991	2030
ENSG00000071677	0	0	0	0	0	0	0	1	0	0	0	0
ENSG00000071794	1121	1353	1755	1167	1319	1333	959	1351	808	1070	1393	1286
ENSG00000071859	2245	3016	2468	2581	2200	2341	2340	2328	1969	2622	2772	2625
ENSG00000071889	589	1169	926	899	787	902	844	864	720	1061	997	1125
ENSG00000071894	1574	3217	2801	2319	2929	2734	2483	2728	1805	3004	2858	2631
ENSG00000071909	8	3	3	3	6	3	3	9	1	3	4	1
ENSG00000071967	179	228	233	204	83	163	85	154	73	111	138	146
ENSG00000071991	0	0	0	4	0	0	0	0	0	0	0	0
ENSG00000071994	2143	2747	2144	2340	1886	2090	1802	2061	1805	2479	2144	2652
ENSG00000072041	1151	1655	1493	1399	1122	1292	994	1190	938	1192	1300	1245
ENSG00000072042	2506	3198	2664	2794	2007	2544	2205	2389	2124	2800	2479	2897
ENSG00000072062	2179	3393	2929	2796	2295	2594	2361	2569	2203	3061	3050	2597
ENSG00000072071	731	1361	1129	983	1002	1110	1022	1169	811	1275	1338	1092
ENSG00000072080	0	0	0	0	0	0	0	0	0	0	0	0
ENSG00000072110	2429	4362	4217	3648	2793	3568	2756	3628	2308	3443	3696	3305
ENSG00000072121	450	768	816	532	772	768	601	712	543	696	809	626
ENSG00000072133	698	834	977	748	886	917	631	810	636	816	900	769
ENSG00000072134	722	1154	1245	823	1077	1070	858	1170	755	975	1234	939
ENSG00000072135	553	1036	971	875	869	865	739	796	609	994	819	872
ENSG00000072163	8	20	31	22	19	20	16	18	18	16	19	23
ENSG00000072182	33	82	95	93	91	82	76	89	41	93	99	86
ENSG00000072195	773	1554	1429	1271	1572	1440	1382	1353	954	1547	1565	1372
ENSG00000072201	74	125	93	117	107	92	95	78	72	101	88	78
ENSG00000072210	1760	2617	2216	2153	1952	2169	1803	2056	1652	2437	2270	2551
ENSG00000072274	2657	4250	3675	3465	2855	3677	2435	3654	2424	3638	3668	3780
ENSG00000072310	4201	8617	7178	6615	5962	5913	6105	6471	4193	6673	6702	7180
ENSG00000072315	4	0	6	1	1	2	3	7	0	0	1	2
ENSG00000072364	4244	5791	7805	4915	6767	7024	4083	6804	4147	5411	7524	5125
ENSG00000072401	1004	1522	1146	1224	1043	1123	993	990	938	1302	1175	1235
ENSG00000072415	758	868	855	704	598	725	568	750	613	740	878	634
ENSG00000072422	1913	3184	2689	2694	2247	2858	1869	2647	1854	2872	2506	2539
ENSG00000072501	6645	9833	11706	8102	8424	9349	6192	9438	6632	8550	10832	8076
ENSG00000072506	2777	4504	3421	3578	2540	3136	3291	3176	2973	4144	3672	4041
ENSG00000072518	1356	2152	1842	1671	1637	1849	1578	1879	1479	2014	1983	1836
ENSG00000072571	1279	1580	1631	1539	1055	1061	962	1088	968	1154	1260	1430
ENSG00000072609	1350	2168	1874	1548	1703	1828	1580	1829	1432	2050	1914	1943
ENSG00000072657	85	143	112	112	113	169	79	107	106	145	122	152
ENSG00000072682	887	1547	1151	1119	912	1084	929	1085	803	1151	1039	1226
ENSG00000072694	0	2	0	0	0	0	0	0	0	0	0	0
ENSG00000072736	565	833	1024	684	874	884	535	862	538	682	952	652
ENSG00000072756	570	631	592	524	536	550	469	537	514	631	611	616
ENSG00000072778	6398	11759	10199	10181	8959	9693	8287	9059	5987	9915	8871	8961
ENSG00000072786	690	1214	1191	927	921	1054	883	1098	805	1105	1149	1058
ENSG00000072803	3034	4386	3920	3544	3283	3641	2946	3512	2903	3926	3830	3501
ENSG00000072818	39	82	58	53	74	44	43	73	36	60	46	71
ENSG00000072832	15625	24702	22019	18979	19840	21892	19988	21908	18817	24601	25162	24129
ENSG00000072840	578	873	1238	608	1184	1197	688	1213	691	832	1526	799
ENSG00000072849	1450	1965	1536	1653	1309	1501	1436	1478	1405	1810	1626	1834
ENSG00000072858	8	16	18	11	12	11	15	15	21	11	13	16
ENSG00000072864	805	1268	1182	999	739	911	831	884	729	930	1089	979
ENSG00000072952	119	182	225	132	182	157	136	167	102	161	210	143
ENSG00000072954	247	373	270	303	203	284	186	257	199	274	266	296
ENSG00000072958	2639	4532	3837	3515	3496	3653	3473	3689	2857	4166	4130	3992
ENSG00000073008	1043	1748	1536	1350	1244	1421	1268	1527	1120	1637	1672	1559
ENSG00000073050	409	691	530	526	446	508	502	506	373	625	471	607
ENSG00000073060	345	570	550	521	451	478	391	487	332	490	524	532
ENSG00000073067	1	15	6	13	9	10	13	23	6	7	12	9
ENSG00000073111	1926	3109	3010	2248	1842	2106	1982	2353	1783	2538	2717	2294
ENSG00000073146	7	4	5	9	2	5	5	5	5	11	10	6
ENSG00000073150	60	147	129	101	76	88	87	80	49	95	96	116
ENSG00000073169	325	579	574	480	533	449	465	508	324	540	499	441
ENSG00000073282	0	0	0	0	0	2	1	1	0	0	0	0
ENSG00000073331	47	79	76	54	61	60	44	71	33	71	54	42
ENSG00000073350	152	215	262	220	208	183	180	178	120	156	216	162
ENSG00000073417	883	1281	1149	1074	977	1160	852	1222	992	1244	1242	1170
ENSG00000073464	951	1260	1562	1143	1339	1423	1078	1508	1018	1252	1649	1249
ENSG00000073536	346	651	520	508	427	471	462	541	373	676	560	594
ENSG00000073578	22	45	45	31	27	23	22	22	25	32	25	48
ENSG00000073584	215	340	248	298	253	303	277	250	204	339	276	305
ENSG00000073598	4	5	2	2	0	2	3	1	4	2	6	0
ENSG00000073605	168	332	347	355	412	371	266	274	217	311	274	248
ENSG00000073614	1447	2041	2386	1672	1975	2229	1530	2308	1520	1848	2380	1801
ENSG00000073670	111	231	263	160	122	109	128	144	105	142	172	141
ENSG00000073711	704	886	1080	725	937	1000	642	862	722	911	1032	846
ENSG00000073712	5487	7125	7027	5942	6494	7408	5523	7140	5584	7135	7601	7439
ENSG00000073734	1	0	0	1	0	0	0	0	1	0	0	0
ENSG00000073737	0	0	1	0	0	1	3	4	0	3	2	0
ENSG00000073754	0	0	0	0	0	2	0	0	0	0	0	0
ENSG00000073756	2	10	8	3	8	2	12	10	4	12	13	3
ENSG00000073792	17	21	47	35	14	36	8	43	22	14	44	27
ENSG00000073803	1307	1705	1473	1546	1058	1352	1204	1246	1119	1535	1377	1415
ENSG00000073849	294	377	422	311	382	396	395	418	313	400	480	370
ENSG00000073861	1	3	1	0	2	2	0	5	2	3	1	0
ENSG00000073905	24	5	22	11	11	6	12	16	22	13	12	18
ENSG00000073910	449	641	860	537	899	874	485	822	611	651	792	623
ENSG00000073921	2952	3821	3699	3204	3095	3540	2743	3166	2932	3658	3545	3421
ENSG00000073969	1690	2221	1905	1779	1640	1975	1672	1853	1628	2220	2074	2157
ENSG00000074047	31	53	59	43	58	31	31	48	34	41	42	33
ENSG00000074054	2853	3866	4673	3117	4283	4211	3011	3971	3009	3934	4783	3565
ENSG00000074071	746	1147	803	992	686	808	832	825	741	1122	921	1064
ENSG00000074181	1962	3350	3745	2493	3150	2842	2563	2760	1814	2192	3378	2659
ENSG00000074201	2966	3671	2981	3162	2399	2645	2586	2666	2512	3549	3006	3686
ENSG00000074211	1272	2024	1758	1574	1619	1707	1442	1719	1343	1909	1860	1773
ENSG00000074219	1648	2243	2097	1957	1782	1772	1893	1849	1437	1956	2180	1931
ENSG00000074266	755	896	646	685	563	657	594	698	588	721	685	755
ENSG00000074276	212	446	442	274	464	369	326	419	255	426	548	310
ENSG00000074317	40	77	53	66	37	40	48	42	38	61	54	36
ENSG00000074319	2811	3656	2967	2913	2383	2861	2593	2778	2502	3330	3169	3096
ENSG00000074356	2273	3250	3480	2632	3287	3332	2517	3186	2406	3112	3474	2949
ENSG00000074370	195	249	314	260	199	210	238	213	113	183	268	198
ENSG00000074410	2	4	0	0	1	6	3	5	0	3	2	3
ENSG00000074416	30	43	98	51	37	56	58	88	50	63	85	37
ENSG00000074527	328	456	415	361	340	349	298	381	299	353	367	446
ENSG00000074582	566	1036	821	800	726	917	743	844	682	913	835	843
ENSG00000074590	47	88	80	81	99	108	54	118	61	88	82	70
ENSG00000074603	1184	1562	1734	1346	1470	1686	1169	1580	1208	1485	1662	1488
ENSG00000074621	297	517	489	445	379	480	301	473	299	437	405	405
ENSG00000074657	3301	4756	5838	3853	5104	5152	3599	4920	3495	4463	5556	4422
ENSG00000074660	14	14	32	21	10	19	27	30	16	29	18	19
ENSG00000074695	3849	5393	5101	4453	3697	4590	3291	4587	3209	4136	4580	4481
ENSG00000074696	6058	7474	7477	6215	6029	6672	5550	6371	5769	7057	7398	7070
ENSG00000074706	3	6	6	9	5	6	1	5	5	12	4	9
ENSG00000074755	728	1168	1434	868	1196	1149	821	1266	878	1151	1375	1033
ENSG00000074771	3	2	2	1	4	0	9	2	0	2	1	4
ENSG00000074800	15323	24315	19481	19949	14870	17744	17082	18874	15471	21248	20220	20992
ENSG00000074803	3	12	8	3	10	18	11	7	10	9	5	10
ENSG00000074842	2064	3852	2569	2967	1641	2464	2327	2980	2353	3250	2828	2921
ENSG00000074855	1197	2145	2455	1686	2140	2192	1806	2259	1512	2200	2566	1895
ENSG00000074935	716	1020	890	844	934	906	700	824	629	871	794	917
ENSG00000074964	929	1863	1559	1328	1489	1507	1431	1522	1125	1735	1723	1672
ENSG00000074966	123	99	131	84	167	144	131	124	128	120	173	114
ENSG00000075035	97	180	213	134	110	110	96	138	86	135	164	146
ENSG00000075043	9243	16271	17004	11632	15006	15229	13585	16533	10903	15871	19260	14219
ENSG00000075073	11	10	6	6	5	13	4	5	15	12	14	9
ENSG00000075089	1680	1978	1598	1677	1245	1499	1333	1451	1363	1776	1555	1619
ENSG00000075131	310	422	378	375	259	287	272	283	256	358	357	331
ENSG00000075142	3101	3626	2841	3076	2290	2772	2640	2706	2570	2971	2682	3818
ENSG00000075151	3443	4856	5446	3868	4625	4724	3364	4849	3237	4172	5367	4046
ENSG00000075188	479	614	461	549	419	413	352	441	360	545	431	517
ENSG00000075213	729	1182	892	836	1154	1238	863	1150	829	1005	1056	1010
ENSG00000075218	1436	2041	1982	1684	1248	1382	1270	1466	1289	1706	1786	1548
ENSG00000075223	5666	7325	7221	5991	6011	6518	4879	5983	4681	5444	6921	6235
ENSG00000075234	527	917	827	672	688	713	717	787	566	912	820	710
ENSG00000075239	889	994	740	779	649	732	655	687	701	779	747	990
ENSG00000075240	811	1506	1306	1124	1026	1167	1045	1200	920	1287	1351	1226
ENSG00000075275	62	60	66	63	61	49	60	34	21	60	52	64
ENSG00000075290	3	0	3	0	6	0	3	4	1	1	0	2
ENSG00000075292	3815	4527	5324	4102	4481	5063	3517	4582	3466	4363	5022	4391
ENSG00000075303	1456	1685	1648	1528	1155	1334	1148	1220	1080	1506	1406	1469
ENSG00000075336	810	1138	933	857	653	843	754	903	755	1027	893	860
ENSG00000075340	2747	3810	4271	3082	3496	3602	3030	3675	2808	3687	4468	3548
ENSG00000075388	0	0	0	0	0	0	0	0	0	0	0	0
ENSG00000075391	720	916	1342	812	1136	1057	773	1133	650	966	1201	841
ENSG00000075399	291	545	432	425	452	426	391	365	300	554	393	483
ENSG00000075407	891	1190	1379	974	1168	1238	855	1248	811	1257	1208	969
ENSG00000075413	2269	3326	3033	2810	2522	2977	2364	2762	2233	3029	3092	3050
ENSG00000075415	7592	11445	8904	9464	6788	8311	7981	8792	6979	10030	9022	10221
ENSG00000075420	2045	2909	3045	2387	2409	2887	1990	2736	1769	2439	2956	2332
ENSG00000075426	185	544	268	303	203	300	201	336	179	292	311	326
ENSG00000075429	35	28	54	35	23	36	15	21	24	22	37	27
ENSG00000075461	8614	11551	11446	9299	11466	11387	10801	10788	10101	12489	13908	12216
ENSG00000075539	982	1256	1809	1094	1293	1466	768	1384	803	1058	1500	1060
ENSG00000075568	1209	1859	2459	1435	2105	2297	1377	2176	1284	1730	2271	1661
ENSG00000075618	15297	27760	22758	20657	19107	19997	21164	21077	16201	24915	24746	21282
ENSG00000075624	73466	123663	95213	93978	75425	87455	86873	87570	77506	111009	95021	99699
ENSG00000075643	38	110	64	75	67	51	48	70	55	70	67	61
ENSG00000075651	29	60	58	44	29	42	24	39	24	24	44	26
ENSG00000075673	0	0	0	0	0	0	0	0	0	0	0	0
ENSG00000075702	398	724	716	577	576	529	457	541	403	630	581	614
ENSG00000075711	2218	2924	2993	2461	2305	2757	1907	2610	1955	2450	2905	2367
ENSG00000075785	6611	9746	8452	7622	6610	7629	6957	7781	6325	8700	8767	7929
ENSG00000075790	15	29	29	20	37	23	27	17	18	18	23	32
ENSG00000075826	146	259	279	263	341	296	233	219	155	204	230	228
ENSG00000075856	1428	2159	2014	1759	1735	1868	1541	1933	1416	1914	2041	1891
ENSG00000075884	0	1	1	2	1	0	1	2	0	1	2	2
ENSG00000075886	10	14	17	9	9	14	8	13	11	17	13	10
ENSG00000075891	5	5	4	3	0	0	2	1	0	1	4	9
ENSG00000075914	361	547	467	528	317	364	366	499	382	505	428	522
ENSG00000075945	2674	3211	2893	2765	2709	2962	2597	2573	2589	3227	2923	3060
ENSG00000075975	498	833	749	583	623	747	536	779	632	695	809	699
ENSG00000076003	3249	4127	3942	3407	2641	2927	2639	2988	2580	3399	3653	3438
ENSG00000076043	256	348	291	327	292	294	308	238	268	358	293	388
ENSG00000076053	617	721	600	647	537	550	603	516	516	622	573	813
ENSG00000076067	497	726	709	656	586	598	514	531	450	616	689	559
ENSG00000076108	2481	3796	4379	3144	4051	4028	2601	4191	2447	3278	4722	3149
ENSG00000076201	1120	2436	2631	1782	2516	2188	1833	2163	1384	2219	2454	1904
ENSG00000076242	1374	2060	1603	1543	1228	1475	1414	1494	1297	1782	1553	1694
ENSG00000076248	1805	2429	1936	2015	1498	1797	1737	1774	1543	2195	2008	1966
ENSG00000076258	1	5	4	3	2	2	5	3	2	3	3	3
ENSG00000076321	1086	1499	1533	1282	1286	1474	1105	1266	1059	1373	1618	1257
ENSG00000076344	166	386	403	366	542	447	328	347	232	369	366	273
ENSG00000076351	176	271	217	195	161	171	130	176	153	188	219	198
ENSG00000076356	1556	2337	3012	1868	2937	2758	1893	2851	2158	2762	3318	2454
ENSG00000076382	1302	1733	1625	1475	1065	1196	1157	1151	1096	1381	1468	1495
ENSG00000076513	763	1101	1110	919	893	1062	780	910	698	955	1100	962
ENSG00000076554	857	1158	718	921	627	719	646	622	649	872	645	974
ENSG00000076555	559	871	1000	718	807	846	740	828	669	795	984	732
ENSG00000076604	1982	3570	2689	2546	2391	2409	2469	2440	1981	2722	2527	2854
ENSG00000076641	202	268	302	238	188	187	180	213	152	141	191	191
ENSG00000076650	265	460	362	307	288	342	297	334	257	360	378	369
ENSG00000076662	0	1	1	1	1	0	0	0	0	1	0	2
ENSG00000076685	1469	1848	2271	1587	1959	1986	1391	1967	1405	1791	2262	1556
ENSG00000076706	474	741	952	700	416	714	488	893	563	822	773	587
ENSG00000076716	27	21	31	34	19	17	9	24	15	24	32	15
ENSG00000076770	471	551	754	571	640	652	363	561	441	549	713	519
ENSG00000076826	570	1004	915	843	932	852	835	868	632	849	973	918
ENSG00000076864	469	717	697	516	620	629	638	604	464	707	737	593
ENSG00000076924	951	1762	1590	1418	1349	1432	1308	1442	1030	1692	1545	1423
ENSG00000076928	1532	2926	2413	2153	2291	2190	2065	2264	1560	2410	2327	2420
ENSG00000076944	1	6	5	7	3	5	9	6	7	5	10	7
ENSG00000076984	874	1531	1333	1188	1135	1161	1115	1337	835	1414	1432	1107
ENSG00000077009	3	1	4	1	3	2	2	0	0	1	0	0
ENSG00000077044	1084	2214	1954	1519	1519	1738	1359	1750	1176	1899	1906	1791
ENSG00000077063	0	0	0	0	1	2	1	0	0	0	0	0
ENSG00000077080	1365	2313	2034	1891	1864	1982	1948	1998	1538	2513	2180	2102
ENSG00000077092	3924	5416	4753	4441	4558	4787	3871	4692	3721	5017	4943	5054
ENSG00000077097	10749	13193	14615	11478	12098	13193	9688	12243	9606	12125	13662	12033
ENSG00000077147	7023	9907	8806	8140	7129	8232	6607	8010	6005	8506	8346	8685
ENSG00000077150	755	1530	1240	1222	1009	1081	968	1200	631	957	1030	1178
ENSG00000077152	2419	3384	2567	2663	1506	1708	1844	1778	1792	2488	2038	2266
ENSG00000077157	600	721	1115	711	874	931	644	897	628	815	1064	806
ENSG00000077232	4527	6335	5761	4848	5102	5808	4179	5611	4094	5565	5792	5610
ENSG00000077235	2556	4258	4206	3251	3709	3766	3012	3950	2854	3824	4165	3679
ENSG00000077238	9	18	27	11	8	8	11	20	9	15	16	19
ENSG00000077254	2801	3604	3628	3046	3084	3194	2504	3046	2394	3137	3535	3252
ENSG00000077264	1369	1838	2344	1472	1980	2095	1402	2027	1492	2018	2177	1654
ENSG00000077274	1	0	2	0	3	3	0	3	0	4	1	5
ENSG00000077279	4898	5523	7214	4803	7476	7799	4983	6949	5925	7159	8301	6076
ENSG00000077312	768	1337	1029	1177	873	889	951	985	795	1139	1016	1316
ENSG00000077327	95	141	144	105	93	103	96	103	73	110	104	122
ENSG00000077348	295	627	416	402	296	356	403	402	365	569	409	500
ENSG00000077380	6556	7884	7533	6757	6341	6936	6539	6822	6059	7975	7662	7760
ENSG00000077420	0	0	0	0	0	0	0	0	0	0	0	0
ENSG00000077454	170	348	382	237	381	327	269	344	196	351	365	280
ENSG00000077458	1212	1593	1426	1280	1208	1292	1022	1133	1076	1367	1359	1272
ENSG00000077463	599	1279	1007	893	774	860	921	926	671	1108	998	956
ENSG00000077498	0	1	3	2	0	3	0	1	1	0	4	3
ENSG00000077514	732	1064	886	860	717	846	685	721	631	917	805	827
ENSG00000077522	21	38	27	30	37	25	16	25	18	26	23	26
ENSG00000077549	3876	5722	4857	4683	4588	4666	4890	4950	4306	6084	5247	5428
ENSG00000077585	376	459	381	462	343	358	339	384	273	414	379	479
ENSG00000077616	800	1125	1149	967	1114	1081	768	910	713	957	975	994
ENSG00000077684	1191	1796	1661	1463	1293	1434	1045	1479	1134	1399	1631	1479
ENSG00000077713	3	6	7	9	0	3	5	13	7	5	4	11
ENSG00000077721	2135	2872	2494	2384	1880	2134	1999	2111	1898	2461	2236	2444
ENSG00000077782	2055	3326	2979	2398	2305	2611	2200	2565	1866	2530	2704	2556
ENSG00000077800	0	3	1	1	0	2	0	2	1	0	0	2
ENSG00000077935	7	10	10	5	10	2	2	4	4	6	5	6
ENSG00000077942	5060	7276	6532	5899	5046	5177	5387	5352	4613	5901	6581	5989
ENSG00000077943	0	0	0	0	0	0	0	1	0	0	0	0
ENSG00000077984	1	9	3	0	0	1	0	1	0	2	0	0
ENSG00000078018	7502	9391	12077	7965	10175	11542	7590	10588	7979	10174	12781	9175
ENSG00000078043	807	1063	1081	918	800	920	684	859	712	917	903	876
ENSG00000078053	3	6	8	1	1	6	4	8	2	4	9	7
ENSG00000078061	462	956	769	723	649	697	675	752	492	868	726	770
ENSG00000078070	573	768	721	535	601	654	588	654	626	746	716	696
ENSG00000078081	17	72	19	38	17	19	10	32	16	24	20	28
ENSG00000078098	4	24	17	4	14	24	8	7	11	10	13	12
ENSG00000078114	5934	7039	8765	6447	6182	6599	4934	5989	4402	5338	6849	5750
ENSG00000078124	1122	1374	1252	1202	1039	1098	918	1025	960	1145	1242	1222
ENSG00000078140	4218	5270	5060	4885	3991	4563	3872	4622	3681	4980	4941	4874
ENSG00000078142	1589	2246	2321	1746	1841	2217	1542	2015	1403	1819	2122	1932
ENSG00000078177	1272	1711	1964	1321	1662	1846	1201	1827	1250	1670	2009	1618
ENSG00000078237	215	283	238	258	262	309	260	275	230	325	291	274
ENSG00000078246	1163	1885	1705	1543	1342	1457	1183	1436	968	1536	1552	1486
ENSG00000078269	61	106	136	101	55	96	54	126	57	96	119	98
ENSG00000078295	0	0	0	0	0	0	0	0	0	0	0	0
ENSG00000078304	7224	9212	8701	7950	6705	7240	6460	7166	5898	8263	8019	8737
ENSG00000078319	738	961	791	801	604	714	643	643	647	837	739	861
ENSG00000078328	0	0	0	4	1	0	1	3	0	2	1	1
ENSG00000078369	24320	32406	30402	26977	24612	27964	23850	27858	24225	29494	31273	29543
ENSG00000078399	4	4	10	2	3	5	3	5	4	4	4	5
ENSG00000078401	22	17	74	62	25	52	48	73	41	69	60	42
ENSG00000078403	1321	1859	2111	1541	1746	1699	1254	1646	1225	1580	1862	1612
ENSG00000078487	76	94	72	92	73	74	101	98	102	101	86	103
ENSG00000078549	102	154	136	123	108	138	97	145	119	175	194	145
ENSG00000078579	35	27	25	20	37	9	24	19	15	20	11	20
ENSG00000078589	1	0	0	0	1	0	0	0	0	0	2	0
ENSG00000078596	258	323	277	309	190	194	150	190	160	160	196	274
ENSG00000078618	3393	4347	4491	3441	3726	4191	3058	4146	2957	3800	4522	4207
ENSG00000078668	3479	4576	3795	4060	3104	3767	3436	3691	3394	4394	3923	4515
ENSG00000078674	5100	6994	8021	6028	6484	7314	4744	6898	4846	6111	7373	6295
ENSG00000078687	771	1218	1443	908	1247	1208	860	1238	953	1171	1538	981
ENSG00000078699	2181	2966	3679	2561	3099	3071	2568	3095	2305	2740	3530	2846
ENSG00000078725	93	110	131	91	96	125	133	156	120	161	204	144
ENSG00000078747	1243	1712	1572	1384	1369	1445	1186	1394	921	1359	1555	1400
ENSG00000078795	7	2	1	6	7	0	1	2	4	4	2	4
ENSG00000078804	2424	3969	3192	3222	3485	4136	3179	3681	2979	4330	4015	3634
ENSG00000078808	2483	4733	3834	3648	3076	3486	3581	3722	2776	4153	3938	3933
ENSG00000078814	13	20	39	16	41	34	17	40	15	35	33	36
ENSG00000078898	0	0	0	0	0	0	0	0	0	0	0	0
ENSG00000078900	273	601	563	446	339	414	323	367	254	396	416	377
ENSG00000078902	1066	2020	1580	1430	1254	1482	1501	1542	1180	1769	1609	1682
ENSG00000078967	737	938	864	871	688	803	701	775	717	966	900	1005
ENSG00000079101	57	77	97	62	60	62	74	61	40	80	71	49
ENSG00000079102	490	848	691	615	762	785	553	845	610	856	817	682
ENSG00000079112	0	5	2	1	1	0	4	0	1	1	0	0
ENSG00000079134	871	1109	1008	978	1086	957	861	971	802	1061	966	986
ENSG00000079150	772	825	771	771	601	647	527	579	501	738	614	721
ENSG00000079156	476	750	720	586	534	676	423	636	413	666	642	663
ENSG00000079215	0	0	0	0	1	0	0	1	0	0	1	0
ENSG00000079246	15017	18678	17457	16207	13916	15523	13687	15292	13262	17331	17402	17600
ENSG00000079257	5	5	20	5	4	10	5	13	5	5	18	9
ENSG00000079263	0	1	2	1	1	1	1	0	0	0	1	2
ENSG00000079277	249	428	323	290	288	304	267	322	230	356	310	352
ENSG00000079308	407	663	788	538	653	660	493	745	428	579	747	541
ENSG00000079313	559	1161	906	840	811	897	789	952	632	963	1066	902
ENSG00000079332	4154	6315	4481	5185	3682	4765	3669	4561	3577	5186	4440	5140
ENSG00000079335	192	276	289	217	173	220	162	197	166	183	226	201
ENSG00000079337	4	7	8	9	4	13	7	12	6	9	12	10
ENSG00000079385	0	1	0	3	2	0	1	3	5	1	4	3
ENSG00000079387	963	1319	1267	1105	976	1148	893	918	838	1127	1118	1137
ENSG00000079393	0	1	0	5	2	1	0	3	3	2	0	4
ENSG00000079432	1304	2726	2689	1848	2784	2599	1977	2769	1747	2704	2911	2434
ENSG00000079435	164	201	191	134	185	141	152	176	112	206	196	178
ENSG00000079459	3992	5983	4435	4871	3590	4726	3944	4902	4026	5618	4745	5366
ENSG00000079462	664	982	830	811	750	778	877	697	707	896	921	1229
ENSG00000079482	354	436	618	385	601	607	391	559	382	470	611	424
ENSG00000079557	0	0	0	0	0	0	0	0	0	0	0	0
ENSG00000079616	1557	2417	2206	2134	1578	1633	1693	1746	1341	2059	1837	2023
ENSG00000079689	34	39	60	40	33	20	49	48	34	33	53	48
ENSG00000079691	140	190	215	156	172	197	136	170	126	174	213	147
ENSG00000079739	1827	2684	2053	2098	1789	1971	1918	2034	1699	2363	2159	2559
ENSG00000079785	6597	8395	7243	7164	5972	7229	6089	6923	6152	7778	7583	7660
ENSG00000079805	2165	3932	3541	3063	2747	3096	2719	3269	2330	3327	3653	2998
ENSG00000079819	42	40	61	65	17	42	25	40	28	18	55	34
ENSG00000079841	277	371	429	301	367	356	321	385	256	343	416	358
ENSG00000079931	28	61	21	25	34	29	14	32	21	77	13	11
ENSG00000079950	713	835	907	741	757	783	700	729	660	866	823	803
ENSG00000079974	783	1239	1063	911	1046	1220	957	1007	886	1222	1080	991
ENSG00000079999	1373	2277	1741	1648	1349	1733	1627	1752	1401	2004	1837	1911
ENSG00000080007	0	0	1	0	0	0	1	0	0	1	0	0
ENSG00000080031	884	1817	1280	1289	1057	1286	1042	1420	853	1481	1359	1409
ENSG00000080166	8	11	13	14	6	14	5	11	9	5	7	16
ENSG00000080189	1482	2621	2069	2070	1937	2039	1786	1979	1491	2321	2028	2124
ENSG00000080200	232	282	607	252	484	413	206	375	216	253	489	300
ENSG00000080224	32	50	57	47	51	72	41	56	41	40	69	46
ENSG00000080293	0	0	0	0	2	0	0	0	0	0	0	0
ENSG00000080298	854	1101	1149	881	1099	1101	772	1077	808	1027	1148	916
ENSG00000080345	2290	2692	3543	2480	2724	2885	1877	2933	1984	2536	3214	2528
ENSG00000080371	2011	2545	2135	2178	1757	2221	1867	2193	1812	2411	2171	2318
ENSG00000080493	0	1	1	1	2	1	4	1	1	6	2	1
ENSG00000080503	1358	1996	1840	1648	1339	1743	1237	1702	1107	1598	1813	1638
ENSG00000080511	0	0	0	0	0	0	0	0	0	0	0	0
ENSG00000080546	922	1257	1193	1127	1028	1141	994	1047	844	1070	1104	1291
ENSG00000080561	9	13	30	8	7	20	16	34	19	17	25	9
ENSG00000080572	1	1	3	1	0	1	0	1	2	0	1	0
ENSG00000080573	0	0	0	2	0	2	3	0	0	1	0	2
ENSG00000080603	41	54	83	39	71	50	48	62	37	57	61	50
ENSG00000080608	1152	1707	1296	1256	1119	1235	1098	1275	1076	1424	1289	1433
ENSG00000080618	0	3	2	0	1	0	0	1	1	0	0	1
ENSG00000080644	18999	27554	26264	22103	22360	25277	19398	23899	18526	24420	25434	24499
ENSG00000080709	2	2	1	6	1	4	2	0	3	2	1	4
ENSG00000080802	929	1393	1389	1108	1308	1352	1004	1255	960	1267	1348	1045
ENSG00000080815	3238	4390	4441	3485	3982	4207	3383	4185	3158	4195	4647	3872
ENSG00000080819	495	663	589	570	494	591	508	560	437	569	659	602
ENSG00000080822	3810	4468	3646	3938	3099	3537	3046	2953	2877	3709	3203	4140
ENSG00000080823	193	376	316	336	358	308	291	286	250	337	330	307
ENSG00000080824	53935	64352	56298	54112	42708	51380	47829	49344	47494	59856	57011	59440
ENSG00000080839	446	575	631	465	378	432	320	429	327	419	464	458
ENSG00000080845	1468	2612	2430	1979	2557	2454	2092	2359	1834	2554	2625	2216
ENSG00000080854	1862	3262	4033	2378	3057	3195	2064	3995	2078	3160	4264	2692
ENSG00000080910	0	0	0	0	0	0	0	0	0	0	0	0
ENSG00000080947	204	316	456	257	551	407	307	379	231	308	400	289
ENSG00000080986	1102	1190	1227	1253	709	859	742	830	752	1053	985	1173
ENSG00000081014	555	805	818	615	645	765	513	721	528	655	760	663
ENSG00000081019	1017	1210	1233	1104	960	1164	858	983	898	1131	1153	1047
ENSG00000081026	1643	1879	3185	1713	2602	2531	1733	2587	1719	2011	3241	1866
ENSG00000081041	0	0	1	0	0	1	0	0	0	1	0	0
ENSG00000081051	0	0	0	0	0	0	0	0	0	0	0	0
ENSG00000081052	14	5	8	5	6	5	6	5	2	1	2	4
ENSG00000081059	523	809	845	681	623	565	564	669	485	665	694	621
ENSG00000081087	1671	2355	1835	1892	1618	1830	1638	1772	1501	1958	1825	2197
ENSG00000081138	2	4	1	3	4	2	0	2	2	11	0	6
ENSG00000081148	16	23	36	19	44	26	15	35	23	27	42	22
ENSG00000081154	5672	7177	6240	6525	4263	5470	4788	5386	4432	6314	5723	5861
ENSG00000081177	1175	1548	1446	1310	1382	1375	1147	1432	1115	1515	1531	1486
ENSG00000081181	129	219	157	133	116	138	113	134	116	174	171	195
ENSG00000081189	250	364	373	313	231	312	223	328	183	243	306	297
ENSG00000081237	0	2	1	1	0	0	2	2	1	1	0	0
ENSG00000081248	0	0	0	0	0	0	0	0	0	0	0	0
ENSG00000081277	3	0	1	2	0	0	3	0	1	0	1	2
ENSG00000081307	1873	2622	2067	2098	1906	2005	1713	1913	1636	2261	2045	2285
ENSG00000081320	502	685	634	554	434	506	359	433	435	498	551	537
ENSG00000081377	1037	1376	1373	1344	1082	1081	925	1145	835	1213	1283	1132
ENSG00000081386	829	1117	1185	840	1031	1299	914	1083	820	1080	1224	931
ENSG00000081479	0	1	0	0	0	0	2	3	0	4	1	1
ENSG00000081665	549	758	674	719	600	662	563	581	461	623	627	673
ENSG00000081692	118	171	138	147	128	132	122	100	93	134	157	175
ENSG00000081721	944	1438	1106	1237	1010	1103	945	1053	983	1325	1133	1201
ENSG00000081760	697	1177	1013	927	909	1092	933	1066	799	1136	1145	1087
ENSG00000081791	922	1583	1594	1326	1490	1502	1227	1421	1105	1612	1538	1577
ENSG00000081800	0	0	0	0	0	0	0	0	0	1	0	0
ENSG00000081803	1	7	14	16	1	12	4	25	6	11	14	10
ENSG00000081818	576	668	671	639	586	648	573	617	461	680	721	714
ENSG00000081842	2	6	4	5	10	3	4	6	4	2	3	6
ENSG00000081853	33	42	48	32	43	39	28	44	28	40	44	42
ENSG00000081870	887	1110	870	885	633	732	694	736	658	927	739	859
ENSG00000081913	259	423	384	392	316	336	265	362	216	323	410	341
ENSG00000081923	6	10	20	19	10	17	8	26	10	15	18	9
ENSG00000081985	3	8	12	5	2	1	3	3	5	4	6	4
ENSG00000082014	542	790	710	644	723	840	653	727	558	837	820	762
ENSG00000082068	785	1070	955	927	783	911	796	899	706	1010	911	957
ENSG00000082074	0	0	0	0	0	0	0	0	0	0	0	0
ENSG00000082126	61	125	122	122	81	88	48	80	63	105	71	83
ENSG00000082146	1556	2272	1846	1983	1450	1597	1360	1607	1221	1740	1699	1862
ENSG00000082153	8364	10235	8690	9008	7005	8182	7181	7767	6932	8718	8326	9684
ENSG00000082175	0	0	0	0	0	0	0	0	0	0	0	0
ENSG00000082196	44	76	53	42	29	31	45	26	45	52	31	47
ENSG00000082212	2207	2858	2625	2473	2002	2326	2040	2003	1901	2607	2421	2551
ENSG00000082213	1032	1316	1240	1179	1018	1165	965	1167	1004	1209	1236	1281
ENSG00000082258	1515	1905	2171	1649	1983	2164	1480	1864	1309	1852	1992	1825
ENSG00000082269	244	332	297	256	281	331	178	273	192	265	260	268
ENSG00000082293	6	22	24	12	9	13	6	17	16	5	12	15
ENSG00000082397	18	21	58	40	15	48	25	75	42	59	55	29
ENSG00000082438	107	191	210	141	175	180	101	126	96	154	170	161
ENSG00000082458	148	234	211	182	150	197	161	222	127	165	174	213
ENSG00000082482	1	0	2	0	2	0	2	1	1	0	1	1
ENSG00000082497	580	840	789	656	601	721	518	643	561	784	630	676
ENSG00000082512	881	1154	1404	1058	1225	1179	950	985	821	1009	1109	1035
ENSG00000082515	731	1001	738	877	462	645	650	656	618	771	722	706
ENSG00000082516	829	1182	1377	922	1249	1238	876	1282	854	1086	1272	1221
ENSG00000082556	1	0	1	0	0	0	0	0	0	0	3	0
ENSG00000082641	9141	15495	14883	11440	12614	14961	11471	15219	10106	14622	16255	13651
ENSG00000082684	705	1299	1358	1011	1300	1276	1104	1336	1051	1563	1570	1282
ENSG00000082701	2641	3783	3821	3058	3357	3672	2585	3545	2801	3424	4081	3217
ENSG00000082781	2120	2444	2934	1969	1929	2034	2008	1990	1529	1774	2185	2043
ENSG00000082805	1821	2605	3541	1995	2940	3141	2045	3283	2092	2429	3584	2292
ENSG00000082898	7508	9046	10109	8224	8064	8428	6058	7869	5785	7428	8612	8054
ENSG00000082929	266	327	319	339	224	282	238	217	199	332	307	255
ENSG00000082996	695	911	669	817	637	716	612	601	557	816	663	986
ENSG00000083067	0	0	2	0	0	0	1	1	0	1	0	1
ENSG00000083093	402	538	566	485	457	500	354	520	349	504	550	474
ENSG00000083097	319	454	653	398	678	648	367	588	427	520	611	484
ENSG00000083099	1560	1985	1772	1635	1365	1715	1524	1684	1368	1905	1749	1717
ENSG00000083123	554	760	686	595	572	582	521	593	529	681	609	770
ENSG00000083168	2236	3086	3999	2288	3153	3592	2095	3645	2086	2595	4045	2544
ENSG00000083223	656	836	1079	714	974	1083	634	969	590	819	1154	839
ENSG00000083290	1715	2378	2492	1937	1877	2103	1583	1911	1410	1913	2206	1997
ENSG00000083307	0	0	1	1	2	0	0	3	0	1	1	0
ENSG00000083312	6432	8053	8758	6881	6965	7838	5684	7546	5561	7460	8533	7349
ENSG00000083444	1889	3164	2834	2459	2212	2578	2189	2664	1915	2872	2829	2765
ENSG00000083454	0	1	0	0	0	0	0	0	1	1	1	3
ENSG00000083457	637	779	642	610	391	557	485	640	507	646	580	677
ENSG00000083520	2298	3350	3074	2718	2596	3054	2302	2845	2155	2856	3063	2951
ENSG00000083535	769	1032	958	838	829	975	702	916	709	918	914	910
ENSG00000083544	652	877	759	795	653	718	634	682	638	821	776	893
ENSG00000083622	0	0	0	0	0	0	0	0	0	0	0	0
ENSG00000083635	422	561	468	478	426	423	388	364	388	534	475	574
ENSG00000083642	1725	2227	2429	1900	1916	2136	1562	1923	1588	1965	2300	1921
ENSG00000083720	1884	2359	2040	2047	1490	1727	1600	1879	1631	2082	2032	2135
ENSG00000083750	700	883	751	743	623	782	645	781	608	934	793	829
ENSG00000083782	0	0	0	0	0	0	0	0	0	0	0	0
ENSG00000083799	841	1305	1172	989	990	1182	807	1145	770	1193	1239	1051
ENSG00000083807	182	308	235	263	159	189	162	241	170	216	205	274
ENSG00000083812	402	737	590	399	611	662	517	672	478	702	725	607
ENSG00000083814	3	4	4	7	2	6	5	4	2	8	2	7
ENSG00000083817	218	355	300	332	312	280	287	287	224	362	260	317
ENSG00000083828	217	289	276	235	227	231	198	222	200	230	284	228
ENSG00000083838	120	212	152	138	188	151	157	196	130	208	185	180
ENSG00000083844	720	1068	871	922	970	946	883	986	889	1107	1025	987
ENSG00000083845	10433	18783	13691	14504	10385	12231	12645	13238	10068	15592	13280	16444
ENSG00000083857	2405	4081	6248	3304	4891	4919	2278	4716	2304	3179	4543	3027
ENSG00000083896	2709	3714	3610	3194	2745	3373	2768	3041	2481	3414	3567	3143
ENSG00000083937	545	782	617	654	432	469	451	448	410	539	504	634
ENSG00000084070	1068	1611	1445	1281	1129	1303	1143	1235	1057	1556	1268	1322
ENSG00000084072	1170	1772	1539	1533	1226	1482	1297	1513	1056	1713	1559	1590
ENSG00000084073	2051	2625	2088	2224	1774	2171	1809	1991	1711	2366	2066	2317
ENSG00000084090	3426	4890	3910	3943	2796	3485	3107	3446	2756	3919	3713	4047
ENSG00000084092	413	598	577	519	404	497	451	457	321	532	518	650
ENSG00000084093	942	1342	1344	993	1111	1209	921	1275	771	1076	1247	1043
ENSG00000084110	3	3	6	2	1	4	2	1	0	0	2	0
ENSG00000084112	1459	2104	2423	1637	2205	2213	1554	2302	1588	1942	2525	1878
ENSG00000084207	5986	9754	7415	8311	5785	6366	7167	7151	5890	8881	7813	8747
ENSG00000084234	17853	23834	22616	18596	19540	21428	19077	20821	17650	21146	24276	22121
ENSG00000084444	798	1149	1091	1017	772	950	802	901	733	894	1043	936
ENSG00000084453	139	162	239	157	229	187	152	193	137	166	170	143
ENSG00000084463	3026	4610	4059	3792	3344	3631	3000	3314	2817	3866	3835	3926
ENSG00000084623	4649	7423	6007	5991	4518	5363	5228	5400	4632	6841	6090	6598
ENSG00000084628	1613	2468	2152	1944	2006	1996	2084	2016	1927	2517	2394	2296
ENSG00000084636	157	331	283	305	193	231	180	261	168	291	204	284
ENSG00000084652	2432	4220	3754	3213	3265	3535	2880	3600	2681	3684	3803	3378
ENSG00000084674	0	0	1	1	1	1	0	0	0	1	2	1
ENSG00000084676	1438	1955	2633	1537	2237	2405	1621	2415	1544	2072	2650	1807
ENSG00000084693	1651	2767	2454	2315	1895	2125	1855	2113	1563	2180	2264	2323
ENSG00000084710	2553	4093	3840	3122	3637	3982	3004	3771	3035	4356	4467	3536
ENSG00000084731	5452	8637	8788	6404	7832	8910	6916	8986	6549	8870	10435	7795
ENSG00000084733	7851	11239	9738	9313	8199	9755	7888	9455	7544	10477	9995	10719
ENSG00000084734	10	20	10	10	7	15	23	14	8	13	17	11
ENSG00000084754	6858	9548	8500	8335	6079	7357	6532	7406	5943	8335	8106	8285
ENSG00000084764	1314	2118	1643	1671	1548	1891	1610	1681	1337	1975	1719	1774
ENSG00000084774	1608	3010	2894	2263	2646	2467	2031	2494	1664	2687	2482	2601
ENSG00000085063	1513	1953	1742	1670	1297	1693	1424	1767	1433	1786	1750	1830
ENSG00000085117	32	20	31	31	15	35	24	42	20	33	38	24
ENSG00000085185	1363	2331	2439	1736	1949	1935	1542	2078	1188	1873	2246	1609
ENSG00000085224	6749	7839	8520	6779	7915	8481	6454	7935	6496	8217	8696	7413
ENSG00000085231	314	325	268	284	166	249	228	212	205	256	209	354
ENSG00000085265	0	0	0	0	0	0	0	0	0	0	0	0
ENSG00000085274	368	530	458	435	392	472	332	410	335	487	425	544
ENSG00000085276	121	162	187	134	171	154	110	147	95	120	180	120
ENSG00000085365	2212	2898	2804	2493	2334	2591	2020	2607	1894	2669	2593	2508
ENSG00000085377	2217	3038	2807	2507	2521	2918	2476	2680	2507	3099	3158	3045
ENSG00000085382	1111	1452	1333	1290	983	1183	943	1167	925	1145	1296	1154
ENSG00000085415	1276	1759	1519	1515	1236	1572	1235	1531	1318	1711	1603	1545
ENSG00000085433	1944	2430	2790	2014	2398	2772	2099	2458	2096	2339	2907	2477
ENSG00000085449	754	1065	838	887	727	815	706	718	641	950	897	983
ENSG00000085465	10	13	15	8	9	4	10	6	4	4	8	5
ENSG00000085491	2784	3055	2765	2762	2274	2398	2368	2337	2183	2772	2632	2934
ENSG00000085511	1108	1482	1614	1201	1287	1297	1017	1294	1050	1312	1517	1250
ENSG00000085514	28	30	30	32	18	39	23	19	18	16	16	28
ENSG00000085552	1634	2795	2797	2093	2626	2451	2272	2384	1623	2540	2635	2500
ENSG00000085563	12263	17504	18070	14225	14135	16760	12594	16584	11988	14928	17847	16117
ENSG00000085644	495	1014	984	731	901	906	799	890	606	954	1047	879
ENSG00000085662	4702	7237	5452	5394	3872	4597	4689	5181	4528	6098	5635	6069
ENSG00000085719	3314	4271	4371	3430	3728	4212	3026	3872	3079	3783	4348	3849
ENSG00000085721	2292	3053	2863	2569	2303	2641	2338	2656	2148	2888	2863	3172
ENSG00000085733	4756	8034	7254	6329	6682	7024	5968	7247	5266	7328	7471	6883
ENSG00000085741	1	10	7	2	1	5	7	8	5	7	6	10
ENSG00000085760	1031	1386	1238	1210	959	1175	906	989	913	1173	1099	1296
ENSG00000085788	2533	3208	3155	2693	2639	2853	2408	2721	2246	2885	3150	2800
ENSG00000085831	144	282	210	218	222	226	225	210	163	295	229	292
ENSG00000085832	2195	2969	2700	2642	2241	2648	2029	2314	1859	2437	2431	2598
ENSG00000085840	414	568	597	519	380	390	350	437	297	424	462	438
ENSG00000085871	245	269	211	278	148	191	200	197	198	253	223	275
ENSG00000085872	686	1429	1458	938	1164	1308	962	1295	720	1190	1507	1149
ENSG00000085978	813	1296	1099	969	928	1067	914	1026	845	1226	1133	1097
ENSG00000085982	987	1561	1426	1198	1281	1358	1060	1282	998	1374	1260	1440
ENSG00000085998	3145	5002	3922	3958	3955	4011	3689	3983	3159	4581	4186	4270
ENSG00000085999	408	580	570	541	410	465	395	400	363	517	538	534
ENSG00000086015	1831	3196	3172	2363	2667	2472	2147	2599	1752	2626	2788	2597
ENSG00000086061	14037	16032	13988	13380	11507	13266	12118	12455	12229	14916	14284	14678
ENSG00000086062	1022	1647	1448	1353	926	1192	997	1191	831	1153	1117	1218
ENSG00000086065	3205	3834	3222	3499	2687	2981	2863	2973	2545	3482	3084	3888
ENSG00000086102	1029	1846	1508	1340	1402	1624	1193	1499	1187	1613	1618	1609
ENSG00000086159	27	44	45	28	50	53	38	51	35	67	55	33
ENSG00000086189	252	392	308	331	299	286	244	288	264	295	273	330
ENSG00000086200	526	651	667	516	523	577	493	584	458	566	654	711
ENSG00000086205	0	0	0	0	0	0	0	0	0	0	0	0
ENSG00000086232	7072	10052	9351	8206	6767	8109	6452	8210	6305	8504	9008	9192
ENSG00000086288	0	0	0	0	0	0	0	0	0	0	0	0
ENSG00000086289	835	1350	1100	1094	779	929	860	1024	721	1044	1005	1081
ENSG00000086300	108	132	121	113	59	115	69	76	76	96	63	109
ENSG00000086475	2693	3573	3182	2926	2519	2849	2514	2826	2570	3314	3169	2994
ENSG00000086504	2123	3275	2475	2602	2138	2479	2614	2777	2198	3102	2841	2823
ENSG00000086506	96	178	119	126	93	106	119	115	66	136	120	150
ENSG00000086544	284	517	388	376	425	448	410	432	366	472	463	532
ENSG00000086548	0	0	0	0	0	0	0	0	0	0	0	0
ENSG00000086570	12	6	21	2	15	16	9	9	7	7	24	4
ENSG00000086589	1198	1699	1525	1416	1342	1464	1360	1394	1253	1787	1578	1647
ENSG00000086598	5631	8112	5900	6685	4627	5774	5162	5884	4704	6663	5860	6938
ENSG00000086619	398	534	427	428	355	408	357	387	288	429	394	488
ENSG00000086666	2187	2766	2495	2505	2007	2376	2162	2283	1970	2684	2609	2619
ENSG00000086696	1	0	1	0	0	0	0	0	0	1	0	0
ENSG00000086712	839	1259	1258	986	1019	1106	854	1090	751	1127	1141	1045
ENSG00000086717	426	496	576	393	335	338	319	289	359	380	394	340
ENSG00000086730	26	52	43	59	24	50	40	42	32	46	35	32
ENSG00000086758	3342	5358	7197	3959	6866	6445	3638	7437	4191	5202	7679	4649
ENSG00000086827	880	1239	977	919	860	871	761	820	712	962	1015	1028
ENSG00000086848	393	516	419	399	437	451	373	410	335	501	413	492
ENSG00000086967	2	2	4	1	1	0	0	2	0	2	0	2
ENSG00000086991	142	229	198	159	159	170	126	169	119	209	172	200
ENSG00000087008	382	614	590	441	462	557	479	511	421	561	502	590
ENSG00000087053	2608	3598	3567	2779	3012	3340	2613	3128	2560	3266	3455	3235
ENSG00000087074	1440	2672	1918	2030	1661	1791	1836	1910	1651	2247	2103	2250
ENSG00000087076	181	254	279	238	118	203	198	189	132	201	228	181
ENSG00000087077	43	71	106	96	82	110	90	71	52	96	73	76
ENSG00000087085	1180	2707	2047	2131	1734	1918	1575	1874	1057	1983	1717	2001
ENSG00000087086	9183	14132	11387	11924	9493	10042	10917	10113	7524	11794	11026	12314
ENSG00000087087	3956	6545	5788	5396	4814	5024	4605	5049	3768	5754	5397	4749
ENSG00000087088	2276	3541	2699	2859	2032	2386	2686	2556	1950	2998	2714	2726
ENSG00000087095	418	563	564	453	467	503	388	463	391	543	447	523
ENSG00000087111	1269	2185	1922	1680	1643	1660	1495	1906	1286	1924	1928	1958
ENSG00000087116	1088	1589	1907	1201	1252	1141	1008	1023	685	760	1240	929
ENSG00000087128	0	0	0	0	0	0	0	0	0	0	0	0
ENSG00000087152	3466	5472	4847	4257	4195	4557	4056	4335	3537	4882	5091	4785
ENSG00000087157	1048	1802	1685	1349	1258	1460	1196	1464	1017	1489	1573	1363
ENSG00000087191	2840	3961	3009	3214	2620	3144	2942	2937	2821	3569	3188	3788
ENSG00000087206	748	975	825	804	740	872	707	794	614	889	884	909
ENSG00000087237	4	0	1	1	0	1	0	0	0	0	0	2
ENSG00000087245	6855	10019	10536	8431	8395	8752	8899	9236	7001	9390	11193	9908
ENSG00000087250	0	0	0	3	0	0	0	0	0	0	0	0
ENSG00000087253	1444	1758	1759	1382	1516	1612	1342	1557	1156	1416	1722	1723
ENSG00000087258	1585	2983	3077	2430	2668	2777	2340	2835	1847	2847	3138	2546
ENSG00000087263	966	1452	1246	1219	907	1195	950	1115	1003	1251	1191	1252
ENSG00000087266	857	1516	1436	1076	1631	1502	1341	1468	1029	1552	1484	1323
ENSG00000087269	540	805	738	648	558	672	553	690	532	686	734	661
ENSG00000087274	7512	11442	10776	8988	9390	10055	9007	9849	7705	10668	11379	10819
ENSG00000087299	501	770	678	632	510	571	448	541	418	579	619	546
ENSG00000087301	904	1156	1264	969	1003	1136	853	1073	847	1090	1094	1092
ENSG00000087302	3383	4395	3224	3687	2678	3335	3116	3066	2912	3819	3479	3976
ENSG00000087303	104	167	146	132	128	188	98	193	60	103	168	119
ENSG00000087338	1242	1648	1446	1320	1136	1279	1063	1299	1074	1580	1354	1492
ENSG00000087365	6693	10979	9164	8690	7704	8223	7737	8485	6789	9824	9271	9720
ENSG00000087448	2157	2927	2858	2446	2524	2874	2097	2651	2141	2750	2766	2665
ENSG00000087460	122871	196461	149428	151397	133138	149585	136538	140842	126927	166019	152916	171212
ENSG00000087470	3360	4303	4109	3597	3576	4045	3196	3646	3172	4054	4251	3779
ENSG00000087494	9	11	10	9	9	4	6	5	4	12	4	2
ENSG00000087495	334	381	374	280	337	366	345	407	408	530	443	429
ENSG00000087502	750	925	795	776	645	836	636	772	620	856	824	794
ENSG00000087510	0	0	0	1	0	0	0	0	0	0	0	0
ENSG00000087586	927	1264	1159	1111	691	834	849	918	712	980	993	1009
ENSG00000087589	1	6	3	1	0	1	0	0	2	4	1	1
ENSG00000087842	487	625	623	575	517	596	459	599	529	629	684	667
ENSG00000087884	277	288	262	219	226	237	245	247	199	252	301	298
ENSG00000087903	128	211	235	209	124	159	145	157	95	141	166	166
ENSG00000087995	2239	3138	2535	2552	1853	2300	2165	2247	2048	2819	2395	2559
ENSG00000088002	4	2	3	3	2	2	2	2	0	1	1	6
ENSG00000088035	355	437	328	391	337	362	291	318	283	372	337	384
ENSG00000088038	703	1481	1354	1069	1234	1255	1007	1162	856	1348	1380	1154
ENSG00000088053	0	1	1	2	4	1	1	1	1	3	0	3
ENSG00000088179	885	1030	1196	829	1084	1132	764	1160	739	991	1260	983
ENSG00000088205	3747	5639	4506	4653	3438	4402	3471	4180	3567	4949	4543	4885
ENSG00000088247	5440	8838	7862	7154	6019	6884	5898	7192	5419	7654	7963	5899
ENSG00000088256	951	1711	1261	1249	1038	1233	1164	1349	1036	1520	1351	1362
ENSG00000088280	1075	1653	1737	1396	1405	1568	1332	1464	1034	1391	1631	1460
ENSG00000088298	446	667	504	531	452	509	504	534	380	608	513	559
ENSG00000088305	286	423	475	335	318	344	270	342	298	328	450	330
ENSG00000088320	0	1	0	0	0	0	0	0	0	0	0	0
ENSG00000088325	3303	4483	4183	3818	2678	3094	2759	3342	2807	3592	3801	3828
ENSG00000088340	304	515	471	472	445	382	309	288	161	295	341	316
ENSG00000088356	959	1429	1083	1183	841	1030	957	986	943	1257	1089	1194
ENSG00000088367	1636	2297	2610	2047	2298	2436	2002	2335	1808	2324	2858	2246
ENSG00000088386	1	0	0	0	0	0	3	0	0	0	0	0
ENSG00000088387	1385	1709	2172	1465	2304	2131	1421	2011	1595	1712	2444	1648
ENSG00000088448	1748	2380	2221	1955	1990	1971	1454	1730	1314	1945	1903	1952
ENSG00000088451	343	485	352	472	312	369	328	300	281	388	350	414
ENSG00000088538	5	9	18	9	13	13	5	16	8	17	19	12
ENSG00000088543	766	1113	1035	982	850	906	919	1036	717	974	1046	1002
ENSG00000088682	1021	1601	1402	1443	1283	1484	1309	1474	1082	1728	1425	1527
ENSG00000088726	0	0	0	0	0	0	0	0	0	0	0	0
ENSG00000088727	196	346	220	236	175	252	185	223	196	249	244	267
ENSG00000088756	606	754	757	623	677	717	560	663	613	751	806	778
ENSG00000088766	132	137	209	167	118	210	114	216	136	118	187	214
ENSG00000088782	0	0	0	0	0	0	0	0	0	0	0	0
ENSG00000088808	1065	1905	1798	1287	1662	1840	1329	1731	1204	1703	1874	1569
ENSG00000088812	2040	3009	3603	2485	2816	3050	1928	3086	1938	2816	3373	2665
ENSG00000088826	243	515	374	415	306	385	351	401	307	449	408	396
ENSG00000088827	0	0	3	3	2	0	1	0	0	0	0	0
ENSG00000088832	3112	4533	3533	3785	3061	3334	3303	3490	2858	4464	3575	4468
ENSG00000088833	2172	3239	2764	2768	2136	2656	2403	2712	2234	3234	2828	2847
ENSG00000088836	62	96	118	96	81	102	103	91	58	94	103	97
ENSG00000088854	940	1364	1623	1162	1435	1485	1102	1487	1151	1344	1614	1266
ENSG00000088876	296	503	549	445	458	499	390	513	362	479	550	484
ENSG00000088881	1271	2402	2141	2063	2242	2242	1864	1871	1486	2093	2122	2116
ENSG00000088882	2867	5610	4719	4459	3884	3920	3685	3790	2820	4786	4176	4231
ENSG00000088888	2532	4160	3604	3276	3210	3777	2993	4003	2671	3888	4119	3323
ENSG00000088899	1161	2265	1769	1696	1778	1827	1549	1931	1274	2143	1847	1831
ENSG00000088926	0	0	0	0	0	0	0	0	2	0	2	0
ENSG00000088930	4024	5393	5171	4702	4032	4443	3897	4380	3413	5075	4737	5026
ENSG00000088970	264	443	345	320	274	319	249	341	219	325	255	284
ENSG00000088986	5184	6932	5671	5598	4427	5145	5184	4996	4774	5864	5625	5944
ENSG00000088992	4	18	13	17	2	19	20	26	21	19	19	14
ENSG00000089006	827	1140	995	1075	783	904	784	829	691	915	853	1094
ENSG00000089009	26618	36646	31043	32880	22237	24915	25559	25321	22062	30982	27045	32293
ENSG00000089012	0	0	0	0	0	0	0	0	0	0	0	0
ENSG00000089022	1033	1442	1247	1179	1017	1073	955	1098	1027	1210	1108	1415
ENSG00000089041	63	136	118	90	52	90	56	73	52	79	92	65
ENSG00000089048	1284	1513	1247	1343	1015	1134	1090	1060	1026	1332	1191	1196
ENSG00000089050	1139	1538	1288	1209	1043	1312	1011	1150	1061	1522	1237	1376
ENSG00000089053	1867	2898	2542	2472	2050	2169	1891	2230	1729	2560	2376	2684
ENSG00000089057	771	1224	1337	877	1113	1234	819	1265	729	1103	1281	947
ENSG00000089060	188	325	322	266	288	302	266	254	207	296	280	291
ENSG00000089063	2965	4177	3104	3507	2718	3182	2842	3046	2804	3977	3235	3821
ENSG00000089091	252	389	420	360	428	382	333	392	263	424	391	342
ENSG00000089094	818	1330	1287	927	1070	1166	882	1147	910	1205	1445	1171
ENSG00000089101	13	19	6	19	11	9	10	17	7	14	9	16
ENSG00000089116	0	0	0	0	0	0	0	0	0	0	0	0
ENSG00000089123	226	349	314	279	206	250	221	255	201	288	244	293
ENSG00000089127	20	38	22	13	37	40	29	32	36	33	32	24
ENSG00000089154	3320	6258	5831	4401	5006	5498	4118	5779	3847	5479	6050	5298
ENSG00000089157	25488	43476	33177	35783	21465	26593	27154	29202	22565	35468	29257	36421
ENSG00000089159	117	260	240	250	234	219	155	220	148	230	238	215
ENSG00000089163	15	29	32	25	29	19	32	25	14	30	27	23
ENSG00000089169	33	24	72	42	31	21	24	38	31	29	65	32
ENSG00000089177	283	391	479	324	340	419	260	409	307	361	412	399
ENSG00000089195	1531	2158	1741	1806	1420	1780	1553	1721	1493	2074	1767	1824
ENSG00000089199	17561	25122	26144	21842	20472	24941	22134	25139	20376	28217	28434	24745
ENSG00000089220	5385	7731	6337	6380	4811	5413	5770	5640	5123	7209	6381	7291
ENSG00000089225	0	0	0	0	0	0	0	0	0	0	0	0
ENSG00000089234	951	1398	1273	1062	1046	1248	964	1095	1038	1296	1292	1111
ENSG00000089248	2845	4307	3188	3594	2531	3349	2999	3427	2779	4175	3506	3939
ENSG00000089250	489	635	866	539	1295	1105	767	1210	1301	1325	1268	729
ENSG00000089280	14621	21909	19408	18658	14299	15833	16100	17790	13348	20044	18850	17700
ENSG00000089289	672	1068	897	894	688	772	747	741	698	871	830	1056
ENSG00000089327	13	15	27	13	11	25	19	54	26	35	27	16
ENSG00000089335	1417	1924	1792	1674	1584	1748	1539	1681	1358	1902	1700	1735
ENSG00000089351	1975	3812	3290	2982	2865	2946	2711	2876	2113	3351	3192	3445
ENSG00000089356	0	0	0	0	0	0	0	0	0	0	0	1
ENSG00000089472	0	0	1	1	2	0	2	3	0	0	1	0
ENSG00000089486	1074	2034	1407	1478	1360	1685	1574	1597	1190	1953	1604	1817
ENSG00000089505	30	58	91	45	66	65	67	34	34	58	59	32
ENSG00000089558	47	104	116	67	82	81	71	66	34	70	82	67
ENSG00000089597	12493	21516	17983	17261	14317	17248	14295	17644	12681	18644	17899	17803
ENSG00000089639	643	1040	1191	856	1277	1122	955	1205	846	1171	1301	1065
ENSG00000089682	766	1047	1120	843	875	1027	703	980	787	1034	1051	818
ENSG00000089685	2581	3995	3222	3166	1900	2237	2263	2410	2138	2952	2812	3082
ENSG00000089692	33	81	74	55	92	54	49	45	40	81	61	39
ENSG00000089693	6100	10345	7367	8216	6389	7335	6891	7895	5919	9462	7837	8209
ENSG00000089723	112	189	182	113	181	204	135	158	134	167	215	181
ENSG00000089737	2562	3805	3434	3237	2905	3235	2888	3078	2746	3694	3471	3556
ENSG00000089775	309	418	354	321	366	318	316	302	330	381	327	370
ENSG00000089818	731	1129	828	884	802	883	670	793	712	945	873	984
ENSG00000089820	330	689	644	508	722	666	661	628	536	771	746	613
ENSG00000089847	15	32	31	14	19	14	16	16	7	32	32	18
ENSG00000089876	687	977	877	872	713	855	665	805	589	798	862	894
ENSG00000089902	1361	1877	1813	1530	1418	1683	1295	1654	1203	1565	1773	1736
ENSG00000089916	1489	2094	2787	1740	2537	2648	1601	2721	1517	2055	2820	2030
ENSG00000090006	663	1483	1476	1218	1285	1135	954	1023	610	1190	1031	978
ENSG00000090013	254	437	375	379	286	287	344	336	210	358	370	395
ENSG00000090020	213	530	431	360	379	359	323	380	239	409	348	378
ENSG00000090054	2195	2726	2452	2453	1977	2365	1993	2208	1794	2645	2347	2598
ENSG00000090060	4753	6418	6474	5344	5170	5754	4504	5788	4265	5611	6218	5731
ENSG00000090061	235	336	411	288	285	430	212	411	199	337	415	233
ENSG00000090097	3815	7018	5844	5655	6224	5703	5804	5662	4674	7160	6201	6917
ENSG00000090104	0	0	0	0	0	0	0	0	0	0	0	0
ENSG00000090238	595	956	765	908	691	718	712	722	521	721	758	864
ENSG00000090263	1377	1606	1311	1496	1005	1269	1232	1306	1251	1508	1457	1465
ENSG00000090266	857	1094	712	699	571	761	690	790	977	798	783	1349
ENSG00000090273	3456	5227	4292	4302	3439	3760	3779	4220	3693	4878	4579	4764
ENSG00000090316	1367	2605	1936	1865	1700	1844	1801	2005	1525	2384	2092	2346
ENSG00000090339	22	159	70	101	40	80	22	79	22	62	49	91
ENSG00000090372	2592	4581	3963	3775	3298	3516	3634	3756	2810	4310	4044	4144
ENSG00000090376	1	4	5	0	2	6	4	2	0	2	1	2
ENSG00000090382	0	0	0	0	0	0	0	2	1	0	1	0
ENSG00000090402	0	0	0	0	0	4	1	0	0	1	1	0
ENSG00000090432	1116	1937	1589	1512	1390	1580	1388	1482	1247	1803	1632	1708
ENSG00000090447	340	575	468	461	360	343	370	390	263	398	456	442
ENSG00000090470	1434	2072	1656	1794	1218	1551	1280	1488	1160	1787	1651	1732
ENSG00000090487	1704	2620	2020	2054	1702	1840	1774	1859	1481	2141	1967	2335
ENSG00000090512	0	0	0	0	0	0	0	0	0	0	0	0
ENSG00000090520	1800	2196	2072	1676	1719	1905	1654	1822	1721	1945	2331	2133
ENSG00000090530	0	2	0	2	2	2	0	1	1	5	2	2
ENSG00000090534	9	13	2	2	5	6	2	9	0	7	7	3
ENSG00000090539	67	91	74	82	53	82	64	58	48	62	85	97
ENSG00000090554	0	3	4	4	6	5	0	2	1	0	1	2
ENSG00000090565	1086	1977	1654	1629	1408	1548	1386	1545	1139	1731	1669	1691
ENSG00000090581	412	796	543	631	564	578	602	576	467	810	583	699
ENSG00000090612	863	1210	1005	930	890	1058	832	943	819	1039	1025	1051
ENSG00000090615	1745	3363	2400	2339	2369	2623	2088	2832	1977	2851	2740	2559
ENSG00000090621	2343	3516	2962	2947	2487	2917	2415	2701	2376	3037	2941	3263
ENSG00000090659	0	0	0	0	0	0	0	0	0	0	0	0
ENSG00000090661	381	895	566	659	535	642	498	577	389	677	532	729
ENSG00000090674	388	811	603	594	630	685	670	664	457	784	810	637
ENSG00000090686	3084	3864	3849	3275	3263	3474	2787	3380	2721	3312	3621	3376
ENSG00000090776	191	331	282	261	213	255	210	267	176	299	338	306
ENSG00000090857	477	803	1112	641	933	972	514	974	483	573	1023	730
ENSG00000090861	3510	6562	5068	5117	3569	4744	3970	5325	3560	5227	4932	5091
ENSG00000090863	4165	6708	6086	5242	5412	6469	4531	6531	4628	6173	6693	5881
ENSG00000090889	2416	3227	3072	2678	2017	2191	2093	2171	2035	2492	2756	2844
ENSG00000090905	2335	3272	4205	2853	3647	3725	2491	3696	2290	3014	3955	2752
ENSG00000090924	1469	2599	3066	1973	3223	2837	2111	2676	1731	2399	2949	1966
ENSG00000090932	245	358	273	257	196	256	244	236	210	252	262	320
ENSG00000090971	1541	2804	1974	2189	1702	2064	1954	2350	1669	2594	2165	2585
ENSG00000090975	157	311	288	241	265	262	196	269	119	267	243	212
ENSG00000090989	1279	1401	1569	1116	1492	1590	1186	1346	1195	1451	1688	1540
ENSG00000091009	729	903	615	764	534	658	568	590	559	742	627	763
ENSG00000091010	12	23	14	14	15	10	20	12	19	13	19	22
ENSG00000091039	3384	4077	4986	3558	3817	4605	2924	4066	3032	3918	4664	3726
ENSG00000091073	218	528	389	359	418	381	408	336	240	450	371	444
ENSG00000091106	39	39	30	68	34	42	50	44	44	59	56	32
ENSG00000091127	782	1044	1020	935	799	948	712	918	778	1044	989	956
ENSG00000091128	3	8	9	2	4	9	1	7	7	11	4	5
ENSG00000091129	4533	6131	6918	4778	5847	6461	4031	5813	4209	5367	6552	5553
ENSG00000091136	6283	9783	10688	7838	8576	9336	6787	9162	6421	8913	9854	8854
ENSG00000091137	7	12	9	13	7	5	3	10	1	6	5	2
ENSG00000091138	2	0	1	1	2	1	2	2	0	0	0	0
ENSG00000091140	4114	5203	4596	4420	3697	4094	3645	4222	3534	4713	4484	4791
ENSG00000091157	425	678	767	530	599	671	451	625	446	553	646	526
ENSG00000091164	2136	2838	2402	2578	1953	2360	2096	2378	1995	2693	2432	2569
ENSG00000091181	0	2	0	0	1	0	0	1	1	0	0	3
ENSG00000091262	21	33	22	31	38	18	28	15	32	45	25	34
ENSG00000091317	1767	2287	1942	1900	1564	1777	1539	1729	1491	1932	1865	2021
ENSG00000091409	473	593	671	471	529	600	442	607	522	515	654	512
ENSG00000091428	139	160	184	160	152	132	84	111	105	148	119	122
ENSG00000091436	1104	1592	1524	1313	1005	1217	938	1386	934	1283	1347	1200
ENSG00000091482	2	2	3	2	5	7	6	2	0	8	0	4
ENSG00000091483	2732	3542	2891	2829	2170	2662	2290	2434	2344	2961	2823	3266
ENSG00000091490	569	923	693	597	641	854	528	694	588	870	861	751
ENSG00000091513	3	17	10	9	6	7	1	6	3	8	8	18
ENSG00000091527	3997	5649	4653	4576	4034	4725	3679	4357	3663	4875	4643	5059
ENSG00000091536	18	25	25	12	19	29	21	23	6	30	19	19
ENSG00000091542	1328	2146	1565	1718	1193	1521	1377	1430	1202	1723	1596	1566
ENSG00000091583	4	4	3	4	9	1	1	1	0	2	0	3
ENSG00000091592	5	7	17	8	4	5	8	16	6	11	21	4
ENSG00000091622	31	68	83	42	45	40	36	51	38	51	58	29
ENSG00000091640	973	1421	1104	1180	923	1033	1013	1091	1000	1424	1175	1417
ENSG00000091651	1244	1657	1509	1508	1025	1083	1050	1140	1014	1412	1211	1360
ENSG00000091656	1178	1449	2157	1213	1935	1668	1149	1784	1246	1420	2050	1333
ENSG00000091664	0	0	0	0	0	0	0	2	0	0	0	0
ENSG00000091704	2	2	3	4	4	0	2	1	3	1	3	1
ENSG00000091732	735	1074	826	882	785	814	761	820	755	970	877	1104
ENSG00000091831	3	3	6	5	11	2	2	2	2	4	1	1
ENSG00000091844	772	896	948	780	917	875	650	794	707	783	934	842
ENSG00000091879	78	96	128	83	109	128	118	121	105	144	144	101
ENSG00000091947	520	992	722	721	532	598	744	697	443	702	649	812
ENSG00000091972	1582	2016	1668	1606	1578	1831	1656	1638	1585	2174	1840	2025
ENSG00000091986	188	291	324	243	276	261	220	238	202	258	320	231
ENSG00000092009	0	0	3	0	1	0	0	1	0	0	2	0
ENSG00000092010	2749	3378	2899	3123	2217	2439	2617	2492	2029	2678	2804	3105
ENSG00000092020	588	642	531	627	396	395	430	452	394	496	449	683
ENSG00000092036	95	143	113	102	92	92	82	93	79	104	95	132
ENSG00000092051	2883	4737	4251	3510	4119	4381	3889	4438	3209	4557	4765	4085
ENSG00000092054	0	3	0	0	0	2	2	2	1	5	2	4
ENSG00000092067	0	0	0	0	0	0	0	0	0	0	0	0
ENSG00000092068	2	4	4	4	6	8	2	9	6	3	1	4
ENSG00000092094	403	701	575	606	630	630	513	528	463	696	494	543
ENSG00000092096	4582	7832	6549	6219	6264	6113	6158	6480	4662	7456	7014	6638
ENSG00000092098	5	18	21	25	19	13	12	12	10	5	14	22
ENSG00000092108	1689	2261	1784	1807	1711	1790	1600	1682	1558	2043	1773	2066
ENSG00000092140	1669	1966	2057	1718	1497	1663	1403	1616	1356	1695	1890	1779
ENSG00000092148	3303	4445	5681	3762	5064	5501	3312	5174	3575	4374	5888	4156
ENSG00000092199	16039	19919	18357	18004	13156	15173	14317	15898	12852	18175	17574	18850
ENSG00000092200	34	20	20	52	14	19	19	21	12	26	19	25
ENSG00000092201	9634	12190	12594	10337	9478	10574	8736	10506	8434	10881	12123	11188
ENSG00000092203	1895	3089	2985	2410	2458	2683	2271	2777	2078	2915	2914	2548
ENSG00000092208	201	289	231	262	147	208	152	211	176	223	207	262
ENSG00000092295	7	23	35	23	23	37	26	34	22	22	19	15
ENSG00000092330	1295	1881	1478	1423	1351	1505	1437	1441	1208	1723	1643	1852
ENSG00000092345	0	0	0	0	0	0	0	0	0	0	0	0
ENSG00000092377	0	0	0	0	0	0	0	0	0	0	0	0
ENSG00000092421	192	317	270	277	235	248	192	208	188	253	247	235
ENSG00000092439	1012	1361	1629	1145	1281	1383	941	1209	843	1137	1436	1208
ENSG00000092445	397	628	580	518	379	506	432	525	401	485	616	547
ENSG00000092470	1267	1555	1495	1392	986	1030	962	1128	956	1205	1215	1308
ENSG00000092529	1	3	3	4	10	6	2	6	4	4	5	3
ENSG00000092531	45	81	97	89	64	73	45	76	40	51	91	62
ENSG00000092607	1	0	2	0	2	0	0	2	0	0	1	1
ENSG00000092621	3065	6729	4137	4977	2989	4082	3500	4456	2818	5667	4258	5196
ENSG00000092758	30	51	60	52	40	31	43	34	19	29	41	33
ENSG00000092820	4067	5773	5243	4822	4097	4524	4470	4469	3906	5096	5201	5216
ENSG00000092841	7868	9746	7637	7906	6559	7116	7451	6916	7063	7881	7575	12865
ENSG00000092847	2280	2988	3349	2330	3178	3142	2325	3210	2308	2881	3778	2593
ENSG00000092850	82	97	128	91	82	94	62	88	70	81	96	84
ENSG00000092853	1665	1897	2061	1702	1323	1572	1408	1590	1469	1767	1853	1510
ENSG00000092871	626	843	768	781	712	762	682	706	647	810	824	851
ENSG00000092929	1106	2432	2068	1642	1952	1955	1876	2066	1470	2252	2095	2158
ENSG00000092931	719	1088	815	952	670	836	718	812	677	915	837	950
ENSG00000092964	7777	13276	10563	10744	9473	11942	9459	10507	8794	13042	11265	10845
ENSG00000092969	3	3	10	4	11	21	6	8	11	15	6	8
ENSG00000092978	1210	1531	1381	1272	1247	1398	1146	1262	1054	1446	1472	1342
ENSG00000093000	2873	3540	3853	2913	2817	3251	2494	3162	2525	3165	3730	3106
ENSG00000093009	849	1279	1080	1172	669	861	785	808	780	1082	968	926
ENSG00000093010	434	914	635	608	441	573	513	578	429	694	585	659
ENSG00000093072	5	13	15	19	5	13	14	17	9	23	19	6
ENSG00000093100	1	0	0	0	1	0	0	0	0	2	3	0
ENSG00000093134	0	0	0	0	0	0	0	0	0	0	0	0
ENSG00000093144	1819	2290	1800	1949	1465	1797	1557	1631	1395	1923	1942	1849
ENSG00000093167	1396	1832	1567	1710	1417	1523	1315	1507	1184	1685	1685	1744
[truncated: 59,542 more rows]

## Sheet: Metadata
Sample	cell_type	replicate	condition	treatment	unique_id
X1	AP4B1-WT	R1	AP4B1-WT + DMSO	DMSO	AP4B1-WT + DMSO - R1
X4	AP4B1-WT	R1	AP4B1-WT + BCH-HSP-C01	BCH-HSP-C01	AP4B1-WT + BCH-HSP-C01 - R1
X7	AP4B1-KO	R1	AP4B1-KO + DMSO	DMSO	AP4B1-KO + DMSO - R1
X10	AP4B1-KO	R1	AP4B1-KO + BCH-HSP-C01	BCH-HSP-C01	AP4B1-KO + BCH-HSP-C01 - R1
X13	AP4B1-WT	R2	AP4B1-WT + DMSO	DMSO	AP4B1-WT + DMSO - R2
X16	AP4B1-WT	R2	AP4B1-WT + BCH-HSP-C01	BCH-HSP-C01	AP4B1-WT + BCH-HSP-C01 - R2
X19	AP4B1-KO	R2	AP4B1-KO + DMSO	DMSO	AP4B1-KO + DMSO - R2
X22	AP4B1-KO	R2	AP4B1-KO + BCH-HSP-C01	BCH-HSP-C01	AP4B1-KO + BCH-HSP-C01 - R2
X25	AP4B1-WT	R3	AP4B1-WT + DMSO	DMSO	AP4B1-WT + DMSO - R3
X28	AP4B1-WT	R3	AP4B1-WT + BCH-HSP-C01	BCH-HSP-C01	AP4B1-WT + BCH-HSP-C01 - R3
X31	AP4B1-KO	R3	AP4B1-KO + DMSO	DMSO	AP4B1-KO + DMSO - R3
X34	AP4B1-KO	R3	AP4B1-KO + BCH-HSP-C01	BCH-HSP-C01	AP4B1-KO + BCH-HSP-C01 - R3
