# Supplementary material for: High-content screening identifies a small molecule that restores AP-4-dependent protein trafficking in neuronal models of AP-4-associated hereditary spastic paraplegia
Source: Nat Commun. 2024 Jan 17;15:584. doi: 10.1038/s41467-023-44264-1 (PMC10794252; doi:10.1038/s41467-023-44264-1)
Supplement: Supplementary file 4 — Source Data [file 41467_2023_44264_MOESM4_ESM.zip › Source_Data_file_11_Fig_8a.xlsx]

## Sheet: Fig_8a
Well Name	Cell Count per well	ATG9A Intensity inside TGN	ATG9A Intensity outside TGN	ATG9A Ratio	TGN Elongation	TGN Compactness	TGN Intensity	TGN Area	TGN Degree Elongation	TGN Shape Roughness	TGN Elliptical Factor	TGN Sape Factor	Column	Row	Plate ID	Genotype	Label	Z-Score ATG9A Ratio	Z-Score ATG9A Intensity inside TGN	Z-Score ATG9A Intensity outside TGN	Z-Score Cell Count	Z-Score TGN Elongation	Z-Score TGN Compactness	Z-Score TGN Intensity	Z-Score TGN Area	Z-Score TGN Degree Elongation	Z-Score TGN Shape Roughness	Z-Score TGN Elliptical Factor	Z-Score TGN Shape Factor	Normalized to
A01	2147	2388.02	1218.91	1.98333	1.0878	1.57634	2764.83	8.35826	1.82943	0.675095	1.82943	0.675095	1	A	D1R1	AP4B1-KO	AP4B1-KO + NLRP5	-0.597695	-0.879215	-1.06885	0.969343	0.857526	0.508479	0.463146	0.574393	0.263061	-0.506273	0.263061	-0.506273	AP4B1-KO + NLRP5
A04	636	2186.06	1142.35	1.9424	1.07262	1.70672	2928.02	14.3605	1.95265	0.616971	1.95265	0.616971	4	A	D1R1	AP4B1-KO	AP4B1-KO + RAB3C	-1.94102	-4.71384	-8.04153	-10.4511	0.158733	2.65507	1.48033	5.42324	3.78476	-2.81603	3.78476	-2.81603	AP4B1-KO + NLRP5
A05	963	2147.09	1112.03	1.95762	1.08466	1.76716	3022.62	15.923	1.90094	0.609742	1.90094	0.609742	5	A	D1R1	AP4B1-KO	AP4B1-KO + RAB12	-1.44149	-5.4538	-10.8029	-7.9796	0.712872	3.65021	2.06999	6.68553	2.30694	-3.10329	2.30694	-3.10329	AP4B1-KO + NLRP5
B01	2034	2426.94	1237.42	1.98148	1.08665	1.56279	2783.27	8.2374	1.82665	0.678998	1.82665	0.678998	1	B	D1R1	AP4B1-KO	AP4B1-KO + NLRP5	-0.658262	-0.140225	0.616708	0.115263	0.804759	0.285425	0.578081	0.476763	0.183851	-0.3512	0.183851	-0.3512	AP4B1-KO + NLRP5
B04	546	2278.01	1176.25	1.98013	1.03525	1.65774	3116.8	12.8886	1.83919	0.643408	1.83919	0.643408	4	B	D1R1	AP4B1-KO	AP4B1-KO + RAB3C	-0.70262	-2.96796	-4.95442	-11.1314	-1.56169	1.84881	2.65705	4.23416	0.542053	-1.76546	0.542053	-1.76546	AP4B1-KO + NLRP5
B05	506	2149.14	1128.76	1.94553	1.12105	1.76447	3381.86	18.2205	1.91412	0.603458	1.91412	0.603458	5	B	D1R1	AP4B1-KO	AP4B1-KO + RAB12	-1.83814	-5.4149	-9.27866	-11.4337	2.38813	3.60588	4.30919	8.54156	2.68369	-3.35298	2.68369	-3.35298	AP4B1-KO + NLRP5
C01	1834	2412.79	1224.03	1.99499	1.04367	1.58711	2763.75	8.20008	1.85378	0.671917	1.85378	0.671917	1	C	D1R1	AP4B1-KO	AP4B1-KO + NLRP5	-0.214855	-0.40889	-0.603087	-1.39638	-1.17423	0.685831	0.456434	0.446611	0.959154	-0.632564	0.959154	-0.632564	AP4B1-KO + NLRP5
C04	221	2211.93	1146.17	1.95011	1.12015	1.79394	2898.49	16.9036	1.94359	0.61435	1.94359	0.61435	4	C	D1R1	AP4B1-KO	AP4B1-KO + RAB3C	-1.68792	-4.22267	-7.69368	-13.5878	2.34699	4.09112	1.29625	7.47768	3.52581	-2.92015	3.52581	-2.92015	AP4B1-KO + NLRP5
C05	742	2151.1	1121.44	1.94594	1.09369	1.75826	2862.49	16.3006	1.86708	0.61175	1.86708	0.61175	5	C	D1R1	AP4B1-KO	AP4B1-KO + RAB12	-1.82476	-5.37777	-9.94564	-9.64997	1.12844	3.5037	1.07186	6.99053	1.33913	-3.02348	1.33913	-3.02348	AP4B1-KO + NLRP5
D01	2060	2509.55	1242.24	2.04635	1.05857	1.45558	2450.25	5.7932	1.77102	0.725333	1.77102	0.725333	1	D	D1R1	AP4B1-KO	AP4B1-KO + NLRP5	1.47081	1.42833	1.05523	0.311777	-0.488057	-1.47974	-1.49766	-1.49777	-1.40607	1.49004	-1.40607	1.49004	AP4B1-KO + NLRP5
D04	557	2279.24	1136.18	2.03486	1.05176	1.71735	2864.51	16.3862	1.87931	0.618486	1.87931	0.618486	4	D	D1R1	AP4B1-KO	AP4B1-KO + RAB3C	1.09359	-2.94468	-8.60335	-11.0482	-0.801816	2.83018	1.08446	7.05972	1.68877	-2.75581	1.68877	-2.75581	AP4B1-KO + NLRP5
D05	829	2253.05	1158.03	1.98114	1.05284	1.7177	2767.31	14.1441	1.84522	0.621257	1.84522	0.621257	5	D	D1R1	AP4B1-KO	AP4B1-KO + RAB12	-0.669464	-3.44191	-6.61309	-8.9924	-0.752247	2.83596	0.478608	5.2484	0.714607	-2.64571	0.714607	-2.64571	AP4B1-KO + NLRP5
E01	1493	2208.5	1188.28	1.87646	1.03381	1.33353	2439.73	4.43677	1.63915	0.783068	1.63915	0.783068	1	E	D1R1	AP4B1-KO	AP4B1-KO + NLRP5 + BCH-HSP-C01	-4.10531	-4.2879	-3.85827	-3.97374	-1.62829	-3.48918	-1.56323	-2.59355	-5.1749	3.78431	-5.1749	3.78431	AP4B1-KO + NLRP5
E04	360	1966.75	1152.99	1.73185	1.10047	1.77944	2580.45	15.6234	1.88522	0.615507	1.88522	0.615507	4	E	D1R1	AP4B1-KO	AP4B1-KO + RAB3C + BCH-HSP-C01	-8.8514	-8.87813	-7.07219	-12.5372	1.44058	3.85245	-0.686109	6.44344	1.85769	-2.87418	1.85769	-2.87418	AP4B1-KO + NLRP5
E05	417	1950.53	1139.61	1.73284	1.13219	1.66739	2478.19	12.6084	1.88015	0.641816	1.88015	0.641816	5	E	D1R1	AP4B1-KO	AP4B1-KO + RAB12 + BCH-HSP-C01	-8.81877	-9.18602	-8.29063	-12.1064	2.90105	2.00753	-1.32353	4.0078	1.71264	-1.82873	1.71264	-1.82873	AP4B1-KO + NLRP5
F01	1497	2270.23	1225.39	1.86818	1.05893	1.25719	2202.68	4.23057	1.62553	0.812544	1.62553	0.812544	1	F	D1R1	AP4B1-KO	AP4B1-KO + NLRP5 + BCH-HSP-C01	-4.37701	-3.11575	-0.478888	-3.94351	-0.471624	-4.74604	-3.04083	-2.76012	-5.56405	4.95564	-5.56405	4.95564	AP4B1-KO + NLRP5
F04	1009	2064.3	1215.31	1.72343	1.05282	1.6313	2462.99	12.0754	1.76883	0.66297	1.76883	0.66297	4	F	D1R1	AP4B1-KO	AP4B1-KO + RAB3C + BCH-HSP-C01	-9.12781	-7.02579	-1.39694	-7.63192	-0.752751	1.41347	-1.41827	3.57726	-1.46885	-0.988127	-1.46885	-0.988127	AP4B1-KO + NLRP5
F05	723	1907.62	1100.37	1.74953	1.06336	1.53613	2295.48	8.69143	1.77115	0.696647	1.77115	0.696647	5	F	D1R1	AP4B1-KO	AP4B1-KO + RAB12 + BCH-HSP-C01	-8.27124	-10.0008	-11.8642	-9.79357	-0.267846	-0.153455	-2.46236	0.843543	-1.40229	0.350153	-1.40229	0.350153	AP4B1-KO + NLRP5
G01	1554	2322.75	1237.72	1.88755	1.02419	1.25713	2320.19	3.87457	1.61128	0.81204	1.61128	0.81204	1	G	D1R1	AP4B1-KO	AP4B1-KO + NLRP5 + BCH-HSP-C01	-3.74138	-2.11843	0.643488	-3.51269	-2.07121	-4.7469	-2.30835	-3.04771	-5.97133	4.9356	-5.97133	4.9356	AP4B1-KO + NLRP5
G04	1289	2019.12	1157.47	1.76703	1.08995	1.64955	2407.66	12.9721	1.79712	0.647737	1.79712	0.647737	4	G	D1R1	AP4B1-KO	AP4B1-KO + RAB3C + BCH-HSP-C01	-7.69677	-7.88359	-6.66492	-5.51562	0.956486	1.71389	-1.76312	4.30162	-0.660079	-1.59346	-0.660079	-1.59346	AP4B1-KO + NLRP5
G05	416	1983.52	1154.97	1.73664	1.05529	1.53118	2287.31	10.1909	1.75957	0.693428	1.75957	0.693428	5	G	D1R1	AP4B1-KO	AP4B1-KO + RAB12 + BCH-HSP-C01	-8.69435	-8.55966	-6.89257	-12.1139	-0.639382	-0.234922	-2.51331	2.05491	-1.7334	0.222239	-1.7334	0.222239	AP4B1-KO + NLRP5
H01	1692	2310.7	1251.34	1.85585	1.04367	1.30224	2716.46	4.31377	1.6459	0.794933	1.6459	0.794933	1	H	D1R1	AP4B1-KO	AP4B1-KO + NLRP5 + BCH-HSP-C01	-4.78153	-2.34737	1.88442	-2.46965	-1.17401	-4.00433	0.161635	-2.69292	-4.98196	4.25582	-4.98196	4.25582	AP4B1-KO + NLRP5
H04	2122	2032.75	1163.36	1.76983	1.05983	1.60992	2697.99	10.532	1.80862	0.668908	1.80862	0.668908	4	H	D1R1	AP4B1-KO	AP4B1-KO + RAB3C + BCH-HSP-C01	-7.60472	-7.62495	-6.12788	0.780387	-0.430152	1.06134	0.0465054	2.3304	-0.331596	-0.752154	-0.331596	-0.752154	AP4B1-KO + NLRP5
H05	267	2041.97	1202.39	1.71639	1.01649	1.34996	2809.83	14.0272	1.65321	0.76944	1.65321	0.76944	5	H	D1R1	AP4B1-KO	AP4B1-KO + RAB12 + BCH-HSP-C01	-9.35889	-7.4499	-2.57338	-13.2401	-2.42568	-3.21857	0.74363	5.15401	-4.7731	3.24279	-4.7731	3.24279	AP4B1-KO + NLRP5
A01	2017	2225.86	1169.79	1.92793	1.07876	1.58488	2023.79	9.26882	1.85967	0.670321	1.85967	0.670321	1	A	D1R2	AP4B1-KO	AP4B1-KO + NLRP5	-1.10444	-1.2606	-0.636392	0.0681709	0.100537	1.07486	-1.40145	0.934971	1.29005	-1.29281	1.29005	-1.29281	AP4B1-KO + NLRP5
A04	378	2075.19	1125.5	1.87543	1.1052	1.78111	2344.94	25.1766	1.90412	0.594906	1.90412	0.594906	4	A	D1R2	AP4B1-KO	AP4B1-KO + RAB3C	-2.85509	-5.26012	-6.43063	-14.3489	1.76177	12.8092	18.9157	93.2712	3.46014	-15.2898	3.46014	-15.2898	AP4B1-KO + NLRP5
A05	418	1995.23	1073.5	1.90009	1.07681	1.82649	2397.38	23.1078	1.97668	0.583533	1.97668	0.583533	5	A	D1R2	AP4B1-KO	AP4B1-KO + RAB12	-2.03296	-7.38247	-13.2336	-13.997	-0.0223195	15.523	22.2333	81.2625	7.00192	-17.4005	7.00192	-17.4005	AP4B1-KO + NLRP5
B01	2161	2267.91	1179.58	1.94378	1.08584	1.55422	2049.14	9.22267	1.83797	0.679161	1.83797	0.679161	1	B	D1R2	AP4B1-KO	AP4B1-KO + NLRP5	-0.576107	-0.14446	0.645331	1.33483	0.5456	-0.758718	0.202614	0.667132	0.230929	0.347918	0.230929	0.347918	AP4B1-KO + NLRP5
B04	381	2040.1	1115.06	1.86409	1.10677	1.77834	2335.09	26.3763	1.89768	0.600745	1.89768	0.600745	4	B	D1R2	AP4B1-KO	AP4B1-KO + RAB3C	-3.23309	-6.19146	-7.7963	-14.3225	1.86068	12.6436	18.2923	100.234	3.14565	-14.206	3.14565	-14.206	AP4B1-KO + NLRP5
B05	793	2033.83	1060.51	1.94229	1.07602	1.73521	2258.29	18.2372	1.889	0.614921	1.889	0.614921	5	B	D1R2	AP4B1-KO	AP4B1-KO + RAB12	-0.625526	-6.35797	-14.9328	-10.6984	-0.071849	10.0646	13.4338	52.9912	2.72175	-11.575	2.72175	-11.575	AP4B1-KO + NLRP5
C01	1891	2282.91	1166.64	1.98222	1.05429	1.55121	2049.54	9.04653	1.81252	0.683156	1.81252	0.683156	1	C	D1R2	AP4B1-KO	AP4B1-KO + NLRP5	0.705787	0.253686	-1.04814	-1.04016	-1.4374	-0.938793	0.227746	-0.355295	-1.01126	1.08937	-1.01126	1.08937	AP4B1-KO + NLRP5
C04	265	2122.53	1090.83	2.00443	1.11283	1.84625	2408.23	25.3744	1.87131	0.583582	1.87131	0.583582	4	C	D1R2	AP4B1-KO	AP4B1-KO + RAB3C	1.44646	-4.00349	-10.9659	-15.3429	2.24113	16.7049	22.9195	94.419	1.85865	-17.3916	1.85865	-17.3916	AP4B1-KO + NLRP5
C05	460	2106.24	1070.59	1.99291	1.04341	1.76928	2306.57	18.269	1.90987	0.608495	1.90987	0.608495	5	C	D1R2	AP4B1-KO	AP4B1-KO + RAB12	1.06245	-4.43569	-13.6142	-13.6276	-2.1208	12.1018	16.4882	53.1759	3.74045	-12.7678	3.74045	-12.7678	AP4B1-KO + NLRP5
D01	1968	2316.72	1182.6	1.99028	1.08975	1.57732	2061.29	8.89294	1.82279	0.676508	1.82279	0.676508	1	D	D1R2	AP4B1-KO	AP4B1-KO + NLRP5	0.974765	1.15137	1.0392	-0.362845	0.791262	0.622655	0.971091	-1.24681	-0.50972	-0.144481	-0.50972	-0.144481	AP4B1-KO + NLRP5
D04	353	2111.08	1116.41	1.91491	1.06509	1.90862	2324.95	22.3059	1.9577	0.567929	1.9577	0.567929	4	D	D1R2	AP4B1-KO	AP4B1-KO + RAB3C	-1.53851	-4.30724	-7.61992	-14.5688	-0.758541	20.4344	17.6511	76.6081	6.07557	-20.2967	6.07557	-20.2967	AP4B1-KO + NLRP5
D05	457	2060.66	1089.36	1.92816	1.07679	1.66633	2257.98	17.5587	1.85599	0.634822	1.85599	0.634822	5	D	D1R2	AP4B1-KO	AP4B1-KO + RAB12	-1.09669	-5.64576	-11.158	-13.654	-0.0233918	5.94547	13.4144	49.0531	1.11071	-7.88137	1.11071	-7.88137	AP4B1-KO + NLRP5
E01	1643	2133.19	1186.15	1.81291	1.0576	1.40733	2073.23	5.77907	1.71344	0.745897	1.71344	0.745897	1	E	D1R2	AP4B1-KO	AP4B1-KO + NLRP5 + BCH-HSP-C01	-4.93986	-3.72045	1.50428	-3.22162	-1.22895	-9.54313	1.72632	-19.3211	-5.8476	12.734	-5.8476	12.734	AP4B1-KO + NLRP5
E04	410	1824.32	1095.45	1.68449	1.07912	1.77606	2198.47	16.7923	1.94281	0.608844	1.94281	0.608844	4	E	D1R2	AP4B1-KO	AP4B1-KO + RAB3C + BCH-HSP-C01	-9.22214	-11.9193	-10.362	-14.0674	0.123261	12.507	9.64923	44.6047	5.34842	-12.703	5.34842	-12.703	AP4B1-KO + NLRP5
E05	464	1838.75	1073.16	1.73446	1.04767	1.73036	2103.38	13.6942	1.84181	0.630061	1.84181	0.630061	5	E	D1R2	AP4B1-KO	AP4B1-KO + RAB12 + BCH-HSP-C01	-7.55594	-11.5361	-13.2776	-13.5924	-1.85311	9.77412	3.63381	26.6221	0.418683	-8.76496	0.418683	-8.76496	AP4B1-KO + NLRP5
F01	1138	2094.43	1125.57	1.87384	1.05876	1.32254	1954.41	4.8435	1.6245	0.788416	1.6245	0.788416	1	F	D1R2	AP4B1-KO	AP4B1-KO + NLRP5 + BCH-HSP-C01	-2.90799	-4.74917	-6.42117	-7.66373	-1.1566	-14.6132	-5.79081	-24.7516	-10.1888	20.6256	-10.1888	20.6256	AP4B1-KO + NLRP5
F04	286	1850.86	1096.46	1.71285	1.05715	1.80188	2210.22	23.7369	1.89595	0.603271	1.89595	0.603271	4	F	D1R2	AP4B1-KO	AP4B1-KO + RAB3C + BCH-HSP-C01	-8.27638	-11.2148	-10.2298	-15.1581	-1.25774	14.0512	10.3927	84.9144	3.06111	-13.7373	3.06111	-13.7373	AP4B1-KO + NLRP5
F05	603	1884	1069.85	1.78504	1.10545	1.69873	2021.16	11.2236	1.84474	0.64821	1.84474	0.64821	5	F	D1R2	AP4B1-KO	AP4B1-KO + RAB12 + BCH-HSP-C01	-5.86922	-10.3349	-13.7101	-12.3697	1.77732	7.88281	-1.56804	12.2814	0.561493	-5.39655	0.561493	-5.39655	AP4B1-KO + NLRP5
G01	1290	2227.07	1248.77	1.84407	1.03319	1.43892	2174.25	6.5704	1.71786	0.738381	1.71786	0.738381	1	G	D1R2	AP4B1-KO	AP4B1-KO + NLRP5 + BCH-HSP-C01	-3.90078	-1.22835	9.69594	-6.3267	-2.76319	-7.65401	8.11699	-14.7279	-5.63199	11.339	-5.63199	11.339	AP4B1-KO + NLRP5
G04	422	1797.21	1059.99	1.71222	1.0767	1.75253	2105.52	18.4675	1.86126	0.615415	1.86126	0.615415	4	G	D1R2	AP4B1-KO	AP4B1-KO + RAB3C + BCH-HSP-C01	-8.29754	-12.6389	-15.0006	-13.9618	-0.029299	11.0999	3.76917	54.328	1.36807	-11.4833	1.36807	-11.4833	AP4B1-KO + NLRP5
G05	614	1796.48	1074.62	1.69193	1.07289	1.68432	2066.91	14.4081	1.8692	0.635496	1.8692	0.635496	5	G	D1R2	AP4B1-KO	AP4B1-KO + RAB12 + BCH-HSP-C01	-8.97388	-12.6583	-13.0865	-12.273	-0.268268	7.02104	1.32631	30.7657	1.75526	-7.75634	1.75526	-7.75634	AP4B1-KO + NLRP5
H01	1040	2297.35	1300.53	1.78525	1.05079	1.3238	2033.19	5.87278	1.62945	0.787109	1.62945	0.787109	1	H	D1R2	AP4B1-KO	AP4B1-KO + NLRP5 + BCH-HSP-C01	-5.86233	0.637201	16.4675	-8.52576	-1.65719	-14.5382	-0.806635	-18.7772	-9.9474	20.3829	-9.9474	20.3829	AP4B1-KO + NLRP5
H04	281	1787.04	1089.89	1.666	1.04636	1.71499	2121.9	21.7581	1.94197	0.620893	1.94197	0.620893	4	H	D1R2	AP4B1-KO	AP4B1-KO + RAB3C + BCH-HSP-C01	-9.83878	-12.9087	-11.0887	-15.2021	-1.9356	8.85554	4.80536	73.4285	5.30756	-10.4666	5.30756	-10.4666	AP4B1-KO + NLRP5
H05	421	1863.81	1094.05	1.73057	1.05696	1.51987	1931.83	10.6871	1.7664	0.69386	1.7664	0.69386	5	H	D1R2	AP4B1-KO	AP4B1-KO + RAB12 + BCH-HSP-C01	-7.68569	-10.8709	-10.544	-13.9706	-1.26932	-2.81285	-7.21941	9.16756	-3.26229	3.07593	-3.26229	3.07593	AP4B1-KO + NLRP5
A01	2101	2123.55	1343.52	1.59286	1.07559	1.6813	1813	19.5717	1.92213	0.618014	1.92213	0.618014	1	A	D2R2	AP4B1-KO	AP4B1-KO + NLRP5	1.18603	-1.19481	-1.38208	-1.37574	1.26047	-0.305166	0.268665	1.1458	-0.607212	-0.637659	-0.607212	-0.637659	AP4B1-KO + NLRP5
A04	2277	2083.15	1349.41	1.54931	1.06061	1.78633	1954.06	24.7648	1.97191	0.59255	1.97191	0.59255	4	A	D2R2	AP4B1-KO	AP4B1-KO + RAB3C	-2.39589	-2.04107	-1.22007	-0.778259	-2.5533	3.39421	6.62871	3.80857	6.15148	-4.0378	6.15148	-4.0378	AP4B1-KO + NLRP5
A05	2571	2099.22	1315.09	1.60484	1.05933	1.80124	1893.49	20.4817	1.95692	0.590828	1.95692	0.590828	5	A	D2R2	AP4B1-KO	AP4B1-KO + RAB12	2.17113	-1.70444	-2.1631	0.219813	-2.87835	3.9194	3.89753	1.61236	4.11655	-4.26772	4.11655	-4.26772	AP4B1-KO + NLRP5
A09	1077	1878.5	1210.96	1.55723	1.0647	1.93626	1939.48	33.2844	1.93258	0.569775	1.93258	0.569775	9	A	D2R2	AP4B1-KO	AP4B1-KO + RAB3C + RAB12	-1.74461	-6.32767	-5.02477	-4.85202	-1.51152	8.67511	5.97107	8.17696	0.810553	-7.07887	0.810553	-7.07887	AP4B1-KO + NLRP5
A10	1036	1840.46	1178.22	1.56859	1.08532	1.90838	1922.99	34.196	1.9051	0.569584	1.9051	0.569584	10	A	D2R2	AP4B1-KO	AP4B1-KO + RAB3C + RAB12	-0.810407	-7.12452	-5.92444	-4.99121	3.73788	7.69336	5.22788	8.64441	-2.9209	-7.10436	-2.9209	-7.10436	AP4B1-KO + NLRP5
B01	2737	2194.81	1402.96	1.57906	1.06724	1.70045	1800.94	16.9387	1.92149	0.619867	1.92149	0.619867	1	B	D2R2	AP4B1-KO	AP4B1-KO + NLRP5	0.0506318	0.29795	0.251308	0.783351	-0.864623	0.369222	-0.275209	-0.204279	-0.695274	-0.390225	-0.695274	-0.390225	AP4B1-KO + NLRP5
B04	2497	2244.06	1500.04	1.50658	1.08963	1.75203	1924.84	21.1638	1.97757	0.604461	1.97757	0.604461	4	B	D2R2	AP4B1-KO	AP4B1-KO + RAB3C	-5.9102	1.3296	2.91915	-0.0314019	4.83471	2.18615	5.31089	1.96215	6.92048	-2.44735	6.92048	-2.44735	AP4B1-KO + NLRP5
B05	2403	2057.59	1294.98	1.59983	1.07025	1.814	1846.23	20.0006	1.9627	0.588001	1.9627	0.588001	5	B	D2R2	AP4B1-KO	AP4B1-KO + RAB12	1.75951	-2.57638	-2.71576	-0.350513	-0.100178	4.36898	1.76693	1.36572	4.90091	-4.64521	4.90091	-4.64521	AP4B1-KO + NLRP5
B09	1138	1846.21	1196.73	1.54942	1.08901	1.89828	1941.09	34.9409	1.94867	0.570396	1.94867	0.570396	9	B	D2R2	AP4B1-KO	AP4B1-KO + RAB3C + RAB12	-2.38725	-7.00411	-5.41556	-4.64494	4.67594	7.33766	6.04356	9.02634	2.99602	-6.99597	2.99602	-6.99597	AP4B1-KO + NLRP5
B10	910	1820.75	1167.16	1.5663	1.06134	1.90703	1921.41	33.4607	1.89699	0.575698	1.89699	0.575698	10	B	D2R2	AP4B1-KO	AP4B1-KO + RAB3C + RAB12	-0.998254	-7.53737	-6.22815	-5.41895	-2.36736	7.6457	5.15631	8.26739	-4.0214	-6.28803	-4.0214	-6.28803	AP4B1-KO + NLRP5
C01	2476	2166.89	1398.37	1.56311	1.06774	1.72246	1833.6	17.9311	1.92547	0.619315	1.92547	0.619315	1	C	D2R2	AP4B1-KO	AP4B1-KO + NLRP5	-1.26102	-0.286914	0.125275	-0.102693	-0.738895	1.14451	1.19744	0.304541	-0.154875	-0.464025	-0.154875	-0.464025	AP4B1-KO + NLRP5
C04	2457	2132.49	1381.43	1.56064	1.07739	1.69558	1841.58	18.9096	1.90258	0.617725	1.90258	0.617725	4	C	D2R2	AP4B1-KO	AP4B1-KO + RAB3C	-1.46431	-1.00746	-0.340147	-0.167194	1.71923	0.197696	1.55738	0.806304	-3.26196	-0.676274	-3.26196	-0.676274	AP4B1-KO + NLRP5
C05	3054	2184.27	1387.56	1.58568	1.06863	1.68933	1835.13	15.8771	1.94458	0.619511	1.94458	0.619511	5	C	D2R2	AP4B1-KO	AP4B1-KO + RAB12	0.594952	0.0771451	-0.171925	1.8595	-0.512236	-0.0223413	1.26652	-0.748625	2.44052	-0.437797	2.44052	-0.437797	AP4B1-KO + NLRP5
C09	933	1876	1227.68	1.53672	1.09154	1.94925	1971.55	31.5819	1.93166	0.567675	1.93166	0.567675	9	C	D2R2	AP4B1-KO	AP4B1-KO + RAB3C + RAB12	-3.43167	-6.38008	-4.56527	-5.34087	5.32107	9.13285	7.4171	7.30403	0.685628	-7.35928	0.685628	-7.35928	AP4B1-KO + NLRP5
C10	963	1829.06	1182.88	1.55281	1.10084	1.94292	1948.85	32.9333	1.87756	0.569223	1.87756	0.569223	10	C	D2R2	AP4B1-KO	AP4B1-KO + RAB3C + RAB12	-2.10779	-7.36325	-5.7962	-5.23903	7.68674	8.9099	6.39367	7.99695	-6.66039	-7.15262	-6.66039	-7.15262	AP4B1-KO + NLRP5
D01	2711	2237.1	1430.4	1.57874	1.07199	1.65565	1780.63	14.907	1.93734	0.633963	1.93734	0.633963	1	D	D2R2	AP4B1-KO	AP4B1-KO + NLRP5	0.0243623	1.18378	1.00549	0.695086	0.343051	-1.20857	-1.19089	-1.24606	1.45736	1.49191	1.45736	1.49191	AP4B1-KO + NLRP5
D04	2562	2202.54	1431.98	1.551	1.06588	1.70167	1838.37	19.2921	1.89983	0.62204	1.89983	0.62204	4	D	D2R2	AP4B1-KO	AP4B1-KO + RAB3C	-2.2566	0.459882	1.04885	0.18926	-1.2117	0.412277	1.41244	1.0024	-3.63538	-0.100183	-3.63538	-0.100183	AP4B1-KO + NLRP5
D05	2841	2250.81	1449.33	1.56577	1.06364	1.71145	1839.89	16.2318	1.93707	0.618662	1.93707	0.618662	5	D	D2R2	AP4B1-KO	AP4B1-KO + RAB12	-1.04218	1.47091	1.52545	1.13641	-1.78267	0.756787	1.48094	-0.566752	1.42094	-0.55113	1.42094	-0.55113	AP4B1-KO + NLRP5
D09	1118	1839.33	1189.42	1.55627	1.07844	1.88841	1906.05	33.1815	1.90621	0.575227	1.90621	0.575227	9	D	D2R2	AP4B1-KO	AP4B1-KO + RAB3C + RAB12	-1.82381	-7.14811	-5.61658	-4.71284	1.98462	6.98968	4.46388	8.12423	-2.76904	-6.35098	-2.76904	-6.35098	AP4B1-KO + NLRP5
D10	975	1785.83	1165.05	1.53757	1.06368	1.83875	1936.28	31.7165	1.89416	0.586497	1.89416	0.586497	10	D	D2R2	AP4B1-KO	AP4B1-KO + RAB3C + RAB12	-3.36161	-8.26873	-6.28629	-5.19829	-1.77178	5.24066	5.8267	7.37304	-4.40578	-4.84606	-4.40578	-4.84606	AP4B1-KO + NLRP5
E01	2578	2046.9	1406.83	1.46334	1.07249	1.64286	1736.47	15.1541	1.88032	0.647212	1.88032	0.647212	1	E	D2R2	AP4B1-KO	AP4B1-KO + NLRP5 + BCH-HSP-C01	-9.46643	-2.80034	0.357583	0.243577	0.471975	-1.6591	-3.18157	-1.11936	-6.28598	3.26109	-6.28598	3.26109	AP4B1-KO + NLRP5
E04	2353	2053.24	1444.52	1.42844	1.06984	1.65119	1782.23	16.1574	1.82936	0.648127	1.82936	0.648127	4	E	D2R2	AP4B1-KO	AP4B1-KO + RAB3C + BCH-HSP-C01	-12.3372	-2.66737	1.39344	-0.520254	-0.204038	-1.36585	-1.11876	-0.60491	-13.2053	3.38323	-13.2053	3.38323	AP4B1-KO + NLRP5
E05	2816	2084.32	1430.73	1.46392	1.0688	1.63004	1742.62	12.7999	1.8681	0.65395	1.8681	0.65395	5	E	D2R2	AP4B1-KO	AP4B1-KO + RAB12 + BCH-HSP-C01	-9.41925	-2.01646	1.01455	1.05154	-0.468258	-2.11088	-2.90434	-2.32645	-7.94473	4.16072	-7.94473	4.16072	AP4B1-KO + NLRP5
E09	987	1701.69	1231.11	1.38997	1.06671	1.83319	1822.97	30.0894	1.86452	0.604962	1.86452	0.604962	9	E	D2R2	AP4B1-KO	AP4B1-KO + RAB3C + RAB12 + BCH-HSP-C01	-15.5007	-10.0313	-4.47083	-5.15755	-1.00151	5.04469	0.71825	6.53875	-8.43041	-2.38051	-8.43041	-2.38051	AP4B1-KO + NLRP5
E10	698	1606.31	1160.32	1.39191	1.06082	1.88519	1789.14	31.7001	1.85048	0.595914	1.85048	0.595914	10	E	D2R2	AP4B1-KO	AP4B1-KO + RAB3C + RAB12 + BCH-HSP-C01	-15.3415	-12.0293	-6.41621	-6.13865	-2.49937	6.87625	-0.807191	7.36461	-10.3368	-3.5886	-10.3368	-3.5886	AP4B1-KO + NLRP5
F01	2704	2017.37	1407.3	1.43716	1.06771	1.66534	1775.55	15.9439	1.90298	0.646069	1.90298	0.646069	1	F	D2R2	AP4B1-KO	AP4B1-KO + NLRP5 + BCH-HSP-C01	-11.62	-3.41884	0.370748	0.671322	-0.747176	-0.867245	-1.4197	-0.714375	-3.2087	3.10835	-3.2087	3.10835	AP4B1-KO + NLRP5
F04	2175	1949.17	1345.06	1.45747	1.05558	1.64331	1723.8	15.4985	1.78808	0.653211	1.78808	0.653211	4	F	D2R2	AP4B1-KO	AP4B1-KO + RAB3C + BCH-HSP-C01	-9.94916	-4.84741	-1.33973	-1.12453	-3.83264	-1.64333	-3.75324	-0.942744	-18.8112	4.06199	-18.8112	4.06199	AP4B1-KO + NLRP5
F09	1226	1712.15	1228.25	1.4012	1.06146	1.84655	1804.98	29.267	1.87202	0.596829	1.87202	0.596829	9	F	D2R2	AP4B1-KO	AP4B1-KO + RAB3C + RAB12 + BCH-HSP-C01	-14.5773	-9.81208	-4.54961	-4.3462	-2.33595	5.51528	-0.0929227	6.11708	-7.41235	-3.46641	-7.41235	-3.46641	AP4B1-KO + NLRP5
F10	1173	1725.65	1239.1	1.39695	1.03531	1.84435	1852.83	30.5146	1.87139	0.595234	1.87139	0.595234	10	F	D2R2	AP4B1-KO	AP4B1-KO + RAB3C + RAB12 + BCH-HSP-C01	-14.9269	-9.52932	-4.2514	-4.52612	-8.99349	5.43797	2.0643	6.75678	-7.49816	-3.67949	-7.49816	-3.67949	AP4B1-KO + NLRP5
G01	2393	2009.67	1384.64	1.46084	1.06462	1.64574	1743.87	15.4648	1.86273	0.647994	1.86273	0.647994	1	G	D2R2	AP4B1-KO	AP4B1-KO + NLRP5 + BCH-HSP-C01	-9.6723	-3.58007	-0.251941	-0.384461	-1.53248	-1.5576	-2.84814	-0.960047	-8.67418	3.36544	-8.67418	3.36544	AP4B1-KO + NLRP5
G04	2052	1987.12	1386.27	1.44069	1.06039	1.69101	1756.74	16.9529	1.88329	0.635877	1.88329	0.635877	4	G	D2R2	AP4B1-KO	AP4B1-KO + RAB3C + BCH-HSP-C01	-11.3291	-4.05246	-0.207286	-1.54209	-2.60943	0.036927	-2.26802	-0.197034	-5.88148	1.74744	-5.88148	1.74744	AP4B1-KO + NLRP5
G05	2413	2087.51	1451.82	1.44276	1.06336	1.68574	1767.54	15.6184	1.87033	0.644493	1.87033	0.644493	5	G	D2R2	AP4B1-KO	AP4B1-KO + RAB12 + BCH-HSP-C01	-11.1596	-1.94965	1.59395	-0.316565	-1.85232	-0.148638	-1.78086	-0.881268	-7.64193	2.89794	-7.64193	2.89794	AP4B1-KO + NLRP5
G10	923	1687.71	1222.55	1.38938	1.05963	1.84813	1787.97	28.2798	1.86683	0.601508	1.86683	0.601508	10	G	D2R2	AP4B1-KO	AP4B1-KO + RAB3C + RAB12 + BCH-HSP-C01	-15.5496	-10.3241	-4.70624	-5.37482	-2.80205	5.57118	-0.859975	5.61087	-8.11772	-2.84174	-8.11772	-2.84174	AP4B1-KO + NLRP5
H01	2174	2143.24	1436.85	1.49721	1.05212	1.56964	1692.53	11.986	1.7998	0.683995	1.7998	0.683995	1	H	D2R2	AP4B1-KO	AP4B1-KO + NLRP5 + BCH-HSP-C01	-6.68083	-0.782195	1.1825	-1.12792	-4.71341	-4.23835	-5.1627	-2.74378	-17.2191	8.1725	-17.2191	8.1725	AP4B1-KO + NLRP5
H05	2429	1934.34	1346.93	1.44155	1.07956	1.74606	1767.13	18.7904	1.92094	0.612458	1.92094	0.612458	5	H	D2R2	AP4B1-KO	AP4B1-KO + RAB12 + BCH-HSP-C01	-11.2587	-5.15803	-1.28816	-0.262249	2.27174	1.97592	-1.79941	0.745176	-0.770115	-1.37964	-0.770115	-1.37964	AP4B1-KO + NLRP5
H09	748	1605.37	1175.32	1.37177	1.04795	1.94859	1795.35	41.3751	1.81945	0.580901	1.81945	0.580901	9	H	D2R2	AP4B1-KO	AP4B1-KO + RAB3C + RAB12 + BCH-HSP-C01	-16.9976	-12.0489	-6.00396	-5.96891	-5.77623	9.10965	-0.527317	12.3255	-14.5511	-5.59331	-14.5511	-5.59331	AP4B1-KO + NLRP5
H10	1133	1701.65	1253.41	1.36101	1.06035	1.97284	1878.5	40.5814	1.88223	0.578028	1.88223	0.578028	10	H	D2R2	AP4B1-KO	AP4B1-KO + RAB3C + RAB12 + BCH-HSP-C01	-17.8826	-10.0322	-3.85811	-4.66191	-2.61962	9.96354	3.22161	11.9186	-6.02531	-5.9769	-6.02531	-5.9769	AP4B1-KO + NLRP5
A03	1695	1814.42	997.759	1.83477	1.05034	1.30508	1574.6	4.8374	1.7011	0.781271	1.7011	0.781271	3	A	D4R1	AP4B1-KO	AP4B1-KO + NLRP5	-1.97423	0.243899	0.683628	1.11951	0.404898	0.228127	0.372581	0.401685	0.44052	-0.301142	0.44052	-0.301142	AP4B1-KO + NLRP5
A05	669	1499.88	776.44	1.95414	1.08493	1.61107	1568.63	9.0261	1.85164	0.66788	1.85164	0.66788	5	A	D4R1	AP4B1-KO	AP4B1-KO + RAB3C	2.7115	-3.10419	-3.24383	-2.06777	3.06405	3.34747	0.253141	3.98947	2.11386	-2.77455	2.11386	-2.77455	AP4B1-KO + NLRP5
A07	646	1429.35	759.088	1.9164	1.08674	1.63701	1679.93	11.616	1.93058	0.65042	1.93058	0.65042	7	A	D4R1	AP4B1-KO	AP4B1-KO + RAB12	1.22997	-3.85506	-3.55175	-2.13922	3.20292	3.61195	2.47758	6.20785	2.99135	-3.15542	2.99135	-3.15542	AP4B1-KO + NLRP5
A08	742	1369.74	751.58	1.85441	1.07456	1.62315	1642.99	10.267	1.83559	0.663849	1.83559	0.663849	8	A	D4R1	AP4B1-KO	AP4B1-KO + RAB12	-1.20333	-4.4895	-3.68498	-1.84099	2.26687	3.47062	1.73943	5.05239	1.93541	-2.86249	1.93541	-2.86249	AP4B1-KO + NLRP5
A09	448	1496.1	775.868	1.9595	1.04265	1.68859	1683.72	14.1227	1.88519	0.635282	1.88519	0.635282	9	A	D4R1	AP4B1-KO	AP4B1-KO + RAB3C + RAB12	2.92179	-3.1445	-3.25398	-2.75431	-0.186241	4.13772	2.55337	8.35488	2.48675	-3.48562	2.48675	-3.48562	AP4B1-KO + NLRP5
A10	435	1459.9	785.279	1.88998	1.07783	1.72955	1742.18	16.0372	1.90145	0.623812	1.90145	0.623812	10	A	D4R1	AP4B1-KO	AP4B1-KO + RAB3C + RAB12	0.192959	-3.52977	-3.08697	-2.79469	2.51824	4.55529	3.72178	9.99477	2.6675	-3.73582	2.6675	-3.73582	AP4B1-KO + NLRP5
B03	1305	1781.13	941.559	1.90959	1.05494	1.28211	1527.81	4.30175	1.66367	0.796971	1.66367	0.796971	3	B	D4R1	AP4B1-KO	AP4B1-KO + NLRP5	0.962815	-0.110448	-0.313677	-0.0920303	0.758649	-0.00600896	-0.562743	-0.057116	0.0245005	0.0413077	0.0245005	0.0413077	AP4B1-KO + NLRP5
B05	702	1477.15	789.136	1.8952	1.0381	1.4944	1547.05	8.37359	1.74829	0.70315	1.74829	0.70315	5	B	D4R1	AP4B1-KO	AP4B1-KO + RAB3C	0.397934	-3.34617	-3.01853	-1.96525	-0.53601	2.15812	-0.178183	3.43057	0.965097	-2.00522	0.965097	-2.00522	AP4B1-KO + NLRP5
B07	775	1396.89	734.065	1.921	1.0648	1.55963	1609.5	9.75106	1.82429	0.671369	1.82429	0.671369	7	B	D4R1	AP4B1-KO	AP4B1-KO + RAB12	1.41059	-4.20056	-3.9958	-1.73848	1.51674	2.82308	1.0701	4.61042	1.80982	-2.69845	1.80982	-2.69845	AP4B1-KO + NLRP5
B08	858	1430	738.731	1.95736	1.07992	1.54839	1603.51	8.66639	1.81768	0.6854	1.81768	0.6854	8	B	D4R1	AP4B1-KO	AP4B1-KO + RAB12	2.83803	-3.84813	-3.91299	-1.48064	2.67842	2.70848	0.950261	3.68137	1.73633	-2.39238	1.73633	-2.39238	AP4B1-KO + NLRP5
B09	433	1352.91	714.419	1.93193	1.02841	1.65728	1671.89	13.2462	1.81618	0.645638	1.81618	0.645638	9	B	D4R1	AP4B1-KO	AP4B1-KO + RAB3C + RAB12	1.8396	-4.66865	-4.34443	-2.8009	-1.28063	3.81854	2.31701	7.60415	1.71966	-3.25972	1.71966	-3.25972	AP4B1-KO + NLRP5
B10	627	1467.74	774.022	1.91883	1.04688	1.66803	1725.04	12.7896	1.88146	0.643724	1.88146	0.643724	10	B	D4R1	AP4B1-KO	AP4B1-KO + RAB3C + RAB12	1.32539	-3.44639	-3.28674	-2.19824	0.138992	3.92812	3.37926	7.21309	2.4453	-3.30147	2.4453	-3.30147	AP4B1-KO + NLRP5
C03	1591	1604.63	855.405	1.8919	1.06781	1.45908	1658.54	6.70394	1.82915	0.711628	1.82915	0.711628	3	C	D4R1	AP4B1-KO	AP4B1-KO + NLRP5	0.268433	-1.98925	-1.84254	0.796431	1.7478	1.79811	2.05021	2.00045	1.86389	-1.82028	1.86389	-1.82028	AP4B1-KO + NLRP5
C05	657	1456.98	767.529	1.91882	1.08982	1.56714	1580.07	8.35695	1.80939	0.683343	1.80939	0.683343	5	C	D4R1	AP4B1-KO	AP4B1-KO + RAB3C	1.32493	-3.56089	-3.40196	-2.10505	3.43937	2.89968	0.481899	3.41632	1.64425	-2.43727	1.64425	-2.43727	AP4B1-KO + NLRP5
C07	667	1458.34	762.661	1.94546	1.0438	1.62257	1697.87	10.5616	1.89755	0.648785	1.89755	0.648785	7	C	D4R1	AP4B1-KO	AP4B1-KO + RAB12	2.37075	-3.54642	-3.48834	-2.07398	-0.0978955	3.46475	2.83625	5.30467	2.62423	-3.19109	2.62423	-3.19109	AP4B1-KO + NLRP5
C08	884	1441.99	751.496	1.94096	1.12257	1.6166	1689.19	9.03264	1.85903	0.662335	1.85903	0.662335	8	C	D4R1	AP4B1-KO	AP4B1-KO + RAB12	2.19407	-3.72049	-3.68646	-1.39987	5.95679	3.4039	2.66279	3.99507	2.19606	-2.89552	2.19606	-2.89552	AP4B1-KO + NLRP5
C10	639	1464.99	773.867	1.91654	1.06051	1.64431	1719.59	12.9304	1.84717	0.650096	1.84717	0.650096	10	C	D4R1	AP4B1-KO	AP4B1-KO + RAB3C + RAB12	1.23554	-3.47564	-3.28949	-2.16096	1.1869	3.6863	3.27026	7.33366	2.06412	-3.16249	2.06412	-3.16249	AP4B1-KO + NLRP5
D03	1675	1723.1	908.699	1.91257	1.04244	1.38496	1590.9	5.15065	1.72915	0.750672	1.72915	0.750672	3	D	D4R1	AP4B1-KO	AP4B1-KO + NLRP5	1.07981	-0.728119	-0.896803	1.05738	-0.202663	1.04246	0.698282	0.669995	0.752374	-0.968611	0.752374	-0.968611	AP4B1-KO + NLRP5
D05	572	1484.38	752.412	1.99053	1.04835	1.36891	1442.23	5.42906	1.66488	0.758728	1.66488	0.758728	5	D	D4R1	AP4B1-KO	AP4B1-KO + RAB3C	4.13971	-3.26925	-3.67022	-2.3691	0.251913	0.878881	-2.27302	0.908465	0.037901	-0.792887	0.037901	-0.792887	AP4B1-KO + NLRP5
D07	840	1448.06	750.503	1.95722	1.05872	1.60507	1694.82	10.2098	1.82136	0.663795	1.82136	0.663795	7	D	D4R1	AP4B1-KO	AP4B1-KO + RAB12	2.8323	-3.65581	-3.7041	-1.53656	1.04894	3.28628	2.77529	5.00333	1.77728	-2.86367	1.77728	-2.86367	AP4B1-KO + NLRP5
D08	997	1525.17	783.74	1.971	1.0646	1.56959	1687.1	9.47846	1.80644	0.674875	1.80644	0.674875	8	D	D4R1	AP4B1-KO	AP4B1-KO + RAB12	3.37338	-2.83505	-3.11428	-1.04883	1.50102	2.92458	2.62091	4.37693	1.61139	-2.62198	1.61139	-2.62198	AP4B1-KO + NLRP5
D09	448	1428	763.951	1.90104	1.00241	1.67512	1726.42	12.9749	1.89444	0.63603	1.89444	0.63603	9	D	D4R1	AP4B1-KO	AP4B1-KO + RAB3C + RAB12	0.627222	-3.86942	-3.46544	-2.75431	-3.27973	4.00044	3.40685	7.37174	2.58961	-3.46931	2.58961	-3.46931	AP4B1-KO + NLRP5
E03	998	1612.18	900.632	1.79668	1.05056	1.27907	1565.46	4.17091	1.68097	0.799604	1.68097	0.799604	3	E	D4R1	AP4B1-KO	AP4B1-KO + NLRP5 + BCH-HSP-C01	-3.46924	-1.90888	-1.03995	-1.04573	0.422129	-0.0370409	0.189884	-0.169192	0.216803	0.0987458	0.216803	0.0987458	AP4B1-KO + NLRP5
E05	581	1419.43	813.864	1.76072	1.09278	1.46155	1537.06	7.7317	1.68907	0.728497	1.68907	0.728497	5	E	D4R1	AP4B1-KO	AP4B1-KO + RAB3C + BCH-HSP-C01	-4.88096	-3.96061	-2.5797	-2.34114	3.66754	1.82321	-0.377742	2.88077	0.306802	-1.45232	0.306802	-1.45232	AP4B1-KO + NLRP5
E07	719	1328.28	766.719	1.75109	1.05214	1.53507	1609.05	7.88689	1.82617	0.695625	1.82617	0.695625	7	E	D4R1	AP4B1-KO	AP4B1-KO + RAB12 + BCH-HSP-C01	-5.25891	-4.93082	-3.41633	-1.91244	0.543325	2.57268	1.06098	3.0137	1.83077	-2.16935	1.83077	-2.16935	AP4B1-KO + NLRP5
E08	938	1363.56	784.512	1.75451	1.0314	1.4696	1645.17	7.42587	1.74005	0.715282	1.74005	0.715282	8	E	D4R1	AP4B1-KO	AP4B1-KO + RAB12 + BCH-HSP-C01	-5.12459	-4.55527	-3.10058	-1.23212	-1.05108	1.90532	1.78295	2.61881	0.873521	-1.74058	0.873521	-1.74058	AP4B1-KO + NLRP5
E09	366	1377.67	875.998	1.58913	1.07294	1.77902	1825.19	17.4836	1.84624	0.620839	1.84624	0.620839	9	E	D4R1	AP4B1-KO	AP4B1-KO + RAB3C + RAB12 + BCH-HSP-C01	-11.6162	-4.40509	-1.47711	-3.00904	2.1422	5.0596	5.38092	11.2337	2.05387	-3.80067	2.05387	-3.80067	AP4B1-KO + NLRP5
E10	407	1355.13	821.086	1.67347	1.06459	1.65156	1724.88	15.0182	1.81602	0.649322	1.81602	0.649322	10	E	D4R1	AP4B1-KO	AP4B1-KO + RAB3C + RAB12 + BCH-HSP-C01	-8.30583	-4.6451	-2.45155	-2.88167	1.50065	3.76021	3.37597	9.1219	1.71789	-3.17937	1.71789	-3.17937	AP4B1-KO + NLRP5
F03	1301	1621.47	917.48	1.76776	1.05591	1.2705	1587.77	4.52358	1.6234	0.800201	1.6234	0.800201	3	F	D4R1	AP4B1-KO	AP4B1-KO + NLRP5 + BCH-HSP-C01	-4.60442	-1.81001	-0.740975	-0.104456	0.832678	-0.124359	0.635814	0.132891	-0.423168	0.111767	-0.423168	0.111767	AP4B1-KO + NLRP5
F05	778	1368.63	813.606	1.69874	1.04778	1.50828	1607.9	8.58842	1.78141	0.701521	1.78141	0.701521	5	F	D4R1	AP4B1-KO	AP4B1-KO + RAB3C + BCH-HSP-C01	-7.3137	-4.50134	-2.58429	-1.72916	0.208496	2.29957	1.03798	3.61458	1.33319	-2.04074	1.33319	-2.04074	AP4B1-KO + NLRP5
F07	791	1329.5	768.838	1.74744	1.05974	1.51564	1596.49	7.90717	1.80893	0.694534	1.80893	0.694534	7	F	D4R1	AP4B1-KO	AP4B1-KO + RAB12 + BCH-HSP-C01	-5.40219	-4.91789	-3.37873	-1.68877	1.12717	2.37464	0.810024	3.03107	1.63913	-2.19316	1.63913	-2.19316	AP4B1-KO + NLRP5
F08	807	1338.44	791.089	1.7099	1.04636	1.55629	1651.05	9.19301	1.81682	0.686853	1.81682	0.686853	8	F	D4R1	AP4B1-KO	AP4B1-KO + RAB12 + BCH-HSP-C01	-6.87588	-4.82273	-2.98387	-1.63907	0.0990387	2.78909	1.90038	4.13244	1.72679	-2.3607	1.72679	-2.3607	AP4B1-KO + NLRP5
F09	552	1349.73	817.604	1.66741	1.08819	1.62318	1650.81	10.5349	1.88404	0.666368	1.88404	0.666368	9	F	D4R1	AP4B1-KO	AP4B1-KO + RAB3C + RAB12 + BCH-HSP-C01	-8.54356	-4.70254	-2.51333	-2.43123	3.31461	3.47096	1.89557	5.28181	2.47406	-2.80754	2.47406	-2.80754	AP4B1-KO + NLRP5
F10	565	1359.61	805.211	1.71274	1.08489	1.59791	1679.05	12.5136	1.79283	0.66648	1.79283	0.66648	10	F	D4R1	AP4B1-KO	AP4B1-KO + RAB3C + RAB12 + BCH-HSP-C01	-6.76437	-4.59736	-2.73325	-2.39085	3.06044	3.2133	2.46015	6.97663	1.46016	-2.8051	1.46016	-2.8051	AP4B1-KO + NLRP5
G07	794	1415.59	806.45	1.77158	1.0194	1.44739	1591.28	7.30642	1.78362	0.718806	1.78362	0.718806	7	G	D4R1	AP4B1-KO	AP4B1-KO + RAB12 + BCH-HSP-C01	-4.45445	-4.00144	-2.71127	-1.67946	-1.97367	1.67893	0.705862	2.5165	1.3578	-1.6637	1.3578	-1.6637	AP4B1-KO + NLRP5
G08	873	1371.32	781.115	1.76917	1.03067	1.5038	1610.26	7.06694	1.74207	0.705977	1.74207	0.705977	8	G	D4R1	AP4B1-KO	AP4B1-KO + RAB12 + BCH-HSP-C01	-4.54909	-4.47269	-3.16086	-1.43404	-1.10733	2.25396	1.08515	2.31137	0.895963	-1.94354	0.895963	-1.94354	AP4B1-KO + NLRP5
G09	271	1309.6	778.723	1.70482	1.08514	1.58565	1634.86	12.0912	1.84426	0.681583	1.84426	0.681583	9	G	D4R1	AP4B1-KO	AP4B1-KO + RAB3C + RAB12 + BCH-HSP-C01	-7.0753	-5.12974	-3.20331	-3.30416	3.07999	3.08836	1.57684	6.61484	2.03187	-2.47565	2.03187	-2.47565	AP4B1-KO + NLRP5
G10	457	1409.47	834.35	1.7088	1.07619	1.6153	1654.18	10.4907	1.77669	0.667639	1.77669	0.667639	10	G	D4R1	AP4B1-KO	AP4B1-KO + RAB3C + RAB12 + BCH-HSP-C01	-6.91893	-4.06667	-2.21617	-2.72635	2.39207	3.39065	1.96293	5.244	1.28073	-2.77981	1.28073	-2.77981	AP4B1-KO + NLRP5
H05	335	1351.93	780.429	1.74694	1.03633	1.22517	1386.29	4.6128	1.56982	0.828721	1.56982	0.828721	5	H	D4R1	AP4B1-KO	AP4B1-KO + RAB3C + BCH-HSP-C01	-5.42197	-4.67914	-3.17303	-3.10534	-0.672172	-0.586426	-3.39114	0.209312	-1.0187	0.733883	-1.0187	0.733883	AP4B1-KO + NLRP5
H07	867	1376.95	804.253	1.72587	1.07514	1.53785	1604.54	8.40018	1.81471	0.693523	1.81471	0.693523	7	H	D4R1	AP4B1-KO	AP4B1-KO + RAB12 + BCH-HSP-C01	-6.24896	-4.41279	-2.75026	-1.45268	2.31132	2.60105	0.970938	3.45334	1.70335	-2.21521	1.70335	-2.21521	AP4B1-KO + NLRP5
H08	674	1362.02	803.586	1.70856	1.0797	1.56099	1611.23	9.05121	1.80248	0.685173	1.80248	0.685173	8	H	D4R1	AP4B1-KO	AP4B1-KO + RAB12 + BCH-HSP-C01	-6.92826	-4.57169	-2.76209	-2.05224	2.66188	2.83693	1.1046	4.01097	1.56747	-2.39735	1.56747	-2.39735	AP4B1-KO + NLRP5
H09	269	1339.1	809.59	1.67238	1.00434	1.70391	1607.13	13.993	1.77175	0.652188	1.77175	0.652188	9	H	D4R1	AP4B1-KO	AP4B1-KO + RAB3C + RAB12 + BCH-HSP-C01	-8.3485	-4.81572	-2.65555	-3.31037	-3.13096	4.29392	1.02263	8.24378	1.22589	-3.11684	1.22589	-3.11684	AP4B1-KO + NLRP5
H10	209	1321.54	832.637	1.61471	1.06416	1.744	1675.68	20.4398	1.81952	0.634716	1.81952	0.634716	10	H	D4R1	AP4B1-KO	AP4B1-KO + RAB3C + RAB12 + BCH-HSP-C01	-10.6121	-5.00265	-2.24657	-3.49676	1.46693	4.70257	2.39268	13.7657	1.75689	-3.49797	1.75689	-3.49797	AP4B1-KO + NLRP5
A04	1503	1677.72	867.474	1.95245	1.06053	1.44744	1580.95	6.48578	1.79753	0.723222	1.79753	0.723222	4	A	D4R2	AP4B1-KO	AP4B1-KO + NLRP5	-0.629391	-0.759169	-0.706721	0.827819	0.290178	0.915517	0.459885	0.916709	1.03948	-0.90801	1.03948	-0.90801	AP4B1-KO + NLRP5
A05	1275	1674.24	922.798	1.83908	1.06583	1.47507	1627.93	8.49135	1.75291	0.713268	1.75291	0.713268	5	A	D4R2	AP4B1-KO	AP4B1-KO + RAB3C	-5.73973	-0.775985	-0.165458	0.241434	0.526926	1.10802	1.70576	2.19334	0.687677	-1.06229	0.687677	-1.06229	AP4B1-KO + NLRP5
A06	509	1464.38	782.209	1.89243	1.09115	1.53432	1531.35	9.07486	1.76084	0.69896	1.76084	0.69896	6	A	D4R2	AP4B1-KO	AP4B1-KO + RAB3C	-3.33497	-1.79196	-1.5409	-1.72861	1.65834	1.52084	-0.855695	2.56477	0.750176	-1.28407	0.750176	-1.28407	AP4B1-KO + NLRP5
A07	834	1546.86	831.399	1.8928	1.09005	1.59418	1655.85	10.6244	1.85496	0.661667	1.85496	0.661667	7	A	D4R2	AP4B1-KO	AP4B1-KO + RAB12	-3.31798	-1.39265	-1.05966	-0.892759	1.60889	1.93791	2.44609	3.55111	1.49239	-1.86213	1.49239	-1.86213	AP4B1-KO + NLRP5
A08	1111	1644.55	845.978	1.96496	1.04647	1.25551	1435.31	3.80774	1.63289	0.809956	1.63289	0.809956	8	A	D4R2	AP4B1-KO	AP4B1-KO + RAB12	-0.065759	-0.919729	-0.917023	-0.180352	-0.337892	-0.421797	-3.40249	-0.787971	-0.258712	0.436395	-0.258712	0.436395	AP4B1-KO + NLRP5
A09	326	1474.54	796.507	1.87815	1.12667	1.69272	1679.64	15.9374	1.88209	0.63772	1.88209	0.63772	9	A	D4R2	AP4B1-KO	AP4B1-KO + RAB3C + RAB12	-3.97849	-1.74277	-1.40103	-2.19927	3.24496	2.62442	3.07698	6.93302	1.70633	-2.23331	1.70633	-2.23331	AP4B1-KO + NLRP5
A10	402	1549.48	861.003	1.82198	1.0469	1.69839	1752.59	17.6157	2.00438	0.614557	2.00438	0.614557	10	A	D4R2	AP4B1-KO	AP4B1-KO + RAB3C + RAB12	-6.51047	-1.37999	-0.770026	-2.0038	-0.318852	2.66397	5.01175	8.00133	2.6706	-2.59235	2.6706	-2.59235	AP4B1-KO + NLRP5
B04	1454	1645.08	856.094	1.93764	1.08067	1.48272	1631.04	7.20282	1.78774	0.709761	1.78774	0.709761	4	B	D4R2	AP4B1-KO	AP4B1-KO + NLRP5	-1.29697	-0.917169	-0.818056	0.701798	1.1901	1.16129	1.78826	1.37314	0.962338	-1.11665	0.962338	-1.11665	AP4B1-KO + NLRP5
B05	1396	1702.98	923.672	1.86635	1.05443	1.4735	1641.66	8.56896	1.7983	0.705695	1.7983	0.705695	5	B	D4R2	AP4B1-KO	AP4B1-KO + RAB3C	-4.51027	-0.636874	-0.156909	0.552629	0.0174942	1.09705	2.06975	2.24274	1.04557	-1.17968	1.04557	-1.17968	AP4B1-KO + NLRP5
B06	512	1448.12	762.73	1.91649	1.07822	1.57285	1562.11	9.47056	1.84182	0.674288	1.84182	0.674288	6	B	D4R2	AP4B1-KO	AP4B1-KO + RAB3C	-2.25056	-1.87068	-1.73148	-1.7209	1.0803	1.78928	-0.0398461	2.81665	1.38876	-1.66649	1.38876	-1.66649	AP4B1-KO + NLRP5
B07	709	1463.01	791.031	1.87444	1.07269	1.62872	1691.82	11.8401	1.88161	0.653253	1.88161	0.653253	7	B	D4R2	AP4B1-KO	AP4B1-KO + RAB12	-4.14595	-1.79862	-1.4546	-1.21424	0.833607	2.17851	3.40019	4.32495	1.70253	-1.99254	1.70253	-1.99254	AP4B1-KO + NLRP5
B08	1083	1590.65	821.954	1.94759	1.05029	1.27087	1463.91	4.24941	1.65178	0.79995	1.65178	0.79995	8	B	D4R2	AP4B1-KO	AP4B1-KO + RAB12	-0.848539	-1.18068	-1.15206	-0.252364	-0.167334	-0.314743	-2.64397	-0.506828	-0.109758	0.281297	-0.109758	0.281297	AP4B1-KO + NLRP5
B09	366	1494.28	792.281	1.91892	1.10251	1.66175	1736.33	15.3309	1.89832	0.636111	1.89832	0.636111	9	B	D4R2	AP4B1-KO	AP4B1-KO + RAB3C + RAB12	-2.14099	-1.64719	-1.44237	-2.09639	2.16557	2.40866	4.58051	6.54701	1.83432	-2.25825	1.83432	-2.25825	AP4B1-KO + NLRP5
B10	457	1596.91	859.797	1.88754	1.05474	1.7076	1764.09	17.9441	1.9243	0.618564	1.9243	0.618564	10	B	D4R2	AP4B1-KO	AP4B1-KO + RAB3C + RAB12	-3.5552	-1.15037	-0.781824	-1.86235	0.0315723	2.72812	5.31678	8.21038	2.03916	-2.53024	2.03916	-2.53024	AP4B1-KO + NLRP5
C04	1495	1623.29	829.321	1.97504	1.08662	1.44702	1583.14	6.29236	1.78633	0.723055	1.78633	0.723055	4	C	D4R2	AP4B1-KO	AP4B1-KO + NLRP5	0.388604	-1.02264	-1.07999	0.807244	1.45599	0.912581	0.517866	0.793592	0.951189	-0.910594	0.951189	-0.910594	AP4B1-KO + NLRP5
C05	1205	1671.73	874.943	1.93334	1.03872	1.53247	1640.01	8.36202	1.81963	0.688698	1.81963	0.688698	5	C	D4R2	AP4B1-KO	AP4B1-KO + RAB3C	-1.49094	-0.788157	-0.633647	0.0614033	-0.684021	1.50791	2.02621	2.11102	1.2138	-1.44314	1.2138	-1.44314	AP4B1-KO + NLRP5
C06	601	1441.41	766.364	1.9009	1.11498	1.69641	1695.8	13.2945	1.87215	0.632841	1.87215	0.632841	6	C	D4R2	AP4B1-KO	AP4B1-KO + RAB3C	-2.95308	-1.90315	-1.69593	-1.492	2.72261	2.65017	3.50555	5.25073	1.6279	-2.30894	1.6279	-2.30894	AP4B1-KO + NLRP5
C07	823	1534.21	813.001	1.90386	1.04868	1.62391	1708.35	10.1687	1.88755	0.665241	1.88755	0.665241	7	C	D4R2	AP4B1-KO	AP4B1-KO + RAB12	-2.81977	-1.45393	-1.23965	-0.921049	-0.239103	2.14499	3.83858	3.26102	1.7494	-1.80673	1.7494	-1.80673	AP4B1-KO + NLRP5
C08	1036	1537.41	783.967	1.97785	1.06895	1.34077	1504.91	4.67297	1.69677	0.769422	1.69677	0.769422	8	C	D4R2	AP4B1-KO	AP4B1-KO + RAB12	0.515399	-1.43843	-1.52371	-0.373242	0.66618	0.172266	-1.55682	-0.237212	0.245007	-0.1919	0.245007	-0.1919	AP4B1-KO + NLRP5
C09	390	1471.54	776.049	1.92003	1.03051	1.75102	1768.95	18.0326	1.94672	0.604821	1.94672	0.604821	9	C	D4R2	AP4B1-KO	AP4B1-KO + RAB3C + RAB12	-2.0906	-1.75731	-1.60117	-2.03467	-1.05101	3.03063	5.44551	8.2667	2.21593	-2.74325	2.21593	-2.74325	AP4B1-KO + NLRP5
C10	457	1490.3	802.871	1.88831	1.03567	1.71251	1712.54	14.5753	1.88119	0.629465	1.88119	0.629465	10	C	D4R2	AP4B1-KO	AP4B1-KO + RAB3C + RAB12	-3.52048	-1.66647	-1.33876	-1.86235	-0.820503	2.76234	3.94952	6.066	1.69924	-2.36126	1.69924	-2.36126	AP4B1-KO + NLRP5
D04	1469	1636.04	832.144	1.98334	1.05388	1.41658	1587.17	5.91851	1.75591	0.73274	1.75591	0.73274	4	D	D4R2	AP4B1-KO	AP4B1-KO + NLRP5	0.76282	-0.960923	-1.05237	0.740376	-0.00700501	0.700482	0.624673	0.555622	0.711306	-0.760469	0.711306	-0.760469	AP4B1-KO + NLRP5
D05	1359	1652.43	880.761	1.89428	1.05011	1.45972	1654.82	7.70468	1.79725	0.709756	1.79725	0.709756	5	D	D4R2	AP4B1-KO	AP4B1-KO + RAB3C	-3.25149	-0.881578	-0.576724	0.45747	-0.175134	1.00107	2.41888	1.69259	1.03731	-1.11673	1.03731	-1.11673	AP4B1-KO + NLRP5
D06	569	1457.66	766.343	1.93047	1.05639	1.56344	1672.6	10.491	1.85592	0.669267	1.85592	0.669267	6	D	D4R2	AP4B1-KO	AP4B1-KO + RAB3C	-1.62023	-1.82451	-1.69613	-1.5743	0.105069	1.72371	2.89043	3.46621	1.49997	-1.74432	1.49997	-1.74432	AP4B1-KO + NLRP5
D07	858	1486.51	787.973	1.91234	1.03085	1.57865	1705.03	10.2115	1.86917	0.667988	1.86917	0.667988	7	D	D4R2	AP4B1-KO	AP4B1-KO + RAB12	-2.43734	-1.68485	-1.48451	-0.831034	-1.03571	1.82969	3.75056	3.2883	1.60443	-1.76415	1.60443	-1.76415	AP4B1-KO + NLRP5
D08	738	1476.27	768.747	1.94688	1.03089	1.51142	1690.61	7.69555	1.84089	0.693707	1.84089	0.693707	8	D	D4R2	AP4B1-KO	AP4B1-KO + RAB12	-0.880312	-1.73441	-1.67261	-1.13966	-1.03393	1.36123	3.36802	1.68678	1.38145	-1.36549	1.38145	-1.36549	AP4B1-KO + NLRP5
D09	409	1542.05	828.743	1.89992	1.07534	1.70547	1777.43	14.635	1.98617	0.625279	1.98617	0.625279	9	D	D4R2	AP4B1-KO	AP4B1-KO + RAB3C + RAB12	-2.99706	-1.41596	-1.08565	-1.9858	0.951719	2.71325	5.67046	6.10404	2.52705	-2.42615	2.52705	-2.42615	AP4B1-KO + NLRP5
D10	400	1514.27	812.411	1.88905	1.06624	1.70039	1829.72	16.7018	1.80863	0.628416	1.80863	0.628416	10	D	D4R2	AP4B1-KO	AP4B1-KO + RAB3C + RAB12	-3.48705	-1.55045	-1.24542	-2.00895	0.545211	2.67787	7.05728	7.41964	1.12708	-2.37753	1.12708	-2.37753	AP4B1-KO + NLRP5
E04	1362	1528.34	846.548	1.81455	1.04649	1.39752	1572.65	5.08026	1.71715	0.756008	1.71715	0.756008	4	E	D4R2	AP4B1-KO	AP4B1-KO + NLRP5 + BCH-HSP-C01	-6.84532	-1.48235	-0.911452	0.465186	-0.337122	0.567642	0.239714	0.022039	0.405668	-0.399814	0.405668	-0.399814	AP4B1-KO + NLRP5
E05	1197	1526.19	892.028	1.72823	1.04654	1.39862	1705.27	6.19362	1.70973	0.751256	1.70973	0.751256	5	E	D4R2	AP4B1-KO	AP4B1-KO + RAB3C + BCH-HSP-C01	-10.7362	-1.49276	-0.4665	0.0408284	-0.334737	0.575346	3.75688	0.73074	0.347166	-0.473473	0.347166	-0.473473	AP4B1-KO + NLRP5
E06	417	1398.52	807.592	1.7522	1.06431	1.53036	1531.6	7.57507	1.76672	0.703104	1.76672	0.703104	6	E	D4R2	AP4B1-KO	AP4B1-KO + RAB3C + BCH-HSP-C01	-9.65577	-2.11079	-1.29257	-1.96523	0.458969	1.49325	-0.848967	1.61009	0.796589	-1.21984	0.796589	-1.21984	AP4B1-KO + NLRP5
E07	845	1440.37	836.56	1.74136	1.03933	1.54605	1654.03	8.57881	1.78106	0.685066	1.78106	0.685066	7	E	D4R2	AP4B1-KO	AP4B1-KO + RAB12 + BCH-HSP-C01	-10.1445	-1.90821	-1.00917	-0.864468	-0.657	1.6025	2.39799	2.24901	0.90962	-1.49944	0.90962	-1.49944	AP4B1-KO + NLRP5
E08	816	1383.62	747.814	1.86338	1.02149	1.29708	1455.83	4.08533	1.66517	0.792103	1.66517	0.792103	8	E	D4R2	AP4B1-KO	AP4B1-KO + RAB12 + BCH-HSP-C01	-4.64428	-2.18292	-1.87741	-0.939052	-1.45406	-0.132129	-2.8585	-0.61127	-0.00421685	0.159662	-0.00421685	0.159662	AP4B1-KO + NLRP5
E09	461	1395.91	807.83	1.75655	1.07388	1.63579	1642.18	12.6271	1.79905	0.667482	1.79905	0.667482	9	E	D4R2	AP4B1-KO	AP4B1-KO + RAB3C + RAB12 + BCH-HSP-C01	-9.45966	-2.12343	-1.29024	-1.85206	0.886577	2.22779	2.08364	4.82592	1.05148	-1.77199	1.05148	-1.77199	AP4B1-KO + NLRP5
F04	1180	1473.03	815.465	1.81403	1.03559	1.37577	1557.23	4.85538	1.72459	0.760399	1.72459	0.760399	4	F	D4R2	AP4B1-KO	AP4B1-KO + NLRP5 + BCH-HSP-C01	-6.86866	-1.75008	-1.21555	-0.00289335	-0.823956	0.416109	-0.169327	-0.121102	0.464372	-0.331748	0.464372	-0.331748	AP4B1-KO + NLRP5
F05	1131	1566.11	890.976	1.77317	1.05193	1.44245	1632.73	7.01988	1.75685	0.726145	1.75685	0.726145	5	F	D4R2	AP4B1-KO	AP4B1-KO + RAB3C + BCH-HSP-C01	-8.71072	-1.29946	-0.476795	-0.128915	-0.0941471	0.880683	1.83311	1.25669	0.71871	-0.862694	0.71871	-0.862694	AP4B1-KO + NLRP5
F06	637	1382.25	787.284	1.76869	1.04107	1.32969	1487.71	5.48973	1.70963	0.771454	1.70963	0.771454	6	F	D4R2	AP4B1-KO	AP4B1-KO + RAB3C + BCH-HSP-C01	-8.91257	-2.18959	-1.49126	-1.39942	-0.579266	0.0950655	-2.01292	0.282684	0.346413	-0.160402	0.346413	-0.160402	AP4B1-KO + NLRP5
F08	969	1429.55	797.643	1.80518	1.06275	1.26996	1475.41	3.99689	1.60885	0.803961	1.60885	0.803961	8	F	D4R2	AP4B1-KO	AP4B1-KO + RAB12 + BCH-HSP-C01	-7.26765	-1.9606	-1.38991	-0.545557	0.389506	-0.321092	-2.33905	-0.667566	-0.448282	0.34347	-0.448282	0.34347	AP4B1-KO + NLRP5
F09	344	1301.34	753.36	1.74683	1.13852	1.77553	1630.42	15.5604	1.86528	0.623507	1.86528	0.623507	9	F	D4R2	AP4B1-KO	AP4B1-KO + RAB3C + RAB12 + BCH-HSP-C01	-9.89783	-2.58128	-1.82315	-2.15297	3.77445	3.20141	1.77165	6.69305	1.57376	-2.45361	1.57376	-2.45361	AP4B1-KO + NLRP5
F10	385	1329.87	780.302	1.73643	1.06861	1.61907	1577.76	12.8232	1.86988	0.662617	1.86988	0.662617	10	F	D4R2	AP4B1-KO	AP4B1-KO + RAB3C + RAB12 + BCH-HSP-C01	-10.3667	-2.44316	-1.55956	-2.04753	0.651111	2.11132	0.375197	4.95071	1.61006	-1.8474	1.61006	-1.8474	AP4B1-KO + NLRP5
G04	1312	1523.14	847.665	1.8086	1.04447	1.37679	1561.04	4.7641	1.68878	0.759692	1.68878	0.759692	4	G	D4R2	AP4B1-KO	AP4B1-KO + NLRP5 + BCH-HSP-C01	-7.11369	-1.50751	-0.900524	0.336593	-0.427164	0.423215	-0.0682564	-0.179209	0.181974	-0.342715	0.181974	-0.342715	AP4B1-KO + NLRP5
G05	1166	1542.71	883.492	1.76076	1.04076	1.37003	1597.86	6.45588	1.69644	0.754634	1.69644	0.754634	5	G	D4R2	AP4B1-KO	AP4B1-KO + RAB3C + BCH-HSP-C01	-9.27003	-1.41277	-0.550014	-0.0388995	-0.593068	0.376137	0.908217	0.897681	0.24234	-0.421104	0.24234	-0.421104	AP4B1-KO + NLRP5
G06	445	1386.56	776.549	1.80351	1.06727	1.35954	1435.49	5.33843	1.68767	0.769326	1.68767	0.769326	6	G	D4R2	AP4B1-KO	AP4B1-KO + RAB3C + BCH-HSP-C01	-7.34286	-2.16871	-1.59628	-1.89321	0.591423	0.303086	-3.39777	0.186378	0.173198	-0.193377	0.173198	-0.193377	AP4B1-KO + NLRP5
G07	874	1436.59	818.456	1.77233	1.04846	1.51472	1623.62	7.84406	1.76278	0.700097	1.76278	0.700097	7	G	D4R2	AP4B1-KO	AP4B1-KO + RAB12 + BCH-HSP-C01	-8.74842	-1.92652	-1.18628	-0.789884	-0.249089	1.38426	1.59153	1.78131	0.765478	-1.26644	0.765478	-1.26644	AP4B1-KO + NLRP5
G08	978	1718.94	1002.66	1.82235	1.04433	1.18314	1477.8	3.58295	1.55635	0.844868	1.55635	0.844868	8	G	D4R2	AP4B1-KO	AP4B1-KO + RAB12 + BCH-HSP-C01	-6.49385	-0.559588	0.615865	-0.52241	-0.433774	-0.926014	-2.27578	-0.931057	-0.862254	0.977534	-0.862254	0.977534	AP4B1-KO + NLRP5
G09	202	1248.33	776.319	1.62846	1.09707	1.71057	1719.49	17.3954	1.86721	0.627371	1.86721	0.627371	9	G	D4R2	AP4B1-KO	AP4B1-KO + RAB3C + RAB12 + BCH-HSP-C01	-15.2335	-2.83788	-1.59853	-2.51818	1.92263	2.74882	4.13407	7.86115	1.58894	-2.39372	1.58894	-2.39372	AP4B1-KO + NLRP5
G10	460	1301.09	780.226	1.69282	1.08383	1.68036	1642.48	15.4805	1.84694	0.643452	1.84694	0.643452	10	G	D4R2	AP4B1-KO	AP4B1-KO + RAB3C + RAB12 + BCH-HSP-C01	-12.3323	-2.58249	-1.56031	-1.85464	1.33102	2.53833	2.09156	6.64223	1.4291	-2.14446	1.4291	-2.14446	AP4B1-KO + NLRP5
H04	823	1561.03	880.369	1.78139	1.03236	1.19466	1502.17	3.42983	1.58776	0.836782	1.58776	0.836782	4	H	D4R2	AP4B1-KO	AP4B1-KO + NLRP5 + BCH-HSP-C01	-8.33998	-1.32406	-0.580566	-0.921049	-0.96847	-0.845715	-1.62951	-1.02853	-0.614651	0.852206	-0.614651	0.852206	AP4B1-KO + NLRP5
H05	933	1573.98	895.218	1.77292	1.03371	1.38154	1551.24	6.58739	1.70306	0.755923	1.70306	0.755923	5	H	D4R2	AP4B1-KO	AP4B1-KO + RAB3C + BCH-HSP-C01	-8.72187	-1.26138	-0.435288	-0.638144	-0.908166	0.456359	-0.328213	0.98139	0.294599	-0.401131	0.294599	-0.401131	AP4B1-KO + NLRP5
H06	281	1313.86	751.15	1.762	1.07194	1.31489	1418.95	4.14286	1.6356	0.780046	1.6356	0.780046	6	H	D4R2	AP4B1-KO	AP4B1-KO + RAB3C + BCH-HSP-C01	-9.21383	-2.52067	-1.84477	-2.315	0.800057	-0.00801892	-3.83639	-0.57465	-0.237364	-0.0272167	-0.237364	-0.0272167	AP4B1-KO + NLRP5
H07	877	1469.18	836.737	1.76796	1.06054	1.49843	1607.97	7.92813	1.81137	0.701647	1.81137	0.701647	7	H	D4R2	AP4B1-KO	AP4B1-KO + RAB12 + BCH-HSP-C01	-8.94529	-1.76874	-1.00743	-0.782168	0.290643	1.27076	1.17644	1.83483	1.14864	-1.24242	1.14864	-1.24242	AP4B1-KO + NLRP5
H09	221	1376.2	806.85	1.72829	1.07699	1.71412	1705.54	22.1479	1.87269	0.621494	1.87269	0.621494	9	H	D4R2	AP4B1-KO	AP4B1-KO + RAB3C + RAB12 + BCH-HSP-C01	-10.7337	-2.21888	-1.29983	-2.46931	1.02553	2.77354	3.76403	10.8863	1.63215	-2.48482	1.63215	-2.48482	AP4B1-KO + NLRP5
H10	235	1252.25	786.206	1.61934	1.03299	1.62003	1623.04	15.555	1.88457	0.648309	1.88457	0.648309	10	H	D4R2	AP4B1-KO	AP4B1-KO + RAB3C + RAB12 + BCH-HSP-C01	-15.6446	-2.81892	-1.5018	-2.43331	-0.940047	2.11802	1.57613	6.68966	1.72585	-2.06918	1.72585	-2.06918	AP4B1-KO + NLRP5
