# Supplementary material for: High-content screening identifies a small molecule that restores AP-4-dependent protein trafficking in neuronal models of AP-4-associated hereditary spastic paraplegia
Source: Nat Commun. 2024 Jan 17;15:584. doi: 10.1038/s41467-023-44264-1 (PMC10794252; doi:10.1038/s41467-023-44264-1)
Supplement: Supplementary file 4 — Source Data [file 41467_2023_44264_MOESM4_ESM.zip › Source_Data_file_10_Fig_7_and_S8.xlsx]

## Sheet: SHSY5Y_Fig_7a_c_d_e_S8a-d_i-l_m
Protein.IDs	Majority.protein.IDs	Peptide.counts..all.	Peptide.counts..razor.unique.	Peptide.counts..unique.	Protein.names	Gene.names	Fasta.headers	Number.of.proteins	Peptides	Razor...unique.peptides	Unique.peptides	Peptides.KO_BCH-HSP-C01_Diff1_R1	Peptides.KO_BCH-HSP-C01_Diff1_R2	Peptides.KO_BCH-HSP-C01_Diff2_R1	Peptides.KO_BCH-HSP-C01_Diff2_R2	Peptides.KO_BCH-HSP-C01_Diff3_R1	Peptides.KO_BCH-HSP-C01_Diff3_R2	Peptides.KO_DMSO_Diff1_R1	Peptides.KO_DMSO_Diff1_R2	Peptides.KO_DMSO_Diff2_R1	Peptides.KO_DMSO_Diff2_R2	Peptides.KO_DMSO_Diff3_R1	Peptides.KO_DMSO_Diff3_R2	Peptides.WT_BCH-HSP-C01_Diff1_R1	Peptides.WT_BCH-HSP-C01_Diff1_R2	Peptides.WT_BCH-HSP-C01_Diff2_R1	Peptides.WT_BCH-HSP-C01_Diff2_R2	Peptides.WT_BCH-HSP-C01_Diff3_R1	Peptides.WT_BCH-HSP-C01_Diff3_R2	Peptides.WT_DMSO_Diff1_R1	Peptides.WT_DMSO_Diff1_R2	Peptides.WT_DMSO_Diff2_R1	Peptides.WT_DMSO_Diff2_R2	Peptides.WT_DMSO_Diff3_R1	Peptides.WT_DMSO_Diff3_R2	Razor...unique.peptides.KO_BCH-HSP-C01_Diff1_R1	Razor...unique.peptides.KO_BCH-HSP-C01_Diff1_R2	Razor...unique.peptides.KO_BCH-HSP-C01_Diff2_R1	Razor...unique.peptides.KO_BCH-HSP-C01_Diff2_R2	Razor...unique.peptides.KO_BCH-HSP-C01_Diff3_R1	Razor...unique.peptides.KO_BCH-HSP-C01_Diff3_R2	Razor...unique.peptides.KO_DMSO_Diff1_R1	Razor...unique.peptides.KO_DMSO_Diff1_R2	Razor...unique.peptides.KO_DMSO_Diff2_R1	Razor...unique.peptides.KO_DMSO_Diff2_R2	Razor...unique.peptides.KO_DMSO_Diff3_R1	Razor...unique.peptides.KO_DMSO_Diff3_R2	Razor...unique.peptides.WT_BCH-HSP-C01_Diff1_R1	Razor...unique.peptides.WT_BCH-HSP-C01_Diff1_R2
P0DN26;A0A075B759;F5H284	P0DN26;A0A075B759;F5H284	4;4;4	1;1;1	1;1;1	Peptidyl-prolyl cis-trans isomerase;Peptidyl-prolyl cis-trans isomerase A-like 4D	PPIAL4E;PPIAL4D	sp|P0DN26|PAL4F_HUMAN Peptidyl-prolyl cis-trans isomerase A-like 4F OS=Homo sapiens OX=9606 GN=PPIAL4F PE=3 SV=1;sp|A0A075B759|PAL4E_HUMAN Peptidyl-prolyl cis-trans isomerase A-like 4E OS=Homo sapiens OX=9606 GN=PPIAL4E PE=3 SV=1;sp|F5H284|PAL4D_HUMAN Pept	3	4	1	1	3	3	3	3	3	3	2	3	2	4	2	2	3	2	3	3	3	3	3	3	3	3	2	2	0	0	0	0	0	0	0	0	0	1	0	0	0	0
P0DPI2;A0A0B4J2D5;P0DPI2-2;A0A0B4J2D5-2	P0DPI2;A0A0B4J2D5;P0DPI2-2;A0A0B4J2D5-2	17;17;13;13	17;17;13;13	17;17;13;13			sp|P0DPI2|GAL3A_HUMAN Glutamine amidotransferase-like class 1 domain-containing protein 3, mitochondrial OS=Homo sapiens OX=9606 GN=GATD3 PE=1 SV=1;sp|A0A0B4J2D5|GAL3B_HUMAN Putative glutamine amidotransferase-like class 1 domain-containing protein 3B, mit	4	17	17	17	11	13	15	10	14	12	12	13	15	13	14	12	11	12	14	12	12	13	12	12	14	13	13	13	11	13	15	10	14	12	12	13	15	13	14	12	11	12
A0A0B4J2F0	A0A0B4J2F0	1	1	1		PIGBOS1	sp|A0A0B4J2F0|PIOS1_HUMAN Protein PIGBOS1 OS=Homo sapiens OX=9606 GN=PIGBOS1 PE=1 SV=1	1	1	1	1	1	1	1	1	1	1	1	1	1	1	1	1	1	1	1	1	1	1	1	1	1	1	1	1	1	1	1	1	1	1	1	1	1	1	1	1	1	1
A0A0U1RRE5	A0A0U1RRE5	2	2	2			sp|A0A0U1RRE5|NBDY_HUMAN Negative regulator of P-body association OS=Homo sapiens OX=9606 GN=NBDY PE=1 SV=1	1	2	2	2	2	2	2	2	2	1	2	2	2	2	2	0	2	1	2	2	1	2	2	1	2	2	2	1	2	2	2	2	2	1	2	2	2	2	2	0	2	1
A0A1B0GTU1	A0A1B0GTU1	12	3	3			sp|A0A1B0GTU1|ZC11B_HUMAN Zinc finger CCCH domain-containing protein 11B OS=Homo sapiens OX=9606 GN=ZC3H11B PE=4 SV=1	1	12	3	3	6	8	6	7	7	8	7	8	7	7	7	7	8	5	9	7	6	5	7	8	7	8	7	6	1	1	1	2	1	1	1	2	2	1	2	2	1	0
A0A1B0GUJ8	A0A1B0GUJ8	6	6	6			sp|A0A1B0GUJ8|PNM8C_HUMAN Paraneoplastic antigen-like protein 8C OS=Homo sapiens OX=9606 GN=PNMA8C PE=3 SV=1	1	6	6	6	1	2	2	2	2	1	3	3	3	3	3	2	3	3	3	4	4	2	1	3	3	3	3	3	1	2	2	2	2	1	3	3	3	3	3	2	3	3
A0A2Z4LIS9	A0A2Z4LIS9	7	1	1			sp|A0A2Z4LIS9|FXO3B_HUMAN Forkhead box protein O3B OS=Homo sapiens OX=9606 GN=FOXO3B PE=1 SV=1	1	7	1	1	1	4	2	3	2	3	4	2	4	1	3	1	0	1	2	4	2	2	4	3	1	4	1	3	0	1	0	0	0	0	0	0	0	0	0	0	0	0
A0A3B3IRV3	A0A3B3IRV3	6	1	1			sp|A0A3B3IRV3|MCTS2_HUMAN Malignant T-cell-amplified sequence 2 OS=Homo sapiens OX=9606 GN=MCTS2 PE=3 SV=1	1	6	1	1	5	5	5	5	5	5	4	5	5	5	5	5	5	6	5	5	4	5	5	5	5	5	5	5	0	0	0	0	0	0	0	0	0	0	0	0	0	1
A0AVF1;A0AVF1-3;A0AVF1-2	A0AVF1;A0AVF1-3;A0AVF1-2	22;20;18	22;20;18	22;20;18	Intraflagellar transport protein 56	TTC26	sp|A0AVF1|IFT56_HUMAN Intraflagellar transport protein 56 OS=Homo sapiens OX=9606 GN=TTC26 PE=1 SV=1;sp|A0AVF1-3|IFT56_HUMAN Isoform 3 of Intraflagellar transport protein 56 OS=Homo sapiens OX=9606 GN=TTC26;sp|A0AVF1-2|IFT56_HUMAN Isoform 2 of Intraflagell	3	22	22	22	7	7	9	7	8	8	7	10	10	6	5	7	8	11	9	9	6	7	7	10	8	11	9	8	7	7	9	7	8	8	7	10	10	6	5	7	8	11
A0AVT1;A0AVT1-2;A0AVT1-3;A0AVT1-4	A0AVT1;A0AVT1-2	63;40;19;15	63;40;19;15	63;40;19;15	Ubiquitin-like modifier-activating enzyme 6	UBA6	sp|A0AVT1|UBA6_HUMAN Ubiquitin-like modifier-activating enzyme 6 OS=Homo sapiens OX=9606 GN=UBA6 PE=1 SV=1;sp|A0AVT1-2|UBA6_HUMAN Isoform 2 of Ubiquitin-like modifier-activating enzyme 6 OS=Homo sapiens OX=9606 GN=UBA6	4	63	63	63	48	47	46	47	50	52	47	44	48	48	47	49	49	44	48	51	49	48	52	48	53	49	51	47	48	47	46	47	50	52	47	44	48	48	47	49	49	44
A0FGR8-2;A0FGR8;A0FGR8-4;A0FGR8-5	A0FGR8-2;A0FGR8	32;31;15;13	1;0;0;0	1;0;0;0	Extended synaptotagmin-2	ESYT2	sp|A0FGR8-2|ESYT2_HUMAN Isoform 2 of Extended synaptotagmin-2 OS=Homo sapiens OX=9606 GN=ESYT2;sp|A0FGR8|ESYT2_HUMAN Extended synaptotagmin-2 OS=Homo sapiens OX=9606 GN=ESYT2 PE=1 SV=1	4	32	1	1	22	20	21	20	20	19	18	18	20	18	20	19	17	18	20	16	19	18	21	15	20	19	22	16	0	1	1	1	1	1	1	1	0	0	0	1	1	1
A0FGR8-6	A0FGR8-6	33	33	2	Extended synaptotagmin-2	ESYT2	sp|A0FGR8-6|ESYT2_HUMAN Isoform 6 of Extended synaptotagmin-2 OS=Homo sapiens OX=9606 GN=ESYT2	1	33	33	2	23	21	22	21	20	20	19	18	21	19	21	19	18	19	20	18	19	18	21	15	20	20	23	17	23	21	22	21	20	20	19	18	21	19	21	19	18	19
A0JLT2;A0JLT2-2	A0JLT2;A0JLT2-2	3;2	3;2	3;2	Mediator of RNA polymerase II transcription subunit 19	MED19	sp|A0JLT2|MED19_HUMAN Mediator of RNA polymerase II transcription subunit 19 OS=Homo sapiens OX=9606 GN=MED19 PE=1 SV=2;sp|A0JLT2-2|MED19_HUMAN Isoform 2 of Mediator of RNA polymerase II transcription subunit 19 OS=Homo sapiens OX=9606 GN=MED19	2	3	3	3	1	1	1	1	2	1	0	0	2	0	2	0	0	1	2	1	2	2	1	0	1	1	0	1	1	1	1	1	2	1	0	0	2	0	2	0	0	1
A0JNW5;A0JNW5-2	A0JNW5	16;6	15;5	15;5	UHRF1-binding protein 1-like	UHRF1BP1L	sp|A0JNW5|UH1BL_HUMAN UHRF1-binding protein 1-like OS=Homo sapiens OX=9606 GN=UHRF1BP1L PE=1 SV=2	2	16	15	15	2	3	1	2	3	2	2	3	2	2	1	2	1	2	3	3	2	1	2	3	1	1	2	1	2	3	1	2	3	2	2	3	2	2	1	2	1	2
A0MZ66;A0MZ66-6;A0MZ66-3;A0MZ66-5;A0MZ66-4;A0MZ66-8;A0MZ66-2;A0MZ66-7	A0MZ66;A0MZ66-6;A0MZ66-3;A0MZ66-5;A0MZ66-4;A0MZ66-8;A0MZ66-2	38;36;36;34;33;29;27;12	38;36;36;34;33;29;27;12	38;36;36;34;33;29;27;12	Shootin-1	KIAA1598	sp|A0MZ66|SHOT1_HUMAN Shootin-1 OS=Homo sapiens OX=9606 GN=SHTN1 PE=1 SV=4;sp|A0MZ66-6|SHOT1_HUMAN Isoform 6 of Shootin-1 OS=Homo sapiens OX=9606 GN=SHTN1;sp|A0MZ66-3|SHOT1_HUMAN Isoform 3 of Shootin-1 OS=Homo sapiens OX=9606 GN=SHTN1;sp|A0MZ66-5|SHOT1_HUM	8	38	38	38	23	24	23	25	20	26	21	22	22	26	23	23	23	21	24	25	25	27	22	23	25	23	25	24	23	24	23	25	20	26	21	22	22	26	23	23	23	21
A0PJW6	A0PJW6	5	5	5	Transmembrane protein 223	TMEM223	sp|A0PJW6|TM223_HUMAN Transmembrane protein 223 OS=Homo sapiens OX=9606 GN=TMEM223 PE=1 SV=1	1	5	5	5	0	0	0	0	1	0	1	1	1	0	1	1	1	0	2	0	0	0	0	1	2	2	0	1	0	0	0	0	1	0	1	1	1	0	1	1	1	0
A0PK00	A0PK00	3	3	3	Transmembrane protein 120B	TMEM120B	sp|A0PK00|T120B_HUMAN Transmembrane protein 120B OS=Homo sapiens OX=9606 GN=TMEM120B PE=1 SV=1	1	3	3	3	1	2	2	0	1	1	2	0	2	1	0	1	1	0	2	1	0	1	0	0	1	2	1	2	1	2	2	0	1	1	2	0	2	1	0	1	1	0
A1A5B4-3;A1A5B4	A1A5B4-3;A1A5B4	1;1	1;1	1;1	Anoctamin-9	ANO9	sp|A1A5B4-3|ANO9_HUMAN Isoform 3 of Anoctamin-9 OS=Homo sapiens OX=9606 GN=ANO9;sp|A1A5B4|ANO9_HUMAN Anoctamin-9 OS=Homo sapiens OX=9606 GN=ANO9 PE=1 SV=3	2	1	1	1	0	0	0	0	1	0	0	0	0	0	1	0	0	0	0	1	0	0	1	0	0	0	1	0	0	0	0	0	1	0	0	0	0	0	1	0	0	0
A1IGU5	A1IGU5	1	1	1	Rho guanine nucleotide exchange factor 37	ARHGEF37	sp|A1IGU5|ARH37_HUMAN Rho guanine nucleotide exchange factor 37 OS=Homo sapiens OX=9606 GN=ARHGEF37 PE=2 SV=2	1	1	1	1	0	0	0	0	0	0	0	0	0	0	0	0	0	0	1	0	0	0	1	0	0	0	0	0	0	0	0	0	0	0	0	0	0	0	0	0	0	0
A1KXE4;A1KXE4-2	A1KXE4;A1KXE4-2	2;1	2;1	2;1	Myelin-associated neurite-outgrowth inhibitor	FAM168B	sp|A1KXE4|F168B_HUMAN Myelin-associated neurite-outgrowth inhibitor OS=Homo sapiens OX=9606 GN=FAM168B PE=1 SV=1;sp|A1KXE4-2|F168B_HUMAN Isoform 2 of Myelin-associated neurite-outgrowth inhibitor OS=Homo sapiens OX=9606 GN=FAM168B	2	2	2	2	1	1	2	1	1	1	1	1	2	2	2	1	1	1	1	1	2	1	2	1	2	1	2	1	1	1	2	1	1	1	1	1	2	2	2	1	1	1
A1L020	A1L020	20	20	19	RNA-binding protein MEX3A	MEX3A	sp|A1L020|MEX3A_HUMAN RNA-binding protein MEX3A OS=Homo sapiens OX=9606 GN=MEX3A PE=1 SV=1	1	20	20	19	17	12	14	12	10	13	15	15	14	12	13	13	16	13	15	13	13	14	15	12	14	16	13	12	17	12	14	12	10	13	15	15	14	12	13	13	16	13
A1L0T0	A1L0T0	28	28	28	Acetolactate synthase-like protein	ILVBL	sp|A1L0T0|HACL2_HUMAN 2-hydroxyacyl-CoA lyase 2 OS=Homo sapiens OX=9606 GN=ILVBL PE=1 SV=2	1	28	28	28	18	20	17	13	16	18	17	19	15	16	15	17	17	18	18	15	15	16	16	15	16	15	17	15	18	20	17	13	16	18	17	19	15	16	15	17	17	18
A1L170;A1L170-2	A1L170;A1L170-2	2;2	2;2	2;2	Uncharacterized protein C1orf226	C1orf226	sp|A1L170|CA226_HUMAN Uncharacterized protein C1orf226 OS=Homo sapiens OX=9606 GN=C1orf226 PE=1 SV=1;sp|A1L170-2|CA226_HUMAN Isoform 2 of Uncharacterized protein C1orf226 OS=Homo sapiens OX=9606 GN=C1orf226	2	2	2	2	1	1	0	1	1	1	2	1	2	1	0	0	2	0	2	1	1	1	1	1	2	2	1	1	1	1	0	1	1	1	2	1	2	1	0	0	2	0
A1L188	A1L188	2	2	2	Uncharacterized protein C17orf89	C17orf89	sp|A1L188|NDUF8_HUMAN NADH dehydrogenase [ubiquinone] 1 alpha subcomplex assembly factor 8 OS=Homo sapiens OX=9606 GN=NDUFAF8 PE=1 SV=1	1	2	2	2	1	1	1	1	1	0	1	1	1	1	0	0	1	1	2	2	0	0	1	1	0	1	0	1	1	1	1	1	1	0	1	1	1	1	0	0	1	1
A1L390;A1L390-3	A1L390;A1L390-3	3;2	3;2	3;2	Pleckstrin homology domain-containing family G member 3	PLEKHG3	sp|A1L390|PKHG3_HUMAN Pleckstrin homology domain-containing family G member 3 OS=Homo sapiens OX=9606 GN=PLEKHG3 PE=1 SV=1;sp|A1L390-3|PKHG3_HUMAN Isoform 3 of Pleckstrin homology domain-containing family G member 3 OS=Homo sapiens OX=9606 GN=PLEKHG3	2	3	3	3	0	1	2	1	0	0	0	0	0	0	0	1	0	1	0	0	1	0	0	1	2	1	0	1	0	1	2	1	0	0	0	0	0	0	0	1	0	1
A1L3X0	A1L3X0	1	1	1	Elongation of very long chain fatty acids protein 7	ELOVL7	sp|A1L3X0|ELOV7_HUMAN Elongation of very long chain fatty acids protein 7 OS=Homo sapiens OX=9606 GN=ELOVL7 PE=1 SV=1	1	1	1	1	0	1	1	1	1	1	1	1	0	1	1	0	1	0	1	0	1	0	1	0	1	0	0	0	0	1	1	1	1	1	1	1	0	1	1	0	1	0
A1X283	A1X283	44	44	41	SH3 and PX domain-containing protein 2B	SH3PXD2B	sp|A1X283|SPD2B_HUMAN SH3 and PX domain-containing protein 2B OS=Homo sapiens OX=9606 GN=SH3PXD2B PE=1 SV=3	1	44	44	41	28	24	28	26	25	22	26	30	29	23	27	28	22	23	28	23	21	24	27	29	27	30	23	27	28	24	28	26	25	22	26	30	29	23	27	28	22	23
A1Z1Q3-1;A1Z1Q3;A1Z1Q3-4	A1Z1Q3-1;A1Z1Q3	6;5;1	6;5;1	6;5;1	O-acetyl-ADP-ribose deacetylase MACROD2	MACROD2	sp|A1Z1Q3-1|MACD2_HUMAN Isoform 1 of ADP-ribose glycohydrolase MACROD2 OS=Homo sapiens OX=9606 GN=MACROD2;sp|A1Z1Q3|MACD2_HUMAN ADP-ribose glycohydrolase MACROD2 OS=Homo sapiens OX=9606 GN=MACROD2 PE=1 SV=2	3	6	6	6	1	1	1	0	2	1	2	1	2	1	1	1	1	1	1	0	1	1	1	1	1	1	1	2	1	1	1	0	2	1	2	1	2	1	1	1	1	1
A2A3K4;A2A3K4-2	A2A3K4;A2A3K4-2	16;15	16;15	16;15	Protein tyrosine phosphatase domain-containing protein 1	PTPDC1	sp|A2A3K4|PTPC1_HUMAN Protein tyrosine phosphatase domain-containing protein 1 OS=Homo sapiens OX=9606 GN=PTPDC1 PE=1 SV=1;sp|A2A3K4-2|PTPC1_HUMAN Isoform 2 of Protein tyrosine phosphatase domain-containing protein 1 OS=Homo sapiens OX=9606 GN=PTPDC1	2	16	16	16	5	3	5	4	4	3	2	2	5	4	4	1	7	3	6	4	5	6	5	3	6	5	6	2	5	3	5	4	4	3	2	2	5	4	4	1	7	3
A2AJT9;A2AJT9-2;A2AJT9-3	A2AJT9;A2AJT9-2;A2AJT9-3	15;15;13	15;15;13	15;15;13	Uncharacterized protein CXorf23	CXorf23	sp|A2AJT9|BCLA3_HUMAN BCLAF1 and THRAP3 family member 3 OS=Homo sapiens OX=9606 GN=BCLAF3 PE=1 SV=1;sp|A2AJT9-2|BCLA3_HUMAN Isoform 2 of BCLAF1 and THRAP3 family member 3 OS=Homo sapiens OX=9606 GN=BCLAF3;sp|A2AJT9-3|BCLA3_HUMAN Isoform 3 of BCLAF1 and THR	3	15	15	15	2	5	5	6	4	7	5	5	7	9	9	6	4	6	6	6	3	3	4	7	7	5	6	3	2	5	5	6	4	7	5	5	7	9	9	6	4	6
A2RRP1;A2RRP1-2	A2RRP1;A2RRP1-2	81;73	81;73	81;73	Neuroblastoma-amplified sequence	NBAS	sp|A2RRP1|NBAS_HUMAN NBAS subunit of NRZ tethering complex OS=Homo sapiens OX=9606 GN=NBAS PE=1 SV=2;sp|A2RRP1-2|NBAS_HUMAN Isoform 2 of NBAS subunit of NRZ tethering complex OS=Homo sapiens OX=9606 GN=NBAS	2	81	81	81	40	45	41	37	42	41	38	45	41	53	48	42	36	41	48	40	47	41	45	42	47	52	52	41	40	45	41	37	42	41	38	45	41	53	48	42	36	41
A2RTX5;A2RTX5-2	A2RTX5;A2RTX5-2	16;14	12;10	12;10	Probable threonine--tRNA ligase 2, cytoplasmic	TARSL2	sp|A2RTX5|SYTC2_HUMAN Threonine--tRNA ligase 2, cytoplasmic OS=Homo sapiens OX=9606 GN=TARS3 PE=1 SV=1;sp|A2RTX5-2|SYTC2_HUMAN Isoform 2 of Threonine--tRNA ligase 2, cytoplasmic OS=Homo sapiens OX=9606 GN=TARS3	2	16	12	12	5	7	5	5	6	6	5	6	8	5	8	7	5	6	5	4	5	4	7	4	6	5	6	6	1	3	2	1	3	2	2	2	4	2	4	3	2	2
A2RU67	A2RU67	4	4	4	Uncharacterized protein KIAA1467	KIAA1467	sp|A2RU67|F234B_HUMAN Protein FAM234B OS=Homo sapiens OX=9606 GN=FAM234B PE=1 SV=1	1	4	4	4	2	0	1	2	3	0	1	1	1	0	1	0	3	0	1	2	3	1	1	0	1	0	1	0	2	0	1	2	3	0	1	1	1	0	1	0	3	0
A2RUC4	A2RUC4	9	9	5	tRNA wybutosine-synthesizing protein 5	TYW5	sp|A2RUC4|TYW5_HUMAN tRNA wybutosine-synthesizing protein 5 OS=Homo sapiens OX=9606 GN=TYW5 PE=1 SV=1	1	9	9	5	3	2	2	2	2	2	1	1	3	2	2	2	3	0	3	2	1	2	2	1	2	4	2	2	3	2	2	2	2	2	1	1	3	2	2	2	3	0
A2VEC9-2	A2VEC9-2	1	1	1			sp|A2VEC9-2|SSPO_HUMAN Isoform 2 of SCO-spondin OS=Homo sapiens OX=9606 GN=SSPOP	1	1	1	1	0	0	1	1	1	0	1	0	1	1	0	0	0	0	0	0	0	0	0	0	0	0	0	0	0	0	1	1	1	0	1	0	1	1	0	0	0	0
A3KMH1;A3KMH1-3;A3KMH1-2	A3KMH1;A3KMH1-3;A3KMH1-2	75;74;49	75;74;49	75;74;49	von Willebrand factor A domain-containing protein 8	VWA8	sp|A3KMH1|VWA8_HUMAN von Willebrand factor A domain-containing protein 8 OS=Homo sapiens OX=9606 GN=VWA8 PE=1 SV=2;sp|A3KMH1-3|VWA8_HUMAN Isoform 3 of von Willebrand factor A domain-containing protein 8 OS=Homo sapiens OX=9606 GN=VWA8;sp|A3KMH1-2|VWA8_HUMA	3	75	75	75	43	41	47	41	42	39	37	41	44	39	40	30	39	28	44	35	40	34	31	35	41	37	37	33	43	41	47	41	42	39	37	41	44	39	40	30	39	28
A3KN83-3;A3KN83-2;A3KN83;A3KN83-4;Q9Y2G9-3;Q9Y2G9	A3KN83-3;A3KN83-2;A3KN83;A3KN83-4	33;33;33;17;6;6	33;33;33;17;6;6	33;33;33;17;6;6	Protein strawberry notch homolog 1	SBNO1	sp|A3KN83-3|SBNO1_HUMAN Isoform 3 of Protein strawberry notch homolog 1 OS=Homo sapiens OX=9606 GN=SBNO1;sp|A3KN83-2|SBNO1_HUMAN Isoform 2 of Protein strawberry notch homolog 1 OS=Homo sapiens OX=9606 GN=SBNO1;sp|A3KN83|SBNO1_HUMAN Protein strawberry notch	6	33	33	33	12	11	13	8	10	13	9	12	15	11	10	10	15	10	13	13	8	11	13	15	15	18	10	12	12	11	13	8	10	13	9	12	15	11	10	10	15	10
A4D161	A4D161	11	1	1	Protein FAM221A	FAM221A	sp|A4D161|F221A_HUMAN Protein FAM221A OS=Homo sapiens OX=9606 GN=FAM221A PE=1 SV=1	1	11	1	1	4	5	4	4	4	4	6	6	6	5	6	4	5	6	6	4	6	5	5	6	6	5	5	5	0	0	0	0	0	0	0	0	0	0	0	0	0	0
A4D161-2;A4D161-3	A4D161-2;A4D161-3	11;7	11;7	1;1	Protein FAM221A	FAM221A	sp|A4D161-2|F221A_HUMAN Isoform 2 of Protein FAM221A OS=Homo sapiens OX=9606 GN=FAM221A;sp|A4D161-3|F221A_HUMAN Isoform 3 of Protein FAM221A OS=Homo sapiens OX=9606 GN=FAM221A	2	11	11	1	4	5	4	4	4	4	6	6	6	5	7	4	5	6	6	4	6	4	5	6	6	5	6	5	4	5	4	4	4	4	6	6	6	5	7	4	5	6
A4D1E9;A4D1E9-2;A4D1E9-3	A4D1E9;A4D1E9-2	14;11;1	14;11;1	14;11;1	GTP-binding protein 10	GTPBP10	sp|A4D1E9|GTPBA_HUMAN GTP-binding protein 10 OS=Homo sapiens OX=9606 GN=GTPBP10 PE=1 SV=1;sp|A4D1E9-2|GTPBA_HUMAN Isoform 2 of GTP-binding protein 10 OS=Homo sapiens OX=9606 GN=GTPBP10	3	14	14	14	9	8	8	9	9	11	9	10	10	10	12	9	10	7	10	10	9	8	11	9	11	10	9	10	9	8	8	9	9	11	9	10	10	10	12	9	10	7
A4D1P6;A4D1P6-2;A4D1P6-3	A4D1P6;A4D1P6-2;A4D1P6-3	23;19;12	23;19;12	23;19;12	WD repeat-containing protein 91	WDR91	sp|A4D1P6|WDR91_HUMAN WD repeat-containing protein 91 OS=Homo sapiens OX=9606 GN=WDR91 PE=1 SV=2;sp|A4D1P6-2|WDR91_HUMAN Isoform 2 of WD repeat-containing protein 91 OS=Homo sapiens OX=9606 GN=WDR91;sp|A4D1P6-3|WDR91_HUMAN Isoform 3 of WD repeat-containing	3	23	23	23	9	10	13	10	12	9	9	8	10	8	10	12	13	9	10	7	8	10	9	11	10	5	11	8	9	10	13	10	12	9	9	8	10	8	10	12	13	9
A4D1S5;A4D1S5-2	A4D1S5;A4D1S5-2	2;2	2;2	2;2	Ras-related protein Rab-19	RAB19	sp|A4D1S5|RAB19_HUMAN Ras-related protein Rab-19 OS=Homo sapiens OX=9606 GN=RAB19 PE=1 SV=2;sp|A4D1S5-2|RAB19_HUMAN Isoform 2 of Ras-related protein Rab-19 OS=Homo sapiens OX=9606 GN=RAB19	2	2	2	2	0	0	1	1	0	1	0	0	0	1	0	1	0	0	0	0	0	0	0	2	1	1	0	1	0	0	1	1	0	1	0	0	0	1	0	1	0	0
A4D2B0	A4D2B0	3	3	3	Metallo-beta-lactamase domain-containing protein 1	MBLAC1	sp|A4D2B0|MBLC1_HUMAN Metallo-beta-lactamase domain-containing protein 1 OS=Homo sapiens OX=9606 GN=MBLAC1 PE=1 SV=1	1	3	3	3	1	1	0	0	1	0	1	0	0	0	0	0	1	1	0	0	0	1	0	0	0	0	0	0	1	1	0	0	1	0	1	0	0	0	0	0	1	1
A5A3E0	A5A3E0	12	1	1	POTE ankyrin domain family member F	POTEF	sp|A5A3E0|POTEF_HUMAN POTE ankyrin domain family member F OS=Homo sapiens OX=9606 GN=POTEF PE=1 SV=2	1	12	1	1	9	9	9	9	8	7	8	8	8	8	9	9	7	8	10	7	9	7	6	7	9	8	9	7	0	0	0	0	0	0	0	0	0	0	0	0	0	0
A5D8V6	A5D8V6	4	4	4	Vacuolar protein sorting-associated protein 37C	VPS37C	sp|A5D8V6|VP37C_HUMAN Vacuolar protein sorting-associated protein 37C OS=Homo sapiens OX=9606 GN=VPS37C PE=1 SV=2	1	4	4	4	3	2	4	2	3	3	2	2	4	1	3	3	3	1	3	2	2	3	3	2	4	2	2	2	3	2	4	2	3	3	2	2	4	1	3	3	3	1
A5PLL7-2;A5PLL7	A5PLL7-2;A5PLL7	3;3	3;3	3;3	Transmembrane protein 189	TMEM189	sp|A5PLL7-2|PDES1_HUMAN Isoform 2 of Plasmanylethanolamine desaturase OS=Homo sapiens OX=9606 GN=PEDS1;sp|A5PLL7|PDES1_HUMAN Plasmanylethanolamine desaturase OS=Homo sapiens OX=9606 GN=PEDS1 PE=1 SV=3	2	3	3	3	0	0	1	0	0	0	0	1	1	1	0	1	0	0	0	0	0	0	1	2	0	2	1	1	0	0	1	0	0	0	0	1	1	1	0	1	0	0
A5PLN9-2;A5PLN9-4;A5PLN9;A5PLN9-5;A5PLN9-7	A5PLN9-2;A5PLN9-4;A5PLN9;A5PLN9-5;A5PLN9-7	13;13;13;13;10	13;13;13;13;10	13;13;13;13;10	Trafficking protein particle complex subunit 13	TRAPPC13	sp|A5PLN9-2|TPC13_HUMAN Isoform 2 of Trafficking protein particle complex subunit 13 OS=Homo sapiens OX=9606 GN=TRAPPC13;sp|A5PLN9-4|TPC13_HUMAN Isoform 3 of Trafficking protein particle complex subunit 13 OS=Homo sapiens OX=9606 GN=TRAPPC13;sp|A5PLN9|TPC1	5	13	13	13	7	5	7	5	9	9	9	9	9	8	6	6	9	8	9	7	4	8	8	7	8	8	9	8	7	5	7	5	9	9	9	9	9	8	6	6	9	8
A5YKK6;A5YKK6-4	A5YKK6;A5YKK6-4	99;60	99;60	1;1	CCR4-NOT transcription complex subunit 1	CNOT1	sp|A5YKK6|CNOT1_HUMAN CCR4-NOT transcription complex subunit 1 OS=Homo sapiens OX=9606 GN=CNOT1 PE=1 SV=2;sp|A5YKK6-4|CNOT1_HUMAN Isoform 4 of CCR4-NOT transcription complex subunit 1 OS=Homo sapiens OX=9606 GN=CNOT1	2	99	99	1	65	64	65	66	68	55	65	69	66	62	67	65	63	66	70	57	55	64	72	67	69	70	65	67	65	64	65	66	68	55	65	69	66	62	67	65	63	66
A5YKK6-2;A5YKK6-3	A5YKK6-2;A5YKK6-3	99;91	1;1	1;1	CCR4-NOT transcription complex subunit 1	CNOT1	sp|A5YKK6-2|CNOT1_HUMAN Isoform 2 of CCR4-NOT transcription complex subunit 1 OS=Homo sapiens OX=9606 GN=CNOT1;sp|A5YKK6-3|CNOT1_HUMAN Isoform 3 of CCR4-NOT transcription complex subunit 1 OS=Homo sapiens OX=9606 GN=CNOT1	2	99	1	1	64	63	64	65	67	54	65	68	65	61	66	64	62	65	69	56	54	63	72	66	68	69	64	66	0	0	0	0	0	0	1	0	0	0	0	0	0	0
Q9GZQ8;A6NCE7	Q9GZQ8;A6NCE7	4;4	2;2	2;2	Microtubule-associated proteins 1A/1B light chain 3B;Microtubule-associated proteins 1A/1B light chain 3 beta 2	MAP1LC3B;MAP1LC3B2	sp|Q9GZQ8|MLP3B_HUMAN Microtubule-associated proteins 1A/1B light chain 3B OS=Homo sapiens OX=9606 GN=MAP1LC3B PE=1 SV=3;sp|A6NCE7|MP3B2_HUMAN Microtubule-associated proteins 1A/1B light chain 3 beta 2 OS=Homo sapiens OX=9606 GN=MAP1LC3B2 PE=1 SV=1	2	4	2	2	3	4	3	3	3	4	4	4	4	4	4	3	4	3	4	2	3	3	4	4	4	4	4	3	2	2	2	2	2	2	2	2	2	2	2	2	2	2
A6NCS6	A6NCS6	2	2	2	Uncharacterized protein C2orf72	C2orf72	sp|A6NCS6|CB072_HUMAN Uncharacterized protein C2orf72 OS=Homo sapiens OX=9606 GN=C2orf72 PE=1 SV=2	1	2	2	2	1	1	1	0	1	0	1	1	1	1	1	0	1	0	1	0	1	0	1	1	1	0	1	1	1	1	1	0	1	0	1	1	1	1	1	0	1	0
Q7RTZ2;A6NCW7;A6NCW0	Q7RTZ2;A6NCW7;A6NCW0	1;1;1	1;1;1	1;1;1	Ubiquitin carboxyl-terminal hydrolase 17-like protein 1;Inactive ubiquitin carboxyl-terminal hydrolase 17-like protein 4;Ubiquitin carboxyl-terminal hydrolase 17-like protein 3	USP17L1;USP17L4;USP17L3	sp|Q7RTZ2|U17L1_HUMAN Ubiquitin carboxyl-terminal hydrolase 17-like protein 1 OS=Homo sapiens OX=9606 GN=USP17L1 PE=3 SV=1;sp|A6NCW7|U17L4_HUMAN Inactive ubiquitin carboxyl-terminal hydrolase 17-like protein 4 OS=Homo sapiens OX=9606 GN=USP17L4 PE=3 SV=3;s	3	1	1	1	0	0	0	0	0	0	0	0	0	0	0	0	0	0	0	0	0	1	0	0	0	0	0	0	0	0	0	0	0	0	0	0	0	0	0	0	0	0
A6NDB9	A6NDB9	6	6	6	Paralemmin-3	PALM3	sp|A6NDB9|PALM3_HUMAN Paralemmin-3 OS=Homo sapiens OX=9606 GN=PALM3 PE=1 SV=2	1	6	6	6	1	0	1	0	1	0	4	0	1	0	1	1	1	1	0	1	0	0	1	1	2	2	1	2	1	0	1	0	1	0	4	0	1	0	1	1	1	1
A6NDG6	A6NDG6	15	15	15	Phosphoglycolate phosphatase	PGP	sp|A6NDG6|PGP_HUMAN Glycerol-3-phosphate phosphatase OS=Homo sapiens OX=9606 GN=PGP PE=1 SV=1	1	15	15	15	10	9	9	10	10	9	9	8	9	10	11	9	8	9	9	10	9	11	9	9	9	9	11	10	10	9	9	10	10	9	9	8	9	10	11	9	8	9
A6NDU8	A6NDU8	17	17	17	UPF0600 protein C5orf51	C5orf51	sp|A6NDU8|RIMC1_HUMAN RAB7A-interacting MON1-CCZ1 complex subunit 1 OS=Homo sapiens OX=9606 GN=RIMOC1 PE=1 SV=1	1	17	17	17	9	9	8	11	9	8	10	8	10	8	9	7	8	7	9	8	6	6	11	9	11	12	10	8	9	9	8	11	9	8	10	8	10	8	9	7	8	7
A6NED2	A6NED2	5	5	5	RCC1 domain-containing protein 1	RCCD1	sp|A6NED2|RCCD1_HUMAN RCC1 domain-containing protein 1 OS=Homo sapiens OX=9606 GN=RCCD1 PE=1 SV=1	1	5	5	5	1	1	0	1	0	2	0	1	0	0	1	2	0	1	3	2	3	2	0	1	2	1	1	1	1	1	0	1	0	2	0	1	0	0	1	2	0	1
A6NFI3	A6NFI3	22	22	22	Zinc finger protein 316	ZNF316	sp|A6NFI3|ZN316_HUMAN Zinc finger protein 316 OS=Homo sapiens OX=9606 GN=ZNF316 PE=1 SV=1	1	22	22	22	11	9	11	9	9	7	7	9	12	13	9	9	9	8	13	6	4	13	12	12	9	13	10	11	11	9	11	9	9	7	7	9	12	13	9	9	9	8
A6NFN3;A6NFN3-2	A6NFN3;A6NFN3-2	6;6	1;1	1;1	RNA binding protein fox-1 homolog 3	RBFOX3	sp|A6NFN3|RFOX3_HUMAN RNA binding protein fox-1 homolog 3 OS=Homo sapiens OX=9606 GN=RBFOX3 PE=2 SV=4;sp|A6NFN3-2|RFOX3_HUMAN Isoform 2 of RNA binding protein fox-1 homolog 3 OS=Homo sapiens OX=9606 GN=RBFOX3	2	6	1	1	4	4	4	4	3	2	2	3	4	4	4	3	4	2	3	4	5	3	3	5	4	4	4	3	0	0	0	0	0	0	0	0	0	0	0	0	0	0
A6NGB9	A6NGB9	15	15	15	WAS/WASL-interacting protein family member 3	WIPF3	sp|A6NGB9|WIPF3_HUMAN WAS/WASL-interacting protein family member 3 OS=Homo sapiens OX=9606 GN=WIPF3 PE=1 SV=4	1	15	15	15	3	6	7	6	6	6	4	5	5	6	7	5	3	1	5	5	4	4	5	7	4	7	2	6	3	6	7	6	6	6	4	5	5	6	7	5	3	1
A6NGN9	A6NGN9	10	10	10	IgLON family member 5	IGLON5	sp|A6NGN9|IGLO5_HUMAN IgLON family member 5 OS=Homo sapiens OX=9606 GN=IGLON5 PE=1 SV=4	1	10	10	10	8	6	8	7	9	8	7	9	6	7	8	7	8	5	7	6	5	7	5	7	8	7	8	8	8	6	8	7	9	8	7	9	6	7	8	7	8	5
A6NHL2-2;A6NHL2	A6NHL2-2;A6NHL2	8;8	1;1	1;1	Tubulin alpha chain-like 3	TUBAL3	sp|A6NHL2-2|TBAL3_HUMAN Isoform 2 of Tubulin alpha chain-like 3 OS=Homo sapiens OX=9606 GN=TUBAL3;sp|A6NHL2|TBAL3_HUMAN Tubulin alpha chain-like 3 OS=Homo sapiens OX=9606 GN=TUBAL3 PE=1 SV=2	2	8	1	1	5	6	6	6	7	7	6	7	6	7	8	7	6	6	6	7	7	7	6	7	7	6	7	7	0	0	0	0	1	1	0	1	0	1	1	1	0	0
A6NHQ2	A6NHQ2	20	17	17	rRNA/tRNA 2-O-methyltransferase fibrillarin-like protein 1	FBLL1	sp|A6NHQ2|FBLL1_HUMAN rRNA/tRNA 2-O-methyltransferase fibrillarin-like protein 1 OS=Homo sapiens OX=9606 GN=FBLL1 PE=3 SV=2	1	20	17	17	9	13	11	12	12	13	8	11	11	11	13	13	11	12	12	11	11	8	13	12	11	14	14	11	7	11	9	10	10	11	6	9	9	9	11	10	9	10
A6NHR9;A6NHR9-2;A6NHR9-3	A6NHR9;A6NHR9-2	100;97;40	100;97;40	100;97;40	Structural maintenance of chromosomes flexible hinge domain-containing protein 1	SMCHD1	sp|A6NHR9|SMHD1_HUMAN Structural maintenance of chromosomes flexible hinge domain-containing protein 1 OS=Homo sapiens OX=9606 GN=SMCHD1 PE=1 SV=2;sp|A6NHR9-2|SMHD1_HUMAN Isoform 2 of Structural maintenance of chromosomes flexible hinge domain-containing p	3	100	100	100	63	66	71	63	67	66	59	64	58	64	66	63	58	67	62	63	58	54	67	63	66	72	63	64	63	66	71	63	67	66	59	64	58	64	66	63	58	67
A6NHX0;Q8WTX7	A6NHX0	9;1	9;1	9;1	GATS-like protein 2	GATSL2	sp|A6NHX0|CAST2_HUMAN Cytosolic arginine sensor for mTORC1 subunit 2 OS=Homo sapiens OX=9606 GN=CASTOR2 PE=1 SV=3	2	9	9	9	9	6	7	5	7	8	9	8	9	8	7	8	8	8	7	8	7	8	9	8	6	9	9	7	9	6	7	5	7	8	9	8	9	8	7	8	8	8
A6NIH7	A6NIH7	14	14	13	Protein unc-119 homolog B	UNC119B	sp|A6NIH7|U119B_HUMAN Protein unc-119 homolog B OS=Homo sapiens OX=9606 GN=UNC119B PE=1 SV=1	1	14	14	13	9	9	11	7	10	8	10	11	8	10	9	7	9	9	12	8	11	9	8	8	11	8	11	11	9	9	11	7	10	8	10	11	8	10	9	7	9	9
A6NJ78;A6NJ78-2;A6NJ78-3;P0C7V9	A6NJ78	8;3;2;1	8;3;2;1	6;1;0;0	Probable methyltransferase-like protein 15	METTL15	sp|A6NJ78|MET15_HUMAN 12S rRNA N4-methylcytidine (m4C) methyltransferase OS=Homo sapiens OX=9606 GN=METTL15 PE=1 SV=1	4	8	8	6	5	5	5	4	5	4	5	4	5	3	3	3	5	4	5	4	5	2	4	4	5	4	4	3	5	5	5	4	5	4	5	4	5	3	3	3	5	4
Q4ZJI4-2;A6NJY1;Q4ZJI4-3;Q4ZJI4	Q4ZJI4-2;A6NJY1;Q4ZJI4-3;Q4ZJI4	1;1;1;1	1;1;1;1	1;1;1;1	Sodium/hydrogen exchanger 9B1;Putative SLC9B1-like protein SLC9B1P1	SLC9B1;SLC9B1P1	sp|Q4ZJI4-2|SL9B1_HUMAN Isoform 2 of Sodium/hydrogen exchanger 9B1 OS=Homo sapiens OX=9606 GN=SLC9B1;sp|A6NJY1|SL9P1_HUMAN Putative SLC9B1-like protein SLC9B1P1 OS=Homo sapiens OX=9606 GN=SLC9B1P1 PE=5 SV=4;sp|Q4ZJI4-3|SL9B1_HUMAN Isoform 3 of Sodium/hydro	4	1	1	1	0	0	0	0	0	0	0	0	0	0	0	0	0	1	0	0	0	0	0	1	0	0	0	0	0	0	0	0	0	0	0	0	0	0	0	0	0	1
A6NKD9	A6NKD9	15	15	15	Coiled-coil domain-containing protein 85C	CCDC85C	sp|A6NKD9|CC85C_HUMAN Coiled-coil domain-containing protein 85C OS=Homo sapiens OX=9606 GN=CCDC85C PE=1 SV=1	1	15	15	15	1	7	5	3	3	5	5	5	5	6	4	6	1	5	4	4	5	3	3	3	5	5	3	8	1	7	5	3	3	5	5	5	5	6	4	6	1	5
A6NKF1	A6NKF1	3	3	3	SAC3 domain-containing protein 1	SAC3D1	sp|A6NKF1|SAC31_HUMAN SAC3 domain-containing protein 1 OS=Homo sapiens OX=9606 GN=SAC3D1 PE=1 SV=2	1	3	3	3	0	1	1	1	1	1	0	2	1	1	1	1	0	2	2	1	2	2	0	1	1	2	2	1	0	1	1	1	1	1	0	2	1	1	1	1	0	2
A6NKG5	A6NKG5	59	59	59	Retrotransposon-like protein 1	RTL1	sp|A6NKG5|RTL1_HUMAN Retrotransposon-like protein 1 OS=Homo sapiens OX=9606 GN=RTL1 PE=3 SV=3	1	59	59	59	45	41	44	43	43	38	42	47	43	46	45	45	43	43	47	41	40	43	44	47	42	46	46	43	45	41	44	43	43	38	42	47	43	46	45	45	43	43
A6NKN8	A6NKN8	1	1	1	Purkinje cell protein 4-like protein 1	PCP4L1	sp|A6NKN8|PC4L1_HUMAN Purkinje cell protein 4-like protein 1 OS=Homo sapiens OX=9606 GN=PCP4L1 PE=3 SV=3	1	1	1	1	0	1	0	1	0	1	1	1	1	1	1	0	0	0	0	0	1	0	0	0	0	0	1	0	0	1	0	1	0	1	1	1	1	1	1	0	0	0
A6NKT7	A6NKT7	61	5	0	RanBP2-like and GRIP domain-containing protein 3	RGPD3	sp|A6NKT7|RGPD3_HUMAN RanBP2-like and GRIP domain-containing protein 3 OS=Homo sapiens OX=9606 GN=RGPD3 PE=3 SV=2	1	61	5	0	40	36	40	35	32	34	37	37	36	33	39	38	33	36	37	35	33	31	37	36	39	35	39	35	1	1	1	1	1	1	1	1	2	1	1	2	2	1
A6NN14	A6NN14	2	1	1	Zinc finger protein 729	ZNF729	sp|A6NN14|ZN729_HUMAN Zinc finger protein 729 OS=Homo sapiens OX=9606 GN=ZNF729 PE=2 SV=4	1	2	1	1	1	2	1	0	1	1	0	1	0	1	1	1	1	1	1	1	1	1	1	2	1	1	1	1	0	1	0	0	0	0	0	0	0	0	0	0	0	0
A6NNA2	A6NNA2	6	6	6	Serine/arginine repetitive matrix protein 3	SRRM3	sp|A6NNA2|SRRM3_HUMAN Serine/arginine repetitive matrix protein 3 OS=Homo sapiens OX=9606 GN=SRRM3 PE=2 SV=4	1	6	6	6	2	2	1	3	0	2	1	2	2	3	2	3	3	2	2	4	3	3	1	1	2	2	3	2	2	2	1	3	0	2	1	2	2	3	2	3	3	2
A6NNA5	A6NNA5	3	2	2	Dorsal root ganglia homeobox protein	DRGX	sp|A6NNA5|DRGX_HUMAN Dorsal root ganglia homeobox protein OS=Homo sapiens OX=9606 GN=DRGX PE=3 SV=1	1	3	2	2	1	2	1	1	1	1	1	2	2	1	1	1	1	2	2	1	1	2	2	2	1	1	1	2	0	1	0	0	0	0	0	1	1	0	0	0	0	1
A6NNP5-6;Q9NX45-3	A6NNP5-6;Q9NX45-3	1;1	1;1	1;1			sp|A6NNP5-6|CC169_HUMAN Isoform 6 of Coiled-coil domain-containing protein 169 OS=Homo sapiens OX=9606 GN=CCDC169;sp|Q9NX45-3|SOLH2_HUMAN Isoform 3 of Spermatogenesis- and oogenesis-specific basic helix-loop-helix-containing protein 2 OS=Homo sapiens OX=96	2	1	1	1	0	0	0	0	0	0	0	0	0	0	0	0	0	0	0	0	1	0	0	0	0	0	0	0	0	0	0	0	0	0	0	0	0	0	0	0	0	0
A6NNY8	A6NNY8	7	4	4	Ubiquitin carboxyl-terminal hydrolase 27	USP27X	sp|A6NNY8|UBP27_HUMAN Ubiquitin carboxyl-terminal hydrolase 27 OS=Homo sapiens OX=9606 GN=USP27X PE=1 SV=3	1	7	4	4	4	2	3	2	3	2	3	3	3	3	3	3	4	4	3	4	3	2	3	2	4	3	3	2	1	0	0	0	0	0	1	0	1	0	1	0	1	2
A6ZKI3;Q9BWD3	A6ZKI3;Q9BWD3	5;4	5;4	2;2	Protein FAM127A;Protein FAM127B	FAM127A;FAM127B	sp|A6ZKI3|RTL8C_HUMAN Retrotransposon Gag-like protein 8C OS=Homo sapiens OX=9606 GN=RTL8C PE=1 SV=1;sp|Q9BWD3|RTL8A_HUMAN Retrotransposon Gag-like protein 8A OS=Homo sapiens OX=9606 GN=RTL8A PE=1 SV=3	2	5	5	2	3	4	3	1	2	3	1	3	4	3	3	3	4	4	4	4	2	3	5	4	4	3	4	4	3	4	3	1	2	3	1	3	4	3	3	3	4	4
A7E2V4-5;A7E2V4;A7E2V4-3;A7E2V4-4;A7E2V4-2	A7E2V4-5;A7E2V4;A7E2V4-3;A7E2V4-4;A7E2V4-2	35;35;35;35;31	35;35;35;35;31	35;35;35;35;31	Zinc finger SWIM domain-containing protein 8	ZSWIM8	sp|A7E2V4-5|ZSWM8_HUMAN Isoform 5 of Zinc finger SWIM domain-containing protein 8 OS=Homo sapiens OX=9606 GN=ZSWIM8;sp|A7E2V4|ZSWM8_HUMAN Zinc finger SWIM domain-containing protein 8 OS=Homo sapiens OX=9606 GN=ZSWIM8 PE=1 SV=1;sp|A7E2V4-3|ZSWM8_HUMAN Isofo	5	35	35	35	18	12	14	12	16	13	15	13	18	17	15	13	14	8	24	14	13	11	15	11	16	13	16	13	18	12	14	12	16	13	15	13	18	17	15	13	14	8
A7E2Y1	A7E2Y1	4	3	2	Myosin-7B	MYH7B	sp|A7E2Y1|MYH7B_HUMAN Myosin-7B OS=Homo sapiens OX=9606 GN=MYH7B PE=1 SV=4	1	4	3	2	2	3	3	3	2	3	2	2	2	2	1	1	2	2	2	2	2	2	2	2	2	2	1	2	1	2	2	2	1	2	1	1	1	1	1	0	1	1
A7KAX9;A7KAX9-2;A7KAX9-3	A7KAX9;A7KAX9-2	22;18;7	22;18;7	21;17;7	Rho GTPase-activating protein 32	ARHGAP32	sp|A7KAX9|RHG32_HUMAN Rho GTPase-activating protein 32 OS=Homo sapiens OX=9606 GN=ARHGAP32 PE=1 SV=1;sp|A7KAX9-2|RHG32_HUMAN Isoform 2 of Rho GTPase-activating protein 32 OS=Homo sapiens OX=9606 GN=ARHGAP32	3	22	22	21	7	7	3	3	6	6	6	8	6	10	8	5	7	6	9	4	6	9	10	13	8	10	7	9	7	7	3	3	6	6	6	8	6	10	8	5	7	6
A7MBM2	A7MBM2	5	5	5	Protein dispatched homolog 2	DISP2	sp|A7MBM2|DISP2_HUMAN Protein dispatched homolog 2 OS=Homo sapiens OX=9606 GN=DISP2 PE=2 SV=2	1	5	5	5	2	2	2	2	2	2	2	3	3	2	3	1	2	2	3	2	3	3	2	1	2	2	3	1	2	2	2	2	2	2	2	3	3	2	3	1	2	2
A7MCY6;A7MCY6-2	A7MCY6;A7MCY6-2	5;3	5;3	5;3	TANK-binding kinase 1-binding protein 1	TBKBP1	sp|A7MCY6|TBKB1_HUMAN TANK-binding kinase 1-binding protein 1 OS=Homo sapiens OX=9606 GN=TBKBP1 PE=1 SV=1;sp|A7MCY6-2|TBKB1_HUMAN Isoform 2 of TANK-binding kinase 1-binding protein 1 OS=Homo sapiens OX=9606 GN=TBKBP1	2	5	5	5	0	1	0	0	0	1	0	0	0	0	0	1	0	1	0	0	0	0	1	0	0	0	1	0	0	1	0	0	0	1	0	0	0	0	0	1	0	1
A8CG34;A8CG34-2;A6NF01	A8CG34;A8CG34-2	26;20;7	26;20;7	6;4;1	Nuclear envelope pore membrane protein POM 121C	POM121C	sp|A8CG34|P121C_HUMAN Nuclear envelope pore membrane protein POM 121C OS=Homo sapiens OX=9606 GN=POM121C PE=1 SV=3;sp|A8CG34-2|P121C_HUMAN Isoform 2 of Nuclear envelope pore membrane protein POM 121C OS=Homo sapiens OX=9606 GN=POM121C	3	26	26	6	15	14	18	14	16	15	17	16	17	19	18	16	13	8	17	13	14	14	19	16	15	17	18	15	15	14	18	14	16	15	17	16	17	19	18	16	13	8
A8K855-2;A8K855	A8K855-2;A8K855	8;8	8;8	8;8	EF-hand calcium-binding domain-containing protein 7	EFCAB7	sp|A8K855-2|EFCB7_HUMAN Isoform 2 of EF-hand calcium-binding domain-containing protein 7 OS=Homo sapiens OX=9606 GN=EFCAB7;sp|A8K855|EFCB7_HUMAN EF-hand calcium-binding domain-containing protein 7 OS=Homo sapiens OX=9606 GN=EFCAB7 PE=1 SV=1	2	8	8	8	1	1	2	1	0	1	2	1	1	0	1	1	2	0	1	1	0	0	2	0	0	0	0	1	1	1	2	1	0	1	2	1	1	0	1	1	2	0
A8MT65	A8MT65	4	1	1	Zinc finger protein 891	ZNF891	sp|A8MT65|ZN891_HUMAN Zinc finger protein 891 OS=Homo sapiens OX=9606 GN=ZNF891 PE=2 SV=2	1	4	1	1	1	2	1	1	2	1	1	1	1	1	3	1	2	2	1	2	2	2	1	1	1	1	1	1	0	0	0	0	0	0	0	0	0	0	0	0	0	0
A8MT69;A8MT69-2;A8MT69-3	A8MT69;A8MT69-2;A8MT69-3	5;4;3	5;4;3	5;4;3	Centromere protein X	STRA13	sp|A8MT69|CENPX_HUMAN Centromere protein X OS=Homo sapiens OX=9606 GN=CENPX PE=1 SV=1;sp|A8MT69-2|CENPX_HUMAN Isoform 2 of Centromere protein X OS=Homo sapiens OX=9606 GN=CENPX;sp|A8MT69-3|CENPX_HUMAN Isoform 3 of Centromere protein X OS=Homo sapiens OX=96	3	5	5	5	2	2	2	1	1	1	1	2	2	1	3	1	2	3	2	1	2	2	0	1	1	2	0	1	2	2	2	1	1	1	1	2	2	1	3	1	2	3
A8MU93	A8MU93	3	3	3	Uncharacterized protein C17orf100	C17orf100	sp|A8MU93|CQ100_HUMAN Uncharacterized protein C17orf100 OS=Homo sapiens OX=9606 GN=C17orf100 PE=4 SV=2	1	3	3	3	0	0	0	0	1	0	0	1	1	1	2	0	0	0	0	1	0	0	0	0	0	0	0	1	0	0	0	0	1	0	0	1	1	1	2	0	0	0
A8MVW0	A8MVW0	22	22	21	Protein FAM171A2	FAM171A2	sp|A8MVW0|F1712_HUMAN Protein FAM171A2 OS=Homo sapiens OX=9606 GN=FAM171A2 PE=1 SV=1	1	22	22	21	9	9	11	11	8	10	9	11	11	10	11	7	10	5	13	11	9	10	13	9	12	9	8	10	9	9	11	11	8	10	9	11	11	10	11	7	10	5
A8MW92;A8MW92-4	A8MW92;A8MW92-4	23;17	22;16	8;2	PHD finger protein 20-like protein 1	PHF20L1	sp|A8MW92|P20L1_HUMAN PHD finger protein 20-like protein 1 OS=Homo sapiens OX=9606 GN=PHF20L1 PE=1 SV=2;sp|A8MW92-4|P20L1_HUMAN Isoform 4 of PHD finger protein 20-like protein 1 OS=Homo sapiens OX=9606 GN=PHF20L1	2	23	22	8	9	9	12	8	8	7	8	12	8	10	8	9	6	7	10	9	6	9	8	9	9	11	9	11	9	8	11	8	8	7	8	12	8	10	7	9	6	7
A8MWY0;A8MWY0-3;A8MWY0-2	A8MWY0;A8MWY0-3;A8MWY0-2	22;18;16	22;18;16	22;18;16	UPF0577 protein KIAA1324-like	KIAA1324L	sp|A8MWY0|ELAP2_HUMAN Endosome/lysosome-associated apoptosis and autophagy regulator family member 2 OS=Homo sapiens OX=9606 GN=ELAPOR2 PE=1 SV=2;sp|A8MWY0-3|ELAP2_HUMAN Isoform 3 of Endosome/lysosome-associated apoptosis and autophagy regulator family mem	3	22	22	22	7	9	7	6	6	6	7	7	5	5	10	7	8	7	4	6	7	8	9	6	8	8	7	9	7	9	7	6	6	6	7	7	5	5	10	7	8	7
A8MXV4	A8MXV4	12	12	12	Nucleoside diphosphate-linked moiety X motif 19, mitochondrial	NUDT19	sp|A8MXV4|NUD19_HUMAN Acyl-coenzyme A diphosphatase NUDT19 OS=Homo sapiens OX=9606 GN=NUDT19 PE=1 SV=1	1	12	12	12	10	8	7	10	9	8	8	9	9	9	9	10	9	7	8	9	9	9	9	8	8	9	6	10	10	8	7	10	9	8	8	9	9	9	9	10	9	7
A8MYZ0	A8MYZ0	2	2	2	Protein FAM188B2	FAM188B2	sp|A8MYZ0|MIY4B_HUMAN Inactive ubiquitin carboxyl-terminal hydrolase MINDY-4B OS=Homo sapiens OX=9606 GN=MINDY4B PE=3 SV=3	1	2	2	2	1	1	0	0	1	1	0	1	0	0	0	0	0	0	0	0	1	0	1	1	0	1	1	1	1	1	0	0	1	1	0	1	0	0	0	0	0	0
A9UHW6;A9UHW6-2;A9UHW6-3	A9UHW6;A9UHW6-2;A9UHW6-3	10;10;10	10;10;10	10;10;10	MIF4G domain-containing protein	MIF4GD	sp|A9UHW6|MI4GD_HUMAN MIF4G domain-containing protein OS=Homo sapiens OX=9606 GN=MIF4GD PE=1 SV=1;sp|A9UHW6-2|MI4GD_HUMAN Isoform 2 of MIF4G domain-containing protein OS=Homo sapiens OX=9606 GN=MIF4GD;sp|A9UHW6-3|MI4GD_HUMAN Isoform 3 of MIF4G domain-conta	3	10	10	10	3	6	5	5	4	5	5	7	5	6	5	7	2	4	1	4	6	5	4	4	5	8	6	5	3	6	5	5	4	5	5	7	5	6	5	7	2	4
B2RTY4-2;B2RTY4;B2RTY4-4;B2RTY4-5;B2RTY4-3	B2RTY4-2;B2RTY4;B2RTY4-4;B2RTY4-5	26;26;26;22;5	24;24;24;21;4	24;24;24;21;4	Unconventional myosin-IXa	MYO9A	sp|B2RTY4-2|MYO9A_HUMAN Isoform 2 of Unconventional myosin-IXa OS=Homo sapiens OX=9606 GN=MYO9A;sp|B2RTY4|MYO9A_HUMAN Unconventional myosin-IXa OS=Homo sapiens OX=9606 GN=MYO9A PE=1 SV=2;sp|B2RTY4-4|MYO9A_HUMAN Isoform 4 of Unconventional myosin-IXa OS=Hom	5	26	24	24	6	4	5	4	5	1	3	5	5	4	5	5	4	3	6	5	3	4	7	2	5	4	1	4	4	3	3	3	3	0	2	3	4	3	3	4	2	2
B2RUZ4	B2RUZ4	3	3	3	Small integral membrane protein 1	SMIM1	sp|B2RUZ4|SMIM1_HUMAN Small integral membrane protein 1 OS=Homo sapiens OX=9606 GN=SMIM1 PE=1 SV=1	1	3	3	3	3	2	3	2	2	2	1	3	2	2	2	3	1	3	2	2	2	3	1	3	1	1	2	2	3	2	3	2	2	2	1	3	2	2	2	3	1	3
B2RXF0	B2RXF0	5	5	5	Transmembrane protein 229A	TMEM229A	sp|B2RXF0|T229A_HUMAN Transmembrane protein 229A OS=Homo sapiens OX=9606 GN=TMEM229A PE=2 SV=2	1	5	5	5	4	3	3	5	4	3	4	4	4	4	4	2	3	3	4	4	2	2	3	4	4	4	4	4	4	3	3	5	4	3	4	4	4	4	4	2	3	3
B3KU38-2;B3KU38;P0DPB3-4;P0DPB3-3;P0DPB3-2;P0DPB3;Q1A5X6-2;Q1A5X6-3;Q1A5X6	B3KU38-2;B3KU38;P0DPB3-4;P0DPB3-3;P0DPB3-2;P0DPB3	4;4;3;3;3;3;1;1;1	4;4;3;3;3;3;1;1;1	4;4;3;3;3;3;1;1;1			sp|B3KU38-2|IQIP1_HUMAN Isoform IQCJ-SCHIP1-2 of IQCJ-SCHIP1 readthrough transcript protein OS=Homo sapiens OX=9606 GN=IQCJ-SCHIP1;sp|B3KU38|IQIP1_HUMAN IQCJ-SCHIP1 readthrough transcript protein OS=Homo sapiens OX=9606 GN=IQCJ-SCHIP1 PE=1 SV=2;sp|P0DPB3-4	9	4	4	4	0	0	0	0	0	0	1	0	0	0	1	0	0	0	0	0	0	1	1	0	0	0	0	0	0	0	0	0	0	0	1	0	0	0	1	0	0	0
B4DXR9;Q8IYX0;A6NP11;Q96JC4;Q49A33;Q8TBZ5;Q03923-2;Q03923;P17038-2;P17038	B4DXR9	6;2;2;2;1;1;1;1;1;1	1;0;0;0;0;0;0;0;0;0	0;0;0;0;0;0;0;0;0;0	Zinc finger protein 732	ZNF732	sp|B4DXR9|ZN732_HUMAN Zinc finger protein 732 OS=Homo sapiens OX=9606 GN=ZNF732 PE=2 SV=1	10	6	1	0	2	4	2	2	3	2	3	3	2	2	3	3	3	4	2	3	3	3	3	3	2	2	2	3	0	0	0	0	0	0	0	0	1	0	0	0	1	0
B7ZAQ6-2;B7ZAQ6-3;P0CG08;B7ZAQ6	B7ZAQ6-2;B7ZAQ6-3;P0CG08;B7ZAQ6	8;8;8;8	8;8;8;8	8;8;8;8	Golgi pH regulator A;Golgi pH regulator B	GPR89A;GPR89B	sp|B7ZAQ6-2|GPHRA_HUMAN Isoform 2 of Golgi pH regulator A OS=Homo sapiens OX=9606 GN=GPR89A;sp|B7ZAQ6-3|GPHRA_HUMAN Isoform 3 of Golgi pH regulator A OS=Homo sapiens OX=9606 GN=GPR89A;sp|P0CG08|GPHRB_HUMAN Golgi pH regulator B OS=Homo sapiens OX=9606 GN=GP	4	8	8	8	4	5	3	4	3	4	4	6	3	3	1	4	3	4	3	3	3	5	3	5	3	5	5	6	4	5	3	4	3	4	4	6	3	3	1	4	3	4
C4AMC7;Q6VEQ5;A8K0Z3	C4AMC7;Q6VEQ5;A8K0Z3	13;13;10	13;13;10	5;5;3	Putative WAS protein family homolog 3;WAS protein family homolog 2;WAS protein family homolog 1	WASH3P;WASH2P;WASH1	sp|C4AMC7|WASH3_HUMAN Putative WAS protein family homolog 3 OS=Homo sapiens OX=9606 GN=WASH3P PE=1 SV=2;sp|Q6VEQ5|WASH2_HUMAN WAS protein family homolog 2 OS=Homo sapiens OX=9606 GN=WASH2P PE=2 SV=2;sp|A8K0Z3|WASH1_HUMAN WASH complex subunit 1 OS=Homo sapi	3	13	13	5	6	8	7	6	6	6	6	6	6	7	7	6	6	6	6	4	6	5	8	5	7	4	7	6	6	8	7	6	6	6	6	6	6	7	7	6	6	6
O43374-2;O43374;C9J798	O43374-2;O43374;C9J798	5;5;5	5;5;5	5;5;5	Ras GTPase-activating protein 4;Putative Ras GTPase-activating protein 4B	RASA4;RASA4B	sp|O43374-2|RASL2_HUMAN Isoform 2 of Ras GTPase-activating protein 4 OS=Homo sapiens OX=9606 GN=RASA4;sp|O43374|RASL2_HUMAN Ras GTPase-activating protein 4 OS=Homo sapiens OX=9606 GN=RASA4 PE=2 SV=2;sp|C9J798|RAS4B_HUMAN Ras GTPase-activating protein 4B OS	3	5	5	5	3	0	1	2	1	0	1	1	2	2	1	0	1	2	1	1	0	0	1	0	1	1	0	0	3	0	1	2	1	0	1	1	2	2	1	0	1	2
C9J7I0	C9J7I0	3	3	3	UBAP1-MVB12-associated (UMA)-domain containing protein 1	UMAD1	sp|C9J7I0|UMAD1_HUMAN UBAP1-MVB12-associated (UMA)-domain containing protein 1 OS=Homo sapiens OX=9606 GN=UMAD1 PE=1 SV=2	1	3	3	3	2	3	3	3	3	2	3	3	3	3	3	2	2	2	3	1	3	3	3	3	3	3	3	2	2	3	3	3	3	2	3	3	3	3	3	2	2	2
C9JLR9	C9JLR9	8	8	8	Uncharacterized protein C11orf95	C11orf95	sp|C9JLR9|ZFTA_HUMAN Zinc finger translocation-associated protein OS=Homo sapiens OX=9606 GN=ZFTA PE=1 SV=1	1	8	8	8	3	3	2	1	2	1	3	5	4	4	4	4	3	1	1	1	3	2	4	3	1	3	2	5	3	3	2	1	2	1	3	5	4	4	4	4	3	1
C9JLW8	C9JLW8	8	8	8	Protein FAM195B	FAM195B	sp|C9JLW8|MCRI1_HUMAN Mapk-regulated corepressor-interacting protein 1 OS=Homo sapiens OX=9606 GN=MCRIP1 PE=1 SV=1	1	8	8	8	4	7	6	6	7	5	6	5	6	6	7	6	6	6	6	5	5	6	8	7	7	7	7	7	4	7	6	6	7	5	6	5	6	6	7	6	6	6
CON__A2I7N1	CON__A2I7N1	4	1	0				1	4	1	0	4	1	2	1	0	2	1	1	1	1	1	1	2	1	2	1	1	1	2	1	1	1	1	1	1	0	1	0	0	1	0	0	0	0	0	0	1	0
CON__A2I7N3	CON__A2I7N3	8	8	2				1	8	8	2	4	3	3	4	4	3	1	3	4	4	5	3	3	4	3	4	5	4	2	3	4	3	3	3	4	3	3	4	4	3	1	3	4	4	5	3	3	4
CON__ENSEMBL:ENSBTAP00000014147	CON__ENSEMBL:ENSBTAP00000014147	1	1	1				1	1	1	1	0	0	1	1	1	1	0	0	1	1	0	1	0	1	0	1	1	1	0	0	0	0	0	1	0	0	1	1	1	1	0	0	1	1	0	1	0	1
CON__ENSEMBL:ENSBTAP00000025008;Q9H4B7	CON__ENSEMBL:ENSBTAP00000025008;Q9H4B7	9;7	4;2	4;2	Tubulin beta-1 chain	TUBB1	;sp|Q9H4B7|TBB1_HUMAN Tubulin beta-1 chain OS=Homo sapiens OX=9606 GN=TUBB1 PE=1 SV=1	2	9	4	4	5	5	6	5	5	5	5	5	5	5	5	5	5	5	6	5	5	5	5	5	5	5	5	5	0	0	1	0	0	0	0	0	0	0	0	0	0	0
CON__ENSEMBL:ENSBTAP00000031360	CON__ENSEMBL:ENSBTAP00000031360	20	20	20				1	20	20	20	4	4	13	12	10	9	4	5	9	11	9	12	6	14	8	11	8	10	8	11	6	11	11	13	4	4	13	12	10	9	4	5	9	11	9	12	6	14
CON__ENSEMBL:ENSBTAP00000038253	CON__ENSEMBL:ENSBTAP00000038253	15	2	2				1	15	2	2	10	10	10	8	13	11	9	10	10	12	11	9	11	9	13	11	9	7	12	8	12	12	10	5	0	1	0	0	0	0	0	0	0	0	0	0	0	0
CON__ENSEMBL:ENSBTAP00000038329	CON__ENSEMBL:ENSBTAP00000038329	2	1	1				1	2	1	1	1	2	2	2	2	2	1	2	2	2	2	2	2	2	2	2	2	1	1	1	2	2	2	2	0	1	1	1	1	1	0	1	1	1	1	1	1	1
CON__P00761	CON__P00761	5	5	5				1	5	5	5	4	4	4	4	3	3	4	3	4	3	3	4	3	3	4	4	3	3	3	3	3	2	3	3	4	4	4	4	3	3	4	3	4	3	3	4	3	3
CON__P01966	CON__P01966	7	7	5				1	7	7	5	5	4	2	2	2	2	3	4	4	4	2	3	5	0	3	1	2	3	5	3	3	3	2	3	5	4	2	2	2	2	3	4	4	4	2	3	5	0
CON__P02070;CON__Q3SX09	CON__P02070	6;2	6;2	5;2				2	6	6	5	4	3	1	2	1	1	3	2	4	1	1	1	3	1	2	1	3	2	2	1	2	2	1	2	4	3	1	2	1	1	3	2	4	1	1	1	3	1
CON__P02533;P02533	CON__P02533;P02533	34;34	20;20	4;4	Keratin, type I cytoskeletal 14	KRT14	;sp|P02533|K1C14_HUMAN Keratin, type I cytoskeletal 14 OS=Homo sapiens OX=9606 GN=KRT14 PE=1 SV=4	2	34	20	4	10	8	7	8	10	10	7	8	13	13	11	5	12	16	30	16	9	7	4	10	7	8	7	3	4	3	1	0	4	5	4	3	7	7	4	1	8	10
CON__P02538;P02538	CON__P02538;P02538	36;36	2;2	2;2	Keratin, type II cytoskeletal 6A	KRT6A	;sp|P02538|K2C6A_HUMAN Keratin, type II cytoskeletal 6A OS=Homo sapiens OX=9606 GN=KRT6A PE=1 SV=3	2	36	2	2	13	8	14	10	13	19	10	7	20	9	19	9	29	14	34	25	11	5	8	7	10	11	12	3	0	0	0	0	0	0	0	0	2	0	1	1	2	0
CON__P02672	CON__P02672	10	10	10				1	10	10	10	0	0	3	5	3	3	1	0	2	3	3	5	1	6	1	5	4	6	1	7	2	2	4	8	0	0	3	5	3	3	1	0	2	3	3	5	1	6
CON__P02768-1;P02768;P02768-3;P02768-2	CON__P02768-1;P02768;P02768-3;P02768-2	16;16;11;10	8;8;6;4	8;8;6;4	Serum albumin	ALB	;sp|P02768|ALBU_HUMAN Albumin OS=Homo sapiens OX=9606 GN=ALB PE=1 SV=2;sp|P02768-3|ALBU_HUMAN Isoform 3 of Albumin OS=Homo sapiens OX=9606 GN=ALB;sp|P02768-2|ALBU_HUMAN Isoform 2 of Albumin OS=Homo sapiens OX=9606 GN=ALB	4	16	8	8	7	8	10	10	9	11	6	6	11	11	7	11	7	9	9	8	8	10	6	10	8	7	10	9	1	1	3	3	2	3	1	1	3	3	1	3	1	1
CON__P02769	CON__P02769	113	113	105				1	113	113	105	62	69	96	99	89	97	55	67	95	98	83	97	84	95	87	95	95	96	83	98	83	88	96	103	62	69	96	99	89	97	55	67	95	98	83	97	84	95
110014;110015;110016;110017;110018;110019;110020;110021;110022;110023;110024;110025;110026;110027;110028;110029;110030;110031;110032;110033;110034;110035;110036;110037;110038;110039;110040;110041;110042;110043;110044;110045;110046;110047;110048;110049;110050;110051;110052;110053;110054;110055;110056;110057;110058;110059;110060;110061;110062;110063;110064;110065;110066;110067;110068;110069;110070;…
110408;110590;139276;262523;415156;415254;508850;509228;510903;511205;511269;511324;511523;582852;583923;590959;591287;591385;621679;622431;624895;625155;736067;736430;871713;883396;930062;930523;971186;971477;971627;972328;972724;1306918;1306986;1306991;1348186;1348646;1348791;1439972;1482180;1545213;1556494;1556597;1719117;1719178;1925266;1926066;1939415;1942932;1943116;2049402;2376182;2384136;…	142;143;144;145	111;208;469;571	-1
CON__P04259	CON__P04259	36	1	0				1	36	1	0	12	8	14	9	13	18	10	6	19	10	18	7	28	14	34	24	12	5	8	7	10	11	11	3	0	0	0	0	0	1	0	0	1	1	1	0	1	0
CON__P04264;CON__H-INV:HIT000016045	CON__P04264	52;4	1;0	1;0				2	52	1	1	31	31	27	28	39	35	33	33	34	34	35	35	39	36	45	35	36	24	31	35	32	36	33	20	0	0	0	0	0	0	0	0	0	0	0	0	1	0
CON__P05787;P05787;P05787-2;CON__H-INV:HIT000292931;CON__Q9NSB2;CON__Q6ISB0;Q9NSB2	CON__P05787;P05787;P05787-2;CON__H-INV:HIT000292931	10;10;10;6;4;4;4	1;1;1;1;0;0;0	0;0;0;0;0;0;0	Keratin, type II cytoskeletal 8	KRT8	;sp|P05787|K2C8_HUMAN Keratin, type II cytoskeletal 8 OS=Homo sapiens OX=9606 GN=KRT8 PE=1 SV=7;sp|P05787-2|K2C8_HUMAN Isoform 2 of Keratin, type II cytoskeletal 8 OS=Homo sapiens OX=9606 GN=KRT8;	7	10	1	0	6	4	5	4	7	7	5	4	5	4	7	4	8	4	8	7	7	3	5	3	5	6	6	2	0	0	0	0	0	1	0	0	0	0	0	0	0	0
CON__P08727;P08727	CON__P08727;P08727	10;10	1;1	1;1	Keratin, type I cytoskeletal 19	KRT19	;sp|P08727|K1C19_HUMAN Keratin, type I cytoskeletal 19 OS=Homo sapiens OX=9606 GN=KRT19 PE=1 SV=4	2	10	1	1	6	2	4	4	4	3	3	3	4	5	6	4	3	2	8	5	0	2	3	2	4	3	3	2	0	1	1	1	1	1	1	1	1	1	1	1	0	0
CON__P08730-1	CON__P08730-1	8	1	1				1	8	1	1	4	2	4	3	5	2	3	2	2	4	4	2	4	2	6	3	1	3	3	2	6	4	4	1	0	0	0	0	0	0	1	0	0	0	0	0	0	0
P08779;CON__P08779;CON__P05784	P08779;CON__P08779	36;36;2	31;31;0	15;15;0	Keratin, type I cytoskeletal 16	KRT16	sp|P08779|K1C16_HUMAN Keratin, type I cytoskeletal 16 OS=Homo sapiens OX=9606 GN=KRT16 PE=1 SV=4;	3	36	31	15	13	6	7	11	7	10	4	11	17	8	12	8	9	11	32	21	7	4	4	4	6	8	8	3	9	4	4	8	4	8	3	9	16	5	9	6	6	9
CON__P12763	CON__P12763	2	2	2				1	2	2	2	0	0	0	1	0	0	0	0	0	0	0	0	0	0	0	0	0	0	0	0	0	0	0	0	0	0	0	1	0	0	0	0	0	0	0	0	0	0
P13645;CON__P13645;CON__P02535-1	P13645;CON__P13645	37;37;11	36;36;11	27;27;7	Keratin, type I cytoskeletal 10	KRT10	sp|P13645|K1C10_HUMAN Keratin, type I cytoskeletal 10 OS=Homo sapiens OX=9606 GN=KRT10 PE=1 SV=6;	3	37	36	27	22	19	19	20	26	27	19	25	19	26	23	23	28	23	31	25	21	19	20	20	24	22	20	9	21	19	18	19	25	27	19	25	19	25	23	22	28	23
CON__P13646-1	CON__P13646-1	8	2	2				1	8	2	2	2	2	3	3	4	3	3	1	5	4	3	2	3	2	5	4	3	2	1	2	6	3	3	1	0	0	0	0	0	0	1	0	1	1	0	0	0	0
CON__P13647;P13647	CON__P13647;P13647	38;38	27;27	6;6	Keratin, type II cytoskeletal 5	KRT5	;sp|P13647|K2C5_HUMAN Keratin, type II cytoskeletal 5 OS=Homo sapiens OX=9606 GN=KRT5 PE=1 SV=3	2	38	27	6	13	9	13	10	18	17	15	10	17	14	19	8	23	18	35	19	14	7	12	10	12	15	12	4	5	3	6	4	8	8	8	5	10	7	10	2	14	12
CON__P15497;P02647	CON__P15497	24;1	24;1	23;1				2	24	24	23	22	18	20	16	18	19	18	16	19	17	19	17	19	19	19	15	19	19	20	20	19	17	19	16	22	18	20	16	18	19	18	16	19	17	19	17	19	19
CON__P15636	CON__P15636	10	10	10				1	10	10	10	8	8	8	7	8	9	8	8	8	8	9	8	8	7	7	8	7	7	7	7	9	10	8	8	8	8	8	7	8	9	8	8	8	8	9	8	8	7
CON__P19012;P19012;P19012-2	CON__P19012;P19012	9;9;4	1;1;1	1;1;1	Keratin, type I cytoskeletal 15	KRT15	;sp|P19012|K1C15_HUMAN Keratin, type I cytoskeletal 15 OS=Homo sapiens OX=9606 GN=KRT15 PE=1 SV=3	3	9	1	1	5	2	4	5	4	3	2	1	3	4	4	2	2	2	7	5	2	3	2	2	6	3	3	2	0	0	0	0	0	0	0	0	0	0	0	0	0	0
CON__P34955	CON__P34955	10	10	10				1	10	10	10	7	7	8	8	6	6	5	5	6	6	5	5	5	4	5	4	6	7	6	7	6	6	7	6	7	7	8	8	6	6	5	5	6	6	5	5	5	4
CON__P35908v2;CON__P35908;P35908;CON__Q6NXH9;CON__REFSEQ:XP_932229	CON__P35908v2;CON__P35908;P35908	50;50;50;4;1	45;45;45;2;1	32;32;32;0;0	Keratin, type II cytoskeletal 2 epidermal	KRT2	;;sp|P35908|K22E_HUMAN Keratin, type II cytoskeletal 2 epidermal OS=Homo sapiens OX=9606 GN=KRT2 PE=1 SV=2	5	50	45	32	30	30	23	24	39	33	27	29	29	36	32	30	37	27	37	34	33	21	25	26	32	34	29	6	26	27	20	21	34	30	24	26	25	32	28	27	33	25
CON__P41361;P01008	CON__P41361	15;4	15;4	15;4				2	15	15	15	4	3	9	7	6	7	3	4	8	7	4	8	5	6	6	5	5	9	5	10	4	5	9	11	4	3	9	7	6	7	3	4	8	7	4	8	5	6
CON__P48668;P48668	CON__P48668;P48668	36;36	2;2	1;1	Keratin, type II cytoskeletal 6C	KRT6C	;sp|P48668|K2C6C_HUMAN Keratin, type II cytoskeletal 6C OS=Homo sapiens OX=9606 GN=KRT6C PE=1 SV=3	2	36	2	1	13	8	14	10	13	19	10	7	19	10	18	8	27	15	34	24	12	5	8	7	10	11	12	3	1	0	1	1	0	1	0	1	1	0	0	1	1	1
CON__P81644	CON__P81644	5	5	5				1	5	5	5	5	4	4	4	4	4	3	3	4	3	4	3	3	4	3	3	4	4	4	4	4	4	4	4	5	4	4	4	4	4	3	3	4	3	4	3	3	4
CON__Q04695;Q04695;CON__P19001;CON__Q9C075;CON__Q99PS0;Q9C075	CON__Q04695;Q04695	20;20;6;1;1;1	9;9;1;1;1;1	4;4;1;0;0;0	Keratin, type I cytoskeletal 17	KRT17	;sp|Q04695|K1C17_HUMAN Keratin, type I cytoskeletal 17 OS=Homo sapiens OX=9606 GN=KRT17 PE=1 SV=2	6	20	9	4	5	3	2	4	3	3	2	3	3	4	4	1	4	5	12	5	2	3	4	4	4	3	5	1	0	1	0	1	0	1	0	0	0	0	0	0	0	1
CON__Q148H6;CON__Q14532;CON__A2AB72;CON__O76015;CON__O76013;CON__Q7Z3Y9;O76013-2;O76015;O76013;Q7Z3Y9	CON__Q148H6	4;1;1;1;1;1;1;1;1;1	1;0;0;0;0;0;0;0;0;0	1;0;0;0;0;0;0;0;0;0				10	4	1	1	4	4	4	4	4	2	2	3	2	3	3	2	3	3	3	3	2	3	3	3	3	2	2	2	1	1	1	1	1	0	0	0	0	0	0	0	0	0
CON__Q1RMN8	CON__Q1RMN8	3	3	3				1	3	3	3	0	0	1	2	0	3	0	0	1	1	0	3	1	2	1	1	1	2	1	1	0	1	1	3	0	0	1	2	0	3	0	0	1	1	0	3	1	2
CON__Q2UVX4	CON__Q2UVX4	8	8	6				1	8	8	6	2	1	2	3	2	1	3	4	2	3	2	3	2	2	3	2	3	1	2	2	1	2	2	5	2	1	2	3	2	1	3	4	2	3	2	3	2	2
CON__Q2YDI2	CON__Q2YDI2	9	1	1				1	9	1	1	7	8	8	8	6	8	8	8	8	8	8	8	8	8	8	8	7	6	8	8	8	7	7	7	0	0	0	0	0	0	1	0	0	0	0	0	0	0
CON__Q32MB2;Q86Y46;CON__Q7RTS7;Q86Y46-2;Q7RTS7	CON__Q32MB2;Q86Y46;CON__Q7RTS7;Q86Y46-2;Q7RTS7	5;5;3;3;3	3;3;1;2;1	2;2;0;1;0	Keratin, type II cytoskeletal 73;Keratin, type II cytoskeletal 74	KRT73;KRT74	;sp|Q86Y46|K2C73_HUMAN Keratin, type II cytoskeletal 73 OS=Homo sapiens OX=9606 GN=KRT73 PE=1 SV=1;;sp|Q86Y46-2|K2C73_HUMAN Isoform 2 of Keratin, type II cytoskeletal 73 OS=Homo sapiens OX=9606 GN=KRT73;sp|Q7RTS7|K2C74_HUMAN Keratin, type II cytoskeletal 7	5	5	3	2	3	2	2	2	3	3	2	0	3	1	2	1	3	2	5	2	2	1	2	1	2	2	2	1	1	1	1	1	1	1	0	0	1	0	0	0	1	0
CON__Q3KUS7	CON__Q3KUS7	3	3	3				1	3	3	3	1	0	2	2	2	2	1	2	2	2	1	3	2	2	1	2	1	2	1	1	1	1	2	2	1	0	2	2	2	2	1	2	2	2	1	3	2	2
CON__Q3SZR3	CON__Q3SZR3	10	10	10				1	10	10	10	3	4	10	9	8	10	2	4	9	8	8	9	7	9	9	10	9	8	8	6	8	8	9	9	3	4	10	9	8	10	2	4	9	8	8	9	7	9
CON__Q3TTY5	CON__Q3TTY5	13	3	3				1	13	3	3	9	7	7	7	10	9	8	7	9	9	9	7	10	8	10	10	8	5	9	6	9	9	9	3	0	0	0	0	0	0	0	0	0	0	0	0	0	0
CON__Q9Z2K1;CON__Q3ZAW8	CON__Q9Z2K1;CON__Q3ZAW8	10;10	2;2	2;2			;	2	10	2	2	2	4	4	4	5	3	2	4	5	3	3	2	3	3	7	5	2	2	3	3	2	2	1	2	0	0	0	0	1	0	1	0	0	0	0	0	1	0
CON__Q3ZBD7	CON__Q3ZBD7	11	1	1				1	11	1	1	9	9	10	9	9	9	9	9	9	9	10	10	9	9	10	9	9	9	9	9	9	10	10	10	1	1	1	1	1	1	1	1	1	1	1	1	1	1
CON__Q5D862;Q5D862	CON__Q5D862;Q5D862	4;4	4;4	4;4	Filaggrin-2	FLG2	;sp|Q5D862|FILA2_HUMAN Filaggrin-2 OS=Homo sapiens OX=9606 GN=FLG2 PE=1 SV=1	2	4	4	4	0	0	0	0	0	1	0	0	0	0	0	0	3	0	1	1	0	0	0	0	0	0	0	0	0	0	0	0	0	1	0	0	0	0	0	0	3	0
CON__Q5XKE5;Q5XKE5	CON__Q5XKE5;Q5XKE5	12;12	1;1	0;0	Keratin, type II cytoskeletal 79	KRT79	;sp|Q5XKE5|K2C79_HUMAN Keratin, type II cytoskeletal 79 OS=Homo sapiens OX=9606 GN=KRT79 PE=1 SV=2	2	12	1	0	6	6	6	6	9	8	7	4	6	7	9	4	10	6	9	8	7	4	5	5	8	10	6	2	0	0	0	0	0	0	0	0	0	0	0	0	0	0
CON__Q61782	CON__Q61782	3	1	1				1	3	1	1	0	0	0	0	1	1	1	0	1	1	0	0	1	1	2	1	0	0	0	0	0	0	0	0	0	0	0	0	0	0	0	0	1	0	0	0	0	0
CON__Q6IFX2	CON__Q6IFX2	19	1	1				1	19	1	1	5	5	4	5	5	4	3	4	9	6	6	2	4	7	14	7	2	5	2	5	3	3	2	2	0	0	0	0	0	0	0	0	1	0	1	0	0	0
CON__Q8N1N4-2;CON__Q7RTT2;Q8N1N4;Q8N1N4-2	CON__Q8N1N4-2;CON__Q7RTT2;Q8N1N4;Q8N1N4-2	8;8;8;7	5;5;5;4	5;5;5;4	Keratin, type II cytoskeletal 78	KRT78	;;sp|Q8N1N4|K2C78_HUMAN Keratin, type II cytoskeletal 78 OS=Homo sapiens OX=9606 GN=KRT78 PE=1 SV=2;sp|Q8N1N4-2|K2C78_HUMAN Isoform 2 of Keratin, type II cytoskeletal 78 OS=Homo sapiens OX=9606 GN=KRT78	4	8	5	5	2	3	3	3	2	3	2	1	2	2	2	2	3	2	5	2	3	2	2	2	2	2	2	2	0	0	0	0	0	0	0	0	0	0	0	0	0	0
CON__Q7Z3Y7;Q7Z3Y7	CON__Q7Z3Y7;Q7Z3Y7	6;6	1;1	1;1	Keratin, type I cytoskeletal 28	KRT28	;sp|Q7Z3Y7|K1C28_HUMAN Keratin, type I cytoskeletal 28 OS=Homo sapiens OX=9606 GN=KRT28 PE=1 SV=2	2	6	1	1	3	3	5	4	5	2	3	3	2	4	4	3	4	3	4	5	2	3	3	3	4	3	3	2	0	0	1	1	1	0	0	0	0	0	1	1	0	0
CON__Q7Z3Y8;Q7Z3Y8	CON__Q7Z3Y8;Q7Z3Y8	6;6	2;2	2;2	Keratin, type I cytoskeletal 27	KRT27	;sp|Q7Z3Y8|K1C27_HUMAN Keratin, type I cytoskeletal 27 OS=Homo sapiens OX=9606 GN=KRT27 PE=1 SV=2	2	6	2	2	2	2	3	2	3	2	3	2	2	3	2	2	3	2	3	3	2	2	2	2	3	3	2	2	0	0	0	0	0	0	0	0	0	0	0	0	0	0
CON__Q7Z3Z0;Q7Z3Z0	CON__Q7Z3Z0;Q7Z3Z0	3;3	1;1	1;1	Keratin, type I cytoskeletal 25	KRT25	;sp|Q7Z3Z0|K1C25_HUMAN Keratin, type I cytoskeletal 25 OS=Homo sapiens OX=9606 GN=KRT25 PE=1 SV=1	2	3	1	1	2	3	2	2	2	2	2	2	2	2	2	2	2	2	2	2	2	2	2	2	2	2	2	1	0	1	0	0	0	0	0	0	0	0	0	0	0	0
CON__Q7Z794;Q7Z794	CON__Q7Z794;Q7Z794	7;7	2;2	2;2	Keratin, type II cytoskeletal 1b	KRT77	;sp|Q7Z794|K2C1B_HUMAN Keratin, type II cytoskeletal 1b OS=Homo sapiens OX=9606 GN=KRT77 PE=1 SV=3	2	7	2	2	4	2	3	2	5	3	3	2	4	3	4	2	4	3	5	4	3	1	4	1	4	4	4	1	0	0	0	0	0	0	0	0	0	0	0	0	0	0
CON__Q86YZ3;Q86YZ3	CON__Q86YZ3;Q86YZ3	6;6	6;6	6;6	Hornerin	HRNR	;sp|Q86YZ3|HORN_HUMAN Hornerin OS=Homo sapiens OX=9606 GN=HRNR PE=1 SV=2	2	6	6	6	0	0	0	0	1	1	0	0	0	1	0	1	1	2	1	0	0	1	0	0	0	0	2	0	0	0	0	0	1	1	0	0	0	1	0	1	1	2
CON__Q8BGZ7	CON__Q8BGZ7	14	1	1				1	14	1	1	7	6	7	6	8	10	6	4	9	8	10	5	11	6	12	11	7	4	7	4	8	8	8	4	0	0	0	0	0	1	0	0	0	0	0	0	0	0
CON__Q9TTE1	CON__Q9TTE1	6	5	3				1	6	5	3	6	3	3	4	3	3	3	3	3	3	4	3	3	3	3	4	3	2	2	3	4	3	3	4	5	3	3	4	3	3	3	3	3	3	4	3	3	3
CON__REFSEQ:XP_001252647	CON__REFSEQ:XP_001252647	8	2	1				1	8	2	1	4	2	3	3	3	2	2	2	4	3	4	2	3	3	2	3	4	2	2	1	4	2	2	2	1	1	1	1	1	1	1	1	1	1	1	1	1	1
CON__REFSEQ:XP_585019	CON__REFSEQ:XP_585019	5	5	5				1	5	5	5	2	3	2	1	1	1	2	1	0	2	1	2	0	0	0	1	0	0	0	1	0	1	1	0	2	3	2	1	1	1	2	1	0	2	1	2	0	0
Q13765;E9PAV3-2;E9PAV3	Q13765;E9PAV3-2;E9PAV3	9;9;9	9;9;9	8;8;8	Nascent polypeptide-associated complex subunit alpha;Nascent polypeptide-associated complex subunit alpha, muscle-specific form	NACA	sp|Q13765|NACA_HUMAN Nascent polypeptide-associated complex subunit alpha OS=Homo sapiens OX=9606 GN=NACA PE=1 SV=1;sp|E9PAV3-2|NACAM_HUMAN Isoform skNAC-2 of Nascent polypeptide-associated complex subunit alpha, muscle-specific form OS=Homo sapiens OX=960	3	9	9	8	7	7	7	7	7	7	6	7	6	7	8	7	6	7	7	7	9	8	6	5	7	6	6	7	7	7	7	7	7	7	6	7	6	7	8	7	6	7
E9PRG8	E9PRG8	6	6	6	Uncharacterized protein C11orf98	C11orf98	sp|E9PRG8|CK098_HUMAN Uncharacterized protein C11orf98 OS=Homo sapiens OX=9606 GN=C11orf98 PE=4 SV=2	1	6	6	6	6	3	4	4	3	3	3	2	4	2	5	2	5	2	6	4	3	4	5	3	5	5	6	4	6	3	4	4	3	3	3	2	4	2	5	2	5	2
G9CGD6-3;G9CGD6;G9CGD6-2;Q6P9H4	G9CGD6-3;G9CGD6;G9CGD6-2;Q6P9H4	5;5;5;5	4;4;4;4	4;4;4;4	Connector enhancer of kinase suppressor of ras 3	CNKSR3	sp|G9CGD6-3|CNIPF_HUMAN Isoform CNK3-IPCEF1-3 of CNK3/IPCEF1 fusion protein OS=Homo sapiens OX=9606 GN=CNK3/IPCEF1;sp|G9CGD6|CNIPF_HUMAN CNK3/IPCEF1 fusion protein OS=Homo sapiens OX=9606 GN=CNK3/IPCEF1 PE=1 SV=1;sp|G9CGD6-2|CNIPF_HUMAN Isoform CNK3-IPCEF1	4	5	4	4	2	2	1	1	2	2	0	2	2	0	2	1	0	2	1	0	1	1	3	1	2	1	0	1	1	1	1	1	1	1	0	2	1	0	1	0	0	1
H3BS89	H3BS89	1	1	1	Transmembrane protein 178B	TMEM178B	sp|H3BS89|T178B_HUMAN Transmembrane protein 178B OS=Homo sapiens OX=9606 GN=TMEM178B PE=2 SV=1	1	1	1	1	1	0	0	0	0	0	0	0	0	0	0	0	0	0	0	0	0	0	0	0	0	0	0	0	1	0	0	0	0	0	0	0	0	0	0	0	0	0
L0R6Q1	L0R6Q1	6	6	6		SLC35A4	sp|L0R6Q1|S35U4_HUMAN SLC35A4 upstream open reading frame protein OS=Homo sapiens OX=9606 GN=SLC35A4 PE=3 SV=1	1	6	6	6	4	4	3	3	4	4	4	4	4	3	3	4	3	3	4	2	2	4	6	5	3	3	2	4	4	4	3	3	4	4	4	4	4	3	3	4	3	3
L0R819	L0R819	7	5	5		ASNSD1	sp|L0R819|ASURF_HUMAN ASNSD1 upstream open reading frame protein OS=Homo sapiens OX=9606 GN=ASDURF PE=1 SV=1	1	7	5	5	4	4	4	4	4	4	4	3	4	4	6	3	5	4	4	4	5	3	3	5	6	3	4	4	4	3	3	4	3	3	3	2	3	3	4	2	4	3
L0R8F8	L0R8F8	4	4	4		SMCR7L	sp|L0R8F8|MIDUO_HUMAN MIEF1 upstream open reading frame protein OS=Homo sapiens OX=9606 GN=MIEF1 PE=1 SV=1	1	4	4	4	3	1	3	3	3	2	1	2	3	3	3	1	2	2	3	1	1	2	3	4	4	3	3	3	3	1	3	3	3	2	1	2	3	3	3	1	2	2
O00115-2;O00115	O00115-2;O00115	8;8	8;8	8;8	Deoxyribonuclease-2-alpha	DNASE2	sp|O00115-2|DNS2A_HUMAN Isoform 2 of Deoxyribonuclease-2-alpha OS=Homo sapiens OX=9606 GN=DNASE2;sp|O00115|DNS2A_HUMAN Deoxyribonuclease-2-alpha OS=Homo sapiens OX=9606 GN=DNASE2 PE=1 SV=2	2	8	8	8	6	3	5	4	6	4	5	6	5	5	6	4	5	5	4	7	5	6	6	5	6	6	6	4	6	3	5	4	6	4	5	6	5	5	6	4	5	5
O00116	O00116	34	34	34	Alkyldihydroxyacetonephosphate synthase, peroxisomal	AGPS	sp|O00116|ADAS_HUMAN Alkyldihydroxyacetonephosphate synthase, peroxisomal OS=Homo sapiens OX=9606 GN=AGPS PE=1 SV=1	1	34	34	34	27	29	26	26	24	29	22	25	25	24	24	28	24	24	24	22	24	24	23	27	25	24	26	27	27	29	26	26	24	29	22	25	25	24	24	28	24	24
O00124;O00124-2;O00124-3	O00124;O00124-2;O00124-3	4;3;3	4;3;3	4;3;3	UBX domain-containing protein 8	UBXN8	sp|O00124|UBXN8_HUMAN UBX domain-containing protein 8 OS=Homo sapiens OX=9606 GN=UBXN8 PE=1 SV=2;sp|O00124-2|UBXN8_HUMAN Isoform 2 of UBX domain-containing protein 8 OS=Homo sapiens OX=9606 GN=UBXN8;sp|O00124-3|UBXN8_HUMAN Isoform 3 of UBX domain-containin	3	4	4	4	1	2	0	0	0	2	1	0	1	1	0	1	2	2	2	0	1	2	1	0	0	0	0	0	1	2	0	0	0	2	1	0	1	1	0	1	2	2
O00139-2;O00139-1	O00139-2;O00139-1	39;38	1;0	1;0	Kinesin-like protein KIF2A	KIF2A	sp|O00139-2|KIF2A_HUMAN Isoform 2 of Kinesin-like protein KIF2A OS=Homo sapiens OX=9606 GN=KIF2A;sp|O00139-1|KIF2A_HUMAN Isoform 1 of Kinesin-like protein KIF2A OS=Homo sapiens OX=9606 GN=KIF2A	2	39	1	1	27	29	25	28	28	26	25	28	27	30	28	24	27	28	27	27	30	27	27	27	28	29	27	28	1	0	0	0	1	0	0	0	0	0	0	0	0	0
O00139-4;O00139;O00139-5	O00139-4;O00139;O00139-5	42;41;39	42;41;39	4;3;1	Kinesin-like protein KIF2A	KIF2A	sp|O00139-4|KIF2A_HUMAN Isoform 4 of Kinesin-like protein KIF2A OS=Homo sapiens OX=9606 GN=KIF2A;sp|O00139|KIF2A_HUMAN Kinesin-like protein KIF2A OS=Homo sapiens OX=9606 GN=KIF2A PE=1 SV=3;sp|O00139-5|KIF2A_HUMAN Isoform 5 of Kinesin-like protein KIF2A OS=	3	42	42	4	28	31	27	30	29	29	27	30	29	32	31	26	29	32	30	29	33	30	29	29	31	32	30	30	28	31	27	30	29	29	27	30	29	32	31	26	29	32
O00142-2;O00142-4;O00142;O00142-6;O00142-5;O00142-3	O00142-2;O00142-4;O00142;O00142-6;O00142-5;O00142-3	4;4;4;4;3;3	4;4;4;4;3;3	4;4;4;4;3;3	Thymidine kinase 2, mitochondrial	TK2	sp|O00142-2|KITM_HUMAN Isoform 2 of Thymidine kinase 2, mitochondrial OS=Homo sapiens OX=9606 GN=TK2;sp|O00142-4|KITM_HUMAN Isoform 4 of Thymidine kinase 2, mitochondrial OS=Homo sapiens OX=9606 GN=TK2;sp|O00142|KITM_HUMAN Thymidine kinase 2, mitochondrial	6	4	4	4	1	0	3	1	1	1	1	1	2	0	2	0	1	1	3	1	0	1	1	1	2	2	1	2	1	0	3	1	1	1	1	1	2	0	2	0	1	1
O00148;O00148-2;O00148-3	O00148;O00148-2;O00148-3	30;22;20	15;10;9	15;10;9	ATP-dependent RNA helicase DDX39A	DDX39A	sp|O00148|DX39A_HUMAN ATP-dependent RNA helicase DDX39A OS=Homo sapiens OX=9606 GN=DDX39A PE=1 SV=2;sp|O00148-2|DX39A_HUMAN Isoform 2 of ATP-dependent RNA helicase DDX39A OS=Homo sapiens OX=9606 GN=DDX39A;sp|O00148-3|DX39A_HUMAN Isoform 3 of ATP-dependent	3	30	15	15	23	23	23	24	24	26	22	23	22	22	22	24	19	22	25	23	23	20	24	23	24	24	22	24	11	11	11	12	12	13	10	9	10	10	10	10	7	9
O00151	O00151	15	15	15	PDZ and LIM domain protein 1	PDLIM1	sp|O00151|PDLI1_HUMAN PDZ and LIM domain protein 1 OS=Homo sapiens OX=9606 GN=PDLIM1 PE=1 SV=4	1	15	15	15	11	11	13	12	11	10	10	11	14	12	12	11	8	11	13	10	10	12	12	12	14	12	13	12	11	11	13	12	11	10	10	11	14	12	12	11	8	11
O00154-4;O00154-6;O00154-7;O00154;O00154-5;O00154-2;O00154-3	O00154-4;O00154-6;O00154-7;O00154;O00154-5;O00154-2;O00154-3	24;23;23;23;22;15;15	24;23;23;23;22;15;15	22;21;21;21;20;14;14	Cytosolic acyl coenzyme A thioester hydrolase	ACOT7	sp|O00154-4|BACH_HUMAN Isoform 4 of Cytosolic acyl coenzyme A thioester hydrolase OS=Homo sapiens OX=9606 GN=ACOT7;sp|O00154-6|BACH_HUMAN Isoform 6 of Cytosolic acyl coenzyme A thioester hydrolase OS=Homo sapiens OX=9606 GN=ACOT7;sp|O00154-7|BACH_HUMAN Iso	7	24	24	22	20	20	21	21	21	20	20	22	21	20	20	20	19	19	22	22	22	22	19	20	22	22	21	21	20	20	21	21	21	20	20	22	21	20	20	20	19	19
O00159-2	O00159-2	54	1	1	Unconventional myosin-Ic	MYO1C	sp|O00159-2|MYO1C_HUMAN Isoform 2 of Unconventional myosin-Ic OS=Homo sapiens OX=9606 GN=MYO1C	1	54	1	1	33	32	34	31	35	33	31	33	34	36	40	31	30	29	32	30	34	28	29	29	35	35	30	33	1	1	1	1	1	1	1	1	1	1	1	1	1	1
O00159-3;O00159	O00159-3;O00159	55;54	55;54	2;1	Unconventional myosin-Ic	MYO1C	sp|O00159-3|MYO1C_HUMAN Isoform 3 of Unconventional myosin-Ic OS=Homo sapiens OX=9606 GN=MYO1C;sp|O00159|MYO1C_HUMAN Unconventional myosin-Ic OS=Homo sapiens OX=9606 GN=MYO1C PE=1 SV=4	2	55	55	2	33	32	35	30	36	33	32	33	34	35	41	31	31	29	32	30	35	28	30	29	36	35	29	33	33	32	35	30	36	33	32	33	34	35	41	31	31	29
O00161;O00161-2	O00161;O00161-2	5;3	5;3	5;3	Synaptosomal-associated protein 23	SNAP23	sp|O00161|SNP23_HUMAN Synaptosomal-associated protein 23 OS=Homo sapiens OX=9606 GN=SNAP23 PE=1 SV=1;sp|O00161-2|SNP23_HUMAN Isoform SNAP-23b of Synaptosomal-associated protein 23 OS=Homo sapiens OX=9606 GN=SNAP23	2	5	5	5	1	0	1	1	0	1	1	0	1	1	1	0	0	0	0	0	0	1	1	1	1	1	0	0	1	0	1	1	0	1	1	0	1	1	1	0	0	0
O00165;O00165-2;O00165-5;O00165-3;O00165-4;O00165-6	O00165;O00165-2;O00165-5;O00165-3	10;10;9;8;4;3	10;10;9;8;4;3	10;10;9;8;4;3	HCLS1-associated protein X-1	HAX1	sp|O00165|HAX1_HUMAN HCLS1-associated protein X-1 OS=Homo sapiens OX=9606 GN=HAX1 PE=1 SV=2;sp|O00165-2|HAX1_HUMAN Isoform 2 of HCLS1-associated protein X-1 OS=Homo sapiens OX=9606 GN=HAX1;sp|O00165-5|HAX1_HUMAN Isoform 5 of HCLS1-associated protein X-1 OS	6	10	10	10	9	8	6	10	6	8	9	7	8	7	8	7	7	5	8	7	7	8	7	9	7	9	7	7	9	8	6	10	6	8	9	7	8	7	8	7	7	5
O00170	O00170	20	20	20	AH receptor-interacting protein	AIP	sp|O00170|AIP_HUMAN AH receptor-interacting protein OS=Homo sapiens OX=9606 GN=AIP PE=1 SV=3	1	20	20	20	14	15	16	16	14	16	15	14	18	16	18	15	13	12	18	14	13	16	15	17	14	17	14	16	14	15	16	16	14	16	15	14	18	16	18	15	13	12
O00178	O00178	24	24	24	GTP-binding protein 1	GTPBP1	sp|O00178|GTPB1_HUMAN GTP-binding protein 1 OS=Homo sapiens OX=9606 GN=GTPBP1 PE=1 SV=3	1	24	24	24	16	15	18	15	15	17	15	14	13	14	16	15	19	14	15	15	17	12	17	13	16	12	14	14	16	15	18	15	15	17	15	14	13	14	16	15	19	14
O00186	O00186	21	21	21	Syntaxin-binding protein 3	STXBP3	sp|O00186|STXB3_HUMAN Syntaxin-binding protein 3 OS=Homo sapiens OX=9606 GN=STXBP3 PE=1 SV=2	1	21	21	21	8	8	8	7	9	12	9	10	11	9	8	9	9	8	11	8	10	8	9	5	11	11	10	9	8	8	8	7	9	12	9	10	11	9	8	9	9	8
O00189	O00189	9	9	9	AP-4 complex subunit mu-1	AP4M1	sp|O00189|AP4M1_HUMAN AP-4 complex subunit mu-1 OS=Homo sapiens OX=9606 GN=AP4M1 PE=1 SV=2	1	9	9	9	0	0	0	0	0	0	0	0	0	0	0	0	4	2	5	4	3	3	2	5	4	4	2	4	0	0	0	0	0	0	0	0	0	0	0	0	4	2
O00192-2;O00192	O00192-2;O00192	27;27	27;27	27;27	Armadillo repeat protein deleted in velo-cardio-facial syndrome	ARVCF	sp|O00192-2|ARVC_HUMAN Isoform Short of Splicing regulator ARVCF OS=Homo sapiens OX=9606 GN=ARVCF;sp|O00192|ARVC_HUMAN Splicing regulator ARVCF OS=Homo sapiens OX=9606 GN=ARVCF PE=1 SV=1	2	27	27	27	15	11	14	13	14	12	13	13	13	15	13	11	12	11	15	13	16	15	15	16	16	15	18	16	15	11	14	13	14	12	13	13	13	15	13	11	12	11
O00193	O00193	8	8	8	Small acidic protein	SMAP	sp|O00193|SMAP_HUMAN Small acidic protein OS=Homo sapiens OX=9606 GN=SMAP PE=1 SV=1	1	8	8	8	5	4	4	5	5	5	4	5	5	4	4	5	5	5	6	6	4	5	6	6	6	6	6	5	5	4	4	5	5	5	4	5	5	4	4	5	5	5
O00194	O00194	14	14	11	Ras-related protein Rab-27B	RAB27B	sp|O00194|RB27B_HUMAN Ras-related protein Rab-27B OS=Homo sapiens OX=9606 GN=RAB27B PE=1 SV=4	1	14	14	11	8	7	8	7	8	8	7	8	10	8	6	8	9	6	12	8	9	10	8	8	9	8	9	9	8	7	8	7	8	8	7	8	10	8	6	8	9	6
O00203;O00203-3	O00203;O00203-3	51;49	41;39	41;39	AP-3 complex subunit beta-1	AP3B1	sp|O00203|AP3B1_HUMAN AP-3 complex subunit beta-1 OS=Homo sapiens OX=9606 GN=AP3B1 PE=1 SV=3;sp|O00203-3|AP3B1_HUMAN Isoform 2 of AP-3 complex subunit beta-1 OS=Homo sapiens OX=9606 GN=AP3B1	2	51	41	41	34	34	36	35	37	31	28	31	33	29	37	32	34	33	37	31	36	32	30	31	35	33	36	31	26	24	27	25	28	22	19	21	23	20	27	22	25	24
O00213-2;O00213;O00213-4;O00213-6;O00213-3;O00213-5	O00213-2;O00213;O00213-4;O00213-6;O00213-3;O00213-5	13;13;9;9;9;9	13;13;9;9;9;9	12;12;8;8;8;8	Amyloid beta A4 precursor protein-binding family B member 1	APBB1	sp|O00213-2|APBB1_HUMAN Isoform 2 of Amyloid beta precursor protein binding family B member 1 OS=Homo sapiens OX=9606 GN=APBB1;sp|O00213|APBB1_HUMAN Amyloid beta precursor protein binding family B member 1 OS=Homo sapiens OX=9606 GN=APBB1 PE=1 SV=2;sp|O002	6	13	13	12	5	8	6	4	6	4	8	9	8	8	6	7	5	6	8	5	5	5	4	9	6	10	7	9	5	8	6	4	6	4	8	9	8	8	6	7	5	6
O00214;O00214-2	O00214;O00214-2	9;9	9;9	9;9	Galectin-8	LGALS8	sp|O00214|LEG8_HUMAN Galectin-8 OS=Homo sapiens OX=9606 GN=LGALS8 PE=1 SV=4;sp|O00214-2|LEG8_HUMAN Isoform 2 of Galectin-8 OS=Homo sapiens OX=9606 GN=LGALS8	2	9	9	9	2	2	2	1	3	1	2	3	5	2	3	3	1	2	2	2	2	1	5	5	4	7	5	5	2	2	2	1	3	1	2	3	5	2	3	3	1	2
O00217	O00217	10	10	10	NADH dehydrogenase [ubiquinone] iron-sulfur protein 8, mitochondrial	NDUFS8	sp|O00217|NDUS8_HUMAN NADH dehydrogenase [ubiquinone] iron-sulfur protein 8, mitochondrial OS=Homo sapiens OX=9606 GN=NDUFS8 PE=1 SV=1	1	10	10	10	7	8	8	8	7	8	6	8	9	8	6	8	6	7	8	8	7	8	7	8	6	9	8	7	7	8	8	8	7	8	6	8	9	8	6	8	6	7
O00221	O00221	11	11	11	NF-kappa-B inhibitor epsilon	NFKBIE	sp|O00221|IKBE_HUMAN NF-kappa-B inhibitor epsilon OS=Homo sapiens OX=9606 GN=NFKBIE PE=1 SV=3	1	11	11	11	6	7	8	7	6	4	6	7	7	7	6	5	8	5	9	5	6	5	9	4	7	5	6	2	6	7	8	7	6	4	6	7	7	7	6	5	8	5
O00231;O00231-2	O00231;O00231-2	31;29	31;29	31;29	26S proteasome non-ATPase regulatory subunit 11	PSMD11	sp|O00231|PSD11_HUMAN 26S proteasome non-ATPase regulatory subunit 11 OS=Homo sapiens OX=9606 GN=PSMD11 PE=1 SV=3;sp|O00231-2|PSD11_HUMAN Isoform 2 of 26S proteasome non-ATPase regulatory subunit 11 OS=Homo sapiens OX=9606 GN=PSMD11	2	31	31	31	24	28	28	28	28	27	27	26	27	28	28	27	27	27	27	28	26	27	28	28	26	27	28	27	24	28	28	28	28	27	27	26	27	28	28	27	27	27
O00232;O00232-2	O00232;O00232-2	30;28	30;28	30;28	26S proteasome non-ATPase regulatory subunit 12	PSMD12	sp|O00232|PSD12_HUMAN 26S proteasome non-ATPase regulatory subunit 12 OS=Homo sapiens OX=9606 GN=PSMD12 PE=1 SV=3;sp|O00232-2|PSD12_HUMAN Isoform 2 of 26S proteasome non-ATPase regulatory subunit 12 OS=Homo sapiens OX=9606 GN=PSMD12	2	30	30	30	24	23	24	24	26	24	21	19	24	22	25	22	22	22	23	23	26	23	23	24	23	21	24	21	24	23	24	24	26	24	21	19	24	22	25	22	22	22
O00233;O00233-2;O00233-3	O00233;O00233-2	11;9;4	11;9;4	11;9;4	26S proteasome non-ATPase regulatory subunit 9	PSMD9	sp|O00233|PSMD9_HUMAN 26S proteasome non-ATPase regulatory subunit 9 OS=Homo sapiens OX=9606 GN=PSMD9 PE=1 SV=3;sp|O00233-2|PSMD9_HUMAN Isoform p27-S of 26S proteasome non-ATPase regulatory subunit 9 OS=Homo sapiens OX=9606 GN=PSMD9	3	11	11	11	10	11	9	10	8	8	9	9	9	10	10	10	8	9	9	7	11	10	9	10	9	10	9	10	10	11	9	10	8	8	9	9	9	10	10	10	8	9
O00244	O00244	10	10	10	Copper transport protein ATOX1	ATOX1	sp|O00244|ATOX1_HUMAN Copper transport protein ATOX1 OS=Homo sapiens OX=9606 GN=ATOX1 PE=1 SV=1	1	10	10	10	8	7	7	8	5	8	5	5	8	8	10	6	6	9	8	6	8	7	5	7	8	7	7	8	8	7	7	8	5	8	5	5	8	8	10	6	6	9
O00255;O00255-2;O00255-3	O00255;O00255-2;O00255-3	15;15;13	15;15;13	15;15;13	Menin	MEN1	sp|O00255|MEN1_HUMAN Menin OS=Homo sapiens OX=9606 GN=MEN1 PE=1 SV=4;sp|O00255-2|MEN1_HUMAN Isoform 2 of Menin OS=Homo sapiens OX=9606 GN=MEN1;sp|O00255-3|MEN1_HUMAN Isoform 3 of Menin OS=Homo sapiens OX=9606 GN=MEN1	3	15	15	15	7	9	7	8	8	4	6	6	9	4	8	7	7	6	9	4	5	5	6	6	10	7	9	6	7	9	7	8	8	4	6	6	9	4	8	7	7	6
O00257;O00257-3	O00257	9;3	9;3	9;3	E3 SUMO-protein ligase CBX4	CBX4	sp|O00257|CBX4_HUMAN E3 SUMO-protein ligase CBX4 OS=Homo sapiens OX=9606 GN=CBX4 PE=1 SV=3	2	9	9	9	2	0	1	1	2	1	2	0	3	2	1	1	4	1	4	1	1	3	1	1	2	1	1	3	2	0	1	1	2	1	2	0	3	2	1	1	4	1
O00258-2;O00258	O00258-2;O00258	6;6	6;6	6;6	Tail-anchored protein insertion receptor WRB	WRB	sp|O00258-2|GET1_HUMAN Isoform 2 of Guided entry of tail-anchored proteins factor 1 OS=Homo sapiens OX=9606 GN=GET1;sp|O00258|GET1_HUMAN Guided entry of tail-anchored proteins factor 1 OS=Homo sapiens OX=9606 GN=GET1 PE=1 SV=2	2	6	6	6	3	3	3	3	3	3	4	3	4	0	2	3	0	1	4	2	1	3	3	4	5	2	3	2	3	3	3	3	3	3	4	3	4	0	2	3	0	1
O00264;O00264-2	O00264;O00264-2	14;10	14;10	13;10	Membrane-associated progesterone receptor component 1	PGRMC1	sp|O00264|PGRC1_HUMAN Membrane-associated progesterone receptor component 1 OS=Homo sapiens OX=9606 GN=PGRMC1 PE=1 SV=3;sp|O00264-2|PGRC1_HUMAN Isoform 2 of Membrane-associated progesterone receptor component 1 OS=Homo sapiens OX=9606 GN=PGRMC1	2	14	14	13	12	14	13	12	12	13	12	12	12	11	10	9	13	13	12	10	11	13	14	14	12	11	11	13	12	14	13	12	12	13	12	12	12	11	10	9	13	13
O00267;O00267-2	O00267;O00267-2	52;50	52;50	52;50	Transcription elongation factor SPT5	SUPT5H	sp|O00267|SPT5H_HUMAN Transcription elongation factor SPT5 OS=Homo sapiens OX=9606 GN=SUPT5H PE=1 SV=1;sp|O00267-2|SPT5H_HUMAN Isoform 2 of Transcription elongation factor SPT5 OS=Homo sapiens OX=9606 GN=SUPT5H	2	52	52	52	36	35	37	38	36	35	40	32	39	35	36	37	38	34	36	32	34	31	40	39	37	38	40	33	36	35	37	38	36	35	40	32	39	35	36	37	38	34
O00268	O00268	25	25	24	Transcription initiation factor TFIID subunit 4	TAF4	sp|O00268|TAF4_HUMAN Transcription initiation factor TFIID subunit 4 OS=Homo sapiens OX=9606 GN=TAF4 PE=1 SV=2	1	25	25	24	13	7	13	8	11	6	7	9	13	10	10	7	9	8	13	7	5	9	11	8	12	13	9	10	13	7	13	8	11	6	7	9	13	10	10	7	9	8
O00273	O00273	27	27	9	DNA fragmentation factor subunit alpha	DFFA	sp|O00273|DFFA_HUMAN DNA fragmentation factor subunit alpha OS=Homo sapiens OX=9606 GN=DFFA PE=1 SV=1	1	27	27	9	22	20	17	19	19	18	20	18	16	18	17	18	20	19	19	18	18	22	17	19	19	17	17	19	22	20	17	19	19	18	20	18	16	18	17	18	20	19
O00273-2	O00273-2	19	1	1	DNA fragmentation factor subunit alpha	DFFA	sp|O00273-2|DFFA_HUMAN Isoform DFF35 of DNA fragmentation factor subunit alpha OS=Homo sapiens OX=9606 GN=DFFA	1	19	1	1	16	14	12	13	13	13	15	13	10	13	12	14	15	13	14	12	13	16	12	14	12	12	12	14	1	1	1	1	1	1	1	1	1	1	1	1	1	1
O00287	O00287	5	5	5	Regulatory factor X-associated protein	RFXAP	sp|O00287|RFXAP_HUMAN Regulatory factor X-associated protein OS=Homo sapiens OX=9606 GN=RFXAP PE=1 SV=1	1	5	5	5	1	2	1	1	2	1	0	1	2	2	2	1	2	1	2	1	1	0	1	0	1	1	2	1	1	2	1	1	2	1	0	1	2	2	2	1	2	1
O00291-4;O00291	O00291-4;O00291	43;43	40;40	2;2	Huntingtin-interacting protein 1	HIP1	sp|O00291-4|HIP1_HUMAN Isoform 4 of Huntingtin-interacting protein 1 OS=Homo sapiens OX=9606 GN=HIP1;sp|O00291|HIP1_HUMAN Huntingtin-interacting protein 1 OS=Homo sapiens OX=9606 GN=HIP1 PE=1 SV=5	2	43	40	2	28	28	30	26	25	23	26	24	29	26	27	23	27	24	28	27	26	26	30	26	27	29	26	26	26	27	28	24	23	22	24	23	27	23	25	21	25	23
O00291-3	O00291-3	41	1	1	Huntingtin-interacting protein 1	HIP1	sp|O00291-3|HIP1_HUMAN Isoform 3 of Huntingtin-interacting protein 1 OS=Homo sapiens OX=9606 GN=HIP1	1	41	1	1	27	28	30	26	25	22	26	23	29	25	27	22	26	24	27	26	26	24	29	25	26	29	25	26	0	0	0	0	0	0	0	0	0	0	0	0	0	0
O00299	O00299	20	20	20	Chloride intracellular channel protein 1	CLIC1	sp|O00299|CLIC1_HUMAN Chloride intracellular channel protein 1 OS=Homo sapiens OX=9606 GN=CLIC1 PE=1 SV=4	1	20	20	20	17	17	16	17	17	17	17	16	17	16	17	17	17	17	16	17	18	16	16	17	16	17	17	17	17	17	16	17	17	17	17	16	17	16	17	17	17	17
O00303	O00303	18	18	18	Eukaryotic translation initiation factor 3 subunit F	EIF3F	sp|O00303|EIF3F_HUMAN Eukaryotic translation initiation factor 3 subunit F OS=Homo sapiens OX=9606 GN=EIF3F PE=1 SV=1	1	18	18	18	17	16	15	17	18	17	15	17	16	17	15	17	16	17	17	17	16	15	16	17	18	18	15	17	17	16	15	17	18	17	15	17	16	17	15	17	16	17
O00305-4;O00305-2;O00305-3;O00305	O00305-4;O00305-2;O00305-3;O00305	4;4;4;4	1;1;1;1	1;1;1;1	Voltage-dependent L-type calcium channel subunit beta-4	CACNB4	sp|O00305-4|CACB4_HUMAN Isoform 4 of Voltage-dependent L-type calcium channel subunit beta-4 OS=Homo sapiens OX=9606 GN=CACNB4;sp|O00305-2|CACB4_HUMAN Isoform 2 of Voltage-dependent L-type calcium channel subunit beta-4 OS=Homo sapiens OX=9606 GN=CACNB4;sp	4	4	1	1	0	0	1	0	0	0	1	1	1	0	1	1	1	1	1	0	1	1	2	0	2	1	2	1	0	0	0	0	0	0	0	0	0	0	0	0	0	0
O00308;O00308-2;O00308-3;O00308-4	O00308;O00308-2;O00308-3	14;13;8;4	13;12;7;4	12;11;6;4	NEDD4-like E3 ubiquitin-protein ligase WWP2	WWP2	sp|O00308|WWP2_HUMAN NEDD4-like E3 ubiquitin-protein ligase WWP2 OS=Homo sapiens OX=9606 GN=WWP2 PE=1 SV=2;sp|O00308-2|WWP2_HUMAN Isoform 2 of NEDD4-like E3 ubiquitin-protein ligase WWP2 OS=Homo sapiens OX=9606 GN=WWP2;sp|O00308-3|WWP2_HUMAN Isoform 3 of N	4	14	13	12	6	2	3	3	4	1	3	5	5	3	2	3	3	1	4	2	1	3	5	5	4	4	2	3	5	1	2	2	3	1	2	4	5	3	2	2	3	1
O00311	O00311	4	4	4	Cell division cycle 7-related protein kinase	CDC7	sp|O00311|CDC7_HUMAN Cell division cycle 7-related protein kinase OS=Homo sapiens OX=9606 GN=CDC7 PE=1 SV=1	1	4	4	4	2	1	1	2	1	1	0	2	0	1	2	0	2	1	2	1	1	1	2	1	1	1	1	0	2	1	1	2	1	1	0	2	0	1	2	0	2	1
O00330;O00330-3;O00330-2	O00330;O00330-3	21;21;10	21;21;10	21;21;10	Pyruvate dehydrogenase protein X component, mitochondrial	PDHX	sp|O00330|ODPX_HUMAN Pyruvate dehydrogenase protein X component, mitochondrial OS=Homo sapiens OX=9606 GN=PDHX PE=1 SV=3;sp|O00330-3|ODPX_HUMAN Isoform 3 of Pyruvate dehydrogenase protein X component, mitochondrial OS=Homo sapiens OX=9606 GN=PDHX	3	21	21	21	14	12	14	14	14	10	18	17	14	14	13	13	13	9	16	13	12	12	15	12	13	16	12	11	14	12	14	14	14	10	18	17	14	14	13	13	13	9
O00391;O00391-2	O00391;O00391-2	12;11	12;11	12;11	Sulfhydryl oxidase 1	QSOX1	sp|O00391|QSOX1_HUMAN Sulfhydryl oxidase 1 OS=Homo sapiens OX=9606 GN=QSOX1 PE=1 SV=3;sp|O00391-2|QSOX1_HUMAN Isoform 2 of Sulfhydryl oxidase 1 OS=Homo sapiens OX=9606 GN=QSOX1	2	12	12	12	3	3	5	4	6	5	3	2	4	2	3	4	5	2	4	5	3	5	4	1	4	5	3	1	3	3	5	4	6	5	3	2	4	2	3	4	5	2
O00399	O00399	4	4	4	Dynactin subunit 6	DCTN6	sp|O00399|DCTN6_HUMAN Dynactin subunit 6 OS=Homo sapiens OX=9606 GN=DCTN6 PE=1 SV=1	1	4	4	4	3	2	4	3	4	4	3	4	4	4	4	4	3	4	4	4	4	4	3	4	4	4	4	3	3	2	4	3	4	4	3	4	4	4	4	4	3	4
O00400	O00400	11	11	11	Acetyl-coenzyme A transporter 1	SLC33A1	sp|O00400|ACATN_HUMAN Acetyl-coenzyme A transporter 1 OS=Homo sapiens OX=9606 GN=SLC33A1 PE=1 SV=1	1	11	11	11	6	8	5	6	7	5	8	7	8	8	8	5	6	8	7	6	5	6	7	7	8	5	7	6	6	8	5	6	7	5	8	7	8	8	8	5	6	8
O00401	O00401	22	22	22	Neural Wiskott-Aldrich syndrome protein	WASL	sp|O00401|WASL_HUMAN Actin nucleation-promoting factor WASL OS=Homo sapiens OX=9606 GN=WASL PE=1 SV=2	1	22	22	22	12	15	13	12	13	14	13	13	12	15	16	15	14	15	14	14	13	16	16	13	16	14	16	16	12	15	13	12	13	14	13	13	12	15	16	15	14	15
O00410;O00410-3	O00410;O00410-3	60;58	60;58	7;5	Importin-5	IPO5	sp|O00410|IPO5_HUMAN Importin-5 OS=Homo sapiens OX=9606 GN=IPO5 PE=1 SV=4;sp|O00410-3|IPO5_HUMAN Isoform 3 of Importin-5 OS=Homo sapiens OX=9606 GN=IPO5	2	60	60	7	52	51	46	48	51	49	49	50	50	50	52	51	52	48	47	48	48	48	51	51	54	50	52	49	52	51	46	48	51	49	49	50	50	50	52	51	52	48
1720;1721;1722;1723;1724;1725;1726;1727;1728;1729;1730;1731;1732;1733;1734;1735;1736;1737;1738;1739;1740;1741;1742;1743;1744;1745;1746;1747;1748;1749;1750;1751;1752;1753;1754;1755;1756;1757;1758;1759;1760;1761;1762;1763;1764;1765;1766;1767;1768;1769;1770;1771;1772;1773;1774;1775;1776;1777;1778;1779;1780;1781;1782;1783;1784;1785;1786;1787;1788;1789;1790;1791;1792;1793;1794;1795;1796;1797;1798;1799…	1793;1840;209343;229401;408588;531160;927444;1001016;1039379;1052338;1080059;1210465;1440649;1448835;1468380;1538355;1548327;1867142;1873804;1900589;1909593;2062308;2062369;2265783;2372740;2380469;2450086;2713740;2737964;2795734;2934247;2935661;2986811;3095051;3268277;3356910;3467749;3557214;3557229;3587780;3664944;3718213;3729679;3818155;3818189;3935657;3953271;4060542;4132990;4142910;4243411;43…	313;314;315;316;317;318;319;320;321;322;323;324;325;326;327;328;329;330;331;332;333;334;335;336	95;99;105;176;274;293;346;364;366;426;450;493;574;581;627;631;648;651;684;727;770;780;910;1047	-1;-1
O00410-2	O00410-2	54	1	1	Importin-5	IPO5	sp|O00410-2|IPO5_HUMAN Isoform 2 of Importin-5 OS=Homo sapiens OX=9606 GN=IPO5	1	54	1	1	46	47	42	44	47	45	43	46	45	45	46	46	47	44	42	44	43	43	45	46	48	45	47	45	0	1	0	1	1	1	0	1	1	1	0	1	1	1
O00411	O00411	35	35	35	DNA-directed RNA polymerase, mitochondrial	POLRMT	sp|O00411|RPOM_HUMAN DNA-directed RNA polymerase, mitochondrial OS=Homo sapiens OX=9606 GN=POLRMT PE=1 SV=2	1	35	35	35	16	15	16	16	15	16	14	13	19	14	18	14	18	14	18	13	18	11	18	15	18	20	15	14	16	15	16	16	15	16	14	13	19	14	18	14	18	14
O00422-2;O00422	O00422-2;O00422	17;16	17;16	17;16	Histone deacetylase complex subunit SAP18	SAP18	sp|O00422-2|SAP18_HUMAN Isoform 2 of Histone deacetylase complex subunit SAP18 OS=Homo sapiens OX=9606 GN=SAP18;sp|O00422|SAP18_HUMAN Histone deacetylase complex subunit SAP18 OS=Homo sapiens OX=9606 GN=SAP18 PE=1 SV=1	2	17	17	17	9	11	11	11	10	11	10	10	11	10	10	11	8	11	12	11	7	9	13	14	13	9	11	12	9	11	11	11	10	11	10	10	11	10	10	11	8	11
O00423;O00423-3	O00423;O00423-3	29;29	29;29	28;28	Echinoderm microtubule-associated protein-like 1	EML1	sp|O00423|EMAL1_HUMAN Echinoderm microtubule-associated protein-like 1 OS=Homo sapiens OX=9606 GN=EML1 PE=1 SV=3;sp|O00423-3|EMAL1_HUMAN Isoform 3 of Echinoderm microtubule-associated protein-like 1 OS=Homo sapiens OX=9606 GN=EML1	2	29	29	28	20	16	19	19	16	16	20	16	16	17	14	16	15	14	16	14	13	15	18	13	14	13	15	16	20	16	19	19	16	16	20	16	16	17	14	16	15	14
O00425;O00425-2;Q9NZI8;Q9NZI8-2	O00425	37;15;3;2	37;15;3;2	34;12;2;1	Insulin-like growth factor 2 mRNA-binding protein 3	IGF2BP3	sp|O00425|IF2B3_HUMAN Insulin-like growth factor 2 mRNA-binding protein 3 OS=Homo sapiens OX=9606 GN=IGF2BP3 PE=1 SV=2	4	37	37	34	26	27	27	27	27	26	24	27	26	28	28	27	25	26	29	24	28	28	28	26	27	28	27	29	26	27	27	27	27	26	24	27	26	28	28	27	25	26
O00429;O00429-3;O00429-5;O00429-7	O00429;O00429-3;O00429-5;O00429-7	54;53;52;36	54;53;52;36	0;0;0;0	Dynamin-1-like protein	DNM1L	sp|O00429|DNM1L_HUMAN Dynamin-1-like protein OS=Homo sapiens OX=9606 GN=DNM1L PE=1 SV=2;sp|O00429-3|DNM1L_HUMAN Isoform 2 of Dynamin-1-like protein OS=Homo sapiens OX=9606 GN=DNM1L;sp|O00429-5|DNM1L_HUMAN Isoform 5 of Dynamin-1-like protein OS=Homo sapiens	4	54	54	0	42	44	41	43	41	45	43	43	47	42	43	43	41	44	42	41	41	44	42	40	41	45	38	44	42	44	41	43	41	45	43	43	47	42	43	43	41	44
O00429-2;O00429-4	O00429-2;O00429-4	54;53	1;1	0;0	Dynamin-1-like protein	DNM1L	sp|O00429-2|DNM1L_HUMAN Isoform 4 of Dynamin-1-like protein OS=Homo sapiens OX=9606 GN=DNM1L;sp|O00429-4|DNM1L_HUMAN Isoform 3 of Dynamin-1-like protein OS=Homo sapiens OX=9606 GN=DNM1L	2	54	1	0	42	44	41	43	41	45	43	43	47	42	43	43	41	44	42	41	41	44	42	40	41	45	38	44	1	1	1	1	1	1	1	1	1	1	1	1	1	1
O00429-6	O00429-6	54	1	0	Dynamin-1-like protein	DNM1L	sp|O00429-6|DNM1L_HUMAN Isoform 6 of Dynamin-1-like protein OS=Homo sapiens OX=9606 GN=DNM1L	1	54	1	0	41	43	40	42	40	44	42	42	46	41	42	42	40	43	41	40	40	43	41	39	40	44	37	43	0	0	0	0	0	0	0	0	0	0	0	0	0	0
O00442;O00442-2	O00442;O00442-2	20;20	20;20	20;20	RNA 3-terminal phosphate cyclase	RTCA	sp|O00442|RTCA_HUMAN RNA 3-terminal phosphate cyclase OS=Homo sapiens OX=9606 GN=RTCA PE=1 SV=1;sp|O00442-2|RTCA_HUMAN Isoform 2 of RNA 3-terminal phosphate cyclase OS=Homo sapiens OX=9606 GN=RTCA	2	20	20	20	11	14	13	11	12	12	14	11	14	13	14	12	11	10	14	10	12	10	13	12	14	11	10	8	11	14	13	11	12	12	14	11	14	13	14	12	11	10
O00443;O00443-2	O00443	63;20	63;20	63;20	Phosphatidylinositol 4-phosphate 3-kinase C2 domain-containing subunit alpha	PIK3C2A	sp|O00443|P3C2A_HUMAN Phosphatidylinositol 4-phosphate 3-kinase C2 domain-containing subunit alpha OS=Homo sapiens OX=9606 GN=PIK3C2A PE=1 SV=2	2	63	63	63	33	28	28	29	30	23	25	27	28	18	29	23	30	25	28	23	23	23	28	26	30	32	24	21	33	28	28	29	30	23	25	27	28	18	29	23	30	25
O00445;O00445-2	O00445;O00445-2	19;14	15;10	15;10	Synaptotagmin-5	SYT5	sp|O00445|SYT5_HUMAN Synaptotagmin-5 OS=Homo sapiens OX=9606 GN=SYT5 PE=1 SV=2;sp|O00445-2|SYT5_HUMAN Isoform 2 of Synaptotagmin-5 OS=Homo sapiens OX=9606 GN=SYT5	2	19	15	15	10	11	11	13	9	10	10	6	10	7	9	9	10	7	11	8	7	9	9	5	7	9	3	11	8	7	8	9	6	7	7	4	7	5	5	6	7	5
O00458;O00458-2	O00458;O00458-2	9;8	9;8	9;8	Interferon-related developmental regulator 1	IFRD1	sp|O00458|IFRD1_HUMAN Interferon-related developmental regulator 1 OS=Homo sapiens OX=9606 GN=IFRD1 PE=1 SV=4;sp|O00458-2|IFRD1_HUMAN Isoform 2 of Interferon-related developmental regulator 1 OS=Homo sapiens OX=9606 GN=IFRD1	2	9	9	9	4	3	7	4	3	5	2	3	2	0	1	1	4	5	5	1	4	5	1	1	2	2	1	2	4	3	7	4	3	5	2	3	2	0	1	1	4	5
O00459	O00459	18	18	18	Phosphatidylinositol 3-kinase regulatory subunit beta	PIK3R2	sp|O00459|P85B_HUMAN Phosphatidylinositol 3-kinase regulatory subunit beta OS=Homo sapiens OX=9606 GN=PIK3R2 PE=1 SV=2	1	18	18	18	3	6	6	5	6	7	4	5	5	7	7	2	1	4	7	3	6	4	8	3	7	7	8	6	3	6	6	5	6	7	4	5	5	7	7	2	1	4
O00461	O00461	28	28	28	Golgi integral membrane protein 4	GOLIM4	sp|O00461|GOLI4_HUMAN Golgi integral membrane protein 4 OS=Homo sapiens OX=9606 GN=GOLIM4 PE=1 SV=1	1	28	28	28	18	19	18	16	20	18	16	18	17	17	18	17	19	18	23	16	15	19	19	18	16	17	19	16	18	19	18	16	20	18	16	18	17	17	18	17	19	18
O00462	O00462	23	22	22	Beta-mannosidase	MANBA	sp|O00462|MANBA_HUMAN Beta-mannosidase OS=Homo sapiens OX=9606 GN=MANBA PE=1 SV=3	1	23	22	22	6	7	5	7	5	4	11	8	11	10	11	8	10	1	9	9	8	5	7	8	11	11	11	8	5	6	4	6	4	3	10	7	10	9	10	7	9	0
O00463;O00463-2;O00463-3	O00463;O00463-2;O00463-3	14;13;11	14;13;11	13;12;10	TNF receptor-associated factor 5	TRAF5	sp|O00463|TRAF5_HUMAN TNF receptor-associated factor 5 OS=Homo sapiens OX=9606 GN=TRAF5 PE=1 SV=2;sp|O00463-2|TRAF5_HUMAN Isoform 2 of TNF receptor-associated factor 5 OS=Homo sapiens OX=9606 GN=TRAF5;sp|O00463-3|TRAF5_HUMAN Isoform 3 of TNF receptor-assoc	3	14	14	13	3	2	3	3	3	0	4	5	5	2	4	1	4	4	5	3	1	2	7	5	5	4	5	2	3	2	3	3	3	0	4	5	5	2	4	1	4	4
O00468-3;O00468-5;O00468-4;O00468;O00468-2	O00468-3;O00468-5;O00468-4;O00468;O00468-2	59;58;58;58;53	59;58;58;58;53	1;1;1;1;1	Agrin;Agrin N-terminal 110 kDa subunit;Agrin C-terminal 110 kDa subunit;Agrin C-terminal 90 kDa fragment;Agrin C-terminal 22 kDa fragment	AGRN	sp|O00468-3|AGRIN_HUMAN Isoform 3 of Agrin OS=Homo sapiens OX=9606 GN=AGRN;sp|O00468-5|AGRIN_HUMAN Isoform 5 of Agrin OS=Homo sapiens OX=9606 GN=AGRN;sp|O00468-4|AGRIN_HUMAN Isoform 4 of Agrin OS=Homo sapiens OX=9606 GN=AGRN;sp|O00468|AGRIN_HUMAN Agrin OS=	5	59	59	1	36	30	32	35	33	33	27	33	35	32	32	34	37	32	39	31	41	32	32	28	36	32	27	32	36	30	32	35	33	33	27	33	35	32	32	34	37	32
O00468-6;O00468-7	O00468-6;O00468-7	59;58	1;1	1;1	Agrin;Agrin N-terminal 110 kDa subunit;Agrin C-terminal 110 kDa subunit;Agrin C-terminal 90 kDa fragment;Agrin C-terminal 22 kDa fragment	AGRN	sp|O00468-6|AGRIN_HUMAN Isoform 6 of Agrin OS=Homo sapiens OX=9606 GN=AGRN;sp|O00468-7|AGRIN_HUMAN Isoform 7 of Agrin OS=Homo sapiens OX=9606 GN=AGRN	2	59	1	1	35	30	32	34	32	33	27	32	34	31	32	33	37	32	39	30	41	32	32	27	35	32	26	32	0	1	1	0	0	1	0	0	0	0	1	0	1	1
O00470;O00470-2;Q99687-3;Q99687;A6NDR6;A8K0S8	O00470;O00470-2	12;11;4;4;3;2	4;3;0;0;0;0	4;3;0;0;0;0	Homeobox protein Meis1	MEIS1	sp|O00470|MEIS1_HUMAN Homeobox protein Meis1 OS=Homo sapiens OX=9606 GN=MEIS1 PE=1 SV=1;sp|O00470-2|MEIS1_HUMAN Isoform 2 of Homeobox protein Meis1 OS=Homo sapiens OX=9606 GN=MEIS1	6	12	4	4	8	8	8	10	8	9	9	8	8	8	7	8	7	8	7	7	5	7	7	8	8	9	7	8	1	2	1	2	1	2	2	2	1	2	1	1	0	1
O00471	O00471	42	41	41	Exocyst complex component 5	EXOC5	sp|O00471|EXOC5_HUMAN Exocyst complex component 5 OS=Homo sapiens OX=9606 GN=EXOC5 PE=1 SV=1	1	42	41	41	28	24	29	28	24	21	26	25	27	24	28	21	26	21	32	26	30	22	30	21	30	30	28	21	28	24	29	28	24	21	26	24	27	24	28	21	26	21
O00479	O00479	6	5	5	High mobility group nucleosome-binding domain-containing protein 4	HMGN4	sp|O00479|HMGN4_HUMAN High mobility group nucleosome-binding domain-containing protein 4 OS=Homo sapiens OX=9606 GN=HMGN4 PE=1 SV=3	1	6	5	5	3	4	4	4	3	4	4	4	3	3	3	3	3	5	4	4	1	2	3	4	3	3	2	2	3	3	3	4	3	3	4	4	3	3	3	3	3	4
O00483	O00483	5	5	5	Cytochrome c oxidase subunit NDUFA4	NDUFA4	sp|O00483|NDUA4_HUMAN Cytochrome c oxidase subunit NDUFA4 OS=Homo sapiens OX=9606 GN=NDUFA4 PE=1 SV=1	1	5	5	5	4	4	4	5	4	4	5	4	4	5	4	4	4	4	4	4	4	3	5	4	4	4	5	4	4	4	4	5	4	4	5	4	4	5	4	4	4	4
O00487	O00487	16	16	16	26S proteasome non-ATPase regulatory subunit 14	PSMD14	sp|O00487|PSDE_HUMAN 26S proteasome non-ATPase regulatory subunit 14 OS=Homo sapiens OX=9606 GN=PSMD14 PE=1 SV=1	1	16	16	16	11	12	12	14	12	13	11	13	11	13	12	13	12	14	12	10	11	13	11	12	11	10	13	12	11	12	12	14	12	13	11	13	11	13	12	13	12	14
O00488	O00488	3	3	3	Zinc finger protein 593	ZNF593	sp|O00488|ZN593_HUMAN Zinc finger protein 593 OS=Homo sapiens OX=9606 GN=ZNF593 PE=1 SV=2	1	3	3	3	1	1	2	2	2	3	2	2	2	3	3	2	1	1	2	2	2	2	3	2	2	3	2	2	1	1	2	2	2	3	2	2	2	3	3	2	1	1
O00499;O00499-3;O00499-5;O00499-6;O00499-2;O00499-9;O00499-7;O00499-4;P49418-2;P49418	O00499;O00499-3;O00499-5;O00499-6;O00499-2;O00499-9;O00499-7;O00499-4	26;25;25;21;21;20;20;20;1;1	26;25;25;21;21;20;20;20;1;1	6;6;6;1;1;1;1;1;0;0	Myc box-dependent-interacting protein 1	BIN1	sp|O00499|BIN1_HUMAN Myc box-dependent-interacting protein 1 OS=Homo sapiens OX=9606 GN=BIN1 PE=1 SV=1;sp|O00499-3|BIN1_HUMAN Isoform IIC1 of Myc box-dependent-interacting protein 1 OS=Homo sapiens OX=9606 GN=BIN1;sp|O00499-5|BIN1_HUMAN Isoform IID of Myc	10	26	26	6	15	16	15	16	15	16	13	15	16	16	17	12	15	16	17	13	11	13	12	10	11	14	13	12	15	16	15	16	15	16	13	15	16	16	17	12	15	16
O00499-11;O00499-10;O00499-8	O00499-11;O00499-10;O00499-8	21;20;20	1;1;1	1;1;1	Myc box-dependent-interacting protein 1	BIN1	sp|O00499-11|BIN1_HUMAN Isoform BIN1+12A of Myc box-dependent-interacting protein 1 OS=Homo sapiens OX=9606 GN=BIN1;sp|O00499-10|BIN1_HUMAN Isoform BIN1-13 of Myc box-dependent-interacting protein 1 OS=Homo sapiens OX=9606 GN=BIN1;sp|O00499-8|BIN1_HUMAN Is	3	21	1	1	11	14	13	12	12	13	11	13	13	12	13	10	13	13	15	12	7	11	11	9	10	12	11	9	0	0	1	0	0	0	0	0	0	0	0	0	0	0
O00505	O00505	24	24	14	Importin subunit alpha-4	KPNA3	sp|O00505|IMA4_HUMAN Importin subunit alpha-4 OS=Homo sapiens OX=9606 GN=KPNA3 PE=1 SV=2	1	24	24	14	15	16	13	15	16	18	15	16	17	17	19	17	17	17	18	15	16	20	16	18	16	15	19	14	15	16	13	15	16	18	15	16	17	17	19	17	17	17
O00506;O00506-3;O00506-2	O00506;O00506-3;O00506-2	10;9;9	5;4;4	5;4;4	Serine/threonine-protein kinase 25	STK25	sp|O00506|STK25_HUMAN Serine/threonine-protein kinase 25 OS=Homo sapiens OX=9606 GN=STK25 PE=1 SV=1;sp|O00506-3|STK25_HUMAN Isoform 3 of Serine/threonine-protein kinase 25 OS=Homo sapiens OX=9606 GN=STK25;sp|O00506-2|STK25_HUMAN Isoform 2 of Serine/threoni	3	10	5	5	6	5	3	6	5	5	5	5	5	4	5	6	5	6	5	4	4	6	8	5	6	5	4	8	2	1	0	2	2	1	1	1	1	1	1	2	1	2
O00507;O00507-2	O00507;O00507-2	46;41	3;2	3;2	Probable ubiquitin carboxyl-terminal hydrolase FAF-Y	USP9Y	sp|O00507|USP9Y_HUMAN Probable ubiquitin carboxyl-terminal hydrolase FAF-Y OS=Homo sapiens OX=9606 GN=USP9Y PE=2 SV=2;sp|O00507-2|USP9Y_HUMAN Isoform Short of Probable ubiquitin carboxyl-terminal hydrolase FAF-Y OS=Homo sapiens OX=9606 GN=USP9Y	2	46	3	3	32	32	30	30	32	29	29	29	29	26	34	28	29	28	32	27	28	22	33	27	26	30	34	26	0	1	1	1	0	0	0	0	0	0	0	0	0	0
O00512	O00512	15	15	15	B-cell CLL/lymphoma 9 protein	BCL9	sp|O00512|BCL9_HUMAN B-cell CLL/lymphoma 9 protein OS=Homo sapiens OX=9606 GN=BCL9 PE=1 SV=4	1	15	15	15	3	2	4	5	6	3	4	5	3	7	4	2	3	5	2	4	5	7	3	3	4	5	6	5	3	2	4	5	6	3	4	5	3	7	4	2	3	5
O00519	O00519	6	6	6	Fatty-acid amide hydrolase 1	FAAH	sp|O00519|FAAH1_HUMAN Fatty-acid amide hydrolase 1 OS=Homo sapiens OX=9606 GN=FAAH PE=1 SV=2	1	6	6	6	3	2	4	3	2	2	4	2	3	1	0	3	2	0	2	1	2	1	1	1	0	2	1	1	3	2	4	3	2	2	4	2	3	1	0	3	2	0
O00522;O00522-3;O00522-2	O00522;O00522-3;O00522-2	25;22;19	25;22;19	25;22;19	Krev interaction trapped protein 1	KRIT1	sp|O00522|KRIT1_HUMAN Krev interaction trapped protein 1 OS=Homo sapiens OX=9606 GN=KRIT1 PE=1 SV=2;sp|O00522-3|KRIT1_HUMAN Isoform 3 of Krev interaction trapped protein 1 OS=Homo sapiens OX=9606 GN=KRIT1;sp|O00522-2|KRIT1_HUMAN Isoform 2 of Krev interacti	3	25	25	25	18	13	10	8	9	9	12	12	12	7	10	9	13	10	13	9	9	12	17	13	11	11	9	11	18	13	10	8	9	9	12	12	12	7	10	9	13	10
O00526	O00526	1	1	1	Uroplakin-2	UPK2	sp|O00526|UPK2_HUMAN Uroplakin-2 OS=Homo sapiens OX=9606 GN=UPK2 PE=1 SV=2	1	1	1	1	1	0	0	1	0	0	1	1	0	0	0	0	1	0	0	1	0	1	1	1	0	1	0	0	1	0	0	1	0	0	1	1	0	0	0	0	1	0
O00541;O00541-2	O00541;O00541-2	26;25	26;25	26;25	Pescadillo homolog	PES1	sp|O00541|PESC_HUMAN Pescadillo homolog OS=Homo sapiens OX=9606 GN=PES1 PE=1 SV=1;sp|O00541-2|PESC_HUMAN Isoform 2 of Pescadillo homolog OS=Homo sapiens OX=9606 GN=PES1	2	26	26	26	18	20	18	18	18	20	13	18	18	16	16	19	15	19	18	19	20	18	15	19	17	18	17	19	18	20	18	18	18	20	13	18	18	16	16	19	15	19
O00559;O00559-2	O00559;O00559-2	2;2	2;2	2;2	Receptor-binding cancer antigen expressed on SiSo cells	EBAG9	sp|O00559|RCAS1_HUMAN Receptor-binding cancer antigen expressed on SiSo cells OS=Homo sapiens OX=9606 GN=EBAG9 PE=1 SV=1;sp|O00559-2|RCAS1_HUMAN Isoform 2 of Receptor-binding cancer antigen expressed on SiSo cells OS=Homo sapiens OX=9606 GN=EBAG9	2	2	2	2	1	1	2	2	1	1	2	2	2	2	1	1	1	1	1	0	1	0	2	1	2	2	1	0	1	1	2	2	1	1	2	2	2	2	1	1	1	1
O00560;O00560-3;O00560-2	O00560;O00560-3;O00560-2	13;11;11	13;11;11	13;11;11	Syntenin-1	SDCBP	sp|O00560|SDCB1_HUMAN Syntenin-1 OS=Homo sapiens OX=9606 GN=SDCBP PE=1 SV=1;sp|O00560-3|SDCB1_HUMAN Isoform 3 of Syntenin-1 OS=Homo sapiens OX=9606 GN=SDCBP;sp|O00560-2|SDCB1_HUMAN Isoform 2 of Syntenin-1 OS=Homo sapiens OX=9606 GN=SDCBP	3	13	13	13	12	11	10	10	11	8	10	11	12	11	10	11	11	11	10	10	11	11	12	12	11	10	11	10	12	11	10	10	11	8	10	11	12	11	10	11	11	11
O00562-2;O00562	O00562-2;O00562	9;9	9;9	9;9	Membrane-associated phosphatidylinositol transfer protein 1	PITPNM1	sp|O00562-2|PITM1_HUMAN Isoform 2 of Membrane-associated phosphatidylinositol transfer protein 1 OS=Homo sapiens OX=9606 GN=PITPNM1;sp|O00562|PITM1_HUMAN Membrane-associated phosphatidylinositol transfer protein 1 OS=Homo sapiens OX=9606 GN=PITPNM1 PE=1 SV	2	9	9	9	2	2	1	3	1	1	2	1	2	4	2	3	1	1	2	2	4	1	2	2	4	3	3	1	2	2	1	3	1	1	2	1	2	4	2	3	1	1
O00566	O00566	17	17	17	U3 small nucleolar ribonucleoprotein protein MPP10	MPHOSPH10	sp|O00566|MPP10_HUMAN U3 small nucleolar ribonucleoprotein protein MPP10 OS=Homo sapiens OX=9606 GN=MPHOSPH10 PE=1 SV=2	1	17	17	17	9	12	12	10	12	13	12	10	14	9	11	12	10	10	13	12	12	9	12	12	13	12	11	13	9	12	12	10	12	13	12	10	14	9	11	12	10	10
O00567	O00567	44	44	44	Nucleolar protein 56	NOP56	sp|O00567|NOP56_HUMAN Nucleolar protein 56 OS=Homo sapiens OX=9606 GN=NOP56 PE=1 SV=4	1	44	44	44	33	30	33	31	29	33	28	28	31	31	32	29	30	31	31	32	35	27	30	32	32	35	30	28	33	30	33	31	29	33	28	28	31	31	32	29	30	31
O00571;O00571-2;O15523-3;Q9NQI0-3;Q9NQI0-2;Q9NQI0-4;Q9NQI0	O00571;O00571-2	53;52;11;2;2;2;2	53;52;11;2;2;2;2	19;18;0;0;0;0;0	ATP-dependent RNA helicase DDX3X	DDX3X	sp|O00571|DDX3X_HUMAN ATP-dependent RNA helicase DDX3X OS=Homo sapiens OX=9606 GN=DDX3X PE=1 SV=3;sp|O00571-2|DDX3X_HUMAN Isoform 2 of ATP-dependent RNA helicase DDX3X OS=Homo sapiens OX=9606 GN=DDX3X	7	53	53	19	45	43	44	41	42	44	41	41	44	42	47	41	43	40	45	43	49	44	40	42	50	42	41	43	45	43	44	41	42	44	41	41	44	42	47	41	43	40
O00584;O00584-2	O00584	12;2	12;2	12;2	Ribonuclease T2	RNASET2	sp|O00584|RNT2_HUMAN Ribonuclease T2 OS=Homo sapiens OX=9606 GN=RNASET2 PE=1 SV=2	2	12	12	12	7	7	7	8	8	6	7	7	7	7	9	7	6	8	6	8	8	7	7	9	10	9	8	9	7	7	7	8	8	6	7	7	7	7	9	7	6	8
O00592-2;O00592	O00592-2;O00592	8;8	8;8	8;8	Podocalyxin	PODXL	sp|O00592-2|PODXL_HUMAN Isoform 2 of Podocalyxin OS=Homo sapiens OX=9606 GN=PODXL;sp|O00592|PODXL_HUMAN Podocalyxin OS=Homo sapiens OX=9606 GN=PODXL PE=1 SV=2	2	8	8	8	7	4	6	6	5	4	6	5	4	5	4	3	7	3	7	5	5	4	6	5	4	5	4	5	7	4	6	6	5	4	6	5	4	5	4	3	7	3
O00623	O00623	4	4	4	Peroxisome assembly protein 12	PEX12	sp|O00623|PEX12_HUMAN Peroxisome assembly protein 12 OS=Homo sapiens OX=9606 GN=PEX12 PE=1 SV=1	1	4	4	4	2	0	0	1	1	1	0	2	0	0	0	1	0	0	1	1	0	0	0	0	0	0	0	0	2	0	0	1	1	1	0	2	0	0	0	1	0	0
O00625	O00625	15	15	15	Pirin	PIR	sp|O00625|PIR_HUMAN Pirin OS=Homo sapiens OX=9606 GN=PIR PE=1 SV=1	1	15	15	15	8	11	10	10	9	11	9	11	8	12	9	11	10	9	9	10	10	10	10	13	7	13	10	12	8	11	10	10	9	11	9	11	8	12	9	11	10	9
O00628-2;O00628	O00628-2;O00628	4;4	4;4	4;4	Peroxisomal targeting signal 2 receptor	PEX7	sp|O00628-2|PEX7_HUMAN Isoform 2 of Peroxisomal targeting signal 2 receptor OS=Homo sapiens OX=9606 GN=PEX7;sp|O00628|PEX7_HUMAN Peroxisomal targeting signal 2 receptor OS=Homo sapiens OX=9606 GN=PEX7 PE=1 SV=1	2	4	4	4	1	1	1	1	0	1	1	2	1	2	2	2	1	0	2	0	0	1	2	1	1	1	1	1	1	1	1	1	0	1	1	2	1	2	2	2	1	0
O00629	O00629	21	11	11	Importin subunit alpha-3	KPNA4	sp|O00629|IMA3_HUMAN Importin subunit alpha-3 OS=Homo sapiens OX=9606 GN=KPNA4 PE=1 SV=1	1	21	11	11	15	16	15	16	13	17	16	15	18	16	18	19	16	16	18	13	13	19	15	17	18	17	17	18	8	8	9	8	6	9	9	6	10	8	8	11	9	9
O00712-4;O00712;O00712-2	O00712-4;O00712;O00712-2	16;16;9	1;1;0	1;1;0	Nuclear factor 1 B-type	NFIB	sp|O00712-4|NFIB_HUMAN Isoform 4 of Nuclear factor 1 B-type OS=Homo sapiens OX=9606 GN=NFIB;sp|O00712|NFIB_HUMAN Nuclear factor 1 B-type OS=Homo sapiens OX=9606 GN=NFIB PE=1 SV=2;sp|O00712-2|NFIB_HUMAN Isoform 3 of Nuclear factor 1 B-type OS=Homo sapiens O	3	16	1	1	6	8	9	5	10	6	8	9	9	7	9	9	10	7	12	8	10	8	9	9	12	11	8	8	0	0	0	0	0	0	0	0	0	0	0	0	0	0
O00712-5	O00712-5	16	16	0	Nuclear factor 1 B-type	NFIB	sp|O00712-5|NFIB_HUMAN Isoform 5 of Nuclear factor 1 B-type OS=Homo sapiens OX=9606 GN=NFIB	1	16	16	0	7	9	10	6	10	6	9	9	10	8	10	9	11	7	12	8	10	9	9	10	11	11	8	9	7	9	10	6	10	6	9	9	10	8	10	9	11	7
O00712-6	O00712-6	5	1	1	Nuclear factor 1 B-type	NFIB	sp|O00712-6|NFIB_HUMAN Isoform 6 of Nuclear factor 1 B-type OS=Homo sapiens OX=9606 GN=NFIB	1	5	1	1	2	2	2	2	1	1	3	1	3	3	3	2	2	1	2	1	2	2	3	5	2	4	2	2	0	0	0	0	0	0	0	0	0	0	0	0	0	0
O00716-2;O00716	O00716-2;O00716	7;7	7;7	7;7	Transcription factor E2F3	E2F3	sp|O00716-2|E2F3_HUMAN Isoform 2 of Transcription factor E2F3 OS=Homo sapiens OX=9606 GN=E2F3;sp|O00716|E2F3_HUMAN Transcription factor E2F3 OS=Homo sapiens OX=9606 GN=E2F3 PE=1 SV=1	2	7	7	7	1	2	0	1	0	2	1	3	1	3	3	3	1	2	0	1	2	1	1	3	0	2	1	2	1	2	0	1	0	2	1	3	1	3	3	3	1	2
O00743-3;O00743;O00743-2	O00743-3;O00743;O00743-2	17;17;16	17;17;16	17;17;16	Serine/threonine-protein phosphatase 6 catalytic subunit;Serine/threonine-protein phosphatase 6 catalytic subunit, N-terminally processed	PPP6C	sp|O00743-3|PPP6_HUMAN Isoform 3 of Serine/threonine-protein phosphatase 6 catalytic subunit OS=Homo sapiens OX=9606 GN=PPP6C;sp|O00743|PPP6_HUMAN Serine/threonine-protein phosphatase 6 catalytic subunit OS=Homo sapiens OX=9606 GN=PPP6C PE=1 SV=1;sp|O00743	3	17	17	17	10	13	12	14	13	12	11	13	11	12	12	13	12	11	11	8	11	8	9	10	11	11	11	10	10	13	12	14	13	12	11	13	11	12	12	13	12	11
O00746;O00746-2	O00746;O00746-2	9;5	9;5	9;5	Nucleoside diphosphate kinase, mitochondrial	NME4	sp|O00746|NDKM_HUMAN Nucleoside diphosphate kinase, mitochondrial OS=Homo sapiens OX=9606 GN=NME4 PE=1 SV=1;sp|O00746-2|NDKM_HUMAN Isoform 2 of Nucleoside diphosphate kinase, mitochondrial OS=Homo sapiens OX=9606 GN=NME4	2	9	9	9	6	7	5	7	4	5	5	7	7	6	5	7	6	7	6	6	6	8	5	7	6	7	6	6	6	7	5	7	4	5	5	7	7	6	5	7	6	7
O00748-2;O00748;O00748-5;O00748-4	O00748-2;O00748;O00748-5;O00748-4	5;5;5;5	5;5;5;5	5;5;5;5	Cocaine esterase	CES2	sp|O00748-2|EST2_HUMAN Isoform 2 of Cocaine esterase OS=Homo sapiens OX=9606 GN=CES2;sp|O00748|EST2_HUMAN Cocaine esterase OS=Homo sapiens OX=9606 GN=CES2 PE=1 SV=1;sp|O00748-5|EST2_HUMAN Isoform 4 of Cocaine esterase OS=Homo sapiens OX=9606 GN=CES2;sp|O00	4	5	5	5	2	0	0	1	1	1	1	2	0	0	0	0	0	0	2	1	0	1	2	0	1	2	0	1	2	0	0	1	1	1	1	2	0	0	0	0	0	0
O00750	O00750	19	19	19	Phosphatidylinositol 4-phosphate 3-kinase C2 domain-containing subunit beta	PIK3C2B	sp|O00750|P3C2B_HUMAN Phosphatidylinositol 4-phosphate 3-kinase C2 domain-containing subunit beta OS=Homo sapiens OX=9606 GN=PIK3C2B PE=1 SV=2	1	19	19	19	5	2	4	4	4	2	3	1	1	1	3	1	3	2	3	2	2	3	7	3	4	3	5	2	5	2	4	4	4	2	3	1	1	1	3	1	3	2
O00754;O00754-2	O00754;O00754-2	30;29	30;29	30;29	Lysosomal alpha-mannosidase;Lysosomal alpha-mannosidase A peptide;Lysosomal alpha-mannosidase B peptide;Lysosomal alpha-mannosidase C peptide;Lysosomal alpha-mannosidase D peptide;Lysosomal alpha-mannosidase E peptide	MAN2B1	sp|O00754|MA2B1_HUMAN Lysosomal alpha-mannosidase OS=Homo sapiens OX=9606 GN=MAN2B1 PE=1 SV=3;sp|O00754-2|MA2B1_HUMAN Isoform 2 of Lysosomal alpha-mannosidase OS=Homo sapiens OX=9606 GN=MAN2B1	2	30	30	30	19	16	18	17	16	19	13	19	17	16	23	17	14	15	18	17	19	16	19	20	17	18	19	21	19	16	18	17	16	19	13	19	17	16	23	17	14	15
O00762;O00762-2;O00762-3;O00762-4	O00762;O00762-2;O00762-3	9;7;6;4	9;7;6;4	9;7;6;4	Ubiquitin-conjugating enzyme E2 C	UBE2C	sp|O00762|UBE2C_HUMAN Ubiquitin-conjugating enzyme E2 C OS=Homo sapiens OX=9606 GN=UBE2C PE=1 SV=1;sp|O00762-2|UBE2C_HUMAN Isoform 2 of Ubiquitin-conjugating enzyme E2 C OS=Homo sapiens OX=9606 GN=UBE2C;sp|O00762-3|UBE2C_HUMAN Isoform 3 of Ubiquitin-conjug	4	9	9	9	6	6	6	6	6	6	8	6	8	6	7	6	8	6	8	6	9	6	6	6	8	8	8	6	6	6	6	6	6	6	8	6	8	6	7	6	8	6
O00763-3;O00763-2;O00763	O00763-3;O00763-2;O00763	17;17;17	3;3;3	3;3;3	Acetyl-CoA carboxylase 2;Biotin carboxylase	ACACB	sp|O00763-3|ACACB_HUMAN Isoform 3 of Acetyl-CoA carboxylase 2 OS=Homo sapiens OX=9606 GN=ACACB;sp|O00763-2|ACACB_HUMAN Isoform 2 of Acetyl-CoA carboxylase 2 OS=Homo sapiens OX=9606 GN=ACACB;sp|O00763|ACACB_HUMAN Acetyl-CoA carboxylase 2 OS=Homo sapiens OX=	3	17	3	3	8	11	12	11	10	10	12	12	9	12	10	12	11	12	13	11	13	13	12	12	11	11	13	12	0	0	0	1	0	1	1	0	0	0	0	0	0	0
O00764;O00764-2;O00764-3	O00764;O00764-2;O00764-3	15;12;11	15;12;11	15;12;11	Pyridoxal kinase	PDXK	sp|O00764|PDXK_HUMAN Pyridoxal kinase OS=Homo sapiens OX=9606 GN=PDXK PE=1 SV=1;sp|O00764-2|PDXK_HUMAN Isoform 2 of Pyridoxal kinase OS=Homo sapiens OX=9606 GN=PDXK;sp|O00764-3|PDXK_HUMAN Isoform 3 of Pyridoxal kinase OS=Homo sapiens OX=9606 GN=PDXK	3	15	15	15	9	9	11	10	11	9	11	12	12	11	10	11	10	9	11	9	9	9	9	9	11	10	12	11	9	9	11	10	11	9	11	12	12	11	10	11	10	9
O00767	O00767	7	7	7	Acyl-CoA desaturase	SCD	sp|O00767|SCD_HUMAN Stearoyl-CoA desaturase OS=Homo sapiens OX=9606 GN=SCD PE=1 SV=2	1	7	7	7	4	4	4	3	4	5	5	4	4	6	3	4	5	4	5	4	4	4	5	5	4	5	4	5	4	4	4	3	4	5	5	4	4	6	3	4	5	4
O14497;O14497-2;O14497-3	O14497;O14497-2;O14497-3	59;54;47	59;54;47	56;51;44	AT-rich interactive domain-containing protein 1A	ARID1A	sp|O14497|ARI1A_HUMAN AT-rich interactive domain-containing protein 1A OS=Homo sapiens OX=9606 GN=ARID1A PE=1 SV=3;sp|O14497-2|ARI1A_HUMAN Isoform 2 of AT-rich interactive domain-containing protein 1A OS=Homo sapiens OX=9606 GN=ARID1A;sp|O14497-3|ARI1A_HUM	3	59	59	56	41	39	41	34	40	32	39	42	42	40	38	36	39	34	41	34	38	33	45	39	41	44	42	35	41	39	41	34	40	32	39	42	42	40	38	36	39	34
O14519-2;O14519;O75956	O14519-2;O14519;O75956	4;4;2	4;4;2	4;4;2	Cyclin-dependent kinase 2-associated protein 1;Cyclin-dependent kinase 2-associated protein 2	CDK2AP1;CDK2AP2	sp|O14519-2|CDKA1_HUMAN Isoform 2 of Cyclin-dependent kinase 2-associated protein 1 OS=Homo sapiens OX=9606 GN=CDK2AP1;sp|O14519|CDKA1_HUMAN Cyclin-dependent kinase 2-associated protein 1 OS=Homo sapiens OX=9606 GN=CDK2AP1 PE=1 SV=1;sp|O75956|CDKA2_HUMAN C	3	4	4	4	4	4	4	4	4	4	3	4	4	3	4	4	3	3	4	4	3	4	4	3	4	4	3	4	4	4	4	4	4	4	3	4	4	3	4	4	3	3
O14521-2;O14521;O14521-4	O14521-2;O14521	3;3;1	3;3;1	3;3;1	Succinate dehydrogenase [ubiquinone] cytochrome b small subunit, mitochondrial	SDHD	sp|O14521-2|DHSD_HUMAN Isoform 2 of Succinate dehydrogenase [ubiquinone] cytochrome b small subunit, mitochondrial OS=Homo sapiens OX=9606 GN=SDHD;sp|O14521|DHSD_HUMAN Succinate dehydrogenase [ubiquinone] cytochrome b small subunit, mitochondrial OS=Homo s	3	3	3	3	1	2	2	2	3	2	2	2	1	2	2	2	2	1	2	2	1	2	2	1	1	1	1	1	1	2	2	2	3	2	2	2	1	2	2	2	2	1
O14523;O14523-2	O14523;O14523-2	6;4	6;4	6;4	C2 domain-containing protein 2-like	C2CD2L	sp|O14523|C2C2L_HUMAN Phospholipid transfer protein C2CD2L OS=Homo sapiens OX=9606 GN=C2CD2L PE=1 SV=3;sp|O14523-2|C2C2L_HUMAN Isoform 2 of Phospholipid transfer protein C2CD2L OS=Homo sapiens OX=9606 GN=C2CD2L	2	6	6	6	2	3	2	3	2	3	1	1	2	2	1	2	3	1	3	1	3	1	4	2	3	3	3	2	2	3	2	3	2	3	1	1	2	2	1	2	3	1
O14524;O14524-2	O14524;O14524-2	7;6	7;6	7;6	Transmembrane protein 194A	TMEM194A	sp|O14524|NEMP1_HUMAN Nuclear envelope integral membrane protein 1 OS=Homo sapiens OX=9606 GN=NEMP1 PE=1 SV=2;sp|O14524-2|NEMP1_HUMAN Isoform 2 of Nuclear envelope integral membrane protein 1 OS=Homo sapiens OX=9606 GN=NEMP1	2	7	7	7	4	5	3	5	4	4	3	4	5	4	4	4	5	4	4	4	4	4	5	5	2	5	2	5	4	5	3	5	4	4	3	4	5	4	4	4	5	4
O14529	O14529	16	12	12	Homeobox protein cut-like 2	CUX2	sp|O14529|CUX2_HUMAN Homeobox protein cut-like 2 OS=Homo sapiens OX=9606 GN=CUX2 PE=1 SV=4	1	16	12	12	4	4	3	4	3	1	3	3	3	4	4	5	3	2	2	2	5	5	6	4	4	6	5	3	2	2	1	1	0	0	1	1	1	1	1	3	1	0
O14530;O14530-2	O14530;O14530-2	12;11	12;11	12;11	Thioredoxin domain-containing protein 9	TXNDC9	sp|O14530|TXND9_HUMAN Thioredoxin domain-containing protein 9 OS=Homo sapiens OX=9606 GN=TXNDC9 PE=1 SV=2;sp|O14530-2|TXND9_HUMAN Isoform 2 of Thioredoxin domain-containing protein 9 OS=Homo sapiens OX=9606 GN=TXNDC9	2	12	12	12	10	7	9	8	7	8	8	7	10	12	11	9	12	8	10	9	7	10	9	9	8	10	9	10	10	7	9	8	7	8	8	7	10	12	11	9	12	8
O14531	O14531	39	38	38	Dihydropyrimidinase-related protein 4	DPYSL4	sp|O14531|DPYL4_HUMAN Dihydropyrimidinase-related protein 4 OS=Homo sapiens OX=9606 GN=DPYSL4 PE=1 SV=2	1	39	38	38	36	33	34	32	32	33	32	30	32	33	34	33	32	31	34	33	33	32	32	30	35	35	32	30	36	33	34	32	32	33	32	30	32	33	34	32	32	31
O14545;O14545-2	O14545	18;8	18;8	18;8	TRAF-type zinc finger domain-containing protein 1	TRAFD1	sp|O14545|TRAD1_HUMAN TRAF-type zinc finger domain-containing protein 1 OS=Homo sapiens OX=9606 GN=TRAFD1 PE=1 SV=1	2	18	18	18	12	11	12	13	14	11	13	12	14	14	14	11	13	11	15	13	12	11	15	12	14	15	14	13	12	11	12	13	14	11	13	12	14	14	14	11	13	11
O14548	O14548	5	5	5	Cytochrome c oxidase subunit 7A-related protein, mitochondrial	COX7A2L	sp|O14548|COX7R_HUMAN Cytochrome c oxidase subunit 7A-related protein, mitochondrial OS=Homo sapiens OX=9606 GN=COX7A2L PE=1 SV=2	1	5	5	5	2	0	2	1	3	1	2	2	2	2	3	2	2	1	3	1	2	2	2	2	3	2	3	1	2	0	2	1	3	1	2	2	2	2	3	2	2	1
O14561	O14561	6	6	6	Acyl carrier protein, mitochondrial	NDUFAB1	sp|O14561|ACPM_HUMAN Acyl carrier protein, mitochondrial OS=Homo sapiens OX=9606 GN=NDUFAB1 PE=1 SV=3	1	6	6	6	3	3	3	2	3	3	3	3	3	3	4	3	3	3	3	3	5	3	3	3	4	3	3	3	3	3	3	2	3	3	3	3	3	3	4	3	3	3
O14562	O14562	16	16	16	Ubiquitin domain-containing protein UBFD1	UBFD1	sp|O14562|UBFD1_HUMAN Ubiquitin domain-containing protein UBFD1 OS=Homo sapiens OX=9606 GN=UBFD1 PE=1 SV=2	1	16	16	16	10	7	11	8	11	10	11	10	9	10	12	9	9	8	8	7	14	10	9	9	12	10	9	9	10	7	11	8	11	10	11	10	9	10	12	9	9	8
O14569	O14569	1	1	1	Cytochrome b561 domain-containing protein 2	CYB561D2	sp|O14569|C56D2_HUMAN Transmembrane reductase CYB561D2 OS=Homo sapiens OX=9606 GN=CYB561D2 PE=1 SV=1	1	1	1	1	1	1	1	1	1	1	1	1	1	1	1	1	1	1	1	1	1	1	1	1	1	1	1	1	1	1	1	1	1	1	1	1	1	1	1	1	1	1
O14576-2;O14576;O14576-3;O14576-5;O14576-4	O14576-2;O14576;O14576-3;O14576-5;O14576-4	19;19;18;18;17	17;17;16;16;15	16;16;15;15;14	Cytoplasmic dynein 1 intermediate chain 1	DYNC1I1	sp|O14576-2|DC1I1_HUMAN Isoform 2 of Cytoplasmic dynein 1 intermediate chain 1 OS=Homo sapiens OX=9606 GN=DYNC1I1;sp|O14576|DC1I1_HUMAN Cytoplasmic dynein 1 intermediate chain 1 OS=Homo sapiens OX=9606 GN=DYNC1I1 PE=1 SV=2;sp|O14576-3|DC1I1_HUMAN Isoform 3	5	19	17	16	7	8	7	7	4	5	8	6	7	5	5	5	8	8	8	7	9	10	11	9	8	6	8	7	5	6	5	5	2	3	6	4	5	3	3	3	6	6
O14578-4;O14578;O14578-3;O14578-2	O14578-4;O14578;O14578-3	51;48;36;11	51;48;36;11	50;48;36;11	Citron Rho-interacting kinase	CIT	sp|O14578-4|CTRO_HUMAN Isoform 4 of Citron Rho-interacting kinase OS=Homo sapiens OX=9606 GN=CIT;sp|O14578|CTRO_HUMAN Citron Rho-interacting kinase OS=Homo sapiens OX=9606 GN=CIT PE=1 SV=2;sp|O14578-3|CTRO_HUMAN Isoform 3 of Citron Rho-interacting kinase O	4	51	51	50	14	18	19	16	19	17	10	18	16	11	16	7	12	22	21	13	18	18	10	11	10	18	18	11	14	18	19	16	19	17	10	18	16	11	16	7	12	22
O14579;O14579-2;O14579-3	O14579;O14579-2;O14579-3	23;18;17	23;18;17	23;18;17	Coatomer subunit epsilon	COPE	sp|O14579|COPE_HUMAN Coatomer subunit epsilon OS=Homo sapiens OX=9606 GN=COPE PE=1 SV=3;sp|O14579-2|COPE_HUMAN Isoform 2 of Coatomer subunit epsilon OS=Homo sapiens OX=9606 GN=COPE;sp|O14579-3|COPE_HUMAN Isoform 3 of Coatomer subunit epsilon OS=Homo sapien	3	23	23	23	18	17	18	15	19	18	20	19	19	18	18	21	19	19	19	19	17	18	17	20	17	18	19	20	18	17	18	15	19	18	20	19	19	18	18	21	19	19
O14593;O14593-2;O14593-3	O14593;O14593-2;O14593-3	5;4;4	5;4;4	5;4;4	DNA-binding protein RFXANK	RFXANK	sp|O14593|RFXK_HUMAN DNA-binding protein RFXANK OS=Homo sapiens OX=9606 GN=RFXANK PE=1 SV=2;sp|O14593-2|RFXK_HUMAN Isoform 2 of DNA-binding protein RFXANK OS=Homo sapiens OX=9606 GN=RFXANK;sp|O14593-3|RFXK_HUMAN Isoform 3 of DNA-binding protein RFXANK OS=H	3	5	5	5	4	2	3	3	2	2	3	2	2	4	3	1	3	2	4	2	2	2	4	3	3	4	2	3	4	2	3	3	2	2	3	2	2	4	3	1	3	2
O14617-2;O14617-3	O14617-2;O14617-3	60;54	1;0	1;0	AP-3 complex subunit delta-1	AP3D1	sp|O14617-2|AP3D1_HUMAN Isoform 2 of AP-3 complex subunit delta-1 OS=Homo sapiens OX=9606 GN=AP3D1;sp|O14617-3|AP3D1_HUMAN Isoform 3 of AP-3 complex subunit delta-1 OS=Homo sapiens OX=9606 GN=AP3D1	2	60	1	1	38	38	38	37	39	36	35	35	36	35	32	37	36	32	35	38	38	40	36	37	39	37	36	36	0	0	0	0	0	0	0	0	0	0	0	0	0	0
O14617-5;O14617;O14617-4	O14617-5;O14617;O14617-4	65;63;59	65;63;59	6;6;6	AP-3 complex subunit delta-1	AP3D1	sp|O14617-5|AP3D1_HUMAN Isoform 5 of AP-3 complex subunit delta-1 OS=Homo sapiens OX=9606 GN=AP3D1;sp|O14617|AP3D1_HUMAN AP-3 complex subunit delta-1 OS=Homo sapiens OX=9606 GN=AP3D1 PE=1 SV=1;sp|O14617-4|AP3D1_HUMAN Isoform 4 of AP-3 complex subunit delta	3	65	65	6	42	43	42	41	43	40	40	40	40	38	37	42	40	37	39	42	42	44	41	43	44	42	41	42	42	43	42	41	43	40	40	40	40	38	37	42	40	37
O14618	O14618	10	10	10	Copper chaperone for superoxide dismutase	CCS	sp|O14618|CCS_HUMAN Copper chaperone for superoxide dismutase OS=Homo sapiens OX=9606 GN=CCS PE=1 SV=1	1	10	10	10	5	5	7	4	6	5	6	6	6	5	5	6	8	5	6	5	6	7	6	4	6	4	4	4	5	5	7	4	6	5	6	6	6	5	5	6	8	5
O14628-6;O14628-7;O14628-5;O14628;O14628-4;O14628-8	O14628-6;O14628-7;O14628-5;O14628;O14628-4	11;10;10;10;9;3	10;9;9;9;8;2	9;8;8;8;7;2	Zinc finger protein 195	ZNF195	sp|O14628-6|ZN195_HUMAN Isoform 6 of Zinc finger protein 195 OS=Homo sapiens OX=9606 GN=ZNF195;sp|O14628-7|ZN195_HUMAN Isoform 7 of Zinc finger protein 195 OS=Homo sapiens OX=9606 GN=ZNF195;sp|O14628-5|ZN195_HUMAN Isoform 5 of Zinc finger protein 195 OS=Ho	6	11	10	9	3	4	4	3	3	4	4	4	3	6	5	4	3	2	3	4	3	2	3	3	3	3	3	3	2	3	3	3	2	3	4	3	3	5	4	3	2	1
O14639-2;O14639-6;O14639;O14639-4;O14639-3;O14639-5	O14639-2;O14639-6;O14639;O14639-4;O14639-3;O14639-5	16;16;16;15;15;15	16;16;16;15;15;15	16;16;16;15;15;15	Actin-binding LIM protein 1	ABLIM1	sp|O14639-2|ABLM1_HUMAN Isoform 2 of Actin-binding LIM protein 1 OS=Homo sapiens OX=9606 GN=ABLIM1;sp|O14639-6|ABLM1_HUMAN Isoform 6 of Actin-binding LIM protein 1 OS=Homo sapiens OX=9606 GN=ABLIM1;sp|O14639|ABLM1_HUMAN Actin-binding LIM protein 1 OS=Homo	6	16	16	16	7	7	6	7	6	7	9	6	8	6	6	7	7	5	4	8	6	8	9	5	8	7	7	4	7	7	6	7	6	7	9	6	8	6	6	7	7	5
O14640;P54792-2;P54792	O14640;P54792-2;P54792	3;2;2	1;0;0	1;0;0	Segment polarity protein dishevelled homolog DVL-1;Putative segment polarity protein dishevelled homolog DVL1P1	DVL1;DVL1P1	sp|O14640|DVL1_HUMAN Segment polarity protein dishevelled homolog DVL-1 OS=Homo sapiens OX=9606 GN=DVL1 PE=1 SV=2;sp|P54792-2|DVLP1_HUMAN Isoform Short of Putative segment polarity protein dishevelled homolog DVL1P1 OS=Homo sapiens OX=9606 GN=DVL1P1;sp|P54	3	3	1	1	1	1	0	0	0	1	1	1	1	1	0	1	0	1	1	1	0	1	1	1	0	2	1	1	0	0	0	0	0	0	0	0	0	0	0	0	0	0
O14640-2	O14640-2	3	1	1	Segment polarity protein dishevelled homolog DVL-1	DVL1	sp|O14640-2|DVL1_HUMAN Isoform 2 of Segment polarity protein dishevelled homolog DVL-1 OS=Homo sapiens OX=9606 GN=DVL1	1	3	1	1	1	1	1	0	0	1	1	2	1	1	1	1	0	1	1	1	0	1	1	1	0	2	1	1	0	0	1	0	0	0	0	1	0	0	1	0	0	0
O14641	O14641	21	21	18	Segment polarity protein dishevelled homolog DVL-2	DVL2	sp|O14641|DVL2_HUMAN Segment polarity protein dishevelled homolog DVL-2 OS=Homo sapiens OX=9606 GN=DVL2 PE=1 SV=1	1	21	21	18	11	12	14	10	12	12	12	10	11	15	9	9	11	5	14	13	9	8	7	10	8	13	12	11	11	12	14	10	12	12	12	10	11	15	9	9	11	5
O14646-2;O14646	O14646-2;O14646	58;58	57;57	47;47	Chromodomain-helicase-DNA-binding protein 1	CHD1	sp|O14646-2|CHD1_HUMAN Isoform 2 of Chromodomain-helicase-DNA-binding protein 1 OS=Homo sapiens OX=9606 GN=CHD1;sp|O14646|CHD1_HUMAN Chromodomain-helicase-DNA-binding protein 1 OS=Homo sapiens OX=9606 GN=CHD1 PE=1 SV=2	2	58	57	47	35	25	29	31	30	30	27	30	28	27	30	28	33	26	33	33	32	24	35	25	24	36	31	27	34	25	28	30	29	29	26	30	27	26	29	27	32	26
O14647;O14647-2;O14647-3	O14647;O14647-2	54;54;11	43;43;10	43;43;10	Chromodomain-helicase-DNA-binding protein 2	CHD2	sp|O14647|CHD2_HUMAN Chromodomain-helicase-DNA-binding protein 2 OS=Homo sapiens OX=9606 GN=CHD2 PE=1 SV=2;sp|O14647-2|CHD2_HUMAN Isoform 2 of Chromodomain-helicase-DNA-binding protein 2 OS=Homo sapiens OX=9606 GN=CHD2	3	54	43	43	26	20	30	24	28	24	28	25	32	26	21	29	28	23	33	27	28	20	28	24	29	30	24	23	19	13	21	16	19	16	19	19	23	18	13	21	19	17
O14653-2;O14653;O14653-3	O14653-2;O14653;O14653-3	11;11;10	11;11;10	11;11;10	Golgi SNAP receptor complex member 2	GOSR2	sp|O14653-2|GOSR2_HUMAN Isoform B of Golgi SNAP receptor complex member 2 OS=Homo sapiens OX=9606 GN=GOSR2;sp|O14653|GOSR2_HUMAN Golgi SNAP receptor complex member 2 OS=Homo sapiens OX=9606 GN=GOSR2 PE=1 SV=2;sp|O14653-3|GOSR2_HUMAN Isoform 3 of Golgi SNAP	3	11	11	11	6	6	7	7	9	7	6	7	6	7	8	6	8	7	7	7	8	6	8	5	8	7	4	8	6	6	7	7	9	7	6	7	6	7	8	6	8	7
O14656;O14656-2	O14656	13;3	13;3	13;3	Torsin-1A	TOR1A	sp|O14656|TOR1A_HUMAN Torsin-1A OS=Homo sapiens OX=9606 GN=TOR1A PE=1 SV=1	2	13	13	13	9	10	9	9	9	11	8	10	8	9	9	12	10	8	9	9	9	10	11	9	8	11	11	10	9	10	9	9	9	11	8	10	8	9	9	12	10	8
O14657	O14657	15	15	15	Torsin-1B	TOR1B	sp|O14657|TOR1B_HUMAN Torsin-1B OS=Homo sapiens OX=9606 GN=TOR1B PE=1 SV=2	1	15	15	15	9	12	11	12	11	12	11	9	11	10	12	9	10	9	11	12	10	9	11	10	9	10	10	8	9	12	11	12	11	12	11	9	11	10	12	9	10	9
O14662-2;O14662-4;O14662-5;O14662;O14662-6;O14662-3	O14662-2;O14662-4;O14662-5;O14662;O14662-6	12;12;12;12;11;3	12;12;12;12;11;3	12;12;12;12;11;3	Syntaxin-16	STX16	sp|O14662-2|STX16_HUMAN Isoform A of Syntaxin-16 OS=Homo sapiens OX=9606 GN=STX16;sp|O14662-4|STX16_HUMAN Isoform D of Syntaxin-16 OS=Homo sapiens OX=9606 GN=STX16;sp|O14662-5|STX16_HUMAN Isoform E of Syntaxin-16 OS=Homo sapiens OX=9606 GN=STX16;sp|O14662|	6	12	12	12	6	5	5	5	4	5	5	6	4	4	4	7	5	5	4	3	4	5	3	6	2	5	4	3	6	5	5	5	4	5	5	6	4	4	4	7	5	5
O14672;O14672-2	O14672	22;9	22;9	22;9	Disintegrin and metalloproteinase domain-containing protein 10	ADAM10	sp|O14672|ADA10_HUMAN Disintegrin and metalloproteinase domain-containing protein 10 OS=Homo sapiens OX=9606 GN=ADAM10 PE=1 SV=1	2	22	22	22	11	13	12	13	13	13	10	13	7	12	9	13	13	10	13	11	8	11	12	13	11	11	11	9	11	13	12	13	13	13	10	13	7	12	9	13	13	10
O14678	O14678	6	6	6	ATP-binding cassette sub-family D member 4	ABCD4	sp|O14678|ABCD4_HUMAN Lysosomal cobalamin transporter ABCD4 OS=Homo sapiens OX=9606 GN=ABCD4 PE=1 SV=1	1	6	6	6	3	3	3	2	4	2	2	4	3	3	2	1	3	2	3	3	3	2	3	2	4	4	1	2	3	3	3	2	4	2	2	4	3	3	2	1	3	2
O14681;O14681-3	O14681;O14681-3	7;6	7;6	7;6	Etoposide-induced protein 2.4 homolog	EI24	sp|O14681|EI24_HUMAN Etoposide-induced protein 2.4 homolog OS=Homo sapiens OX=9606 GN=EI24 PE=1 SV=4;sp|O14681-3|EI24_HUMAN Isoform 2 of Etoposide-induced protein 2.4 homolog OS=Homo sapiens OX=9606 GN=EI24	2	7	7	7	5	5	4	4	4	5	5	5	4	4	5	5	6	5	6	5	4	6	4	5	5	5	5	5	5	5	4	4	4	5	5	5	4	4	5	5	6	5
O14682;O14682-2	O14682;O14682-2	31;25	31;25	31;25	Ectoderm-neural cortex protein 1	ENC1	sp|O14682|ENC1_HUMAN Ectoderm-neural cortex protein 1 OS=Homo sapiens OX=9606 GN=ENC1 PE=1 SV=2;sp|O14682-2|ENC1_HUMAN Isoform 2 of Ectoderm-neural cortex protein 1 OS=Homo sapiens OX=9606 GN=ENC1	2	31	31	31	20	12	15	15	19	11	18	18	24	20	21	20	18	16	18	14	18	16	24	25	21	23	23	23	20	12	15	15	19	11	18	18	24	20	21	20	18	16
O14683	O14683	4	4	4	Tumor protein p53-inducible protein 11	TP53I11	sp|O14683|P5I11_HUMAN Tumor protein p53-inducible protein 11 OS=Homo sapiens OX=9606 GN=TP53I11 PE=1 SV=2	1	4	4	4	4	3	3	3	3	3	3	3	3	3	1	3	3	3	3	3	2	3	3	3	3	3	3	3	4	3	3	3	3	3	3	3	3	3	1	3	3	3
O14686;O14686-3	O14686;O14686-3	16;16	16;16	16;16	Histone-lysine N-methyltransferase 2D	KMT2D	sp|O14686|KMT2D_HUMAN Histone-lysine N-methyltransferase 2D OS=Homo sapiens OX=9606 GN=KMT2D PE=1 SV=2;sp|O14686-3|KMT2D_HUMAN Isoform 3 of Histone-lysine N-methyltransferase 2D OS=Homo sapiens OX=9606 GN=KMT2D	2	16	16	16	2	1	1	1	1	2	1	1	1	2	2	0	1	0	0	2	1	1	0	4	3	4	3	4	2	1	1	1	1	2	1	1	1	2	2	0	1	0
O14709;O14709-2	O14709	4;1	2;1	2;1	Zinc finger protein 197	ZNF197	sp|O14709|ZN197_HUMAN Zinc finger protein 197 OS=Homo sapiens OX=9606 GN=ZNF197 PE=2 SV=1	2	4	2	2	3	3	3	3	3	3	3	3	3	3	3	3	3	3	3	2	3	3	3	3	3	3	3	3	1	1	1	1	1	1	1	1	1	1	1	1	1	1
O14713;O14713-2	O14713	7;3	7;3	7;3	Integrin beta-1-binding protein 1	ITGB1BP1	sp|O14713|ITBP1_HUMAN Integrin beta-1-binding protein 1 OS=Homo sapiens OX=9606 GN=ITGB1BP1 PE=1 SV=1	2	7	7	7	3	2	3	2	2	1	4	4	4	2	2	3	3	4	2	2	3	5	4	5	4	3	2	5	3	2	3	2	2	1	4	4	4	2	2	3	3	4
O14727-4;O14727;O14727-5;O14727-3;O14727-2;O14727-6	O14727-4;O14727;O14727-5;O14727-3;O14727-2	42;42;40;40;40;15	42;42;40;40;40;15	42;42;40;40;40;15	Apoptotic protease-activating factor 1	APAF1	sp|O14727-4|APAF_HUMAN Isoform 4 of Apoptotic protease-activating factor 1 OS=Homo sapiens OX=9606 GN=APAF1;sp|O14727|APAF_HUMAN Apoptotic protease-activating factor 1 OS=Homo sapiens OX=9606 GN=APAF1 PE=1 SV=2;sp|O14727-5|APAF_HUMAN Isoform 5 of Apoptotic	6	42	42	42	23	23	23	26	21	27	19	17	20	21	23	20	23	21	19	24	21	20	19	24	25	24	19	22	23	23	23	26	21	27	19	17	20	21	23	20	23	21
O14730;O14730-2	O14730;O14730-2	8;7	8;7	8;7	Serine/threonine-protein kinase RIO3	RIOK3	sp|O14730|RIOK3_HUMAN Serine/threonine-protein kinase RIO3 OS=Homo sapiens OX=9606 GN=RIOK3 PE=1 SV=2;sp|O14730-2|RIOK3_HUMAN Isoform 2 of Serine/threonine-protein kinase RIO3 OS=Homo sapiens OX=9606 GN=RIOK3	2	8	8	8	3	2	3	5	3	3	2	0	2	2	3	1	3	3	4	3	3	1	1	2	3	3	2	2	3	2	3	5	3	3	2	0	2	2	3	1	3	3
O14733;O14733-3;O14733-4;O14733-2	O14733;O14733-3;O14733-4;O14733-2	14;14;13;13	14;14;13;13	14;14;13;13	Dual specificity mitogen-activated protein kinase kinase 7	MAP2K7	sp|O14733|MP2K7_HUMAN Dual specificity mitogen-activated protein kinase kinase 7 OS=Homo sapiens OX=9606 GN=MAP2K7 PE=1 SV=2;sp|O14733-3|MP2K7_HUMAN Isoform 3 of Dual specificity mitogen-activated protein kinase kinase 7 OS=Homo sapiens OX=9606 GN=MAP2K7;s	4	14	14	14	8	7	9	7	11	7	8	7	10	7	8	5	8	5	11	4	10	6	8	3	11	4	10	5	8	7	9	7	11	7	8	7	10	7	8	5	8	5
O14734	O14734	9	9	9	Acyl-coenzyme A thioesterase 8	ACOT8	sp|O14734|ACOT8_HUMAN Acyl-coenzyme A thioesterase 8 OS=Homo sapiens OX=9606 GN=ACOT8 PE=1 SV=1	1	9	9	9	3	3	3	3	4	4	5	3	3	3	3	4	1	2	4	2	2	3	4	3	2	3	2	0	3	3	3	3	4	4	5	3	3	3	3	4	1	2
O14735;O14735-3;O14735-2	O14735;O14735-3	4;3;1	4;3;1	4;3;1	CDP-diacylglycerol--inositol 3-phosphatidyltransferase	CDIPT	sp|O14735|CDIPT_HUMAN CDP-diacylglycerol--inositol 3-phosphatidyltransferase OS=Homo sapiens OX=9606 GN=CDIPT PE=1 SV=1;sp|O14735-3|CDIPT_HUMAN Isoform 3 of CDP-diacylglycerol--inositol 3-phosphatidyltransferase OS=Homo sapiens OX=9606 GN=CDIPT	3	4	4	4	3	2	4	3	3	3	4	3	4	3	2	4	3	3	3	3	4	1	3	4	3	2	3	2	3	2	4	3	3	3	4	3	4	3	2	4	3	3
O14737;O14737-2	O14737;O14737-2	12;9	12;9	12;9	Programmed cell death protein 5	PDCD5	sp|O14737|PDCD5_HUMAN Programmed cell death protein 5 OS=Homo sapiens OX=9606 GN=PDCD5 PE=1 SV=3;sp|O14737-2|PDCD5_HUMAN Isoform 2 of Programmed cell death protein 5 OS=Homo sapiens OX=9606 GN=PDCD5	2	12	12	12	11	10	11	11	10	11	11	11	11	11	11	12	11	10	11	11	11	11	11	11	11	11	11	11	11	10	11	11	10	11	11	11	11	11	11	12	11	10
O14744;O14744-2;O14744-5;O14744-3;O14744-4	O14744;O14744-2;O14744-5;O14744-3;O14744-4	30;27;26;23;19	30;27;26;23;19	30;27;26;23;19	Protein arginine N-methyltransferase 5;Protein arginine N-methyltransferase 5, N-terminally processed	PRMT5	sp|O14744|ANM5_HUMAN Protein arginine N-methyltransferase 5 OS=Homo sapiens OX=9606 GN=PRMT5 PE=1 SV=4;sp|O14744-2|ANM5_HUMAN Isoform 2 of Protein arginine N-methyltransferase 5 OS=Homo sapiens OX=9606 GN=PRMT5;sp|O14744-5|ANM5_HUMAN Isoform 5 of Protein a	5	30	30	30	23	27	27	21	22	25	17	20	23	24	22	21	22	20	26	21	24	21	22	25	25	22	23	21	23	27	27	21	22	25	17	20	23	24	22	21	22	20
O14745;O14745-2	O14745;O14745-2	24;14	24;14	24;14	Na(+)/H(+) exchange regulatory cofactor NHE-RF1	SLC9A3R1	sp|O14745|NHRF1_HUMAN Na(+)/H(+) exchange regulatory cofactor NHE-RF1 OS=Homo sapiens OX=9606 GN=SLC9A3R1 PE=1 SV=4;sp|O14745-2|NHRF1_HUMAN Isoform 2 of Na(+)/H(+) exchange regulatory cofactor NHE-RF1 OS=Homo sapiens OX=9606 GN=SLC9A3R1	2	24	24	24	19	18	19	16	16	15	19	22	20	19	16	21	17	17	18	13	15	19	17	19	18	19	16	17	19	18	19	16	16	15	19	22	20	19	16	21	17	17
O14757;O14757-3;O14757-2	O14757;O14757-3;O14757-2	16;15;13	16;15;13	16;15;13	Serine/threonine-protein kinase Chk1	CHEK1	sp|O14757|CHK1_HUMAN Serine/threonine-protein kinase Chk1 OS=Homo sapiens OX=9606 GN=CHEK1 PE=1 SV=2;sp|O14757-3|CHK1_HUMAN Isoform 3 of Serine/threonine-protein kinase Chk1 OS=Homo sapiens OX=9606 GN=CHEK1;sp|O14757-2|CHK1_HUMAN Isoform 2 of Serine/threon	3	16	16	16	9	6	6	5	7	4	6	7	5	6	8	6	8	5	8	6	8	5	7	6	5	5	5	4	9	6	6	5	7	4	6	7	5	6	8	6	8	5
O14763;O14763-2;O14763-3	O14763;O14763-2	7;7;1	7;7;1	7;7;1	Tumor necrosis factor receptor superfamily member 10B	TNFRSF10B	sp|O14763|TR10B_HUMAN Tumor necrosis factor receptor superfamily member 10B OS=Homo sapiens OX=9606 GN=TNFRSF10B PE=1 SV=2;sp|O14763-2|TR10B_HUMAN Isoform Short of Tumor necrosis factor receptor superfamily member 10B OS=Homo sapiens OX=9606 GN=TNFRSF10B	3	7	7	7	1	3	2	2	2	3	1	0	1	1	0	2	1	0	2	2	2	1	2	0	0	1	2	1	1	3	2	2	2	3	1	0	1	1	0	2	1	0
O14770-7;O14770-8;O14770-3;O14770-2;O14770-4;O14770;O14770-6;O14770-5	O14770-7;O14770-8;O14770-3;O14770-2;O14770-4;O14770;O14770-6;O14770-5	13;13;13;13;13;13;12;10	13;13;13;13;13;13;12;10	5;5;5;5;5;5;4;5	Homeobox protein Meis2	MEIS2	sp|O14770-7|MEIS2_HUMAN Isoform 7 of Homeobox protein Meis2 OS=Homo sapiens OX=9606 GN=MEIS2;sp|O14770-8|MEIS2_HUMAN Isoform 8 of Homeobox protein Meis2 OS=Homo sapiens OX=9606 GN=MEIS2;sp|O14770-3|MEIS2_HUMAN Isoform 3 of Homeobox protein Meis2 OS=Homo sa	8	13	13	5	9	10	10	12	11	10	10	10	12	9	9	9	9	10	9	10	9	9	10	9	10	13	10	12	9	10	10	12	11	10	10	10	12	9	9	9	9	10
O14772	O14772	12	12	2	Fucose-1-phosphate guanylyltransferase	FPGT	sp|O14772|FPGT_HUMAN Fucose-1-phosphate guanylyltransferase OS=Homo sapiens OX=9606 GN=FPGT PE=1 SV=3	1	12	12	2	6	2	1	1	5	1	5	2	5	3	6	2	4	3	6	3	5	2	2	4	2	4	1	3	6	2	1	1	5	1	5	2	5	3	6	2	4	3
O14772-2;O14772-3	O14772-2	11;5	1;1	0;0	Fucose-1-phosphate guanylyltransferase	FPGT	sp|O14772-2|FPGT_HUMAN Isoform 5 of Fucose-1-phosphate guanylyltransferase OS=Homo sapiens OX=9606 GN=FPGT	2	11	1	0	7	2	2	1	6	1	5	3	6	4	6	3	4	3	6	4	5	3	3	4	2	4	2	4	1	0	1	0	1	0	1	1	1	1	1	1	0	0
O14773;O14773-2	O14773;O14773-2	7;5	7;5	7;5	Tripeptidyl-peptidase 1	TPP1	sp|O14773|TPP1_HUMAN Tripeptidyl-peptidase 1 OS=Homo sapiens OX=9606 GN=TPP1 PE=1 SV=2;sp|O14773-2|TPP1_HUMAN Isoform 2 of Tripeptidyl-peptidase 1 OS=Homo sapiens OX=9606 GN=TPP1	2	7	7	7	4	2	3	2	5	1	4	1	4	4	4	4	3	0	3	2	3	4	4	3	4	4	3	3	4	2	3	2	5	1	4	1	4	4	4	4	3	0
O14775-2;O14775-3;O14775	O14775-2;O14775-3;O14775	10;9;9	10;9;9	10;9;9	Guanine nucleotide-binding protein subunit beta-5	GNB5	sp|O14775-2|GNB5_HUMAN Isoform 2 of Guanine nucleotide-binding protein subunit beta-5 OS=Homo sapiens OX=9606 GN=GNB5;sp|O14775-3|GNB5_HUMAN Isoform 3 of Guanine nucleotide-binding protein subunit beta-5 OS=Homo sapiens OX=9606 GN=GNB5;sp|O14775|GNB5_HUMAN	3	10	10	10	5	3	5	3	4	2	6	4	4	3	3	4	5	3	4	3	2	3	7	4	4	3	5	5	5	3	5	3	4	2	6	4	4	3	3	4	5	3
O14776;O14776-2;Q5VWI1	O14776;O14776-2	53;53;1	53;53;1	52;52;1	Transcription elongation regulator 1	TCERG1	sp|O14776|TCRG1_HUMAN Transcription elongation regulator 1 OS=Homo sapiens OX=9606 GN=TCERG1 PE=1 SV=2;sp|O14776-2|TCRG1_HUMAN Isoform 2 of Transcription elongation regulator 1 OS=Homo sapiens OX=9606 GN=TCERG1	3	53	53	52	42	32	41	37	38	39	35	36	36	40	35	38	41	34	42	35	37	40	38	37	40	38	37	35	42	32	41	37	38	39	35	36	36	40	35	38	41	34
O14777	O14777	39	39	39	Kinetochore protein NDC80 homolog	NDC80	sp|O14777|NDC80_HUMAN Kinetochore protein NDC80 homolog OS=Homo sapiens OX=9606 GN=NDC80 PE=1 SV=1	1	39	39	39	19	16	21	20	18	20	24	16	25	24	23	16	18	15	21	19	21	20	22	19	19	22	20	17	19	16	21	20	18	20	24	16	25	24	23	16	18	15
O14782	O14782	23	16	16	Kinesin-like protein KIF3C	KIF3C	sp|O14782|KIF3C_HUMAN Kinesin-like protein KIF3C OS=Homo sapiens OX=9606 GN=KIF3C PE=1 SV=4	1	23	16	16	8	8	8	10	9	10	11	9	10	4	8	6	9	9	9	9	11	8	9	7	11	11	9	8	3	3	3	5	5	5	7	4	5	2	4	1	5	3
O14787	O14787	45	1	1	Transportin-2	TNPO2	sp|O14787|TNPO2_HUMAN Transportin-2 OS=Homo sapiens OX=9606 GN=TNPO2 PE=1 SV=3	1	45	1	1	31	30	30	34	33	30	34	32	35	33	35	31	33	31	35	29	30	33	32	32	31	33	31	31	0	0	0	0	1	0	1	1	1	0	0	0	1	0
O14787-2	O14787-2	45	45	0	Transportin-2	TNPO2	sp|O14787-2|TNPO2_HUMAN Isoform 2 of Transportin-2 OS=Homo sapiens OX=9606 GN=TNPO2	1	45	45	0	32	31	31	35	33	31	34	32	35	34	36	32	33	32	36	29	30	34	33	33	32	34	32	32	32	31	31	35	33	31	34	32	35	34	36	32	33	32
O14795;O14795-2	O14795;O14795-2	42;42	42;42	28;28	Protein unc-13 homolog B	UNC13B	sp|O14795|UN13B_HUMAN Protein unc-13 homolog B OS=Homo sapiens OX=9606 GN=UNC13B PE=1 SV=2;sp|O14795-2|UN13B_HUMAN Isoform 2 of Protein unc-13 homolog B OS=Homo sapiens OX=9606 GN=UNC13B	2	42	42	28	21	15	19	17	20	14	13	14	18	15	23	13	19	11	19	15	16	11	23	16	18	16	17	13	21	15	19	17	20	14	13	14	18	15	23	13	19	11
O14802	O14802	43	42	42	DNA-directed RNA polymerase III subunit RPC1	POLR3A	sp|O14802|RPC1_HUMAN DNA-directed RNA polymerase III subunit RPC1 OS=Homo sapiens OX=9606 GN=POLR3A PE=1 SV=2	1	43	42	42	25	18	22	25	20	22	25	19	21	19	20	18	19	20	21	20	20	19	21	15	25	19	20	19	25	17	22	24	20	21	24	19	21	19	20	18	19	20
O14807;O14807-2	O14807;O14807-2	8;4	8;4	8;4	Ras-related protein M-Ras	MRAS	sp|O14807|RASM_HUMAN Ras-related protein M-Ras OS=Homo sapiens OX=9606 GN=MRAS PE=1 SV=2;sp|O14807-2|RASM_HUMAN Isoform 2 of Ras-related protein M-Ras OS=Homo sapiens OX=9606 GN=MRAS	2	8	8	8	4	4	2	3	2	3	4	3	4	3	4	3	1	2	4	3	6	4	3	3	3	3	3	3	4	4	2	3	2	3	4	3	4	3	4	3	1	2
O14810	O14810	11	11	9	Complexin-1	CPLX1	sp|O14810|CPLX1_HUMAN Complexin-1 OS=Homo sapiens OX=9606 GN=CPLX1 PE=1 SV=1	1	11	11	9	5	4	3	4	4	4	7	6	6	6	5	5	4	6	5	5	7	3	6	7	4	6	5	4	5	4	3	4	4	4	7	6	6	6	5	5	4	6
O14813;Q96IS3;O15266-2;O15266;Q15699;O95076;Q9Y2V3;O60902-3	O14813	12;1;1;1;1;1;1;1	12;1;1;1;1;1;1;1	7;0;0;0;0;0;0;0	Paired mesoderm homeobox protein 2A	PHOX2A	sp|O14813|PHX2A_HUMAN Paired mesoderm homeobox protein 2A OS=Homo sapiens OX=9606 GN=PHOX2A PE=1 SV=2	8	12	12	7	11	11	11	11	10	10	11	11	10	11	11	11	11	11	12	11	11	11	11	10	11	11	11	10	11	11	11	11	10	10	11	11	10	11	11	11	11	11
O14818;O14818-2;O14818-4;Q8TAA3-2;Q8TAA3-5;Q8TAA3	O14818;O14818-2;O14818-4	17;11;9;6;6;6	17;11;9;6;6;6	17;11;9;6;6;6	Proteasome subunit alpha type-7	PSMA7	sp|O14818|PSA7_HUMAN Proteasome subunit alpha type-7 OS=Homo sapiens OX=9606 GN=PSMA7 PE=1 SV=1;sp|O14818-2|PSA7_HUMAN Isoform 2 of Proteasome subunit alpha type-7 OS=Homo sapiens OX=9606 GN=PSMA7;sp|O14818-4|PSA7_HUMAN Isoform 3 of Proteasome subunit alph	6	17	17	17	14	14	14	15	16	15	14	15	15	16	14	16	13	13	15	15	13	14	11	14	15	13	15	12	14	14	14	15	16	15	14	15	15	16	14	16	13	13
O14828	O14828	16	16	5	Secretory carrier-associated membrane protein 3	SCAMP3	sp|O14828|SCAM3_HUMAN Secretory carrier-associated membrane protein 3 OS=Homo sapiens OX=9606 GN=SCAMP3 PE=1 SV=3	1	16	16	5	12	12	13	14	13	11	12	14	12	14	13	12	13	12	13	10	12	12	11	14	13	15	12	11	12	12	13	14	13	11	12	14	12	14	13	12	13	12
O14828-2	O14828-2	13	2	2	Secretory carrier-associated membrane protein 3	SCAMP3	sp|O14828-2|SCAM3_HUMAN Isoform 2 of Secretory carrier-associated membrane protein 3 OS=Homo sapiens OX=9606 GN=SCAMP3	1	13	2	2	11	10	9	11	11	11	10	12	11	11	12	10	10	10	10	8	10	10	9	11	10	12	8	9	1	1	0	1	1	2	1	1	2	1	2	1	1	1
O14832;O14832-2	O14832;O14832-2	11;8	11;8	11;8	Phytanoyl-CoA dioxygenase, peroxisomal	PHYH	sp|O14832|PAHX_HUMAN Phytanoyl-CoA dioxygenase, peroxisomal OS=Homo sapiens OX=9606 GN=PHYH PE=1 SV=1;sp|O14832-2|PAHX_HUMAN Isoform 2 of Phytanoyl-CoA dioxygenase, peroxisomal OS=Homo sapiens OX=9606 GN=PHYH	2	11	11	11	3	4	1	3	2	5	2	4	3	4	2	1	0	1	1	3	1	2	2	2	1	4	4	3	3	4	1	3	2	5	2	4	3	4	2	1	0	1
O14874;O14874-2;O14874-3	O14874;O14874-2;O14874-3	12;11;11	12;11;11	12;11;11	[3-methyl-2-oxobutanoate dehydrogenase [lipoamide]] kinase, mitochondrial	BCKDK	sp|O14874|BCKD_HUMAN [3-methyl-2-oxobutanoate dehydrogenase [lipoamide]] kinase, mitochondrial OS=Homo sapiens OX=9606 GN=BCKDK PE=1 SV=2;sp|O14874-2|BCKD_HUMAN Isoform 2 of [3-methyl-2-oxobutanoate dehydrogenase [lipoamide]] kinase, mitochondrial OS=Homo	3	12	12	12	5	7	7	5	7	7	7	7	8	7	7	5	9	7	9	5	3	7	10	7	5	7	8	8	5	7	7	5	7	7	7	7	8	7	7	5	9	7
O14880	O14880	7	7	7	Microsomal glutathione S-transferase 3	MGST3	sp|O14880|MGST3_HUMAN Microsomal glutathione S-transferase 3 OS=Homo sapiens OX=9606 GN=MGST3 PE=1 SV=1	1	7	7	7	4	5	5	5	5	5	4	5	6	6	4	6	4	5	4	4	4	5	5	6	4	5	5	6	4	5	5	5	5	5	4	5	6	6	4	6	4	5
O14893-5;O14893-3;O14893;O14893-2	O14893-5;O14893-3;O14893;O14893-2	7;6;6;5	7;6;6;5	7;6;6;5	Gem-associated protein 2	GEMIN2	sp|O14893-5|GEMI2_HUMAN Isoform 5 of Gem-associated protein 2 OS=Homo sapiens OX=9606 GN=GEMIN2;sp|O14893-3|GEMI2_HUMAN Isoform 3 of Gem-associated protein 2 OS=Homo sapiens OX=9606 GN=GEMIN2;sp|O14893|GEMI2_HUMAN Gem-associated protein 2 OS=Homo sapiens O	4	7	7	7	4	6	5	4	5	5	4	4	4	4	5	4	3	4	4	5	4	5	3	4	4	4	4	6	4	6	5	4	5	5	4	4	4	4	5	4	3	4
O14907	O14907	7	7	7	Tax1-binding protein 3	TAX1BP3	sp|O14907|TX1B3_HUMAN Tax1-binding protein 3 OS=Homo sapiens OX=9606 GN=TAX1BP3 PE=1 SV=2	1	7	7	7	5	6	4	4	4	4	4	3	4	4	4	3	5	3	5	4	3	6	5	3	6	4	4	7	5	6	4	4	4	4	4	3	4	4	4	3	5	3
O14908;O14908-2	O14908;O14908-2	8;5	8;5	8;5	PDZ domain-containing protein GIPC1	GIPC1	sp|O14908|GIPC1_HUMAN PDZ domain-containing protein GIPC1 OS=Homo sapiens OX=9606 GN=GIPC1 PE=1 SV=2;sp|O14908-2|GIPC1_HUMAN Isoform 2 of PDZ domain-containing protein GIPC1 OS=Homo sapiens OX=9606 GN=GIPC1	2	8	8	8	4	5	4	3	4	2	4	1	4	2	2	1	2	1	3	3	4	2	3	2	2	2	1	1	4	5	4	3	4	2	4	1	4	2	2	1	2	1
O14920-4;O14920-2;O14920;O14920-3	O14920-4;O14920-2;O14920	11;10;10;4	10;9;9;3	10;9;9;3	Inhibitor of nuclear factor kappa-B kinase subunit beta	IKBKB	sp|O14920-4|IKKB_HUMAN Isoform 4 of Inhibitor of nuclear factor kappa-B kinase subunit beta OS=Homo sapiens OX=9606 GN=IKBKB;sp|O14920-2|IKKB_HUMAN Isoform 2 of Inhibitor of nuclear factor kappa-B kinase subunit beta OS=Homo sapiens OX=9606 GN=IKBKB;sp|O14	4	11	10	10	5	4	4	4	5	4	3	2	3	2	1	3	4	3	5	2	5	2	2	3	4	5	3	3	4	3	4	3	4	3	3	1	3	2	1	2	4	3
O14924;O14924-4;O14924-5;O14924-2;O14924-3;O14924-6;O14924-7	O14924;O14924-4;O14924-5;O14924-2;O14924-3;O14924-6	32;31;29;18;18;16;15	32;31;29;18;18;16;15	31;30;28;18;18;16;15	Regulator of G-protein signaling 12	RGS12	sp|O14924|RGS12_HUMAN Regulator of G-protein signaling 12 OS=Homo sapiens OX=9606 GN=RGS12 PE=1 SV=1;sp|O14924-4|RGS12_HUMAN Isoform 4 of Regulator of G-protein signaling 12 OS=Homo sapiens OX=9606 GN=RGS12;sp|O14924-5|RGS12_HUMAN Isoform 5 of Regulator of	7	32	32	31	14	11	12	12	13	10	15	11	18	14	19	7	12	9	12	12	12	9	13	12	16	16	13	10	14	11	12	12	13	10	15	11	18	14	19	7	12	9
O14925;Q5SRD1;Q5SRD1-2	O14925;Q5SRD1	6;4;2	6;4;2	6;4;2	Mitochondrial import inner membrane translocase subunit Tim23;Putative mitochondrial import inner membrane translocase subunit Tim23B	TIMM23;TIMM23B	sp|O14925|TIM23_HUMAN Mitochondrial import inner membrane translocase subunit Tim23 OS=Homo sapiens OX=9606 GN=TIMM23 PE=1 SV=1;sp|Q5SRD1|TI23B_HUMAN Mitochondrial import inner membrane translocase subunit Tim23B OS=Homo sapiens OX=9606 GN=TIMM23B PE=1 SV=	3	6	6	6	5	3	4	4	4	4	5	5	5	4	4	2	5	4	5	3	6	3	5	3	4	4	4	3	5	3	4	4	4	4	5	5	5	4	4	2	5	4
O14929;O14929-2	O14929;O14929-2	15;10	15;10	15;10	Histone acetyltransferase type B catalytic subunit	HAT1	sp|O14929|HAT1_HUMAN Histone acetyltransferase type B catalytic subunit OS=Homo sapiens OX=9606 GN=HAT1 PE=1 SV=2;sp|O14929-2|HAT1_HUMAN Isoform B of Histone acetyltransferase type B catalytic subunit OS=Homo sapiens OX=9606 GN=HAT1	2	15	15	15	11	10	11	9	13	9	9	11	11	9	11	11	12	10	10	10	12	9	9	11	13	10	11	11	11	10	11	9	13	9	9	11	11	9	11	11	12	10
O14933;O14933-2	O14933	7;3	7;3	7;3	Ubiquitin/ISG15-conjugating enzyme E2 L6	UBE2L6	sp|O14933|UB2L6_HUMAN Ubiquitin/ISG15-conjugating enzyme E2 L6 OS=Homo sapiens OX=9606 GN=UBE2L6 PE=1 SV=4	2	7	7	7	4	3	4	2	4	3	4	2	5	1	4	2	6	4	5	3	4	3	4	3	5	3	2	2	4	3	4	2	4	3	4	2	5	1	4	2	6	4
O14936;O14936-3;O14936-5	O14936;O14936-3	39;37;19	1;1;1	1;1;1	Peripheral plasma membrane protein CASK	CASK	sp|O14936|CSKP_HUMAN Peripheral plasma membrane protein CASK OS=Homo sapiens OX=9606 GN=CASK PE=1 SV=3;sp|O14936-3|CSKP_HUMAN Isoform 3 of Peripheral plasma membrane protein CASK OS=Homo sapiens OX=9606 GN=CASK	3	39	1	1	23	23	23	24	23	26	21	25	25	25	19	28	23	20	27	26	24	23	28	24	20	29	25	21	0	0	1	1	0	1	0	1	0	1	0	1	1	1
O14936-4;O14936-6;O14936-2	O14936-4;O14936-6;O14936-2	39;39;39	39;39;39	1;1;1	Peripheral plasma membrane protein CASK	CASK	sp|O14936-4|CSKP_HUMAN Isoform 4 of Peripheral plasma membrane protein CASK OS=Homo sapiens OX=9606 GN=CASK;sp|O14936-6|CSKP_HUMAN Isoform 6 of Peripheral plasma membrane protein CASK OS=Homo sapiens OX=9606 GN=CASK;sp|O14936-2|CSKP_HUMAN Isoform 2 of Peri	3	39	39	1	23	23	22	23	23	25	21	24	25	24	19	27	22	19	26	25	23	22	28	24	19	28	25	20	23	23	22	23	23	25	21	24	25	24	19	27	22	19
O14949	O14949	3	3	3	Cytochrome b-c1 complex subunit 8	UQCRQ	sp|O14949|QCR8_HUMAN Cytochrome b-c1 complex subunit 8 OS=Homo sapiens OX=9606 GN=UQCRQ PE=1 SV=4	1	3	3	3	2	3	2	2	3	2	2	2	2	2	2	2	3	3	3	2	2	3	3	2	3	3	3	3	2	3	2	2	3	2	2	2	2	2	2	2	3	3
O14950;P19105	O14950;P19105	18;17	18;17	10;9	Myosin regulatory light chain 12B;Myosin regulatory light chain 12A	MYL12B;MYL12A	sp|O14950|ML12B_HUMAN Myosin regulatory light chain 12B OS=Homo sapiens OX=9606 GN=MYL12B PE=1 SV=2;sp|P19105|ML12A_HUMAN Myosin regulatory light chain 12A OS=Homo sapiens OX=9606 GN=MYL12A PE=1 SV=2	2	18	18	10	15	14	13	13	15	13	14	14	13	13	14	13	13	14	15	12	14	16	12	14	13	13	13	13	15	14	13	13	15	13	14	14	13	13	14	13	13	14
O14957	O14957	1	1	1	Cytochrome b-c1 complex subunit 10	UQCR11	sp|O14957|QCR10_HUMAN Cytochrome b-c1 complex subunit 10 OS=Homo sapiens OX=9606 GN=UQCR11 PE=1 SV=1	1	1	1	1	1	1	1	1	1	1	1	1	1	0	1	1	1	1	1	1	1	1	0	1	1	0	1	1	1	1	1	1	1	1	1	1	1	0	1	1	1	1
O14964;O14964-2	O14964;O14964-2	24;23	24;23	24;23	Hepatocyte growth factor-regulated tyrosine kinase substrate	HGS	sp|O14964|HGS_HUMAN Hepatocyte growth factor-regulated tyrosine kinase substrate OS=Homo sapiens OX=9606 GN=HGS PE=1 SV=1;sp|O14964-2|HGS_HUMAN Isoform 2 of Hepatocyte growth factor-regulated tyrosine kinase substrate OS=Homo sapiens OX=9606 GN=HGS	2	24	24	24	19	20	20	18	19	20	20	18	19	20	16	19	18	18	21	20	17	20	21	19	20	20	21	19	19	20	20	18	19	20	20	18	19	20	16	19	18	18
O14965	O14965	4	3	3	Aurora kinase A	AURKA	sp|O14965|AURKA_HUMAN Aurora kinase A OS=Homo sapiens OX=9606 GN=AURKA PE=1 SV=3	1	4	3	3	2	2	1	2	1	0	2	3	1	0	2	1	1	2	2	2	2	2	0	2	2	2	2	0	1	1	1	2	0	0	1	2	1	0	1	1	1	1
O14966;O14966-2;O14966-3	O14966;O14966-2	5;4;2	4;4;2	4;4;2	Ras-related protein Rab-7L1	RAB29	sp|O14966|RAB7L_HUMAN Ras-related protein Rab-7L1 OS=Homo sapiens OX=9606 GN=RAB29 PE=1 SV=1;sp|O14966-2|RAB7L_HUMAN Isoform 2 of Ras-related protein Rab-7L1 OS=Homo sapiens OX=9606 GN=RAB29	3	5	4	4	1	1	1	1	1	1	4	1	3	2	1	1	1	1	1	1	1	1	2	2	2	3	2	1	0	0	0	0	0	0	3	0	2	1	0	0	0	0
O14967;O14967-2	O14967;O14967-2	31;18	31;18	31;18	Calmegin	CLGN	sp|O14967|CLGN_HUMAN Calmegin OS=Homo sapiens OX=9606 GN=CLGN PE=1 SV=1;sp|O14967-2|CLGN_HUMAN Isoform 2 of Calmegin OS=Homo sapiens OX=9606 GN=CLGN	2	31	31	31	17	21	22	22	22	22	21	22	21	18	18	23	19	16	19	21	18	21	19	16	16	21	19	19	17	21	22	22	22	22	21	22	21	18	18	23	19	16
O14972;O14972-2	O14972;O14972-2	14;12	14;12	14;12	Down syndrome critical region protein 3	DSCR3	sp|O14972|VP26C_HUMAN Vacuolar protein sorting-associated protein 26C OS=Homo sapiens OX=9606 GN=VPS26C PE=1 SV=1;sp|O14972-2|VP26C_HUMAN Isoform 2 of Vacuolar protein sorting-associated protein 26C OS=Homo sapiens OX=9606 GN=VPS26C	2	14	14	14	9	8	11	8	10	10	9	10	9	9	8	9	8	11	7	7	10	8	9	8	9	7	11	8	9	8	11	8	10	10	9	10	9	9	8	9	8	11
O14974;O14974-2;O14974-5;O14974-4;O14974-3	O14974;O14974-2;O14974-5;O14974-4;O14974-3	51;49;47;47;47	51;49;47;47;47	50;48;46;46;46	Protein phosphatase 1 regulatory subunit 12A	PPP1R12A	sp|O14974|MYPT1_HUMAN Protein phosphatase 1 regulatory subunit 12A OS=Homo sapiens OX=9606 GN=PPP1R12A PE=1 SV=1;sp|O14974-2|MYPT1_HUMAN Isoform 2 of Protein phosphatase 1 regulatory subunit 12A OS=Homo sapiens OX=9606 GN=PPP1R12A;sp|O14974-5|MYPT1_HUMAN I	5	51	51	50	26	29	29	25	26	25	29	24	31	24	28	22	31	22	30	24	27	29	26	28	31	24	30	27	26	29	29	25	26	25	29	24	31	24	28	22	31	22
O14975-2;O14975	O14975-2;O14975	7;7	7;7	7;7	Very long-chain acyl-CoA synthetase	SLC27A2	sp|O14975-2|S27A2_HUMAN Isoform 2 of Long-chain fatty acid transport protein 2 OS=Homo sapiens OX=9606 GN=SLC27A2;sp|O14975|S27A2_HUMAN Long-chain fatty acid transport protein 2 OS=Homo sapiens OX=9606 GN=SLC27A2 PE=1 SV=2	2	7	7	7	2	4	3	2	2	2	2	4	2	1	0	2	0	0	1	1	0	0	0	0	1	3	1	0	2	4	3	2	2	2	2	4	2	1	0	2	0	0
O14976;O14976-2	O14976;O14976-2	46;39	46;39	46;39	Cyclin-G-associated kinase	GAK	sp|O14976|GAK_HUMAN Cyclin-G-associated kinase OS=Homo sapiens OX=9606 GN=GAK PE=1 SV=2;sp|O14976-2|GAK_HUMAN Isoform 2 of Cyclin-G-associated kinase OS=Homo sapiens OX=9606 GN=GAK	2	46	46	46	22	26	24	21	21	25	23	28	28	27	27	31	20	24	27	21	21	21	29	26	25	27	25	24	22	26	24	21	21	25	23	28	28	27	27	31	20	24
O14979	O14979	21	20	6	Heterogeneous nuclear ribonucleoprotein D-like	HNRNPDL	sp|O14979|HNRDL_HUMAN Heterogeneous nuclear ribonucleoprotein D-like OS=Homo sapiens OX=9606 GN=HNRNPDL PE=1 SV=3	1	21	20	6	14	11	12	13	13	14	12	13	13	13	14	15	13	11	12	14	17	13	14	14	16	14	14	16	13	10	11	12	12	13	11	12	12	12	13	14	12	10
O14979-3;O14979-2	O14979-3;O14979-2	16;16	1;1	1;1	Heterogeneous nuclear ribonucleoprotein D-like	HNRNPDL	sp|O14979-3|HNRDL_HUMAN Isoform 3 of Heterogeneous nuclear ribonucleoprotein D-like OS=Homo sapiens OX=9606 GN=HNRNPDL;sp|O14979-2|HNRDL_HUMAN Isoform 2 of Heterogeneous nuclear ribonucleoprotein D-like OS=Homo sapiens OX=9606 GN=HNRNPDL	2	16	1	1	12	10	11	11	11	11	10	10	11	10	12	12	11	10	10	12	15	11	11	10	13	11	10	11	1	1	1	1	1	1	1	1	1	1	1	1	1	1
O14980	O14980	63	63	63	Exportin-1	XPO1	sp|O14980|XPO1_HUMAN Exportin-1 OS=Homo sapiens OX=9606 GN=XPO1 PE=1 SV=1	1	63	63	63	54	53	57	51	56	56	55	55	57	53	53	55	54	51	57	57	53	53	53	54	55	57	54	54	54	53	57	51	56	56	55	55	57	53	53	55	54	51
O14981;O14981-2	O14981	59;20	59;20	59;20	TATA-binding protein-associated factor 172	BTAF1	sp|O14981|BTAF1_HUMAN TATA-binding protein-associated factor 172 OS=Homo sapiens OX=9606 GN=BTAF1 PE=1 SV=2	2	59	59	59	34	33	35	32	35	30	33	32	35	28	33	33	37	31	33	27	29	19	35	31	31	28	31	30	34	33	35	32	35	30	33	32	35	28	33	33	37	31
O14983;O14983-2;O14983-3	O14983;O14983-2;O14983-3	16;16;13	2;2;1	2;2;1	Sarcoplasmic/endoplasmic reticulum calcium ATPase 1	ATP2A1	sp|O14983|AT2A1_HUMAN Sarcoplasmic/endoplasmic reticulum calcium ATPase 1 OS=Homo sapiens OX=9606 GN=ATP2A1 PE=1 SV=1;sp|O14983-2|AT2A1_HUMAN Isoform SERCA1A of Sarcoplasmic/endoplasmic reticulum calcium ATPase 1 OS=Homo sapiens OX=9606 GN=ATP2A1;sp|O14983	3	16	2	2	13	12	13	13	13	14	13	14	13	13	13	14	13	13	13	12	11	13	12	15	13	12	13	14	0	0	0	0	0	0	0	0	0	0	0	0	0	0
O15013-7;O15013-4;O15013-5;O15013-6;O15013	O15013-7;O15013-4;O15013-5;O15013-6;O15013	6;6;6;6;6	5;5;5;5;5	5;5;5;5;5	Rho guanine nucleotide exchange factor 10	ARHGEF10	sp|O15013-7|ARHGA_HUMAN Isoform 3 of Rho guanine nucleotide exchange factor 10 OS=Homo sapiens OX=9606 GN=ARHGEF10;sp|O15013-4|ARHGA_HUMAN Isoform 4 of Rho guanine nucleotide exchange factor 10 OS=Homo sapiens OX=9606 GN=ARHGEF10;sp|O15013-5|ARHGA_HUMAN Is	5	6	5	5	2	2	3	1	2	2	0	1	0	0	2	1	1	1	2	1	1	1	2	1	1	1	1	0	1	1	2	0	1	1	0	0	0	0	1	0	0	0
O15014;O15014-2	O15014	25;6	25;6	24;6	Zinc finger protein 609	ZNF609	sp|O15014|ZN609_HUMAN Zinc finger protein 609 OS=Homo sapiens OX=9606 GN=ZNF609 PE=1 SV=2	2	25	25	24	12	7	8	7	7	9	12	10	11	7	11	11	14	9	11	11	6	11	15	14	11	12	9	13	12	7	8	7	7	9	12	10	11	7	11	11	14	9
O15020;O15020-2	O15020;O15020-2	108;106	91;89	91;89	Spectrin beta chain, non-erythrocytic 2	SPTBN2	sp|O15020|SPTN2_HUMAN Spectrin beta chain, non-erythrocytic 2 OS=Homo sapiens OX=9606 GN=SPTBN2 PE=1 SV=3;sp|O15020-2|SPTN2_HUMAN Isoform 2 of Spectrin beta chain, non-erythrocytic 2 OS=Homo sapiens OX=9606 GN=SPTBN2	2	108	91	91	60	62	61	53	62	57	63	66	64	68	67	66	60	53	72	66	63	58	70	62	69	71	71	66	50	49	50	40	50	45	53	54	53	55	53	54	48	42
O15027;O15027-4;O15027-3	O15027;O15027-4;O15027-3	69;68;68	1;0;0	0;0;0	Protein transport protein Sec16A	SEC16A	sp|O15027|SC16A_HUMAN Protein transport protein Sec16A OS=Homo sapiens OX=9606 GN=SEC16A PE=1 SV=4;sp|O15027-4|SC16A_HUMAN Isoform 4 of Protein transport protein Sec16A OS=Homo sapiens OX=9606 GN=SEC16A;sp|O15027-3|SC16A_HUMAN Isoform 3 of Protein transpor	3	69	1	0	39	37	41	36	40	36	35	35	38	41	42	36	40	35	40	37	39	40	38	41	41	41	38	36	0	0	0	0	0	0	1	0	0	0	0	0	0	0
O15027-2	O15027-2	69	69	1	Protein transport protein Sec16A	SEC16A	sp|O15027-2|SC16A_HUMAN Isoform 2 of Protein transport protein Sec16A OS=Homo sapiens OX=9606 GN=SEC16A	1	69	69	1	40	38	41	37	40	36	34	35	38	42	43	37	40	35	40	38	39	40	39	41	42	42	39	36	40	38	41	37	40	36	34	35	38	42	43	37	40	35
O15027-5	O15027-5	69	1	1	Protein transport protein Sec16A	SEC16A	sp|O15027-5|SC16A_HUMAN Isoform 5 of Protein transport protein Sec16A OS=Homo sapiens OX=9606 GN=SEC16A	1	69	1	1	38	36	40	35	39	35	34	34	37	40	41	35	39	34	39	36	38	39	38	40	40	40	37	35	0	0	0	0	0	0	0	0	0	0	0	0	0	0
O15031	O15031	58	58	56	Plexin-B2	PLXNB2	sp|O15031|PLXB2_HUMAN Plexin-B2 OS=Homo sapiens OX=9606 GN=PLXNB2 PE=1 SV=3	1	58	58	56	29	34	30	32	34	32	36	32	37	33	33	38	33	28	35	27	29	31	29	32	34	34	32	35	29	34	30	32	34	32	36	32	37	33	33	38	33	28
O15034;O15034-2;O15034-3	O15034;O15034-2	15;12;1	14;12;1	14;12;1	RIMS-binding protein 2	RIMBP2	sp|O15034|RIMB2_HUMAN RIMS-binding protein 2 OS=Homo sapiens OX=9606 GN=RIMBP2 PE=1 SV=3;sp|O15034-2|RIMB2_HUMAN Isoform 2 of RIMS-binding protein 2 OS=Homo sapiens OX=9606 GN=RIMBP2	3	15	14	14	9	8	6	7	6	3	6	7	6	5	4	5	5	4	7	2	3	6	7	5	6	6	4	7	9	8	6	7	5	3	6	7	6	5	4	5	4	4
O15037	O15037	16	16	16	Protein KHNYN	KHNYN	sp|O15037|KHNYN_HUMAN Protein KHNYN OS=Homo sapiens OX=9606 GN=KHNYN PE=1 SV=3	1	16	16	16	6	4	5	3	1	7	4	4	3	5	6	3	3	4	4	4	2	2	2	5	3	3	4	6	6	4	5	3	1	7	4	4	3	5	6	3	3	4
O15040;O15040-2	O15040;O15040-2	21;18	21;18	21;18	Tectonin beta-propeller repeat-containing protein 2	TECPR2	sp|O15040|TCPR2_HUMAN Tectonin beta-propeller repeat-containing protein 2 OS=Homo sapiens OX=9606 GN=TECPR2 PE=1 SV=4;sp|O15040-2|TCPR2_HUMAN Isoform 2 of Tectonin beta-propeller repeat-containing protein 2 OS=Homo sapiens OX=9606 GN=TECPR2	2	21	21	21	7	6	7	8	5	5	6	5	8	6	7	3	6	6	10	7	7	6	7	5	9	10	4	3	7	6	7	8	5	5	6	5	8	6	7	3	6	6
O15042;O15042-2;O15042-3	O15042;O15042-2;O15042-3	44;44;26	44;44;26	44;44;26	U2 snRNP-associated SURP motif-containing protein	U2SURP	sp|O15042|SR140_HUMAN U2 snRNP-associated SURP motif-containing protein OS=Homo sapiens OX=9606 GN=U2SURP PE=1 SV=2;sp|O15042-2|SR140_HUMAN Isoform 2 of U2 snRNP-associated SURP motif-containing protein OS=Homo sapiens OX=9606 GN=U2SURP;sp|O15042-3|SR140_H	3	44	44	44	30	25	26	23	23	25	30	24	28	27	31	24	28	21	24	25	27	25	28	26	30	28	27	26	30	25	26	23	23	25	30	24	28	27	31	24	28	21
O15047	O15047	29	29	28	Histone-lysine N-methyltransferase SETD1A	SETD1A	sp|O15047|SET1A_HUMAN Histone-lysine N-methyltransferase SETD1A OS=Homo sapiens OX=9606 GN=SETD1A PE=1 SV=3	1	29	29	28	13	11	14	7	8	9	10	11	14	10	13	9	10	8	14	7	11	9	16	14	11	12	11	10	13	11	14	7	8	9	10	11	14	10	13	9	10	8
O15063	O15063	17	17	17	Uncharacterized protein KIAA0355	KIAA0355	sp|O15063|GRRE1_HUMAN Granule associated Rac and RHOG effector protein 1 OS=Homo sapiens OX=9606 GN=GARRE1 PE=1 SV=2	1	17	17	17	4	4	6	5	7	4	3	6	6	4	4	4	5	4	7	4	6	4	5	4	5	3	4	5	4	4	6	5	7	4	3	6	6	4	4	4	5	4
O15066;O15066-2	O15066;O15066-2	34;18	33;18	26;16	Kinesin-like protein KIF3B;Kinesin-like protein KIF3B, N-terminally processed	KIF3B	sp|O15066|KIF3B_HUMAN Kinesin-like protein KIF3B OS=Homo sapiens OX=9606 GN=KIF3B PE=1 SV=1;sp|O15066-2|KIF3B_HUMAN Isoform 2 of Kinesin-like protein KIF3B OS=Homo sapiens OX=9606 GN=KIF3B	2	34	33	26	25	26	23	25	24	25	20	25	22	21	23	23	21	24	25	23	22	27	23	25	27	24	21	24	24	25	22	24	23	24	19	24	21	20	22	22	20	23
O15067	O15067	63	63	63	Phosphoribosylformylglycinamidine synthase	PFAS	sp|O15067|PUR4_HUMAN Phosphoribosylformylglycinamidine synthase OS=Homo sapiens OX=9606 GN=PFAS PE=1 SV=4	1	63	63	63	39	41	44	42	46	43	41	41	43	43	44	37	39	39	45	38	45	38	41	41	46	46	42	41	39	41	44	42	46	43	41	41	43	43	44	37	39	39
O15068-6;O15068-8;O15068-10;O15068-9;O15068;O15068-3;O15068-2;O15068-4;O15068-5	O15068-6;O15068-8;O15068-10;O15068-9;O15068;O15068-3;O15068-2;O15068-4;O15068-5	36;36;36;36;36;35;35;34;33	35;35;35;35;35;34;34;33;32	35;35;35;35;35;34;34;33;32	Guanine nucleotide exchange factor DBS	MCF2L	sp|O15068-6|MCF2L_HUMAN Isoform 6 of Guanine nucleotide exchange factor DBS OS=Homo sapiens OX=9606 GN=MCF2L;sp|O15068-8|MCF2L_HUMAN Isoform 8 of Guanine nucleotide exchange factor DBS OS=Homo sapiens OX=9606 GN=MCF2L;sp|O15068-10|MCF2L_HUMAN Isoform 9 of	9	36	35	35	10	9	11	5	10	7	11	13	12	12	12	8	8	10	13	6	12	5	11	10	13	9	11	11	9	8	11	5	10	6	11	12	12	12	12	8	8	9
O15069	O15069	38	38	38	NAC-alpha domain-containing protein 1	NACAD	sp|O15069|NACAD_HUMAN NAC-alpha domain-containing protein 1 OS=Homo sapiens OX=9606 GN=NACAD PE=1 SV=3	1	38	38	38	19	17	25	17	22	16	23	23	25	23	16	21	21	19	25	17	15	23	23	23	23	24	23	18	19	17	25	17	22	16	23	23	25	23	16	21	21	19
O15075;O15075-2;O15075-4;O15075-3	O15075;O15075-2	41;38;17;14	41;38;17;14	38;35;17;14	Serine/threonine-protein kinase DCLK1	DCLK1	sp|O15075|DCLK1_HUMAN Serine/threonine-protein kinase DCLK1 OS=Homo sapiens OX=9606 GN=DCLK1 PE=1 SV=2;sp|O15075-2|DCLK1_HUMAN Isoform 1 of Serine/threonine-protein kinase DCLK1 OS=Homo sapiens OX=9606 GN=DCLK1	4	41	41	38	28	31	30	32	32	29	26	29	31	30	29	26	27	27	31	29	32	29	29	29	30	32	31	29	28	31	30	32	32	29	26	29	31	30	29	26	27	27
O15078	O15078	10	10	10	Centrosomal protein of 290 kDa	CEP290	sp|O15078|CE290_HUMAN Centrosomal protein of 290 kDa OS=Homo sapiens OX=9606 GN=CEP290 PE=1 SV=2	1	10	10	10	1	1	1	0	2	1	1	2	2	1	2	1	0	1	1	1	0	2	1	1	1	0	1	1	1	1	1	0	2	1	1	2	2	1	2	1	0	1
O15083	O15083	15	2	2	ERC protein 2	ERC2	sp|O15083|ERC2_HUMAN ERC protein 2 OS=Homo sapiens OX=9606 GN=ERC2 PE=1 SV=3	1	15	2	2	6	8	6	9	7	8	6	9	9	6	8	7	7	8	8	7	9	8	8	6	7	8	6	6	1	1	1	1	1	0	1	1	1	1	1	1	1	1
O15084;O15084-4;O15084-1;O15084-2	O15084;O15084-4;O15084-1;O15084-2	30;29;29;22	26;25;25;19	25;24;24;18	Serine/threonine-protein phosphatase 6 regulatory ankyrin repeat subunit A	ANKRD28	sp|O15084|ANR28_HUMAN Serine/threonine-protein phosphatase 6 regulatory ankyrin repeat subunit A OS=Homo sapiens OX=9606 GN=ANKRD28 PE=1 SV=5;sp|O15084-4|ANR28_HUMAN Isoform 4 of Serine/threonine-protein phosphatase 6 regulatory ankyrin repeat subunit A OS	4	30	26	25	15	18	18	16	18	18	12	16	17	15	17	18	14	17	16	14	18	18	15	16	20	19	19	20	14	17	16	16	17	18	9	15	15	15	15	16	12	14
O15085	O15085	40	1	1	Rho guanine nucleotide exchange factor 11	ARHGEF11	sp|O15085|ARHGB_HUMAN Rho guanine nucleotide exchange factor 11 OS=Homo sapiens OX=9606 GN=ARHGEF11 PE=1 SV=1	1	40	1	1	22	21	17	19	18	13	12	19	19	17	16	16	19	20	22	13	17	19	19	18	18	18	17	20	0	0	0	0	0	0	0	0	0	0	0	0	0	0
O15085-2	O15085-2	43	43	4	Rho guanine nucleotide exchange factor 11	ARHGEF11	sp|O15085-2|ARHGB_HUMAN Isoform 2 of Rho guanine nucleotide exchange factor 11 OS=Homo sapiens OX=9606 GN=ARHGEF11	1	43	43	4	24	24	19	20	21	13	13	20	20	18	18	16	20	22	23	14	17	20	21	20	19	19	19	22	24	24	19	20	21	13	13	20	20	18	18	16	20	22
O15090	O15090	15	15	14	Zinc finger protein 536	ZNF536	sp|O15090|ZN536_HUMAN Zinc finger protein 536 OS=Homo sapiens OX=9606 GN=ZNF536 PE=1 SV=3	1	15	15	14	5	2	3	4	5	3	5	3	6	6	9	1	5	2	3	3	6	4	8	1	3	5	2	2	5	2	3	4	5	3	5	3	6	6	9	1	5	2
O15091-2;O15091;O15091-4;O15091-3	O15091-2;O15091;O15091-4	19;19;17;8	19;19;17;8	19;19;17;8	Mitochondrial ribonuclease P protein 3	KIAA0391	sp|O15091-2|MRPP3_HUMAN Isoform 2 of Mitochondrial ribonuclease P catalytic subunit OS=Homo sapiens OX=9606 GN=PRORP;sp|O15091|MRPP3_HUMAN Mitochondrial ribonuclease P catalytic subunit OS=Homo sapiens OX=9606 GN=PRORP PE=1 SV=2;sp|O15091-4|MRPP3_HUMAN Iso	4	19	19	19	14	7	13	10	13	10	9	7	13	12	10	8	11	7	13	8	11	5	11	7	11	9	8	8	14	7	13	10	13	10	9	7	13	12	10	8	11	7
O15111;Q9UPZ9-2;Q9UPZ9	O15111	29;1;1	29;1;1	28;1;1	Inhibitor of nuclear factor kappa-B kinase subunit alpha	CHUK	sp|O15111|IKKA_HUMAN Inhibitor of nuclear factor kappa-B kinase subunit alpha OS=Homo sapiens OX=9606 GN=CHUK PE=1 SV=2	3	29	29	28	15	14	10	12	9	14	12	13	9	12	13	12	11	11	11	13	12	11	14	12	12	18	10	13	15	14	10	12	9	14	12	13	9	12	13	12	11	11
O15116	O15116	9	9	9	U6 snRNA-associated Sm-like protein LSm1	LSM1	sp|O15116|LSM1_HUMAN U6 snRNA-associated Sm-like protein LSm1 OS=Homo sapiens OX=9606 GN=LSM1 PE=1 SV=1	1	9	9	9	6	6	6	5	6	6	5	7	5	5	5	6	6	5	6	5	6	7	6	4	6	5	5	5	6	6	6	5	6	6	5	7	5	5	5	6	6	5
O15118;O15118-2	O15118;O15118-2	16;10	16;10	16;10	Niemann-Pick C1 protein	NPC1	sp|O15118|NPC1_HUMAN NPC intracellular cholesterol transporter 1 OS=Homo sapiens OX=9606 GN=NPC1 PE=1 SV=2;sp|O15118-2|NPC1_HUMAN Isoform 2 of NPC intracellular cholesterol transporter 1 OS=Homo sapiens OX=9606 GN=NPC1	2	16	16	16	6	8	6	9	8	6	8	10	6	7	6	8	5	8	5	6	6	5	8	9	7	6	6	4	6	8	6	9	8	6	8	10	6	7	6	8	5	8
O15119-2;O15119;O15119-3;Q9UL17	O15119-2;O15119;O15119-3	14;13;12;1	14;13;12;1	9;9;8;0	T-box transcription factor TBX3	TBX3	sp|O15119-2|TBX3_HUMAN Isoform I of T-box transcription factor TBX3 OS=Homo sapiens OX=9606 GN=TBX3;sp|O15119|TBX3_HUMAN T-box transcription factor TBX3 OS=Homo sapiens OX=9606 GN=TBX3 PE=1 SV=4;sp|O15119-3|TBX3_HUMAN Isoform III of T-box transcription fac	4	14	14	9	7	4	7	5	5	5	8	9	7	8	9	7	4	6	6	6	6	8	8	10	8	8	7	5	7	4	7	5	5	5	8	9	7	8	9	7	4	6
O15120;O15120-2	O15120;O15120-2	3;2	3;2	3;2	1-acyl-sn-glycerol-3-phosphate acyltransferase beta	AGPAT2	sp|O15120|PLCB_HUMAN 1-acyl-sn-glycerol-3-phosphate acyltransferase beta OS=Homo sapiens OX=9606 GN=AGPAT2 PE=1 SV=1;sp|O15120-2|PLCB_HUMAN Isoform 2 of 1-acyl-sn-glycerol-3-phosphate acyltransferase beta OS=Homo sapiens OX=9606 GN=AGPAT2	2	3	3	3	0	1	1	1	1	1	0	2	1	1	1	1	1	1	1	0	0	1	0	1	1	0	1	1	0	1	1	1	1	1	0	2	1	1	1	1	1	1
O15121	O15121	4	4	4	Sphingolipid delta(4)-desaturase DES1	DEGS1	sp|O15121|DEGS1_HUMAN Sphingolipid delta(4)-desaturase DES1 OS=Homo sapiens OX=9606 GN=DEGS1 PE=1 SV=1	1	4	4	4	4	2	2	2	2	2	1	2	3	2	2	2	2	3	3	3	1	2	3	3	3	3	3	2	4	2	2	2	2	2	1	2	3	2	2	2	2	3
O15126;O15126-2	O15126;O15126-2	14;11	14;11	14;11	Secretory carrier-associated membrane protein 1	SCAMP1	sp|O15126|SCAM1_HUMAN Secretory carrier-associated membrane protein 1 OS=Homo sapiens OX=9606 GN=SCAMP1 PE=1 SV=2;sp|O15126-2|SCAM1_HUMAN Isoform 2 of Secretory carrier-associated membrane protein 1 OS=Homo sapiens OX=9606 GN=SCAMP1	2	14	14	14	10	13	10	9	9	10	10	13	11	10	9	11	11	11	10	8	8	9	11	12	9	12	9	11	10	13	10	9	9	10	10	13	11	10	9	11	11	11
O15127	O15127	5	5	5	Secretory carrier-associated membrane protein 2	SCAMP2	sp|O15127|SCAM2_HUMAN Secretory carrier-associated membrane protein 2 OS=Homo sapiens OX=9606 GN=SCAMP2 PE=1 SV=2	1	5	5	5	1	3	3	1	1	3	1	2	1	1	1	1	1	3	1	2	0	3	1	1	1	2	1	1	1	3	3	1	1	3	1	2	1	1	1	1	1	3
O15131	O15131	13	2	2	Importin subunit alpha-6	KPNA5	sp|O15131|IMA6_HUMAN Importin subunit alpha-6 OS=Homo sapiens OX=9606 GN=KPNA5 PE=1 SV=3	1	13	2	2	10	10	10	10	11	11	10	12	10	9	11	11	10	10	9	8	9	10	10	11	10	8	9	11	1	1	1	1	1	1	1	1	1	1	1	1	1	1
O15143	O15143	22	20	20	Actin-related protein 2/3 complex subunit 1B	ARPC1B	sp|O15143|ARC1B_HUMAN Actin-related protein 2/3 complex subunit 1B OS=Homo sapiens OX=9606 GN=ARPC1B PE=1 SV=3	1	22	20	20	19	16	19	17	17	20	19	15	19	18	18	16	17	17	19	17	18	17	17	18	18	18	20	17	18	15	18	16	15	18	18	13	17	16	17	14	16	15
O15144	O15144	23	23	23	Actin-related protein 2/3 complex subunit 2	ARPC2	sp|O15144|ARPC2_HUMAN Actin-related protein 2/3 complex subunit 2 OS=Homo sapiens OX=9606 GN=ARPC2 PE=1 SV=1	1	23	23	23	18	14	16	17	18	17	17	16	17	16	18	18	18	14	17	16	16	18	16	18	18	20	20	15	18	14	16	17	18	17	17	16	17	16	18	18	18	14
O15145	O15145	16	16	16	Actin-related protein 2/3 complex subunit 3	ARPC3	sp|O15145|ARPC3_HUMAN Actin-related protein 2/3 complex subunit 3 OS=Homo sapiens OX=9606 GN=ARPC3 PE=1 SV=3	1	16	16	16	9	9	10	10	9	9	8	9	8	9	10	11	9	10	10	9	11	11	9	9	10	9	10	10	9	9	10	10	9	9	8	9	8	9	10	11	9	10
O15155;O15155-2	O15155;O15155-2	2;1	2;1	2;1	BET1 homolog	BET1	sp|O15155|BET1_HUMAN BET1 homolog OS=Homo sapiens OX=9606 GN=BET1 PE=1 SV=1;sp|O15155-2|BET1_HUMAN Isoform 2 of BET1 homolog OS=Homo sapiens OX=9606 GN=BET1	2	2	2	2	2	2	2	2	2	2	2	2	2	2	2	2	2	2	2	2	2	2	2	2	2	2	2	2	2	2	2	2	2	2	2	2	2	2	2	2	2	2
O15160;O15160-2	O15160;O15160-2	15;13	15;13	15;13	DNA-directed RNA polymerases I and III subunit RPAC1	POLR1C	sp|O15160|RPAC1_HUMAN DNA-directed RNA polymerases I and III subunit RPAC1 OS=Homo sapiens OX=9606 GN=POLR1C PE=1 SV=1;sp|O15160-2|RPAC1_HUMAN Isoform 2 of DNA-directed RNA polymerases I and III subunit RPAC1 OS=Homo sapiens OX=9606 GN=POLR1C	2	15	15	15	9	13	10	12	13	15	10	13	11	12	12	13	10	13	15	12	13	13	12	11	11	12	11	12	9	13	10	12	13	15	10	13	11	12	12	13	10	13
O15164;O15164-2	O15164;O15164-2	42;41	41;40	39;38	Transcription intermediary factor 1-alpha	TRIM24	sp|O15164|TIF1A_HUMAN Transcription intermediary factor 1-alpha OS=Homo sapiens OX=9606 GN=TRIM24 PE=1 SV=3;sp|O15164-2|TIF1A_HUMAN Isoform Short of Transcription intermediary factor 1-alpha OS=Homo sapiens OX=9606 GN=TRIM24	2	42	41	39	24	25	23	22	26	23	23	23	23	24	24	24	25	18	24	21	19	20	22	25	23	27	21	25	23	24	22	21	25	22	23	22	23	23	24	23	24	17
O15173;O15173-2	O15173;O15173-2	9;9	8;8	8;8	Membrane-associated progesterone receptor component 2	PGRMC2	sp|O15173|PGRC2_HUMAN Membrane-associated progesterone receptor component 2 OS=Homo sapiens OX=9606 GN=PGRMC2 PE=1 SV=1;sp|O15173-2|PGRC2_HUMAN Isoform 2 of Membrane-associated progesterone receptor component 2 OS=Homo sapiens OX=9606 GN=PGRMC2	2	9	8	8	6	6	6	6	7	6	7	6	8	6	7	7	8	6	6	8	7	6	6	6	6	5	6	5	5	5	5	5	6	5	6	5	7	5	6	6	7	5
O15182	O15182	5	5	5	Centrin-3	CETN3	sp|O15182|CETN3_HUMAN Centrin-3 OS=Homo sapiens OX=9606 GN=CETN3 PE=1 SV=2	1	5	5	5	3	3	3	3	3	3	4	4	3	4	4	4	3	2	3	1	3	4	3	3	2	4	3	3	3	3	3	3	3	3	4	4	3	4	4	4	3	2
O15198-2;O15198	O15198-2;O15198	8;8	1;1	1;1	Mothers against decapentaplegic homolog 9	SMAD9	sp|O15198-2|SMAD9_HUMAN Isoform B of Mothers against decapentaplegic homolog 9 OS=Homo sapiens OX=9606 GN=SMAD9;sp|O15198|SMAD9_HUMAN Mothers against decapentaplegic homolog 9 OS=Homo sapiens OX=9606 GN=SMAD9 PE=1 SV=1	2	8	1	1	6	5	5	5	3	6	5	5	4	4	4	4	5	7	5	7	5	6	4	4	3	5	6	3	0	0	0	0	0	0	0	0	0	0	0	0	0	1
O15211;O15211-2	O15211;O15211-2	18;12	18;12	17;12	Ral guanine nucleotide dissociation stimulator-like 2	RGL2	sp|O15211|RGL2_HUMAN Ral guanine nucleotide dissociation stimulator-like 2 OS=Homo sapiens OX=9606 GN=RGL2 PE=1 SV=1;sp|O15211-2|RGL2_HUMAN Isoform 2 of Ral guanine nucleotide dissociation stimulator-like 2 OS=Homo sapiens OX=9606 GN=RGL2	2	18	18	17	8	9	10	6	7	7	11	11	12	9	9	9	10	7	7	8	7	7	9	10	10	9	9	8	8	9	10	6	7	7	11	11	12	9	9	9	10	7
O15212	O15212	11	11	11	Prefoldin subunit 6	PFDN6	sp|O15212|PFD6_HUMAN Prefoldin subunit 6 OS=Homo sapiens OX=9606 GN=PFDN6 PE=1 SV=1	1	11	11	11	9	8	9	8	9	8	9	8	9	9	9	8	8	9	7	8	8	10	9	8	9	8	9	8	9	8	9	8	9	8	9	8	9	9	9	8	8	9
O15213	O15213	22	22	22	WD repeat-containing protein 46	WDR46	sp|O15213|WDR46_HUMAN WD repeat-containing protein 46 OS=Homo sapiens OX=9606 GN=WDR46 PE=1 SV=3	1	22	22	22	14	12	13	13	17	14	14	14	12	15	15	14	11	13	12	14	14	11	14	14	14	16	15	14	14	12	13	13	17	14	14	14	12	15	15	14	11	13
O15217;O15217-2	O15217;O15217-2	7;5	7;5	7;5	Glutathione S-transferase A4	GSTA4	sp|O15217|GSTA4_HUMAN Glutathione S-transferase A4 OS=Homo sapiens OX=9606 GN=GSTA4 PE=1 SV=1;sp|O15217-2|GSTA4_HUMAN Isoform 2 of Glutathione S-transferase A4 OS=Homo sapiens OX=9606 GN=GSTA4	2	7	7	7	3	4	5	4	3	5	2	3	3	3	3	4	3	2	5	3	3	3	3	3	3	3	2	5	3	4	5	4	3	5	2	3	3	3	3	4	3	2
O15226;O15226-2	O15226;O15226-2	37;37	37;37	37;37	NF-kappa-B-repressing factor	NKRF	sp|O15226|NKRF_HUMAN NF-kappa-B-repressing factor OS=Homo sapiens OX=9606 GN=NKRF PE=1 SV=2;sp|O15226-2|NKRF_HUMAN Isoform 2 of NF-kappa-B-repressing factor OS=Homo sapiens OX=9606 GN=NKRF	2	37	37	37	25	21	22	25	21	24	19	20	20	24	27	21	20	20	24	19	22	19	18	19	23	24	26	23	25	21	22	25	21	24	19	20	20	24	27	21	20	20
O15228;O15228-2	O15228;O15228-2	34;28	34;28	34;28	Dihydroxyacetone phosphate acyltransferase	GNPAT	sp|O15228|GNPAT_HUMAN Dihydroxyacetone phosphate acyltransferase OS=Homo sapiens OX=9606 GN=GNPAT PE=1 SV=1;sp|O15228-2|GNPAT_HUMAN Isoform 2 of Dihydroxyacetone phosphate acyltransferase OS=Homo sapiens OX=9606 GN=GNPAT	2	34	34	34	25	24	25	28	25	23	28	22	24	21	24	25	23	20	24	25	18	23	25	25	28	25	21	26	25	24	25	28	25	23	28	22	24	21	24	25	23	20
O15230;O15230-2	O15230	109;17	109;17	108;16	Laminin subunit alpha-5	LAMA5	sp|O15230|LAMA5_HUMAN Laminin subunit alpha-5 OS=Homo sapiens OX=9606 GN=LAMA5 PE=1 SV=8	2	109	109	108	53	58	55	50	55	60	51	57	66	55	51	50	60	50	59	46	50	39	58	52	53	59	55	56	53	58	55	50	55	60	51	57	66	55	51	50	60	50
O15231;O15231-6;O15231-4;O15231-5;O15231-9	O15231;O15231-6;O15231-4;O15231-5	23;22;21;14;9	1;1;1;0;0	0;0;0;0;0	Zinc finger protein 185	ZNF185	sp|O15231|ZN185_HUMAN Zinc finger protein 185 OS=Homo sapiens OX=9606 GN=ZNF185 PE=1 SV=3;sp|O15231-6|ZN185_HUMAN Isoform 6 of Zinc finger protein 185 OS=Homo sapiens OX=9606 GN=ZNF185;sp|O15231-4|ZN185_HUMAN Isoform 4 of Zinc finger protein 185 OS=Homo sa	5	23	1	0	12	10	10	9	10	8	12	7	12	12	7	4	10	8	14	7	10	11	13	7	11	12	10	8	0	0	1	1	1	0	0	0	1	1	0	0	1	0
O15231-2	O15231-2	15	1	1	Zinc finger protein 185	ZNF185	sp|O15231-2|ZN185_HUMAN Isoform 2 of Zinc finger protein 185 OS=Homo sapiens OX=9606 GN=ZNF185	1	15	1	1	9	8	5	7	8	7	8	6	6	9	6	3	6	4	7	7	7	7	8	5	6	9	6	6	0	0	0	0	0	0	0	0	0	0	0	0	0	0
O15231-3	O15231-3	23	23	0	Zinc finger protein 185	ZNF185	sp|O15231-3|ZN185_HUMAN Isoform 3 of Zinc finger protein 185 OS=Homo sapiens OX=9606 GN=ZNF185	1	23	23	0	12	11	9	9	10	8	12	8	11	12	7	4	9	8	13	8	10	11	12	8	10	11	10	8	12	11	9	9	10	8	12	8	11	12	7	4	9	8
O15231-7;O15231-8	O15231-7;O15231-8	22;21	1;1	1;1	Zinc finger protein 185	ZNF185	sp|O15231-7|ZN185_HUMAN Isoform 7 of Zinc finger protein 185 OS=Homo sapiens OX=9606 GN=ZNF185;sp|O15231-8|ZN185_HUMAN Isoform 8 of Zinc finger protein 185 OS=Homo sapiens OX=9606 GN=ZNF185	2	22	1	1	11	9	8	8	9	7	11	7	11	12	7	4	10	8	12	6	9	11	12	6	9	10	9	7	0	0	0	0	0	0	0	0	0	0	0	0	0	0
O15234	O15234	12	12	12	Protein CASC3	CASC3	sp|O15234|CASC3_HUMAN Protein CASC3 OS=Homo sapiens OX=9606 GN=CASC3 PE=1 SV=2	1	12	12	12	8	4	4	2	4	2	3	5	4	5	2	3	6	6	6	4	4	7	4	3	3	5	3	4	8	4	4	2	4	2	3	5	4	5	2	3	6	6
O15235	O15235	6	6	6	28S ribosomal protein S12, mitochondrial	MRPS12	sp|O15235|RT12_HUMAN 28S ribosomal protein S12, mitochondrial OS=Homo sapiens OX=9606 GN=MRPS12 PE=1 SV=1	1	6	6	6	5	5	4	4	5	4	5	5	5	4	5	4	3	6	5	2	3	5	5	3	6	5	3	3	5	5	4	4	5	4	5	5	5	4	5	4	3	6
O15239	O15239	2	2	2	NADH dehydrogenase [ubiquinone] 1 alpha subcomplex subunit 1	NDUFA1	sp|O15239|NDUA1_HUMAN NADH dehydrogenase [ubiquinone] 1 alpha subcomplex subunit 1 OS=Homo sapiens OX=9606 GN=NDUFA1 PE=1 SV=1	1	2	2	2	2	1	1	2	1	2	1	0	2	1	2	1	2	0	2	1	1	2	2	0	1	1	1	1	2	1	1	2	1	2	1	0	2	1	2	1	2	0
O15240	O15240	67	67	67	Neurosecretory protein VGF;Neuroendocrine regulatory peptide-1;Neuroendocrine regulatory peptide-2;Antimicrobial peptide VGF[554-577]	VGF	sp|O15240|VGF_HUMAN Neurosecretory protein VGF OS=Homo sapiens OX=9606 GN=VGF PE=1 SV=2	1	67	67	67	55	53	50	54	53	56	50	56	52	52	54	53	52	54	52	56	57	57	47	54	57	56	55	51	55	53	50	54	53	56	50	56	52	52	54	53	52	54
43505;43506;43507;43508;43509;43510;43511;43512;43513;43514;43515;43516;43517;43518;43519;43520;43521;43522;43523;43524;43525;43526;43527;43528;43529;43530;43531;43532;43533;43534;43535;43536;43537;43538;43539;43540;43541;43542;43543;43544;43545;43546;43547;43548;43549;43550;43551;43552;43553;43554;43555;43556;43557;43558;43559;43560;43561;43562;43563;43564;43565;43566;43567;43568;43569;43570;435…
43534;232451;333471;349163;349256;349314;374696;374733;406753;500290;651662;651724;673490;935157;1220782;1220951;1261560;1261640;1412063;1639083;1639217;1711072;1711109;1711115;1979899;2362247;2398588;2605431;2605549;2605554;2706476;2706550;2796945;2797000;2797027;3111609;3111692;3177521;3177606;3335833;3394666;3400716;3464130;3464167;3594878;3595775;3595818;3613196;3682715;3682822;3703678;371242…	754;755	235;447	-1
O15247	O15247	3	2	2	Chloride intracellular channel protein 2	CLIC2	sp|O15247|CLIC2_HUMAN Chloride intracellular channel protein 2 OS=Homo sapiens OX=9606 GN=CLIC2 PE=1 SV=3	1	3	2	2	1	1	1	1	1	2	1	1	1	1	1	1	1	2	1	1	1	1	1	1	1	1	1	1	0	0	0	0	0	1	0	0	0	0	0	0	0	1
O15254;O15254-2	O15254;O15254-2	14;13	14;13	14;13	Peroxisomal acyl-coenzyme A oxidase 3	ACOX3	sp|O15254|ACOX3_HUMAN Peroxisomal acyl-coenzyme A oxidase 3 OS=Homo sapiens OX=9606 GN=ACOX3 PE=1 SV=2;sp|O15254-2|ACOX3_HUMAN Isoform 2 of Peroxisomal acyl-coenzyme A oxidase 3 OS=Homo sapiens OX=9606 GN=ACOX3	2	14	14	14	5	4	7	6	5	6	6	6	6	4	4	4	7	7	8	6	3	5	8	6	8	6	3	6	5	4	7	6	5	6	6	6	6	4	4	4	7	7
O15258	O15258	8	8	8	Protein RER1	RER1	sp|O15258|RER1_HUMAN Protein RER1 OS=Homo sapiens OX=9606 GN=RER1 PE=1 SV=1	1	8	8	8	4	6	6	6	5	5	6	6	6	5	3	6	6	6	7	5	4	6	6	6	4	6	5	5	4	6	6	6	5	5	6	6	6	5	3	6	6	6
O15260;O15260-2;O15260-3	O15260;O15260-2;O15260-3	6;6;4	6;6;4	6;6;4	Surfeit locus protein 4	SURF4	sp|O15260|SURF4_HUMAN Surfeit locus protein 4 OS=Homo sapiens OX=9606 GN=SURF4 PE=1 SV=3;sp|O15260-2|SURF4_HUMAN Isoform 2 of Surfeit locus protein 4 OS=Homo sapiens OX=9606 GN=SURF4;sp|O15260-3|SURF4_HUMAN Isoform 3 of Surfeit locus protein 4 OS=Homo sapi	3	6	6	6	4	4	4	5	6	4	4	4	4	4	6	5	3	3	4	4	2	4	4	5	3	4	5	4	4	4	4	5	6	4	4	4	4	4	6	5	3	3
O15269;O15269-2	O15269	24;5	24;5	24;5	Serine palmitoyltransferase 1	SPTLC1	sp|O15269|SPTC1_HUMAN Serine palmitoyltransferase 1 OS=Homo sapiens OX=9606 GN=SPTLC1 PE=1 SV=1	2	24	24	24	18	17	21	20	20	20	17	18	18	18	19	15	18	21	19	19	17	19	19	17	19	20	19	18	18	17	21	20	20	20	17	18	18	18	19	15	18	21
O15270	O15270	27	27	26	Serine palmitoyltransferase 2	SPTLC2	sp|O15270|SPTC2_HUMAN Serine palmitoyltransferase 2 OS=Homo sapiens OX=9606 GN=SPTLC2 PE=1 SV=1	1	27	27	26	22	16	18	17	16	17	15	13	14	15	15	15	18	14	17	8	16	16	19	16	16	16	17	18	22	16	18	17	16	17	15	13	14	15	15	15	18	14
O15287	O15287	5	5	5	Fanconi anemia group G protein	FANCG	sp|O15287|FANCG_HUMAN Fanconi anemia group G protein OS=Homo sapiens OX=9606 GN=FANCG PE=1 SV=1	1	5	5	5	3	0	1	1	1	1	1	1	1	2	1	1	1	0	0	2	1	0	2	0	1	1	2	1	3	0	1	1	1	1	1	1	1	2	1	1	1	0
O15294;O15294-2;O15294-4	O15294;O15294-2;O15294-4	52;43;33	2;0;0	2;0;0	UDP-N-acetylglucosamine--peptide N-acetylglucosaminyltransferase 110 kDa subunit	OGT	sp|O15294|OGT1_HUMAN UDP-N-acetylglucosamine--peptide N-acetylglucosaminyltransferase 110 kDa subunit OS=Homo sapiens OX=9606 GN=OGT PE=1 SV=3;sp|O15294-2|OGT1_HUMAN Isoform 2 of UDP-N-acetylglucosamine--peptide N-acetylglucosaminyltransferase 110 kDa subu	3	52	2	2	37	30	33	32	32	32	31	30	36	29	36	27	31	29	34	33	33	33	35	34	33	32	32	30	0	1	0	1	0	0	0	1	0	0	1	1	1	1
O15294-3	O15294-3	52	52	2	UDP-N-acetylglucosamine--peptide N-acetylglucosaminyltransferase 110 kDa subunit	OGT	sp|O15294-3|OGT1_HUMAN Isoform 1 of UDP-N-acetylglucosamine--peptide N-acetylglucosaminyltransferase 110 kDa subunit OS=Homo sapiens OX=9606 GN=OGT	1	52	52	2	38	30	34	33	34	34	33	30	37	30	36	27	32	29	36	34	33	33	35	34	35	32	33	30	38	30	34	33	34	34	33	30	37	30	36	27	32	29
O15297;O15297-2	O15297;O15297-2	2;1	2;1	2;1	Protein phosphatase 1D	PPM1D	sp|O15297|PPM1D_HUMAN Protein phosphatase 1D OS=Homo sapiens OX=9606 GN=PPM1D PE=1 SV=1;sp|O15297-2|PPM1D_HUMAN Isoform 2 of Protein phosphatase 1D OS=Homo sapiens OX=9606 GN=PPM1D	2	2	2	2	1	1	0	0	1	0	0	0	0	0	0	0	0	1	1	1	0	0	0	0	0	0	0	0	1	1	0	0	1	0	0	0	0	0	0	0	0	1
O15305;O15305-2	O15305	16;7	16;7	16;7	Phosphomannomutase 2	PMM2	sp|O15305|PMM2_HUMAN Phosphomannomutase 2 OS=Homo sapiens OX=9606 GN=PMM2 PE=1 SV=1	2	16	16	16	12	9	10	10	11	10	9	10	10	8	8	10	11	10	13	9	11	9	12	11	10	9	11	9	12	9	10	10	11	10	9	10	10	8	8	10	11	10
O15321-2;O15321	O15321-2;O15321	8;8	8;8	8;8	Transmembrane 9 superfamily member 1	TM9SF1	sp|O15321-2|TM9S1_HUMAN Isoform 2 of Transmembrane 9 superfamily member 1 OS=Homo sapiens OX=9606 GN=TM9SF1;sp|O15321|TM9S1_HUMAN Transmembrane 9 superfamily member 1 OS=Homo sapiens OX=9606 GN=TM9SF1 PE=2 SV=2	2	8	8	8	6	3	5	4	5	3	6	3	6	3	3	3	6	3	4	3	5	2	5	4	3	2	5	3	6	3	5	4	5	3	6	3	6	3	3	3	6	3
O15344;O15344-2	O15344;O15344-2	15;13	15;13	15;13	E3 ubiquitin-protein ligase Midline-1	MID1	sp|O15344|TRI18_HUMAN E3 ubiquitin-protein ligase Midline-1 OS=Homo sapiens OX=9606 GN=MID1 PE=1 SV=1;sp|O15344-2|TRI18_HUMAN Isoform 2 of E3 ubiquitin-protein ligase Midline-1 OS=Homo sapiens OX=9606 GN=MID1	2	15	15	15	7	5	8	8	8	6	8	8	8	8	8	7	7	4	7	7	6	5	9	5	7	10	5	9	7	5	8	8	8	6	8	8	8	8	8	7	7	4
O15347	O15347	12	11	11	High mobility group protein B3	HMGB3	sp|O15347|HMGB3_HUMAN High mobility group protein B3 OS=Homo sapiens OX=9606 GN=HMGB3 PE=1 SV=4	1	12	11	11	8	7	9	7	7	7	8	6	9	9	10	7	10	8	8	7	11	9	8	8	8	9	9	7	7	6	8	6	7	6	7	5	8	8	9	6	9	7
O15355	O15355	36	36	36	Protein phosphatase 1G	PPM1G	sp|O15355|PPM1G_HUMAN Protein phosphatase 1G OS=Homo sapiens OX=9606 GN=PPM1G PE=1 SV=1	1	36	36	36	28	26	26	25	27	28	28	29	31	27	30	28	29	27	30	32	27	32	28	26	26	28	30	26	28	26	26	25	27	28	28	29	31	27	30	28	29	27
O15357;O15357-2;Q92835-2;Q92835;Q7Z7G1-3;Q7Z7G1;Q92835-3	O15357;O15357-2	42;34;2;2;1;1;1	42;34;2;2;1;1;1	42;34;2;2;1;1;1	Phosphatidylinositol 3,4,5-trisphosphate 5-phosphatase 2	INPPL1	sp|O15357|SHIP2_HUMAN Phosphatidylinositol 3,4,5-trisphosphate 5-phosphatase 2 OS=Homo sapiens OX=9606 GN=INPPL1 PE=1 SV=2;sp|O15357-2|SHIP2_HUMAN Isoform 2 of Phosphatidylinositol 3,4,5-trisphosphate 5-phosphatase 2 OS=Homo sapiens OX=9606 GN=INPPL1	7	42	42	42	25	22	26	22	22	21	24	25	24	20	22	23	27	23	28	24	26	23	27	22	29	27	24	24	25	22	26	22	22	21	24	25	24	20	22	23	27	23
O15360;O15360-3;O15360-2	O15360;O15360-3	4;3;1	4;3;1	4;3;1	Fanconi anemia group A protein	FANCA	sp|O15360|FANCA_HUMAN Fanconi anemia group A protein OS=Homo sapiens OX=9606 GN=FANCA PE=1 SV=2;sp|O15360-3|FANCA_HUMAN Isoform 3 of Fanconi anemia group A protein OS=Homo sapiens OX=9606 GN=FANCA	3	4	4	4	1	1	1	1	2	0	0	0	1	0	0	0	0	0	1	0	2	0	0	2	0	0	0	0	1	1	1	1	2	0	0	0	1	0	0	0	0	0
O15371;O15371-3;O15371-2	O15371;O15371-3;O15371-2	36;36;35	36;36;35	36;36;35	Eukaryotic translation initiation factor 3 subunit D	EIF3D	sp|O15371|EIF3D_HUMAN Eukaryotic translation initiation factor 3 subunit D OS=Homo sapiens OX=9606 GN=EIF3D PE=1 SV=1;sp|O15371-3|EIF3D_HUMAN Isoform 3 of Eukaryotic translation initiation factor 3 subunit D OS=Homo sapiens OX=9606 GN=EIF3D;sp|O15371-2|EIF	3	36	36	36	27	23	24	26	24	26	25	23	24	22	28	22	27	23	28	22	24	27	24	24	27	25	24	24	27	23	24	26	24	26	25	23	24	22	28	22	27	23
O15372	O15372	17	17	17	Eukaryotic translation initiation factor 3 subunit H	EIF3H	sp|O15372|EIF3H_HUMAN Eukaryotic translation initiation factor 3 subunit H OS=Homo sapiens OX=9606 GN=EIF3H PE=1 SV=1	1	17	17	17	12	16	15	17	17	15	16	16	16	17	16	17	15	16	15	16	17	16	16	16	15	16	16	14	12	16	15	17	17	15	16	16	16	17	16	17	15	16
O15379;O15379-2	O15379;O15379-2	11;10	10;9	10;9	Histone deacetylase 3	HDAC3	sp|O15379|HDAC3_HUMAN Histone deacetylase 3 OS=Homo sapiens OX=9606 GN=HDAC3 PE=1 SV=2;sp|O15379-2|HDAC3_HUMAN Isoform 2 of Histone deacetylase 3 OS=Homo sapiens OX=9606 GN=HDAC3	2	11	10	10	7	6	8	6	6	6	9	7	7	7	7	8	8	9	8	7	7	5	7	8	6	10	7	8	6	5	7	5	5	5	8	6	6	6	6	7	7	8
O15381;O15381-2;O15381-5;O15381-3;O15381-4	O15381;O15381-2;O15381-5;O15381-3;O15381-4	35;31;29;25;23	35;31;29;25;23	35;31;29;25;23	Nuclear valosin-containing protein-like	NVL	sp|O15381|NVL_HUMAN Nuclear valosin-containing protein-like OS=Homo sapiens OX=9606 GN=NVL PE=1 SV=1;sp|O15381-2|NVL_HUMAN Isoform 2 of Nuclear valosin-containing protein-like OS=Homo sapiens OX=9606 GN=NVL;sp|O15381-5|NVL_HUMAN Isoform 5 of Nuclear valosi	5	35	35	35	18	10	12	13	9	10	13	9	16	11	13	8	15	9	11	16	19	10	18	7	11	14	12	14	18	10	12	13	9	10	13	9	16	11	13	8	15	9
O15382;O15382-2	O15382;O15382-2	15;11	15;11	15;11	Branched-chain-amino-acid aminotransferase, mitochondrial	BCAT2	sp|O15382|BCAT2_HUMAN Branched-chain-amino-acid aminotransferase, mitochondrial OS=Homo sapiens OX=9606 GN=BCAT2 PE=1 SV=2;sp|O15382-2|BCAT2_HUMAN Isoform B of Branched-chain-amino-acid aminotransferase, mitochondrial OS=Homo sapiens OX=9606 GN=BCAT2	2	15	15	15	6	7	9	7	10	6	9	7	10	9	8	7	10	6	11	6	7	6	6	5	8	9	6	6	6	7	9	7	10	6	9	7	10	9	8	7	10	6
O15392;O15392-2;O15392-5;O15392-4;O15392-7;O15392-6;O15392-3	O15392;O15392-2;O15392-5;O15392-4	7;6;5;5;2;2;2	7;6;5;5;2;2;2	7;6;5;5;2;2;2	Baculoviral IAP repeat-containing protein 5	BIRC5	sp|O15392|BIRC5_HUMAN Baculoviral IAP repeat-containing protein 5 OS=Homo sapiens OX=9606 GN=BIRC5 PE=1 SV=3;sp|O15392-2|BIRC5_HUMAN Isoform 2 of Baculoviral IAP repeat-containing protein 5 OS=Homo sapiens OX=9606 GN=BIRC5;sp|O15392-5|BIRC5_HUMAN Isoform 5	7	7	7	7	2	1	1	3	2	1	2	1	2	3	2	1	2	2	2	1	1	1	4	3	1	2	2	2	2	1	1	3	2	1	2	1	2	3	2	1	2	2
O15394;O15394-2	O15394;O15394-2	42;24	42;24	41;23	Neural cell adhesion molecule 2	NCAM2	sp|O15394|NCAM2_HUMAN Neural cell adhesion molecule 2 OS=Homo sapiens OX=9606 GN=NCAM2 PE=1 SV=2;sp|O15394-2|NCAM2_HUMAN Isoform 2 of Neural cell adhesion molecule 2 OS=Homo sapiens OX=9606 GN=NCAM2	2	42	42	41	27	26	25	29	31	22	26	25	28	26	27	23	26	26	25	26	27	25	30	28	24	22	28	28	27	26	25	29	31	22	26	25	28	26	27	23	26	26
O15397;O15397-2	O15397;O15397-2	36;26	35;25	35;25	Importin-8	IPO8	sp|O15397|IPO8_HUMAN Importin-8 OS=Homo sapiens OX=9606 GN=IPO8 PE=1 SV=2;sp|O15397-2|IPO8_HUMAN Isoform 2 of Importin-8 OS=Homo sapiens OX=9606 GN=IPO8	2	36	35	35	18	18	20	19	23	17	17	23	17	21	18	19	17	18	23	17	14	15	19	22	22	23	23	20	17	17	19	18	22	16	16	22	16	20	17	18	16	17
O15400-2;O15400	O15400-2;O15400	11;11	11;11	11;11	Syntaxin-7	STX7	sp|O15400-2|STX7_HUMAN Isoform 2 of Syntaxin-7 OS=Homo sapiens OX=9606 GN=STX7;sp|O15400|STX7_HUMAN Syntaxin-7 OS=Homo sapiens OX=9606 GN=STX7 PE=1 SV=4	2	11	11	11	6	8	8	8	8	9	6	9	6	9	6	8	5	8	7	8	9	10	6	8	8	8	9	9	6	8	8	8	8	9	6	9	6	9	6	8	5	8
O15431	O15431	2	2	2	High affinity copper uptake protein 1	SLC31A1	sp|O15431|COPT1_HUMAN High affinity copper uptake protein 1 OS=Homo sapiens OX=9606 GN=SLC31A1 PE=1 SV=1	1	2	2	2	2	2	2	2	2	2	2	1	2	2	2	2	2	2	2	2	2	2	2	2	1	2	2	2	2	2	2	2	2	2	2	1	2	2	2	2	2	2
O15439;O15439-2;O15439-3;O15439-4	O15439;O15439-2;O15439-3	12;11;6;5	10;9;5;4	9;8;4;3	Multidrug resistance-associated protein 4	ABCC4	sp|O15439|MRP4_HUMAN ATP-binding cassette sub-family C member 4 OS=Homo sapiens OX=9606 GN=ABCC4 PE=1 SV=3;sp|O15439-2|MRP4_HUMAN Isoform 2 of ATP-binding cassette sub-family C member 4 OS=Homo sapiens OX=9606 GN=ABCC4;sp|O15439-3|MRP4_HUMAN Isoform 3 of A	4	12	10	9	2	3	1	4	2	5	2	0	0	2	2	0	2	2	2	3	1	1	2	1	1	1	2	0	2	2	1	3	1	5	2	0	0	1	1	0	1	1
O15446;O15446-2	O15446;O15446-2	13;12	13;12	13;12	DNA-directed RNA polymerase I subunit RPA34	CD3EAP	sp|O15446|RPA34_HUMAN DNA-directed RNA polymerase I subunit RPA34 OS=Homo sapiens OX=9606 GN=POLR1G PE=1 SV=1;sp|O15446-2|RPA34_HUMAN Isoform 2 of DNA-directed RNA polymerase I subunit RPA34 OS=Homo sapiens OX=9606 GN=POLR1G	2	13	13	13	8	8	10	9	9	6	11	9	11	10	10	9	7	6	8	7	6	6	9	8	7	8	9	8	8	8	10	9	9	6	11	9	11	10	10	9	7	6
O15460-2;O15460	O15460-2;O15460	18;18	18;18	18;18	Prolyl 4-hydroxylase subunit alpha-2	P4HA2	sp|O15460-2|P4HA2_HUMAN Isoform IIa of Prolyl 4-hydroxylase subunit alpha-2 OS=Homo sapiens OX=9606 GN=P4HA2;sp|O15460|P4HA2_HUMAN Prolyl 4-hydroxylase subunit alpha-2 OS=Homo sapiens OX=9606 GN=P4HA2 PE=1 SV=1	2	18	18	18	11	12	11	11	13	10	11	11	10	8	12	8	11	11	12	11	11	11	12	10	10	11	10	11	11	12	11	11	13	10	11	11	10	8	12	8	11	11
O15484	O15484	19	19	19	Calpain-5	CAPN5	sp|O15484|CAN5_HUMAN Calpain-5 OS=Homo sapiens OX=9606 GN=CAPN5 PE=1 SV=2	1	19	19	19	7	7	8	6	7	10	6	9	8	7	8	6	10	8	11	9	5	7	7	8	8	7	6	7	7	7	8	6	7	10	6	9	8	7	8	6	10	8
O15498;O15498-2	O15498;O15498-2	17;12	17;12	17;12	Synaptobrevin homolog YKT6	YKT6	sp|O15498|YKT6_HUMAN Synaptobrevin homolog YKT6 OS=Homo sapiens OX=9606 GN=YKT6 PE=1 SV=1;sp|O15498-2|YKT6_HUMAN Isoform 2 of Synaptobrevin homolog YKT6 OS=Homo sapiens OX=9606 GN=YKT6	2	17	17	17	15	15	15	15	15	15	15	14	15	15	15	14	15	13	15	15	17	15	15	15	15	14	15	15	15	15	15	15	15	15	15	14	15	15	15	14	15	13
O15504;O15504-2;O15504-3	O15504;O15504-2	5;4;1	5;4;1	5;4;1	Nucleoporin-like protein 2	NUPL2	sp|O15504|NUP42_HUMAN Nucleoporin NUP42 OS=Homo sapiens OX=9606 GN=NUP42 PE=1 SV=1;sp|O15504-2|NUP42_HUMAN Isoform 2 of Nucleoporin NUP42 OS=Homo sapiens OX=9606 GN=NUP42	3	5	5	5	4	3	3	3	3	1	3	3	3	2	1	3	2	1	2	2	4	2	5	3	3	2	3	3	4	3	3	3	3	1	3	3	3	2	1	3	2	1
O15511;O15511-2	O15511;O15511-2	16;15	16;15	15;14	Actin-related protein 2/3 complex subunit 5	ARPC5	sp|O15511|ARPC5_HUMAN Actin-related protein 2/3 complex subunit 5 OS=Homo sapiens OX=9606 GN=ARPC5 PE=1 SV=3;sp|O15511-2|ARPC5_HUMAN Isoform 2 of Actin-related protein 2/3 complex subunit 5 OS=Homo sapiens OX=9606 GN=ARPC5	2	16	16	15	8	10	8	8	9	8	8	11	9	10	12	10	7	9	7	8	9	11	10	10	10	10	10	8	8	10	8	8	9	8	8	11	9	10	12	10	7	9
O15514	O15514	8	8	8	DNA-directed RNA polymerase II subunit RPB4	POLR2D	sp|O15514|RPB4_HUMAN DNA-directed RNA polymerase II subunit RPB4 OS=Homo sapiens OX=9606 GN=POLR2D PE=1 SV=1	1	8	8	8	5	3	5	5	6	4	5	4	6	6	5	5	5	5	6	7	4	5	5	5	4	6	6	6	5	3	5	5	6	4	5	4	6	6	5	5	5	5
O15516	O15516	2	2	2	Circadian locomoter output cycles protein kaput	CLOCK	sp|O15516|CLOCK_HUMAN Circadian locomoter output cycles protein kaput OS=Homo sapiens OX=9606 GN=CLOCK PE=1 SV=1	1	2	2	2	1	1	1	1	1	0	0	0	0	0	0	1	0	0	0	0	0	0	0	0	0	0	0	0	1	1	1	1	1	0	0	0	0	0	0	1	0	0
O15523-2;O15523	O15523-2;O15523	35;35	1;1	1;1	ATP-dependent RNA helicase DDX3Y	DDX3Y	sp|O15523-2|DDX3Y_HUMAN Isoform 2 of ATP-dependent RNA helicase DDX3Y OS=Homo sapiens OX=9606 GN=DDX3Y;sp|O15523|DDX3Y_HUMAN ATP-dependent RNA helicase DDX3Y OS=Homo sapiens OX=9606 GN=DDX3Y PE=1 SV=2	2	35	1	1	30	29	30	27	30	29	28	27	28	28	32	29	30	28	30	29	32	29	27	28	32	28	29	29	0	0	0	0	0	0	0	0	0	0	1	1	0	0
O15525	O15525	9	9	6	Transcription factor MafG	MAFG	sp|O15525|MAFG_HUMAN Transcription factor MafG OS=Homo sapiens OX=9606 GN=MAFG PE=1 SV=1	1	9	9	6	4	4	6	5	6	2	5	3	7	3	6	3	4	2	5	6	4	2	5	3	6	5	8	6	4	4	6	5	6	2	5	3	7	3	6	3	4	2
O15530;O15530-3;O15530-2;O15530-4;O15530-5;Q6A1A2	O15530;O15530-3;O15530-2;O15530-4;O15530-5;Q6A1A2	24;23;22;17;17;15	24;23;22;17;17;15	24;23;22;17;17;15	3-phosphoinositide-dependent protein kinase 1;Putative 3-phosphoinositide-dependent protein kinase 2	PDPK1;PDPK2P	sp|O15530|PDPK1_HUMAN 3-phosphoinositide-dependent protein kinase 1 OS=Homo sapiens OX=9606 GN=PDPK1 PE=1 SV=1;sp|O15530-3|PDPK1_HUMAN Isoform 3 of 3-phosphoinositide-dependent protein kinase 1 OS=Homo sapiens OX=9606 GN=PDPK1;sp|O15530-2|PDPK1_HUMAN Isofo	6	24	24	24	16	16	17	18	16	17	14	15	18	19	18	13	16	13	16	16	18	16	17	16	17	18	18	18	16	16	17	18	16	17	14	15	18	19	18	13	16	13
O15541;Q8IZP6	O15541	13;1	13;1	13;1	RING finger protein 113A	RNF113A	sp|O15541|R113A_HUMAN E3 ubiquitin-protein ligase RNF113A OS=Homo sapiens OX=9606 GN=RNF113A PE=1 SV=1	2	13	13	13	3	4	1	2	4	1	5	6	3	4	6	4	3	0	6	5	2	6	3	5	2	7	3	3	3	4	1	2	4	1	5	6	3	4	6	4	3	0
O15550;O14607-5;O14607-3;O14607;O14607-4;O14607-2	O15550	18;4;4;4;4;3	18;4;4;4;4;3	18;4;4;4;4;3	Lysine-specific demethylase 6A	KDM6A	sp|O15550|KDM6A_HUMAN Lysine-specific demethylase 6A OS=Homo sapiens OX=9606 GN=KDM6A PE=1 SV=2	6	18	18	18	5	5	2	5	3	6	4	3	3	4	5	3	7	5	4	5	3	4	4	5	5	5	6	2	5	5	2	5	3	6	4	3	3	4	5	3	7	5
O43143	O43143	46	46	45	Pre-mRNA-splicing factor ATP-dependent RNA helicase DHX15	DHX15	sp|O43143|DHX15_HUMAN ATP-dependent RNA helicase DHX15 OS=Homo sapiens OX=9606 GN=DHX15 PE=1 SV=2	1	46	46	45	41	42	39	41	42	39	37	41	39	37	38	38	38	37	39	38	41	40	38	38	40	42	39	38	41	42	39	41	42	39	37	41	39	37	38	38	38	37
O43147-2;O43147;O43147-5;O43147-3	O43147-2;O43147;O43147-5	16;15;13;1	16;15;13;1	16;15;13;1	Small G protein signaling modulator 2	SGSM2	sp|O43147-2|SGSM2_HUMAN Isoform 2 of Small G protein signaling modulator 2 OS=Homo sapiens OX=9606 GN=SGSM2;sp|O43147|SGSM2_HUMAN Small G protein signaling modulator 2 OS=Homo sapiens OX=9606 GN=SGSM2 PE=1 SV=4;sp|O43147-5|SGSM2_HUMAN Isoform 5 of Small G	4	16	16	16	1	1	4	2	1	4	4	5	4	5	4	3	3	0	3	4	3	2	3	6	5	6	5	5	1	1	4	2	1	4	4	5	4	5	4	3	3	0
O43148;O43148-2	O43148;O43148-2	26;26	26;26	26;26	mRNA cap guanine-N7 methyltransferase	RNMT	sp|O43148|MCES_HUMAN mRNA cap guanine-N7 methyltransferase OS=Homo sapiens OX=9606 GN=RNMT PE=1 SV=1;sp|O43148-2|MCES_HUMAN Isoform 2 of mRNA cap guanine-N7 methyltransferase OS=Homo sapiens OX=9606 GN=RNMT	2	26	26	26	17	15	16	14	15	12	16	16	18	15	17	16	12	15	17	13	20	18	15	16	15	16	14	15	17	15	16	14	15	12	16	16	18	15	17	16	12	15
O43149;O43149-3;O43149-2	O43149	54;20;13	54;20;13	54;20;13	Zinc finger ZZ-type and EF-hand domain-containing protein 1	ZZEF1	sp|O43149|ZZEF1_HUMAN Zinc finger ZZ-type and EF-hand domain-containing protein 1 OS=Homo sapiens OX=9606 GN=ZZEF1 PE=1 SV=6	3	54	54	54	22	19	17	19	17	15	18	22	14	12	22	15	16	17	18	11	12	15	22	22	21	15	16	19	22	19	17	19	17	15	18	22	14	12	22	15	16	17
O43150	O43150	48	48	3	Arf-GAP with SH3 domain, ANK repeat and PH domain-containing protein 2	ASAP2	sp|O43150|ASAP2_HUMAN Arf-GAP with SH3 domain, ANK repeat and PH domain-containing protein 2 OS=Homo sapiens OX=9606 GN=ASAP2 PE=1 SV=3	1	48	48	3	24	28	29	26	28	30	33	31	34	30	28	30	28	31	32	28	25	29	34	35	30	30	33	33	24	28	29	26	28	30	33	31	34	30	28	30	28	31
O43150-2	O43150-2	47	2	2	Arf-GAP with SH3 domain, ANK repeat and PH domain-containing protein 2	ASAP2	sp|O43150-2|ASAP2_HUMAN Isoform 2 of Arf-GAP with SH3 domain, ANK repeat and PH domain-containing protein 2 OS=Homo sapiens OX=9606 GN=ASAP2	1	47	2	2	24	28	30	27	29	30	34	30	34	31	29	29	28	29	32	29	26	27	34	34	30	30	32	32	1	2	1	2	2	2	2	1	2	1	2	1	1	1
O43151;O43151-2;O43151-3	O43151;O43151-2;O43151-3	5;4;3	5;4;3	4;4;3	Methylcytosine dioxygenase TET3	TET3	sp|O43151|TET3_HUMAN Methylcytosine dioxygenase TET3 OS=Homo sapiens OX=9606 GN=TET3 PE=1 SV=4;sp|O43151-2|TET3_HUMAN Isoform 2 of Methylcytosine dioxygenase TET3 OS=Homo sapiens OX=9606 GN=TET3;sp|O43151-3|TET3_HUMAN Isoform 3 of Methylcytosine dioxygenas	3	5	5	4	1	2	3	2	0	1	2	0	1	0	1	0	0	0	0	0	0	1	0	1	0	2	1	0	1	2	3	2	0	1	2	0	1	0	1	0	0	0
O43156	O43156	33	33	33	TELO2-interacting protein 1 homolog	TTI1	sp|O43156|TTI1_HUMAN TELO2-interacting protein 1 homolog OS=Homo sapiens OX=9606 GN=TTI1 PE=1 SV=3	1	33	33	33	13	14	13	15	13	13	16	15	15	17	15	13	15	15	20	14	16	17	19	15	15	14	13	16	13	14	13	15	13	13	16	15	15	17	15	13	15	15
O43157;O43157-2;O43157-3	O43157;O43157-2	23;23;3	22;22;3	22;22;3	Plexin-B1	PLXNB1	sp|O43157|PLXB1_HUMAN Plexin-B1 OS=Homo sapiens OX=9606 GN=PLXNB1 PE=1 SV=3;sp|O43157-2|PLXB1_HUMAN Isoform 2 of Plexin-B1 OS=Homo sapiens OX=9606 GN=PLXNB1	3	23	22	22	7	5	5	7	3	2	7	6	4	9	6	7	8	5	5	7	5	6	8	7	5	10	7	9	7	5	5	7	3	2	7	6	4	9	6	7	8	5
O43159	O43159	12	12	12	Ribosomal RNA-processing protein 8	RRP8	sp|O43159|RRP8_HUMAN Ribosomal RNA-processing protein 8 OS=Homo sapiens OX=9606 GN=RRP8 PE=1 SV=2	1	12	12	12	10	8	9	9	11	8	9	11	10	11	10	8	9	10	11	8	8	8	11	8	9	10	9	9	10	8	9	9	11	8	9	11	10	11	10	8	9	10
O43164;O43164-2;Q8NG27-2	O43164;O43164-2	11;11;1	11;11;1	10;10;0	E3 ubiquitin-protein ligase Praja-2	PJA2	sp|O43164|PJA2_HUMAN E3 ubiquitin-protein ligase Praja-2 OS=Homo sapiens OX=9606 GN=PJA2 PE=1 SV=4;sp|O43164-2|PJA2_HUMAN Isoform 2 of E3 ubiquitin-protein ligase Praja-2 OS=Homo sapiens OX=9606 GN=PJA2	3	11	11	10	3	3	4	4	5	2	4	4	6	2	4	5	4	4	4	6	5	4	5	5	3	6	5	3	3	3	4	4	5	2	4	4	6	2	4	5	4	4
O43166-3;O43166-2;O43166	O43166-3;O43166-2;O43166	48;48;48	46;46;46	46;46;46	Signal-induced proliferation-associated 1-like protein 1	SIPA1L1	sp|O43166-3|SI1L1_HUMAN Isoform 3 of Signal-induced proliferation-associated 1-like protein 1 OS=Homo sapiens OX=9606 GN=SIPA1L1;sp|O43166-2|SI1L1_HUMAN Isoform 2 of Signal-induced proliferation-associated 1-like protein 1 OS=Homo sapiens OX=9606 GN=SIPA1L	3	48	46	46	20	24	18	20	21	18	21	26	24	15	20	17	22	18	16	15	13	22	23	17	20	21	19	20	18	22	16	18	19	17	19	24	22	13	18	15	20	16
O43169	O43169	11	11	11	Cytochrome b5 type B	CYB5B	sp|O43169|CYB5B_HUMAN Cytochrome b5 type B OS=Homo sapiens OX=9606 GN=CYB5B PE=1 SV=3	1	11	11	11	7	7	7	7	7	7	6	7	7	7	6	7	7	7	8	8	9	7	7	7	6	7	7	7	7	7	7	7	7	7	6	7	7	7	6	7	7	7
O43172-2;O43172	O43172-2;O43172	32;32	32;32	32;32	U4/U6 small nuclear ribonucleoprotein Prp4	PRPF4	sp|O43172-2|PRP4_HUMAN Isoform 2 of U4/U6 small nuclear ribonucleoprotein Prp4 OS=Homo sapiens OX=9606 GN=PRPF4;sp|O43172|PRP4_HUMAN U4/U6 small nuclear ribonucleoprotein Prp4 OS=Homo sapiens OX=9606 GN=PRPF4 PE=1 SV=2	2	32	32	32	20	23	24	24	25	23	19	24	22	25	26	24	24	21	24	21	23	22	22	23	23	25	23	24	20	23	24	24	25	23	19	24	22	25	26	24	24	21
O43173	O43173	9	9	9	Sia-alpha-2,3-Gal-beta-1,4-GlcNAc-R:alpha 2,8-sialyltransferase	ST8SIA3	sp|O43173|SIA8C_HUMAN Sia-alpha-2,3-Gal-beta-1,4-GlcNAc-R:alpha 2,8-sialyltransferase OS=Homo sapiens OX=9606 GN=ST8SIA3 PE=1 SV=3	1	9	9	9	6	3	6	3	6	3	5	3	5	3	5	3	6	5	6	5	4	5	6	5	5	5	5	6	6	3	6	3	6	3	5	3	5	3	5	3	6	5
O43174;O43174-2	O43174;O43174-2	27;25	27;25	27;25	Cytochrome P450 26A1	CYP26A1	sp|O43174|CP26A_HUMAN Cytochrome P450 26A1 OS=Homo sapiens OX=9606 GN=CYP26A1 PE=1 SV=2;sp|O43174-2|CP26A_HUMAN Isoform 2 of Cytochrome P450 26A1 OS=Homo sapiens OX=9606 GN=CYP26A1	2	27	27	27	18	14	12	18	13	14	15	13	15	15	16	15	17	15	17	14	13	13	15	15	15	17	16	18	18	14	12	18	13	14	15	13	15	15	16	15	17	15
O43175	O43175	30	30	30	D-3-phosphoglycerate dehydrogenase	PHGDH	sp|O43175|SERA_HUMAN D-3-phosphoglycerate dehydrogenase OS=Homo sapiens OX=9606 GN=PHGDH PE=1 SV=4	1	30	30	30	29	25	26	25	26	26	25	26	25	26	28	26	26	26	26	26	29	27	25	26	29	26	27	25	29	25	26	25	26	26	25	26	25	26	28	26	26	26
O43181	O43181	9	9	9	NADH dehydrogenase [ubiquinone] iron-sulfur protein 4, mitochondrial	NDUFS4	sp|O43181|NDUS4_HUMAN NADH dehydrogenase [ubiquinone] iron-sulfur protein 4, mitochondrial OS=Homo sapiens OX=9606 GN=NDUFS4 PE=1 SV=1	1	9	9	9	7	6	6	6	5	6	6	5	5	5	5	5	7	4	6	6	5	6	7	6	7	5	5	6	7	6	6	6	5	6	6	5	5	5	5	5	7	4
O43189-2;O43189	O43189-2;O43189	14;14	14;14	14;14	PHD finger protein 1	PHF1	sp|O43189-2|PHF1_HUMAN Isoform 1 of PHD finger protein 1 OS=Homo sapiens OX=9606 GN=PHF1;sp|O43189|PHF1_HUMAN PHD finger protein 1 OS=Homo sapiens OX=9606 GN=PHF1 PE=1 SV=3	2	14	14	14	4	6	6	4	5	4	5	6	5	4	8	4	6	4	8	4	8	2	6	4	6	6	4	4	4	6	6	4	5	4	5	6	5	4	8	4	6	4
O43236-3;O43236-2;O43236;O43236-4;O43236-7;O43236-6	O43236-3;O43236-2;O43236;O43236-4;O43236-7;O43236-6	9;8;8;8;8;6	6;5;5;5;5;4	3;2;2;2;2;2	Septin-4	2023-09-04	sp|O43236-3|SEPT4_HUMAN Isoform 3 of Septin-4 OS=Homo sapiens OX=9606 GN=SEPTIN4;sp|O43236-2|SEPT4_HUMAN Isoform 2 of Septin-4 OS=Homo sapiens OX=9606 GN=SEPTIN4;sp|O43236|SEPT4_HUMAN Septin-4 OS=Homo sapiens OX=9606 GN=SEPTIN4 PE=1 SV=1;sp|O43236-4|SEPT4_	6	9	6	3	1	2	1	2	1	1	1	3	2	2	1	1	1	2	1	2	1	2	1	3	1	0	1	1	0	0	0	1	0	0	1	1	1	1	0	0	0	0
O43237;O43237-2	O43237;O43237-2	36;33	34;32	34;32	Cytoplasmic dynein 1 light intermediate chain 2	DYNC1LI2	sp|O43237|DC1L2_HUMAN Cytoplasmic dynein 1 light intermediate chain 2 OS=Homo sapiens OX=9606 GN=DYNC1LI2 PE=1 SV=1;sp|O43237-2|DC1L2_HUMAN Isoform 2 of Cytoplasmic dynein 1 light intermediate chain 2 OS=Homo sapiens OX=9606 GN=DYNC1LI2	2	36	34	34	23	22	24	25	25	24	26	24	25	20	27	26	25	25	23	24	25	23	21	24	25	25	24	25	21	20	22	23	23	22	24	22	23	18	25	24	23	23
O43242	O43242	43	43	16	26S proteasome non-ATPase regulatory subunit 3	PSMD3	sp|O43242|PSMD3_HUMAN 26S proteasome non-ATPase regulatory subunit 3 OS=Homo sapiens OX=9606 GN=PSMD3 PE=1 SV=2	1	43	43	16	36	34	37	39	36	38	32	35	35	35	35	35	34	34	34	35	37	36	38	33	36	37	34	36	36	34	37	39	36	38	32	35	35	35	35	35	34	34
O43242-2	O43242-2	28	1	1	26S proteasome non-ATPase regulatory subunit 3	PSMD3	sp|O43242-2|PSMD3_HUMAN Isoform 2 of 26S proteasome non-ATPase regulatory subunit 3 OS=Homo sapiens OX=9606 GN=PSMD3	1	28	1	1	22	21	23	25	22	23	18	22	21	21	22	22	21	20	21	21	23	22	22	19	22	21	20	21	0	0	0	0	0	0	0	0	0	0	0	0	0	0
O43251-6;O43251-8;O43251-5;O43251-10;O43251-2;O43251;O43251-9;O43251-4;O43251-7;Q9NWB1-3;Q9NWB1-4;Q9NWB1-5;Q9NWB1;Q9NWB1-2;O43251-3	O43251-6;O43251-8;O43251-5;O43251-10;O43251-2;O43251;O43251-9;O43251-4;O43251-7;Q9NWB1-3;Q9NWB1-4;Q9NWB1-5;Q9NWB1;Q9NWB1-2;O43251-3	15;15;12;12;12;12;10;10;10;9;9;9;9;9;8	15;15;12;12;12;12;10;10;10;9;9;9;9;9;8	10;10;7;7;7;7;5;5;5;4;4;4;4;4;5	RNA binding protein fox-1 homolog 2;RNA binding protein fox-1 homolog 1	RBFOX2;RBFOX1	sp|O43251-6|RFOX2_HUMAN Isoform 6 of RNA binding protein fox-1 homolog 2 OS=Homo sapiens OX=9606 GN=RBFOX2;sp|O43251-8|RFOX2_HUMAN Isoform 8 of RNA binding protein fox-1 homolog 2 OS=Homo sapiens OX=9606 GN=RBFOX2;sp|O43251-5|RFOX2_HUMAN Isoform 5 of RNA b	15	15	15	10	12	13	14	10	12	12	11	11	14	12	13	13	14	11	12	13	13	11	13	14	13	13	13	13	12	13	14	10	12	12	11	11	14	12	13	13	14	11
O43252	O43252	40	40	39	Bifunctional 3-phosphoadenosine 5-phosphosulfate synthase 1;Sulfate adenylyltransferase;Adenylyl-sulfate kinase	PAPSS1	sp|O43252|PAPS1_HUMAN Bifunctional 3-phosphoadenosine 5-phosphosulfate synthase 1 OS=Homo sapiens OX=9606 GN=PAPSS1 PE=1 SV=2	1	40	40	39	30	31	33	32	34	33	32	30	34	34	33	31	29	28	32	32	33	29	30	32	34	33	33	31	30	31	33	32	34	33	32	30	34	34	33	31	29	28
O43257	O43257	3	3	3	Zinc finger HIT domain-containing protein 1	ZNHIT1	sp|O43257|ZNHI1_HUMAN Zinc finger HIT domain-containing protein 1 OS=Homo sapiens OX=9606 GN=ZNHIT1 PE=1 SV=1	1	3	3	3	2	2	0	0	1	1	1	1	3	2	2	1	1	1	2	2	2	1	1	2	1	2	2	0	2	2	0	0	1	1	1	1	3	2	2	1	1	1
O43264;O43264-2	O43264;O43264-2	41;35	41;35	41;35	Centromere/kinetochore protein zw10 homolog	ZW10	sp|O43264|ZW10_HUMAN Centromere/kinetochore protein zw10 homolog OS=Homo sapiens OX=9606 GN=ZW10 PE=1 SV=3;sp|O43264-2|ZW10_HUMAN Isoform 2 of Centromere/kinetochore protein zw10 homolog OS=Homo sapiens OX=9606 GN=ZW10	2	41	41	41	31	26	27	28	32	28	27	28	30	29	34	26	26	20	29	30	29	23	28	25	29	26	30	22	31	26	27	28	32	28	27	28	30	29	34	26	26	20
O43281;O43281-3;O43281-2	O43281;O43281-3;O43281-2	12;9;9	12;9;9	12;9;9	Embryonal Fyn-associated substrate	EFS	sp|O43281|EFS_HUMAN Embryonal Fyn-associated substrate OS=Homo sapiens OX=9606 GN=EFS PE=1 SV=1;sp|O43281-3|EFS_HUMAN Isoform 3 of Embryonal Fyn-associated substrate OS=Homo sapiens OX=9606 GN=EFS;sp|O43281-2|EFS_HUMAN Isoform Efs2 of Embryonal Fyn-associa	3	12	12	12	8	10	8	10	7	10	9	10	9	10	9	8	6	8	7	11	6	10	9	11	9	9	8	11	8	10	8	10	7	10	9	10	9	10	9	8	6	8
O43290	O43290	44	44	44	U4/U6.U5 tri-snRNP-associated protein 1	SART1	sp|O43290|SNUT1_HUMAN U4/U6.U5 tri-snRNP-associated protein 1 OS=Homo sapiens OX=9606 GN=SART1 PE=1 SV=1	1	44	44	44	34	35	31	35	32	35	32	31	32	31	29	32	34	33	33	33	29	33	34	32	31	32	31	33	34	35	31	35	32	35	32	31	32	31	29	32	34	33
O43292;O43292-2	O43292;O43292-2	10;9	10;9	10;9	Glycosylphosphatidylinositol anchor attachment 1 protein	GPAA1	sp|O43292|GPAA1_HUMAN Glycosylphosphatidylinositol anchor attachment 1 protein OS=Homo sapiens OX=9606 GN=GPAA1 PE=1 SV=3;sp|O43292-2|GPAA1_HUMAN Isoform 2 of Glycosylphosphatidylinositol anchor attachment 1 protein OS=Homo sapiens OX=9606 GN=GPAA1	2	10	10	10	6	5	7	5	6	5	7	6	6	6	5	6	5	5	6	5	3	5	7	5	4	5	5	6	6	5	7	5	6	5	7	6	6	6	5	6	5	5
O43293;O43293-2	O43293;O43293-2	11;7	11;7	11;7	Death-associated protein kinase 3	DAPK3	sp|O43293|DAPK3_HUMAN Death-associated protein kinase 3 OS=Homo sapiens OX=9606 GN=DAPK3 PE=1 SV=1;sp|O43293-2|DAPK3_HUMAN Isoform 2 of Death-associated protein kinase 3 OS=Homo sapiens OX=9606 GN=DAPK3	2	11	11	11	4	5	4	3	3	4	2	4	3	6	6	2	4	7	6	4	3	5	4	3	3	3	4	3	4	5	4	3	3	4	2	4	3	6	6	2	4	7
O43294;O43294-2	O43294;O43294-2	7;6	7;6	7;6	Transforming growth factor beta-1-induced transcript 1 protein	TGFB1I1	sp|O43294|TGFI1_HUMAN Transforming growth factor beta-1-induced transcript 1 protein OS=Homo sapiens OX=9606 GN=TGFB1I1 PE=1 SV=2;sp|O43294-2|TGFI1_HUMAN Isoform 2 of Transforming growth factor beta-1-induced transcript 1 protein OS=Homo sapiens OX=9606 GN	2	7	7	7	2	4	4	3	2	1	3	4	4	1	2	4	2	1	1	2	2	3	5	3	2	3	4	2	2	4	4	3	2	1	3	4	4	1	2	4	2	1
O43295;O43295-2;O43295-3	O43295;O43295-2;O43295-3	31;29;16	28;26;15	28;26;15	SLIT-ROBO Rho GTPase-activating protein 3	SRGAP3	sp|O43295|SRGP3_HUMAN SLIT-ROBO Rho GTPase-activating protein 3 OS=Homo sapiens OX=9606 GN=SRGAP3 PE=1 SV=3;sp|O43295-2|SRGP3_HUMAN Isoform 2 of SLIT-ROBO Rho GTPase-activating protein 3 OS=Homo sapiens OX=9606 GN=SRGAP3;sp|O43295-3|SRGP3_HUMAN Isoform 3 o	3	31	28	28	12	12	10	13	11	14	13	11	13	12	12	12	12	12	14	11	10	14	18	13	12	14	10	13	10	10	8	10	10	12	11	10	10	9	10	11	11	11
O43296	O43296	11	5	3	Zinc finger protein 264	ZNF264	sp|O43296|ZN264_HUMAN Zinc finger protein 264 OS=Homo sapiens OX=9606 GN=ZNF264 PE=1 SV=1	1	11	5	3	5	4	5	4	4	4	3	3	5	6	3	3	4	3	4	6	4	3	7	4	4	4	5	4	0	0	1	0	0	0	0	0	1	2	1	0	0	0
O43299;O43299-2;O43299-3	O43299;O43299-2	8;5;3	8;5;3	8;5;3	AP-5 complex subunit zeta-1	AP5Z1	sp|O43299|AP5Z1_HUMAN AP-5 complex subunit zeta-1 OS=Homo sapiens OX=9606 GN=AP5Z1 PE=1 SV=2;sp|O43299-2|AP5Z1_HUMAN Isoform 2 of AP-5 complex subunit zeta-1 OS=Homo sapiens OX=9606 GN=AP5Z1	3	8	8	8	4	3	2	4	3	3	3	5	3	2	3	4	2	3	4	4	1	2	3	5	4	3	3	5	4	3	2	4	3	3	3	5	3	2	3	4	2	3
O43301	O43301	30	30	29	Heat shock 70 kDa protein 12A	HSPA12A	sp|O43301|HS12A_HUMAN Heat shock 70 kDa protein 12A OS=Homo sapiens OX=9606 GN=HSPA12A PE=1 SV=2	1	30	30	29	17	17	16	17	17	20	15	18	16	18	14	17	14	15	20	16	12	18	14	14	17	17	16	17	17	17	16	17	17	20	15	18	16	18	14	17	14	15
O43303-2;O43303	O43303-2;O43303	24;24	24;24	24;24	Centriolar coiled-coil protein of 110 kDa	CCP110	sp|O43303-2|CP110_HUMAN Isoform 2 of Centriolar coiled-coil protein of 110 kDa OS=Homo sapiens OX=9606 GN=CCP110;sp|O43303|CP110_HUMAN Centriolar coiled-coil protein of 110 kDa OS=Homo sapiens OX=9606 GN=CCP110 PE=1 SV=3	2	24	24	24	14	10	9	10	11	8	13	12	14	9	16	9	12	11	12	10	10	11	14	14	12	12	12	11	14	10	9	10	11	8	13	12	14	9	16	9	12	11
O43306-2;O43306	O43306-2;O43306	20;20	20;20	15;15	Adenylate cyclase type 6	ADCY6	sp|O43306-2|ADCY6_HUMAN Isoform 2 of Adenylate cyclase type 6 OS=Homo sapiens OX=9606 GN=ADCY6;sp|O43306|ADCY6_HUMAN Adenylate cyclase type 6 OS=Homo sapiens OX=9606 GN=ADCY6 PE=1 SV=2	2	20	20	15	8	8	5	9	7	5	4	4	9	5	6	3	10	5	11	7	8	7	6	5	9	10	5	7	8	8	5	9	7	5	4	4	9	5	6	3	10	5
O43309-2;O43309	O43309-2;O43309	3;3	1;1	1;1	Zinc finger and SCAN domain-containing protein 12	ZSCAN12	sp|O43309-2|ZSC12_HUMAN Isoform 2 of Zinc finger and SCAN domain-containing protein 12 OS=Homo sapiens OX=9606 GN=ZSCAN12;sp|O43309|ZSC12_HUMAN Zinc finger and SCAN domain-containing protein 12 OS=Homo sapiens OX=9606 GN=ZSCAN12 PE=1 SV=2	2	3	1	1	2	1	2	1	2	2	1	2	1	2	1	1	2	1	2	2	2	1	1	1	3	1	1	2	0	0	0	0	0	0	0	0	0	0	0	0	0	0
O43310	O43310	21	1	1	CBP80/20-dependent translation initiation factor	CTIF	sp|O43310|CTIF_HUMAN CBP80/20-dependent translation initiation factor OS=Homo sapiens OX=9606 GN=CTIF PE=1 SV=1	1	21	1	1	7	3	4	4	4	3	7	3	6	5	4	7	8	5	7	4	3	6	5	5	6	6	8	5	1	0	0	1	0	1	0	0	0	0	0	1	1	0
O43310-2	O43310-2	22	22	2	CBP80/20-dependent translation initiation factor	CTIF	sp|O43310-2|CTIF_HUMAN Isoform 2 of CBP80/20-dependent translation initiation factor OS=Homo sapiens OX=9606 GN=CTIF	1	22	22	2	7	4	5	3	4	2	7	4	6	6	4	6	7	6	6	4	4	7	5	5	6	7	9	5	7	4	5	3	4	2	7	4	6	6	4	6	7	6
O43314;O43314-2	O43314;O43314-2	43;42	43;42	35;34	Inositol hexakisphosphate and diphosphoinositol-pentakisphosphate kinase 2	PPIP5K2	sp|O43314|VIP2_HUMAN Inositol hexakisphosphate and diphosphoinositol-pentakisphosphate kinase 2 OS=Homo sapiens OX=9606 GN=PPIP5K2 PE=1 SV=3;sp|O43314-2|VIP2_HUMAN Isoform 2 of Inositol hexakisphosphate and diphosphoinositol-pentakisphosphate kinase 2 OS=H	2	43	43	35	26	29	22	20	27	21	25	29	26	24	28	27	25	29	24	24	20	20	23	25	26	27	25	18	26	29	22	20	27	21	25	29	26	24	28	27	25	29
O43318-2;O43318;O43318-4;O43318-3	O43318-2;O43318;O43318-4;O43318-3	18;17;14;13	18;17;14;13	18;17;14;13	Mitogen-activated protein kinase kinase kinase 7	MAP3K7	sp|O43318-2|M3K7_HUMAN Isoform 1A of Mitogen-activated protein kinase kinase kinase 7 OS=Homo sapiens OX=9606 GN=MAP3K7;sp|O43318|M3K7_HUMAN Mitogen-activated protein kinase kinase kinase 7 OS=Homo sapiens OX=9606 GN=MAP3K7 PE=1 SV=1;sp|O43318-4|M3K7_HUMAN	4	18	18	18	11	10	13	9	9	8	12	10	11	8	10	7	8	8	12	6	9	8	14	11	11	9	14	10	11	10	13	9	9	8	12	10	11	8	10	7	8	8
O43324;O43324-2	O43324;O43324-2	12;9	12;9	12;9	Eukaryotic translation elongation factor 1 epsilon-1	EEF1E1	sp|O43324|MCA3_HUMAN Eukaryotic translation elongation factor 1 epsilon-1 OS=Homo sapiens OX=9606 GN=EEF1E1 PE=1 SV=1;sp|O43324-2|MCA3_HUMAN Isoform 2 of Eukaryotic translation elongation factor 1 epsilon-1 OS=Homo sapiens OX=9606 GN=EEF1E1	2	12	12	12	9	11	9	7	9	10	7	9	8	9	9	9	8	9	9	9	10	11	10	10	10	8	9	10	9	11	9	7	9	10	7	9	8	9	9	9	8	9
O43347	O43347	16	16	14	RNA-binding protein Musashi homolog 1	MSI1	sp|O43347|MSI1H_HUMAN RNA-binding protein Musashi homolog 1 OS=Homo sapiens OX=9606 GN=MSI1 PE=1 SV=1	1	16	16	14	10	9	8	10	10	10	8	8	10	9	11	8	11	8	10	12	9	9	11	10	9	10	10	10	10	9	8	10	10	10	8	8	10	9	11	8	11	8
O43353-2;O43353	O43353-2;O43353	8;8	7;7	7;7	Receptor-interacting serine/threonine-protein kinase 2	RIPK2	sp|O43353-2|RIPK2_HUMAN Isoform 2 of Receptor-interacting serine/threonine-protein kinase 2 OS=Homo sapiens OX=9606 GN=RIPK2;sp|O43353|RIPK2_HUMAN Receptor-interacting serine/threonine-protein kinase 2 OS=Homo sapiens OX=9606 GN=RIPK2 PE=1 SV=2	2	8	7	7	3	3	1	2	2	2	3	3	4	2	4	1	2	2	4	2	4	3	4	2	3	4	2	1	3	2	1	1	2	1	3	2	4	2	3	0	2	1
O43390;O43390-3	O43390;O43390-3	41;37	41;37	2;2	Heterogeneous nuclear ribonucleoprotein R	HNRNPR	sp|O43390|HNRPR_HUMAN Heterogeneous nuclear ribonucleoprotein R OS=Homo sapiens OX=9606 GN=HNRNPR PE=1 SV=1;sp|O43390-3|HNRPR_HUMAN Isoform 3 of Heterogeneous nuclear ribonucleoprotein R OS=Homo sapiens OX=9606 GN=HNRNPR	2	41	41	2	35	35	35	35	35	37	35	35	34	35	36	34	34	35	35	36	36	37	34	34	39	36	35	34	35	35	35	35	35	37	35	35	34	35	36	34	34	35
O43390-2;O43390-4	O43390-2;O43390-4	41;32	2;2	2;2	Heterogeneous nuclear ribonucleoprotein R	HNRNPR	sp|O43390-2|HNRPR_HUMAN Isoform 2 of Heterogeneous nuclear ribonucleoprotein R OS=Homo sapiens OX=9606 GN=HNRNPR;sp|O43390-4|HNRPR_HUMAN Isoform 4 of Heterogeneous nuclear ribonucleoprotein R OS=Homo sapiens OX=9606 GN=HNRNPR	2	41	2	2	35	33	35	34	35	37	35	35	34	35	34	34	33	35	35	36	34	36	33	33	38	35	34	33	2	0	2	1	2	2	2	2	2	2	0	2	1	2
O43395;O43395-3	O43395	38;14	38;14	38;14	U4/U6 small nuclear ribonucleoprotein Prp3	PRPF3	sp|O43395|PRPF3_HUMAN U4/U6 small nuclear ribonucleoprotein Prp3 OS=Homo sapiens OX=9606 GN=PRPF3 PE=1 SV=2	2	38	38	38	22	25	23	19	22	17	23	25	22	21	27	19	20	22	21	22	26	27	27	27	24	22	24	24	22	25	23	19	22	17	23	25	22	21	27	19	20	22
O43396	O43396	22	22	22	Thioredoxin-like protein 1	TXNL1	sp|O43396|TXNL1_HUMAN Thioredoxin-like protein 1 OS=Homo sapiens OX=9606 GN=TXNL1 PE=1 SV=3	1	22	22	22	19	18	17	17	17	18	19	17	19	18	16	17	18	17	20	19	15	19	20	18	17	19	19	18	19	18	17	17	17	18	19	17	19	18	16	17	18	17
O43399-4;O43399-3;O43399-2;O43399-6;Q16890-2;Q16890	O43399-4;O43399-3;O43399-2;O43399-6	19;18;17;15;1;1	2;2;2;2;0;0	2;2;2;2;0;0	Tumor protein D54	TPD52L2	sp|O43399-4|TPD54_HUMAN Isoform 4 of Tumor protein D54 OS=Homo sapiens OX=9606 GN=TPD52L2;sp|O43399-3|TPD54_HUMAN Isoform 3 of Tumor protein D54 OS=Homo sapiens OX=9606 GN=TPD52L2;sp|O43399-2|TPD54_HUMAN Isoform 2 of Tumor protein D54 OS=Homo sapiens OX=96	6	19	2	2	16	16	16	18	17	16	15	14	16	15	17	14	17	17	17	15	15	16	15	16	17	15	15	17	2	2	2	2	2	2	2	2	2	2	2	2	2	2
O43399-5;O43399-7;O43399	O43399-5;O43399-7;O43399	21;20;19	21;20;19	4;4;4	Tumor protein D54	TPD52L2	sp|O43399-5|TPD54_HUMAN Isoform 5 of Tumor protein D54 OS=Homo sapiens OX=9606 GN=TPD52L2;sp|O43399-7|TPD54_HUMAN Isoform 7 of Tumor protein D54 OS=Homo sapiens OX=9606 GN=TPD52L2;sp|O43399|TPD54_HUMAN Tumor protein D54 OS=Homo sapiens OX=9606 GN=TPD52L2 P	3	21	21	4	18	18	17	20	18	15	16	14	16	15	19	14	17	17	17	15	16	15	17	17	17	15	15	17	18	18	17	20	18	15	16	14	16	15	19	14	17	17
O43402;O43402-2	O43402	9;4	9;4	9;4	ER membrane protein complex subunit 8	EMC8	sp|O43402|EMC8_HUMAN ER membrane protein complex subunit 8 OS=Homo sapiens OX=9606 GN=EMC8 PE=1 SV=1	2	9	9	9	8	6	8	7	8	8	7	8	8	7	7	7	7	8	8	7	8	7	8	9	7	7	7	7	8	6	8	7	8	8	7	8	8	7	7	7	7	8
O43405;O43405-2	O43405;O43405-2	12;10	12;10	12;10	Cochlin	COCH	sp|O43405|COCH_HUMAN Cochlin OS=Homo sapiens OX=9606 GN=COCH PE=1 SV=1;sp|O43405-2|COCH_HUMAN Isoform 2 of Cochlin OS=Homo sapiens OX=9606 GN=COCH	2	12	12	12	3	3	5	3	5	4	6	4	5	5	5	4	7	5	7	3	4	4	6	6	4	5	6	4	3	3	5	3	5	4	6	4	5	5	5	4	7	5
O43414;O43414-3;O43414-2	O43414;O43414-3;O43414-2	7;6;6	7;6;6	7;6;6	ERI1 exoribonuclease 3	ERI3	sp|O43414|ERI3_HUMAN ERI1 exoribonuclease 3 OS=Homo sapiens OX=9606 GN=ERI3 PE=1 SV=2;sp|O43414-3|ERI3_HUMAN Isoform 3 of ERI1 exoribonuclease 3 OS=Homo sapiens OX=9606 GN=ERI3;sp|O43414-2|ERI3_HUMAN Isoform 2 of ERI1 exoribonuclease 3 OS=Homo sapiens OX=9	3	7	7	7	4	2	4	3	3	3	3	5	5	4	4	4	4	3	3	4	4	2	3	3	3	4	3	4	4	2	4	3	3	3	3	5	5	4	4	4	4	3
O43422;O43422-2	O43422;O43422-2	13;8	13;8	13;8	52 kDa repressor of the inhibitor of the protein kinase	PRKRIR	sp|O43422|P52K_HUMAN 52 kDa repressor of the inhibitor of the protein kinase OS=Homo sapiens OX=9606 GN=THAP12 PE=1 SV=2;sp|O43422-2|P52K_HUMAN Isoform Short of 52 kDa repressor of the inhibitor of the protein kinase OS=Homo sapiens OX=9606 GN=THAP12	2	13	13	13	1	4	3	1	1	2	2	6	3	1	4	1	4	5	4	0	6	4	4	5	5	2	1	5	1	4	3	1	1	2	2	6	3	1	4	1	4	5
O43426;O43426-4;O43426-2;O43426-5	O43426;O43426-4;O43426-2	32;29;29;12	32;29;29;12	32;29;29;12	Synaptojanin-1	SYNJ1	sp|O43426|SYNJ1_HUMAN Synaptojanin-1 OS=Homo sapiens OX=9606 GN=SYNJ1 PE=1 SV=2;sp|O43426-4|SYNJ1_HUMAN Isoform 3 of Synaptojanin-1 OS=Homo sapiens OX=9606 GN=SYNJ1;sp|O43426-2|SYNJ1_HUMAN Isoform 2 of Synaptojanin-1 OS=Homo sapiens OX=9606 GN=SYNJ1	4	32	32	32	14	17	18	13	18	11	16	15	14	17	14	10	13	11	15	11	10	17	16	19	16	16	19	14	14	17	18	13	18	11	16	15	14	17	14	10	13	11
O43427-2;O43427	O43427-2;O43427	20;20	20;20	20;20	Acidic fibroblast growth factor intracellular-binding protein	FIBP	sp|O43427-2|FIBP_HUMAN Isoform Short of Acidic fibroblast growth factor intracellular-binding protein OS=Homo sapiens OX=9606 GN=FIBP;sp|O43427|FIBP_HUMAN Acidic fibroblast growth factor intracellular-binding protein OS=Homo sapiens OX=9606 GN=FIBP PE=1 SV	2	20	20	20	9	7	7	7	6	7	7	8	7	10	8	11	5	6	6	7	7	10	11	9	5	10	6	12	9	7	7	7	6	7	7	8	7	10	8	11	5	6
O43432;O43432-3;O43432-4;O43432-2	O43432;O43432-3;O43432-4	63;63;57;8	56;56;50;7	55;55;49;7	Eukaryotic translation initiation factor 4 gamma 3	EIF4G3	sp|O43432|IF4G3_HUMAN Eukaryotic translation initiation factor 4 gamma 3 OS=Homo sapiens OX=9606 GN=EIF4G3 PE=1 SV=2;sp|O43432-3|IF4G3_HUMAN Isoform 3 of Eukaryotic translation initiation factor 4 gamma 3 OS=Homo sapiens OX=9606 GN=EIF4G3;sp|O43432-4|IF4G3	4	63	56	55	35	39	39	41	36	40	40	43	37	41	43	40	38	37	41	40	30	44	34	40	39	44	37	43	30	34	34	36	31	34	35	38	32	36	38	35	33	32
O43439-2;O43439-5;O43439;O43439-4;O43439-3	O43439-2;O43439-5;O43439;O43439-4	11;11;11;11;3	10;10;10;10;3	8;8;8;8;2	Protein CBFA2T2	CBFA2T2	sp|O43439-2|MTG8R_HUMAN Isoform 2 of Protein CBFA2T2 OS=Homo sapiens OX=9606 GN=CBFA2T2;sp|O43439-5|MTG8R_HUMAN Isoform 5 of Protein CBFA2T2 OS=Homo sapiens OX=9606 GN=CBFA2T2;sp|O43439|MTG8R_HUMAN Protein CBFA2T2 OS=Homo sapiens OX=9606 GN=CBFA2T2 PE=1 SV	5	11	10	8	1	3	2	3	2	2	3	6	6	3	2	3	1	2	2	2	2	3	2	3	4	2	3	4	1	2	1	2	1	1	2	5	5	2	1	2	1	1
O43447;O43447-2	O43447;O43447-2	16;11	16;11	16;11	Peptidyl-prolyl cis-trans isomerase H	PPIH	sp|O43447|PPIH_HUMAN Peptidyl-prolyl cis-trans isomerase H OS=Homo sapiens OX=9606 GN=PPIH PE=1 SV=1;sp|O43447-2|PPIH_HUMAN Isoform 2 of Peptidyl-prolyl cis-trans isomerase H OS=Homo sapiens OX=9606 GN=PPIH	2	16	16	16	11	12	12	12	12	11	11	11	10	11	12	11	10	11	10	9	14	13	13	10	11	12	12	11	11	12	12	12	12	11	11	11	10	11	12	11	10	11
O43462	O43462	4	4	4	Membrane-bound transcription factor site-2 protease	MBTPS2	sp|O43462|MBTP2_HUMAN Membrane-bound transcription factor site-2 protease OS=Homo sapiens OX=9606 GN=MBTPS2 PE=1 SV=1	1	4	4	4	2	3	2	2	2	3	3	3	2	2	2	2	3	3	4	2	2	2	2	2	2	2	2	3	2	3	2	2	2	3	3	3	2	2	2	2	3	3
O43464;O43464-3;O43464-2;O43464-4;P83110-2;P83110	O43464;O43464-3;O43464-2	15;14;13;7;1;1	15;14;13;7;1;1	15;14;13;7;1;1	Serine protease HTRA2, mitochondrial	HTRA2	sp|O43464|HTRA2_HUMAN Serine protease HTRA2, mitochondrial OS=Homo sapiens OX=9606 GN=HTRA2 PE=1 SV=2;sp|O43464-3|HTRA2_HUMAN Isoform 3 of Serine protease HTRA2, mitochondrial OS=Homo sapiens OX=9606 GN=HTRA2;sp|O43464-2|HTRA2_HUMAN Isoform 2 of Serine pro	6	15	15	15	6	6	7	8	7	7	5	7	8	6	8	5	8	9	6	4	9	10	5	7	6	7	7	8	6	6	7	8	7	7	5	7	8	6	8	5	8	9
O43482	O43482	1	1	1	Protein Mis18-beta	OIP5	sp|O43482|MS18B_HUMAN Protein Mis18-beta OS=Homo sapiens OX=9606 GN=OIP5 PE=1 SV=2	1	1	1	1	1	0	0	0	0	1	0	1	0	0	0	1	0	0	0	0	0	1	1	0	0	0	0	1	1	0	0	0	0	1	0	1	0	0	0	1	0	0
O43488;Q8NHP1;Q8NHP1-3;O95154	O43488	15;3;1;1	15;3;1;1	15;3;1;1	Aflatoxin B1 aldehyde reductase member 2	AKR7A2	sp|O43488|ARK72_HUMAN Aflatoxin B1 aldehyde reductase member 2 OS=Homo sapiens OX=9606 GN=AKR7A2 PE=1 SV=3	4	15	15	15	12	11	10	11	12	10	11	10	11	11	12	11	10	11	10	11	10	10	9	9	11	10	12	10	12	11	10	11	12	10	11	10	11	11	12	11	10	11
O43493;O43493-5;O43493-3;O43493-7;O43493-4;O43493-6	O43493;O43493-5;O43493-3;O43493-7;O43493-4;O43493-6	18;18;18;18;14;10	18;18;18;18;14;10	18;18;18;18;14;10	Trans-Golgi network integral membrane protein 2	TGOLN2	sp|O43493|TGON2_HUMAN Trans-Golgi network integral membrane protein 2 OS=Homo sapiens OX=9606 GN=TGOLN2 PE=1 SV=4;sp|O43493-5|TGON2_HUMAN Isoform 5 of Trans-Golgi network integral membrane protein 2 OS=Homo sapiens OX=9606 GN=TGOLN2;sp|O43493-3|TGON2_HUMAN	6	18	18	18	9	10	9	9	8	9	14	11	14	12	9	8	8	8	10	8	6	11	11	9	9	10	11	9	9	10	9	9	8	9	14	11	14	12	9	8	8	8
O43502;O43502-2	O43502;O43502-2	4;3	4;3	4;3	DNA repair protein RAD51 homolog 3	RAD51C	sp|O43502|RA51C_HUMAN DNA repair protein RAD51 homolog 3 OS=Homo sapiens OX=9606 GN=RAD51C PE=1 SV=1;sp|O43502-2|RA51C_HUMAN Isoform 2 of DNA repair protein RAD51 homolog 3 OS=Homo sapiens OX=9606 GN=RAD51C	2	4	4	4	1	1	1	1	1	0	3	1	1	1	1	1	1	1	0	3	1	1	2	1	2	0	1	1	1	1	1	1	1	0	3	1	1	1	1	1	1	1
O43504	O43504	5	5	5	Ragulator complex protein LAMTOR5	LAMTOR5	sp|O43504|LTOR5_HUMAN Ragulator complex protein LAMTOR5 OS=Homo sapiens OX=9606 GN=LAMTOR5 PE=1 SV=1	1	5	5	5	5	5	5	5	5	5	5	5	5	5	5	5	5	5	5	5	5	5	5	5	5	5	5	5	5	5	5	5	5	5	5	5	5	5	5	5	5	5
O43505	O43505	5	5	5	Beta-1,4-glucuronyltransferase 1	B4GAT1	sp|O43505|B4GA1_HUMAN Beta-1,4-glucuronyltransferase 1 OS=Homo sapiens OX=9606 GN=B4GAT1 PE=1 SV=1	1	5	5	5	4	4	3	3	1	2	1	2	2	0	0	2	3	4	3	1	2	3	3	3	2	1	1	2	4	4	3	3	1	2	1	2	2	0	0	2	3	4
O43513	O43513	1	1	1	Mediator of RNA polymerase II transcription subunit 7	MED7	sp|O43513|MED7_HUMAN Mediator of RNA polymerase II transcription subunit 7 OS=Homo sapiens OX=9606 GN=MED7 PE=1 SV=1	1	1	1	1	0	1	0	1	1	1	1	0	1	1	1	0	0	0	0	1	1	1	0	0	1	1	1	0	0	1	0	1	1	1	1	0	1	1	1	0	0	0
O43516-2;O43516;O43516-3;O43516-4	O43516-2;O43516;O43516-3;O43516-4	9;9;9;8	9;9;9;8	9;9;9;8	WAS/WASL-interacting protein family member 1	WIPF1	sp|O43516-2|WIPF1_HUMAN Isoform 2 of WAS/WASL-interacting protein family member 1 OS=Homo sapiens OX=9606 GN=WIPF1;sp|O43516|WIPF1_HUMAN WAS/WASL-interacting protein family member 1 OS=Homo sapiens OX=9606 GN=WIPF1 PE=1 SV=3;sp|O43516-3|WIPF1_HUMAN Isoform	4	9	9	9	6	3	5	4	6	1	3	3	4	3	5	3	6	3	4	4	6	2	6	4	5	4	5	3	6	3	5	4	6	1	3	3	4	3	5	3	6	3
O43521-13;O43521-20;O43521-12;O43521-8;O43521-4;O43521-19;O43521-14;O43521-2;O43521-10;O43521-11;O43521-17;O43521-5;O43521-3;O43521-18;O43521-7;O43521-9;O43521-16;O43521-6;O43521-15;O43521	O43521-13;O43521-20;O43521-12;O43521-8;O43521-4;O43521-19;O43521-14;O43521-2;O43521-10;O43521-11;O43521-17;O43521-5;O43521-3;O43521-18;O43521-7;O43521-9;O43521-16;O43521-6;O43521-15;O43521	1;1;1;1;1;1;1;1;1;1;1;1;1;1;1;1;1;1;1;1	1;1;1;1;1;1;1;1;1;1;1;1;1;1;1;1;1;1;1;1	1;1;1;1;1;1;1;1;1;1;1;1;1;1;1;1;1;1;1;1	Bcl-2-like protein 11	BCL2L11	sp|O43521-13|B2L11_HUMAN Isoform Bim-beta4 of Bcl-2-like protein 11 OS=Homo sapiens OX=9606 GN=BCL2L11;sp|O43521-20|B2L11_HUMAN Isoform BimA of Bcl-2-like protein 11 OS=Homo sapiens OX=9606 GN=BCL2L11;sp|O43521-12|B2L11_HUMAN Isoform Bim-beta3 of Bcl-2-lik	20	1	1	1	0	0	0	0	0	0	0	0	0	0	0	0	0	0	0	0	0	0	0	0	0	0	0	0	0	0	0	0	0	0	0	0	0	0	0	0	0	0
O43524;P98177-2;A8MYZ6;P98177;Q12778	O43524	16;2;2;2;2	16;2;2;2;2	5;2;2;2;2	Forkhead box protein O3	FOXO3	sp|O43524|FOXO3_HUMAN Forkhead box protein O3 OS=Homo sapiens OX=9606 GN=FOXO3 PE=1 SV=1	5	16	16	5	6	6	6	5	3	6	11	8	8	5	6	5	3	3	5	5	5	7	8	5	3	6	4	4	6	6	6	5	3	6	11	8	8	5	6	5	3	3
O43524-2	O43524-2	9	1	1	Forkhead box protein O3	FOXO3	sp|O43524-2|FOXO3_HUMAN Isoform 2 of Forkhead box protein O3 OS=Homo sapiens OX=9606 GN=FOXO3	1	9	1	1	4	4	5	3	3	3	5	6	5	3	5	3	2	3	5	2	3	6	4	3	3	3	5	3	0	0	0	0	0	0	0	0	0	0	0	0	0	0
O43526-5;O43526-3;O43526-2;O43526;O43526-6;Q9NR82-4;P56696-2;P56696;Q9NR82-5;Q9NR82-2;Q9NR82;Q9NR82-7;Q9NR82-3;Q9NR82-6	O43526-5;O43526-3;O43526-2;O43526	18;18;18;17;5;1;1;1;1;1;1;1;1;1	18;18;18;17;5;1;1;1;1;1;1;1;1;1	2;2;2;1;0;0;0;0;0;0;0;0;0;0	Potassium voltage-gated channel subfamily KQT member 2	KCNQ2	sp|O43526-5|KCNQ2_HUMAN Isoform 5 of Potassium voltage-gated channel subfamily KQT member 2 OS=Homo sapiens OX=9606 GN=KCNQ2;sp|O43526-3|KCNQ2_HUMAN Isoform 3 of Potassium voltage-gated channel subfamily KQT member 2 OS=Homo sapiens OX=9606 GN=KCNQ2;sp|O43	14	18	18	2	6	8	7	7	6	5	6	7	10	8	6	4	8	4	9	7	6	7	10	6	6	8	7	5	6	8	7	7	6	5	6	7	10	8	6	4	8	4
O43526-4	O43526-4	17	1	1	Potassium voltage-gated channel subfamily KQT member 2	KCNQ2	sp|O43526-4|KCNQ2_HUMAN Isoform 4 of Potassium voltage-gated channel subfamily KQT member 2 OS=Homo sapiens OX=9606 GN=KCNQ2	1	17	1	1	6	6	6	5	6	5	6	7	8	7	5	4	7	4	7	6	6	5	9	5	5	7	6	4	0	0	0	0	0	0	1	1	0	1	0	0	1	0
O43529	O43529	2	2	2	Carbohydrate sulfotransferase 10	CHST10	sp|O43529|CHSTA_HUMAN Carbohydrate sulfotransferase 10 OS=Homo sapiens OX=9606 GN=CHST10 PE=1 SV=1	1	2	2	2	0	0	1	2	0	0	0	0	0	0	1	0	0	0	1	0	1	0	0	0	0	0	0	0	0	0	1	2	0	0	0	0	0	0	1	0	0	0
O43542	O43542	3	3	3	DNA repair protein XRCC3	XRCC3	sp|O43542|XRCC3_HUMAN DNA repair protein XRCC3 OS=Homo sapiens OX=9606 GN=XRCC3 PE=1 SV=1	1	3	3	3	2	1	2	1	1	1	2	2	1	1	2	1	2	0	0	1	1	1	1	2	2	2	3	0	2	1	2	1	1	1	2	2	1	1	2	1	2	0
O43567;O43567-2	O43567;O43567-2	6;4	6;4	6;4	E3 ubiquitin-protein ligase RNF13	RNF13	sp|O43567|RNF13_HUMAN E3 ubiquitin-protein ligase RNF13 OS=Homo sapiens OX=9606 GN=RNF13 PE=1 SV=1;sp|O43567-2|RNF13_HUMAN Isoform 2 of E3 ubiquitin-protein ligase RNF13 OS=Homo sapiens OX=9606 GN=RNF13	2	6	6	6	0	0	1	1	1	0	2	1	2	2	1	1	1	1	1	0	0	1	2	1	1	2	1	2	0	0	1	1	1	0	2	1	2	2	1	1	1	1
O43572	O43572	8	8	8	A-kinase anchor protein 10, mitochondrial	AKAP10	sp|O43572|AKA10_HUMAN A-kinase anchor protein 10, mitochondrial OS=Homo sapiens OX=9606 GN=AKAP10 PE=1 SV=2	1	8	8	8	3	2	3	1	2	3	1	0	2	2	2	0	3	2	2	2	4	0	1	1	2	3	1	0	3	2	3	1	2	3	1	0	2	2	2	0	3	2
O43583	O43583	13	13	13	Density-regulated protein	DENR	sp|O43583|DENR_HUMAN Density-regulated protein OS=Homo sapiens OX=9606 GN=DENR PE=1 SV=2	1	13	13	13	11	9	8	8	10	10	10	7	10	8	11	7	10	5	9	10	10	9	10	10	8	9	9	9	11	9	8	8	10	10	10	7	10	8	11	7	10	5
O43592	O43592	42	42	42	Exportin-T	XPOT	sp|O43592|XPOT_HUMAN Exportin-T OS=Homo sapiens OX=9606 GN=XPOT PE=1 SV=2	1	42	42	42	31	30	28	29	28	32	30	32	28	31	32	34	30	29	32	29	28	30	27	27	33	28	29	32	31	30	28	29	28	32	30	32	28	31	32	34	30	29
O43597	O43597	4	4	4	Protein sprouty homolog 2	SPRY2	sp|O43597|SPY2_HUMAN Protein sprouty homolog 2 OS=Homo sapiens OX=9606 GN=SPRY2 PE=1 SV=1	1	4	4	4	1	0	0	0	0	0	0	0	0	0	0	0	1	1	0	0	1	1	1	1	0	1	0	1	1	0	0	0	0	0	0	0	0	0	0	0	1	1
O43598;O43598-2	O43598;O43598-2	6;4	6;4	6;4	2-deoxynucleoside 5-phosphate N-hydrolase 1	DNPH1	sp|O43598|DNPH1_HUMAN 2-deoxynucleoside 5-phosphate N-hydrolase 1 OS=Homo sapiens OX=9606 GN=DNPH1 PE=1 SV=1;sp|O43598-2|DNPH1_HUMAN Isoform 2 of 2-deoxynucleoside 5-phosphate N-hydrolase 1 OS=Homo sapiens OX=9606 GN=DNPH1	2	6	6	6	3	3	3	3	2	3	4	3	3	3	2	2	3	3	3	2	3	3	3	2	2	1	2	1	3	3	3	3	2	3	4	3	3	3	2	2	3	3
O43602	O43602	24	1	1	Neuronal migration protein doublecortin	DCX	sp|O43602|DCX_HUMAN Neuronal migration protein doublecortin OS=Homo sapiens OX=9606 GN=DCX PE=1 SV=4	1	24	1	1	18	17	18	17	16	18	17	18	19	18	18	16	18	16	18	18	20	18	19	19	18	18	17	17	1	1	1	1	0	0	0	1	1	1	1	0	0	0
O43602-2	O43602-2	24	20	1	Neuronal migration protein doublecortin	DCX	sp|O43602-2|DCX_HUMAN Isoform 2 of Neuronal migration protein doublecortin OS=Homo sapiens OX=9606 GN=DCX	1	24	20	1	18	17	18	17	17	19	18	18	19	18	18	17	19	17	19	18	20	18	20	19	19	19	18	18	15	16	15	14	14	16	16	16	16	15	16	15	16	15
O43609	O43609	9	9	9	Protein sprouty homolog 1	SPRY1	sp|O43609|SPY1_HUMAN Protein sprouty homolog 1 OS=Homo sapiens OX=9606 GN=SPRY1 PE=1 SV=2	1	9	9	9	4	1	6	4	5	3	7	5	4	8	7	5	3	1	3	5	3	1	7	4	5	6	6	6	4	1	6	4	5	3	7	5	4	8	7	5	3	1
O43615	O43615	26	26	26	Mitochondrial import inner membrane translocase subunit TIM44	TIMM44	sp|O43615|TIM44_HUMAN Mitochondrial import inner membrane translocase subunit TIM44 OS=Homo sapiens OX=9606 GN=TIMM44 PE=1 SV=2	1	26	26	26	21	20	19	17	21	17	20	18	21	18	17	16	22	19	20	17	18	20	20	21	19	21	19	19	21	20	19	17	21	17	20	18	21	18	17	16	22	19
O43617;O43617-2	O43617;O43617-2	11;9	11;9	11;9	Trafficking protein particle complex subunit 3	TRAPPC3	sp|O43617|TPPC3_HUMAN Trafficking protein particle complex subunit 3 OS=Homo sapiens OX=9606 GN=TRAPPC3 PE=1 SV=1;sp|O43617-2|TPPC3_HUMAN Isoform 2 of Trafficking protein particle complex subunit 3 OS=Homo sapiens OX=9606 GN=TRAPPC3	2	11	11	11	8	8	8	9	7	8	7	8	7	9	10	6	6	6	8	8	10	9	8	8	9	8	8	8	8	8	8	9	7	8	7	8	7	9	10	6	6	6
O43633	O43633	11	11	11	Charged multivesicular body protein 2a	CHMP2A	sp|O43633|CHM2A_HUMAN Charged multivesicular body protein 2a OS=Homo sapiens OX=9606 GN=CHMP2A PE=1 SV=1	1	11	11	11	10	11	10	10	10	9	10	11	11	10	9	10	10	11	11	9	11	11	11	10	10	10	10	10	10	11	10	10	10	9	10	11	11	10	9	10	10	11
O43639	O43639	22	22	21	Cytoplasmic protein NCK2	NCK2	sp|O43639|NCK2_HUMAN Cytoplasmic protein NCK2 OS=Homo sapiens OX=9606 GN=NCK2 PE=1 SV=2	1	22	22	21	11	8	13	12	8	11	11	9	12	8	9	10	10	8	13	9	11	13	9	10	11	9	10	9	11	8	13	12	8	11	11	9	12	8	9	10	10	8
O43657	O43657	4	4	4	Tetraspanin-6	TSPAN6	sp|O43657|TSN6_HUMAN Tetraspanin-6 OS=Homo sapiens OX=9606 GN=TSPAN6 PE=1 SV=1	1	4	4	4	1	1	1	1	1	1	1	1	1	2	1	1	2	1	1	1	2	1	4	2	1	2	2	1	1	1	1	1	1	1	1	1	1	2	1	1	2	1
O43660;O43660-2	O43660;O43660-2	24;23	24;23	24;23	Pleiotropic regulator 1	PLRG1	sp|O43660|PLRG1_HUMAN Pleiotropic regulator 1 OS=Homo sapiens OX=9606 GN=PLRG1 PE=1 SV=1;sp|O43660-2|PLRG1_HUMAN Isoform 2 of Pleiotropic regulator 1 OS=Homo sapiens OX=9606 GN=PLRG1	2	24	24	24	17	17	17	16	16	15	19	18	20	19	15	19	20	14	16	14	18	15	19	19	19	19	15	19	17	17	17	16	16	15	19	18	20	19	15	19	20	14
O43663;O43663-4;O43663-2	O43663;O43663-4;O43663-2	26;25;22	26;25;22	5;4;4	Protein regulator of cytokinesis 1	PRC1	sp|O43663|PRC1_HUMAN Protein regulator of cytokinesis 1 OS=Homo sapiens OX=9606 GN=PRC1 PE=1 SV=2;sp|O43663-4|PRC1_HUMAN Isoform 4 of Protein regulator of cytokinesis 1 OS=Homo sapiens OX=9606 GN=PRC1;sp|O43663-2|PRC1_HUMAN Isoform 2 of Protein regulator o	3	26	26	5	11	9	9	9	12	8	13	8	10	12	14	10	11	10	13	8	14	11	9	12	11	12	10	10	11	9	9	9	12	8	13	8	10	12	14	10	11	10
O43663-3	O43663-3	22	1	1	Protein regulator of cytokinesis 1	PRC1	sp|O43663-3|PRC1_HUMAN Isoform 3 of Protein regulator of cytokinesis 1 OS=Homo sapiens OX=9606 GN=PRC1	1	22	1	1	8	8	8	8	8	6	8	7	8	9	11	8	8	8	9	6	10	9	7	9	8	10	8	7	0	0	1	0	0	0	0	0	0	0	0	0	0	0
O43665-2;O43665-1;O43665	O43665-2;O43665-1;O43665	6;6;6	6;6;6	6;6;6	Regulator of G-protein signaling 10	RGS10	sp|O43665-2|RGS10_HUMAN Isoform 2 of Regulator of G-protein signaling 10 OS=Homo sapiens OX=9606 GN=RGS10;sp|O43665-1|RGS10_HUMAN Isoform 1 of Regulator of G-protein signaling 10 OS=Homo sapiens OX=9606 GN=RGS10;sp|O43665|RGS10_HUMAN Regulator of G-protein	3	6	6	6	2	3	1	1	2	1	2	1	1	1	2	2	2	2	2	1	2	2	1	1	3	1	2	2	2	3	1	1	2	1	2	1	1	1	2	2	2	2
O43670-4;O43670;O43670-3	O43670-4;O43670;O43670-3	11;11;8	11;11;8	1;1;1	BUB3-interacting and GLEBS motif-containing protein ZNF207	ZNF207	sp|O43670-4|ZN207_HUMAN Isoform 4 of BUB3-interacting and GLEBS motif-containing protein ZNF207 OS=Homo sapiens OX=9606 GN=ZNF207;sp|O43670|ZN207_HUMAN BUB3-interacting and GLEBS motif-containing protein ZNF207 OS=Homo sapiens OX=9606 GN=ZNF207 PE=1 SV=1;s	3	11	11	1	8	10	11	11	10	11	10	10	9	11	10	10	11	11	10	10	6	11	11	10	9	9	11	10	8	10	11	11	10	11	10	10	9	11	10	10	11	11
O43670-2	O43670-2	11	1	1	BUB3-interacting and GLEBS motif-containing protein ZNF207	ZNF207	sp|O43670-2|ZN207_HUMAN Isoform 2 of BUB3-interacting and GLEBS motif-containing protein ZNF207 OS=Homo sapiens OX=9606 GN=ZNF207	1	11	1	1	8	10	11	11	9	11	10	10	9	11	10	10	10	10	9	9	6	11	10	10	9	9	11	10	0	1	1	1	0	1	1	1	1	1	1	1	0	0
O43674-2;O43674	O43674-2;O43674	4;4	4;4	4;4	NADH dehydrogenase [ubiquinone] 1 beta subcomplex subunit 5, mitochondrial	NDUFB5	sp|O43674-2|NDUB5_HUMAN Isoform 2 of NADH dehydrogenase [ubiquinone] 1 beta subcomplex subunit 5, mitochondrial OS=Homo sapiens OX=9606 GN=NDUFB5;sp|O43674|NDUB5_HUMAN NADH dehydrogenase [ubiquinone] 1 beta subcomplex subunit 5, mitochondrial OS=Homo sapie	2	4	4	4	4	4	4	4	4	4	4	4	4	3	4	4	4	4	4	4	4	4	4	4	4	4	4	4	4	4	4	4	4	4	4	4	4	3	4	4	4	4
O43676	O43676	5	5	5	NADH dehydrogenase [ubiquinone] 1 beta subcomplex subunit 3	NDUFB3	sp|O43676|NDUB3_HUMAN NADH dehydrogenase [ubiquinone] 1 beta subcomplex subunit 3 OS=Homo sapiens OX=9606 GN=NDUFB3 PE=1 SV=3	1	5	5	5	4	3	3	3	3	4	3	3	3	3	3	3	3	3	3	4	4	3	4	3	3	4	3	3	4	3	3	3	3	4	3	3	3	3	3	3	3	3
O43677;REV__Q2KJY2;REV__Q2KJY2-2	O43677;REV__Q2KJY2;REV__Q2KJY2-2	2;1;1	2;1;1	2;1;1	NADH dehydrogenase [ubiquinone] 1 subunit C1, mitochondrial	NDUFC1	sp|O43677|NDUC1_HUMAN NADH dehydrogenase [ubiquinone] 1 subunit C1, mitochondrial OS=Homo sapiens OX=9606 GN=NDUFC1 PE=1 SV=1;sp|Q2KJY2|KI26B_HUMAN Kinesin-like protein KIF26B OS=Homo sapiens OX=9606 GN=KIF26B PE=1 SV=1;sp|Q2KJY2-2|KI26B_HUMAN Isoform 2 of	3	2	2	2	2	1	2	1	2	2	2	1	1	2	0	1	1	1	1	2	2	2	2	1	2	2	2	2	2	1	2	1	2	2	2	1	1	2	0	1	1	1
O43678;O43678-2;A6NJG2	O43678;O43678-2	10;7;1	10;7;1	10;7;1	NADH dehydrogenase [ubiquinone] 1 alpha subcomplex subunit 2	NDUFA2	sp|O43678|NDUA2_HUMAN NADH dehydrogenase [ubiquinone] 1 alpha subcomplex subunit 2 OS=Homo sapiens OX=9606 GN=NDUFA2 PE=1 SV=3;sp|O43678-2|NDUA2_HUMAN Isoform 2 of NADH dehydrogenase [ubiquinone] 1 alpha subcomplex subunit 2 OS=Homo sapiens OX=9606 GN=NDUF	3	10	10	10	5	9	6	8	5	7	3	5	6	5	5	5	6	7	6	6	6	5	5	4	6	6	5	6	5	9	6	8	5	7	3	5	6	5	5	5	6	7
O43681	O43681	20	20	20	ATPase ASNA1	ASNA1	sp|O43681|GET3_HUMAN ATPase GET3 OS=Homo sapiens OX=9606 GN=GET3 PE=1 SV=2	1	20	20	20	14	15	13	14	13	14	14	14	13	13	15	14	12	15	14	14	15	15	13	13	14	14	14	13	14	15	13	14	13	14	14	14	13	13	15	14	12	15
O43683-2;O43683-3;O43683	O43683-2;O43683-3;O43683	6;6;6	6;6;6	6;6;6	Mitotic checkpoint serine/threonine-protein kinase BUB1	BUB1	sp|O43683-2|BUB1_HUMAN Isoform 2 of Mitotic checkpoint serine/threonine-protein kinase BUB1 OS=Homo sapiens OX=9606 GN=BUB1;sp|O43683-3|BUB1_HUMAN Isoform 3 of Mitotic checkpoint serine/threonine-protein kinase BUB1 OS=Homo sapiens OX=9606 GN=BUB1;sp|O4368	3	6	6	6	2	1	0	0	0	4	0	2	0	1	0	3	0	3	2	2	0	1	2	3	1	2	1	3	2	1	0	0	0	4	0	2	0	1	0	3	0	3
O43684-2;O43684	O43684-2;O43684	20;20	20;20	20;20	Mitotic checkpoint protein BUB3	BUB3	sp|O43684-2|BUB3_HUMAN Isoform 2 of Mitotic checkpoint protein BUB3 OS=Homo sapiens OX=9606 GN=BUB3;sp|O43684|BUB3_HUMAN Mitotic checkpoint protein BUB3 OS=Homo sapiens OX=9606 GN=BUB3 PE=1 SV=1	2	20	20	20	17	18	17	17	16	16	14	17	14	15	16	16	17	17	14	17	15	15	16	17	17	16	15	17	17	18	17	17	16	16	14	17	14	15	16	16	17	17
O43688-3;O43688;O43688-2	O43688-3;O43688;O43688-2	2;2;2	2;2;2	2;2;2	Lipid phosphate phosphohydrolase 2	PPAP2C	sp|O43688-3|PLPP2_HUMAN Isoform 3 of Phospholipid phosphatase 2 OS=Homo sapiens OX=9606 GN=PLPP2;sp|O43688|PLPP2_HUMAN Phospholipid phosphatase 2 OS=Homo sapiens OX=9606 GN=PLPP2 PE=1 SV=1;sp|O43688-2|PLPP2_HUMAN Isoform 2 of Phospholipid phosphatase 2 OS=	3	2	2	2	1	1	2	2	2	1	2	2	2	2	1	1	2	0	1	1	2	1	1	0	1	1	2	0	1	1	2	2	2	1	2	2	2	2	1	1	2	0
O43692	O43692	6	5	5	Peptidase inhibitor 15	PI15	sp|O43692|PI15_HUMAN Peptidase inhibitor 15 OS=Homo sapiens OX=9606 GN=PI15 PE=1 SV=1	1	6	5	5	1	3	2	1	2	3	0	1	1	1	3	1	2	3	3	3	3	0	1	4	2	0	0	1	1	3	2	1	2	3	0	1	1	1	3	1	1	3
O43707;O43707-2;O43707-3	O43707;O43707-2	66;51;30	66;51;30	40;33;25	Alpha-actinin-4	ACTN4	sp|O43707|ACTN4_HUMAN Alpha-actinin-4 OS=Homo sapiens OX=9606 GN=ACTN4 PE=1 SV=2;sp|O43707-2|ACTN4_HUMAN Isoform ACTN4ISO of Alpha-actinin-4 OS=Homo sapiens OX=9606 GN=ACTN4	3	66	66	40	55	52	56	55	57	56	53	55	56	56	56	55	54	55	55	54	55	56	55	56	60	56	59	56	55	52	56	55	57	56	53	55	56	56	56	55	54	55
71321;71322;71323;71324;71325;71326;71327;71328;71329;71330;71331;71332;71333;71334;71335;71336;71337;71338;71339;71340;71341;71342;71343;71344;71345;71346;71347;71348;71349;71350;71351;71352;71353;71354;71355;71356;71357;71358;71359;71360;71361;71362;71363;71364;71365;71366;71367;71368;71369;71370;71371;71372;71373;71374;71375;71376;71377;71378;71379;71380;71381;71382;71383;71384;71385;71386;713…
71413;131419;131439;184216;215685;241070;383724;388087;554513;623369;665574;683287;915554;945850;1059392;1059442;1161547;1302369;1364872;1682275;1841957;1842029;1866165;1866184;1951150;1951704;1965458;1989210;2007390;2007402;2180838;2246131;2342555;2432656;2432681;2474089;2496652;2496665;2518856;2732396;2832424;2851752;2851841;2861086;2949540;2995295;3077906;3159965;3214041;3214063;3370419;351421…	1026;1027;1028;1029;1030;1031;1032;1033;1034;1035;1036	85;240;258;295;328;379;679;729;767;815;883	-1;-1;-1
O43708;O43708-2;O43708-3	O43708;O43708-2;O43708-3	9;6;6	9;6;6	9;6;6	Maleylacetoacetate isomerase	GSTZ1	sp|O43708|MAAI_HUMAN Maleylacetoacetate isomerase OS=Homo sapiens OX=9606 GN=GSTZ1 PE=1 SV=3;sp|O43708-2|MAAI_HUMAN Isoform 2 of Maleylacetoacetate isomerase OS=Homo sapiens OX=9606 GN=GSTZ1;sp|O43708-3|MAAI_HUMAN Isoform 3 of Maleylacetoacetate isomerase	3	9	9	9	5	6	5	3	6	6	6	7	7	6	7	4	4	5	6	5	7	5	7	5	7	6	6	4	5	6	5	3	6	6	6	7	7	6	7	4	4	5
O43709-3;O43709;O43709-2	O43709-3;O43709	5;5;2	5;5;2	5;5;2	Probable 18S rRNA (guanine-N(7))-methyltransferase	WBSCR22	sp|O43709-3|BUD23_HUMAN Isoform 3 of Probable 18S rRNA (guanine-N(7))-methyltransferase OS=Homo sapiens OX=9606 GN=BUD23;sp|O43709|BUD23_HUMAN Probable 18S rRNA (guanine-N(7))-methyltransferase OS=Homo sapiens OX=9606 GN=BUD23 PE=1 SV=2	3	5	5	5	2	2	2	2	2	2	3	3	2	2	2	3	3	1	2	3	2	2	2	2	2	2	3	2	2	2	2	2	2	2	3	3	2	2	2	3	3	1
O43715	O43715	5	5	5	TP53-regulated inhibitor of apoptosis 1	TRIAP1	sp|O43715|TRIA1_HUMAN TP53-regulated inhibitor of apoptosis 1 OS=Homo sapiens OX=9606 GN=TRIAP1 PE=1 SV=1	1	5	5	5	4	3	3	2	2	1	2	3	3	2	4	3	3	3	2	2	4	1	3	3	2	3	2	2	4	3	3	2	2	1	2	3	3	2	4	3	3	3
O43716	O43716	6	6	6	Glutamyl-tRNA(Gln) amidotransferase subunit C, mitochondrial	GATC	sp|O43716|GATC_HUMAN Glutamyl-tRNA(Gln) amidotransferase subunit C, mitochondrial OS=Homo sapiens OX=9606 GN=GATC PE=1 SV=1	1	6	6	6	4	4	3	4	5	4	4	5	3	3	5	4	2	4	5	3	3	6	5	6	5	3	4	4	4	4	3	4	5	4	4	5	3	3	5	4	2	4
O43719	O43719	47	47	47	HIV Tat-specific factor 1	HTATSF1	sp|O43719|HTSF1_HUMAN HIV Tat-specific factor 1 OS=Homo sapiens OX=9606 GN=HTATSF1 PE=1 SV=1	1	47	47	47	23	27	34	32	26	24	31	31	31	32	30	27	30	26	30	25	25	29	28	29	29	36	30	30	23	27	34	32	26	24	31	31	31	32	30	27	30	26
O43739-2;O43739	O43739-2;O43739	15;15	10;10	9;9	Cytohesin-3	CYTH3	sp|O43739-2|CYH3_HUMAN Isoform 2 of Cytohesin-3 OS=Homo sapiens OX=9606 GN=CYTH3;sp|O43739|CYH3_HUMAN Cytohesin-3 OS=Homo sapiens OX=9606 GN=CYTH3 PE=1 SV=2	2	15	10	9	4	5	5	1	5	5	6	8	8	5	5	5	4	4	6	3	4	5	5	3	4	4	4	3	1	3	2	1	2	3	3	5	5	3	3	2	2	2
O43741;O43741-2	O43741;O43741-2	9;5	9;5	9;5	5-AMP-activated protein kinase subunit beta-2	PRKAB2	sp|O43741|AAKB2_HUMAN 5-AMP-activated protein kinase subunit beta-2 OS=Homo sapiens OX=9606 GN=PRKAB2 PE=1 SV=1;sp|O43741-2|AAKB2_HUMAN Isoform 2 of 5-AMP-activated protein kinase subunit beta-2 OS=Homo sapiens OX=9606 GN=PRKAB2	2	9	9	9	4	5	4	2	3	3	1	3	2	3	1	2	2	3	2	1	1	3	4	4	3	2	3	1	4	5	4	2	3	3	1	3	2	3	1	2	2	3
O43747;O43747-2	O43747;O43747-2	36;36	36;36	36;36	AP-1 complex subunit gamma-1	AP1G1	sp|O43747|AP1G1_HUMAN AP-1 complex subunit gamma-1 OS=Homo sapiens OX=9606 GN=AP1G1 PE=1 SV=5;sp|O43747-2|AP1G1_HUMAN Isoform 2 of AP-1 complex subunit gamma-1 OS=Homo sapiens OX=9606 GN=AP1G1	2	36	36	36	27	23	32	27	29	23	28	26	32	26	30	25	29	25	31	28	27	23	29	23	29	27	31	27	27	23	32	27	29	23	28	26	32	26	30	25	29	25
O43752;O43752-2	O43752	11;5	11;5	11;5	Syntaxin-6	STX6	sp|O43752|STX6_HUMAN Syntaxin-6 OS=Homo sapiens OX=9606 GN=STX6 PE=1 SV=1	2	11	11	11	6	5	6	5	7	4	6	4	5	8	4	4	6	5	5	4	7	6	4	5	5	5	5	3	6	5	6	5	7	4	6	4	5	8	4	4	6	5
O43759-2;O43759;O43759-3	O43759-2;O43759	3;3;1	3;3;1	3;3;1	Synaptogyrin-1	SYNGR1	sp|O43759-2|SNG1_HUMAN Isoform 1B of Synaptogyrin-1 OS=Homo sapiens OX=9606 GN=SYNGR1;sp|O43759|SNG1_HUMAN Synaptogyrin-1 OS=Homo sapiens OX=9606 GN=SYNGR1 PE=1 SV=2	3	3	3	3	0	0	1	1	1	2	1	1	1	1	0	1	1	1	0	1	0	1	0	0	0	0	1	1	0	0	1	1	1	2	1	1	1	1	0	1	1	1
O43760;O43760-2	O43760;O43760-2	3;3	3;3	3;3	Synaptogyrin-2	SYNGR2	sp|O43760|SNG2_HUMAN Synaptogyrin-2 OS=Homo sapiens OX=9606 GN=SYNGR2 PE=1 SV=1;sp|O43760-2|SNG2_HUMAN Isoform 2 of Synaptogyrin-2 OS=Homo sapiens OX=9606 GN=SYNGR2	2	3	3	3	3	1	2	1	2	0	3	1	2	1	1	1	3	1	1	0	0	3	3	1	1	0	1	0	3	1	2	1	2	0	3	1	2	1	1	1	3	1
O43761	O43761	5	5	5	Synaptogyrin-3	SYNGR3	sp|O43761|SNG3_HUMAN Synaptogyrin-3 OS=Homo sapiens OX=9606 GN=SYNGR3 PE=1 SV=2	1	5	5	5	4	3	5	4	5	4	4	4	5	4	3	2	4	4	5	3	4	4	4	2	4	4	4	3	4	3	5	4	5	4	4	4	5	4	3	2	4	4
O43763	O43763	2	2	2	T-cell leukemia homeobox protein 2	TLX2	sp|O43763|TLX2_HUMAN T-cell leukemia homeobox protein 2 OS=Homo sapiens OX=9606 GN=TLX2 PE=1 SV=2	1	2	2	2	2	0	1	1	1	2	0	1	0	0	1	1	1	0	0	1	1	1	1	1	1	1	1	2	2	0	1	1	1	2	0	1	0	0	1	1	1	0
O43765	O43765	17	17	17	Small glutamine-rich tetratricopeptide repeat-containing protein alpha	SGTA	sp|O43765|SGTA_HUMAN Small glutamine-rich tetratricopeptide repeat-containing protein alpha OS=Homo sapiens OX=9606 GN=SGTA PE=1 SV=1	1	17	17	17	12	12	11	12	13	12	12	11	11	11	14	10	12	12	12	11	17	13	12	11	15	12	12	12	12	12	11	12	13	12	12	11	11	11	14	10	12	12
O43768-2;O43768;O43768-9;O43768-3;O43768-4;O43768-6;O43768-5;O43768-7;O43768-8	O43768-2;O43768;O43768-9;O43768-3;O43768-4;O43768-6;O43768-5;O43768-7;O43768-8	12;12;12;12;12;9;9;9;7	12;12;12;12;12;9;9;9;7	11;11;11;11;11;8;8;8;7	Alpha-endosulfine	ENSA	sp|O43768-2|ENSA_HUMAN Isoform 2 of Alpha-endosulfine OS=Homo sapiens OX=9606 GN=ENSA;sp|O43768|ENSA_HUMAN Alpha-endosulfine OS=Homo sapiens OX=9606 GN=ENSA PE=1 SV=1;sp|O43768-9|ENSA_HUMAN Isoform 9 of Alpha-endosulfine OS=Homo sapiens OX=9606 GN=ENSA;sp|	9	12	12	11	10	8	8	7	8	8	8	8	9	7	8	7	9	8	7	8	9	10	8	6	7	7	10	8	10	8	8	7	8	8	8	8	9	7	8	7	9	8
O43772	O43772	17	17	17	Mitochondrial carnitine/acylcarnitine carrier protein	SLC25A20	sp|O43772|MCAT_HUMAN Mitochondrial carnitine/acylcarnitine carrier protein OS=Homo sapiens OX=9606 GN=SLC25A20 PE=1 SV=1	1	17	17	17	10	10	13	7	10	8	8	9	8	9	11	11	11	9	11	10	8	9	12	9	11	11	10	8	10	10	13	7	10	8	8	9	8	9	11	11	11	9
O43776;O43776-2	O43776	33;9	33;9	32;8	Asparagine--tRNA ligase, cytoplasmic	NARS	sp|O43776|SYNC_HUMAN Asparagine--tRNA ligase, cytoplasmic OS=Homo sapiens OX=9606 GN=NARS1 PE=1 SV=1	2	33	33	32	28	23	26	27	28	29	24	25	28	23	28	23	28	22	27	26	25	25	24	23	27	25	24	20	28	23	26	27	28	29	24	25	28	23	28	23	28	22
O43791	O43791	5	5	4	Speckle-type POZ protein	SPOP	sp|O43791|SPOP_HUMAN Speckle-type POZ protein OS=Homo sapiens OX=9606 GN=SPOP PE=1 SV=1	1	5	5	4	0	1	1	1	1	0	1	1	1	1	2	0	2	1	2	1	0	0	2	0	2	1	0	2	0	1	1	1	1	0	1	1	1	1	2	0	2	1
O43795	O43795	60	60	1	Unconventional myosin-Ib	MYO1B	sp|O43795|MYO1B_HUMAN Unconventional myosin-Ib OS=Homo sapiens OX=9606 GN=MYO1B PE=1 SV=3	1	60	60	1	42	47	47	49	45	44	43	49	45	49	49	45	39	45	45	43	47	46	45	47	45	48	47	46	42	47	47	49	45	44	43	49	45	49	49	45	39	45
O43795-2	O43795-2	60	1	1	Unconventional myosin-Ib	MYO1B	sp|O43795-2|MYO1B_HUMAN Isoform 2 of Unconventional myosin-Ib OS=Homo sapiens OX=9606 GN=MYO1B	1	60	1	1	42	47	47	49	45	44	42	49	46	49	49	45	39	45	45	43	47	46	45	47	45	48	47	46	0	1	1	1	1	1	0	1	1	1	1	1	1	1
O43805	O43805	5	5	5	Sjoegren syndrome nuclear autoantigen 1	SSNA1	sp|O43805|SSNA1_HUMAN Microtubule nucleation factor SSNA1 OS=Homo sapiens OX=9606 GN=SSNA1 PE=1 SV=2	1	5	5	5	2	1	2	1	1	3	3	2	2	2	2	1	1	3	3	1	4	2	2	2	4	3	1	2	2	1	2	1	1	3	3	2	2	2	2	1	1	3
O43808	O43808	6	6	6	Peroxisomal membrane protein PMP34	SLC25A17	sp|O43808|PM34_HUMAN Peroxisomal membrane protein PMP34 OS=Homo sapiens OX=9606 GN=SLC25A17 PE=1 SV=1	1	6	6	6	3	2	3	3	5	3	2	3	4	3	3	2	3	3	4	3	2	2	1	2	1	2	3	1	3	2	3	3	5	3	2	3	4	3	3	2	3	3
O43809	O43809	18	18	18	Cleavage and polyadenylation specificity factor subunit 5	NUDT21	sp|O43809|CPSF5_HUMAN Cleavage and polyadenylation specificity factor subunit 5 OS=Homo sapiens OX=9606 GN=NUDT21 PE=1 SV=1	1	18	18	18	11	11	10	10	9	10	10	10	10	12	12	11	12	9	8	11	12	10	10	10	11	11	11	11	11	11	10	10	9	10	10	10	10	12	12	11	12	9
O43813	O43813	20	20	20	LanC-like protein 1	LANCL1	sp|O43813|LANC1_HUMAN Glutathione S-transferase LANCL1 OS=Homo sapiens OX=9606 GN=LANCL1 PE=1 SV=1	1	20	20	20	15	12	14	13	15	14	14	15	13	13	15	12	15	12	13	16	14	13	16	13	14	15	14	15	15	12	14	13	15	14	14	15	13	13	15	12	15	12
O43815;O43815-2	O43815;O43815-2	44;40	44;40	43;39	Striatin	STRN	sp|O43815|STRN_HUMAN Striatin OS=Homo sapiens OX=9606 GN=STRN PE=1 SV=4;sp|O43815-2|STRN_HUMAN Isoform 2 of Striatin OS=Homo sapiens OX=9606 GN=STRN	2	44	44	43	26	29	27	28	29	28	27	29	29	30	29	27	27	28	30	27	29	30	27	31	32	29	29	26	26	29	27	28	29	28	27	29	29	30	29	27	27	28
O43818	O43818	20	20	20	U3 small nucleolar RNA-interacting protein 2	RRP9	sp|O43818|U3IP2_HUMAN U3 small nucleolar RNA-interacting protein 2 OS=Homo sapiens OX=9606 GN=RRP9 PE=1 SV=1	1	20	20	20	10	11	11	9	11	10	10	12	10	13	12	10	9	11	11	15	11	7	9	11	10	13	14	10	10	11	11	9	11	10	10	12	10	13	12	10	9	11
O43819	O43819	8	8	8	Protein SCO2 homolog, mitochondrial	SCO2	sp|O43819|SCO2_HUMAN Protein SCO2 homolog, mitochondrial OS=Homo sapiens OX=9606 GN=SCO2 PE=1 SV=3	1	8	8	8	4	2	5	3	2	4	4	2	4	3	4	4	4	1	4	1	2	4	4	2	3	3	4	3	4	2	5	3	2	4	4	2	4	3	4	4	4	1
O43822-2;O43822-3;O43822;O43822-4	O43822-2;O43822-3;O43822;O43822-4	4;4;4;4	4;4;4;4	3;3;3;3	Protein C21orf2	C21orf2	sp|O43822-2|CF410_HUMAN Isoform Short of Cilia- and flagella-associated protein 410 OS=Homo sapiens OX=9606 GN=CFAP410;sp|O43822-3|CF410_HUMAN Isoform 3 of Cilia- and flagella-associated protein 410 OS=Homo sapiens OX=9606 GN=CFAP410;sp|O43822|CF410_HUMAN	4	4	4	3	0	2	1	3	1	1	1	2	0	0	1	1	2	1	1	1	1	2	0	2	0	2	1	0	0	2	1	3	1	1	1	2	0	0	1	1	2	1
O43823	O43823	22	22	22	A-kinase anchor protein 8	AKAP8	sp|O43823|AKAP8_HUMAN A-kinase anchor protein 8 OS=Homo sapiens OX=9606 GN=AKAP8 PE=1 SV=1	1	22	22	22	6	10	7	9	7	8	6	11	9	11	10	12	7	10	10	10	8	11	6	9	6	12	10	8	6	10	7	9	7	8	6	11	9	11	10	12	7	10
O43824	O43824	14	14	14	Putative GTP-binding protein 6	GTPBP6	sp|O43824|GTPB6_HUMAN Putative GTP-binding protein 6 OS=Homo sapiens OX=9606 GN=GTPBP6 PE=1 SV=4	1	14	14	14	5	4	6	5	6	3	7	3	6	5	5	3	6	4	9	6	5	3	5	5	5	4	5	1	5	4	6	5	6	3	7	3	6	5	5	3	6	4
O43826;O43826-2	O43826;O43826-2	6;6	6;6	6;6	Glucose-6-phosphate translocase	SLC37A4	sp|O43826|G6PT1_HUMAN Glucose-6-phosphate exchanger SLC37A4 OS=Homo sapiens OX=9606 GN=SLC37A4 PE=1 SV=1;sp|O43826-2|G6PT1_HUMAN Isoform 2 of Glucose-6-phosphate exchanger SLC37A4 OS=Homo sapiens OX=9606 GN=SLC37A4	2	6	6	6	2	3	2	3	4	1	2	3	2	3	1	3	3	2	4	2	1	4	2	2	1	3	1	2	2	3	2	3	4	1	2	3	2	3	1	3	3	2
O43829	O43829	12	12	12	Zinc finger and BTB domain-containing protein 14	ZBTB14	sp|O43829|ZBT14_HUMAN Zinc finger and BTB domain-containing protein 14 OS=Homo sapiens OX=9606 GN=ZBTB14 PE=1 SV=2	1	12	12	12	5	5	6	4	5	6	3	4	5	4	4	3	4	3	5	1	2	5	4	5	2	5	4	5	5	5	6	4	5	6	3	4	5	4	4	3	4	3
O43837;O43837-2;O43837-3	O43837;O43837-2	21;19;9	21;19;9	21;19;9	Isocitrate dehydrogenase [NAD] subunit beta, mitochondrial	IDH3B	sp|O43837|IDH3B_HUMAN Isocitrate dehydrogenase [NAD] subunit beta, mitochondrial OS=Homo sapiens OX=9606 GN=IDH3B PE=1 SV=2;sp|O43837-2|IDH3B_HUMAN Isoform A of Isocitrate dehydrogenase [NAD] subunit beta, mitochondrial OS=Homo sapiens OX=9606 GN=IDH3B	3	21	21	21	15	14	10	12	13	15	14	15	12	14	15	15	12	14	14	15	14	17	13	13	12	13	12	15	15	14	10	12	13	15	14	15	12	14	15	15	12	14
O43847;O43847-2	O43847;O43847-2	41;41	41;41	41;41	Nardilysin	NRD1	sp|O43847|NRDC_HUMAN Nardilysin OS=Homo sapiens OX=9606 GN=NRDC PE=1 SV=3;sp|O43847-2|NRDC_HUMAN Isoform 2 of Nardilysin OS=Homo sapiens OX=9606 GN=NRDC	2	41	41	41	26	28	27	30	27	26	30	28	29	29	25	30	28	24	28	28	24	25	28	29	30	33	29	28	26	28	27	30	27	26	30	28	29	29	25	30	28	24
O43852;O43852-3;O43852-6;O43852-15;O43852-5;O43852-10;O43852-9;O43852-11;O43852-13;O43852-14;O43852-12	O43852;O43852-3;O43852-6;O43852-15;O43852-5;O43852-10	28;28;20;18;17;16;13;10;9;9;4	28;28;20;18;17;16;13;10;9;9;4	5;5;5;0;5;5;2;5;5;5;0	Calumenin	CALU	sp|O43852|CALU_HUMAN Calumenin OS=Homo sapiens OX=9606 GN=CALU PE=1 SV=2;sp|O43852-3|CALU_HUMAN Isoform 3 of Calumenin OS=Homo sapiens OX=9606 GN=CALU;sp|O43852-6|CALU_HUMAN Isoform 6 of Calumenin OS=Homo sapiens OX=9606 GN=CALU;sp|O43852-15|CALU_HUMAN Iso	11	28	28	5	25	23	22	22	22	22	21	22	23	22	22	22	24	20	22	24	25	23	22	20	23	22	21	23	25	23	22	22	22	22	21	22	23	22	22	22	24	20
O43852-2;O43852-4;O43852-8;O43852-7	O43852-2;O43852-4;O43852-8	26;26;14;7	3;3;3;3	3;3;3;3	Calumenin	CALU	sp|O43852-2|CALU_HUMAN Isoform 2 of Calumenin OS=Homo sapiens OX=9606 GN=CALU;sp|O43852-4|CALU_HUMAN Isoform 4 of Calumenin OS=Homo sapiens OX=9606 GN=CALU;sp|O43852-8|CALU_HUMAN Isoform 8 of Calumenin OS=Homo sapiens OX=9606 GN=CALU	4	26	3	3	22	22	20	21	19	20	19	20	21	20	20	20	22	18	21	21	22	20	20	18	22	20	18	21	1	2	1	2	1	1	1	1	1	1	1	1	1	1
O43861-2;O43861	O43861-2;O43861	14;14	10;10	10;10	Probable phospholipid-transporting ATPase IIB	ATP9B	sp|O43861-2|ATP9B_HUMAN Isoform 2 of Probable phospholipid-transporting ATPase IIB OS=Homo sapiens OX=9606 GN=ATP9B;sp|O43861|ATP9B_HUMAN Probable phospholipid-transporting ATPase IIB OS=Homo sapiens OX=9606 GN=ATP9B PE=2 SV=4	2	14	10	10	4	7	6	6	6	4	4	5	5	9	8	5	5	4	9	7	6	5	6	5	6	5	8	4	2	4	4	3	2	1	3	2	3	5	4	2	3	2
O43865;O43865-2	O43865;O43865-2	25;21	25;21	13;9	Putative adenosylhomocysteinase 2	AHCYL1	sp|O43865|SAHH2_HUMAN S-adenosylhomocysteine hydrolase-like protein 1 OS=Homo sapiens OX=9606 GN=AHCYL1 PE=1 SV=2;sp|O43865-2|SAHH2_HUMAN Isoform 2 of S-adenosylhomocysteine hydrolase-like protein 1 OS=Homo sapiens OX=9606 GN=AHCYL1	2	25	25	13	17	18	15	19	17	18	12	16	15	15	14	15	16	15	14	17	15	12	15	14	15	11	14	16	17	18	15	19	17	18	12	16	15	15	14	15	16	15
O43896	O43896	7	1	1	Kinesin-like protein KIF1C	KIF1C	sp|O43896|KIF1C_HUMAN Kinesin-like protein KIF1C OS=Homo sapiens OX=9606 GN=KIF1C PE=1 SV=3	1	7	1	1	5	3	4	3	4	3	3	4	4	4	5	4	5	3	4	3	4	4	4	5	7	6	3	5	0	0	0	0	0	0	0	0	0	0	0	0	0	0
O43909	O43909	26	26	26	Exostosin-like 3	EXTL3	sp|O43909|EXTL3_HUMAN Exostosin-like 3 OS=Homo sapiens OX=9606 GN=EXTL3 PE=1 SV=1	1	26	26	26	12	13	12	12	11	8	11	10	9	12	7	7	11	11	14	14	13	11	10	10	7	13	10	10	12	13	12	12	11	8	11	10	9	12	7	7	11	11
O43913;O43913-2	O43913;O43913-2	21;16	21;16	21;16	Origin recognition complex subunit 5	ORC5	sp|O43913|ORC5_HUMAN Origin recognition complex subunit 5 OS=Homo sapiens OX=9606 GN=ORC5 PE=1 SV=1;sp|O43913-2|ORC5_HUMAN Isoform 2 of Origin recognition complex subunit 5 OS=Homo sapiens OX=9606 GN=ORC5	2	21	21	21	15	11	14	11	13	13	13	14	17	14	13	11	11	13	15	11	14	10	12	13	13	13	10	11	15	11	14	11	13	13	13	14	17	14	13	11	11	13
O43920	O43920	8	8	8	NADH dehydrogenase [ubiquinone] iron-sulfur protein 5	NDUFS5	sp|O43920|NDUS5_HUMAN NADH dehydrogenase [ubiquinone] iron-sulfur protein 5 OS=Homo sapiens OX=9606 GN=NDUFS5 PE=1 SV=3	1	8	8	8	5	4	4	3	4	4	2	3	5	3	5	3	5	4	5	2	4	5	4	4	5	2	2	4	5	4	4	3	4	4	2	3	5	3	5	3	5	4
O43924	O43924	5	5	5	Retinal rod rhodopsin-sensitive cGMP 3,5-cyclic phosphodiesterase subunit delta	PDE6D	sp|O43924|PDE6D_HUMAN Retinal rod rhodopsin-sensitive cGMP 3,5-cyclic phosphodiesterase subunit delta OS=Homo sapiens OX=9606 GN=PDE6D PE=1 SV=1	1	5	5	5	3	4	4	2	4	4	4	3	4	4	5	2	3	3	4	3	4	2	5	3	4	5	3	4	3	4	4	2	4	4	4	3	4	4	5	2	3	3
O43929;O43929-2;O43929-3	O43929;O43929-2;O43929-3	19;15;15	19;15;15	10;8;8	Origin recognition complex subunit 4	ORC4	sp|O43929|ORC4_HUMAN Origin recognition complex subunit 4 OS=Homo sapiens OX=9606 GN=ORC4 PE=1 SV=2;sp|O43929-2|ORC4_HUMAN Isoform 2 of Origin recognition complex subunit 4 OS=Homo sapiens OX=9606 GN=ORC4;sp|O43929-3|ORC4_HUMAN Isoform 3 of Origin recognit	3	19	19	10	15	14	14	15	14	16	14	16	16	17	15	13	15	14	16	17	14	15	16	16	17	14	13	15	15	14	14	15	14	16	14	16	16	17	15	13	15	14
O43933;O43933-2	O43933;O43933-2	27;22	27;22	27;22	Peroxisome biogenesis factor 1	PEX1	sp|O43933|PEX1_HUMAN Peroxisome biogenesis factor 1 OS=Homo sapiens OX=9606 GN=PEX1 PE=1 SV=1;sp|O43933-2|PEX1_HUMAN Isoform 2 of Peroxisome biogenesis factor 1 OS=Homo sapiens OX=9606 GN=PEX1	2	27	27	27	9	12	7	7	8	9	10	10	4	8	7	7	7	14	7	9	8	7	10	11	10	8	7	6	9	12	7	7	8	9	10	10	4	8	7	7	7	14
O60216;Q9H4I0;Q9H4I0-2	O60216	26;2;1	26;2;1	26;2;1	Double-strand-break repair protein rad21 homolog	RAD21	sp|O60216|RAD21_HUMAN Double-strand-break repair protein rad21 homolog OS=Homo sapiens OX=9606 GN=RAD21 PE=1 SV=2	3	26	26	26	18	21	17	17	20	18	22	18	18	20	21	21	16	18	20	20	20	19	18	21	19	20	23	21	18	21	17	17	20	18	22	18	18	20	21	21	16	18
O60220	O60220	7	7	7	Mitochondrial import inner membrane translocase subunit Tim8 A	TIMM8A	sp|O60220|TIM8A_HUMAN Mitochondrial import inner membrane translocase subunit Tim8 A OS=Homo sapiens OX=9606 GN=TIMM8A PE=1 SV=1	1	7	7	7	5	4	5	4	6	4	7	6	7	5	5	6	6	5	5	3	4	5	6	5	4	5	5	5	5	4	5	4	6	4	7	6	7	5	5	6	6	5
O60229;O60229-2;O60229-4;O60229-6	O60229;O60229-2	92;59;31;30	77;45;30;29	55;44;11;10	Kalirin	KALRN	sp|O60229|KALRN_HUMAN Kalirin OS=Homo sapiens OX=9606 GN=KALRN PE=1 SV=3;sp|O60229-2|KALRN_HUMAN Isoform 2 of Kalirin OS=Homo sapiens OX=9606 GN=KALRN	4	92	77	55	42	41	43	41	42	40	44	49	48	48	39	41	42	33	48	45	40	35	52	43	46	50	45	44	30	33	32	32	32	31	34	39	37	38	30	31	31	26
O60229-5	O60229-5	23	1	1	Kalirin	KALRN	sp|O60229-5|KALRN_HUMAN Isoform 5 of Kalirin OS=Homo sapiens OX=9606 GN=KALRN	1	23	1	1	11	7	9	8	8	7	10	10	11	10	9	6	7	5	10	9	7	8	16	10	8	8	11	9	1	0	0	1	1	0	0	0	1	0	0	0	1	0
O60231	O60231	36	35	35	Putative pre-mRNA-splicing factor ATP-dependent RNA helicase DHX16	DHX16	sp|O60231|DHX16_HUMAN Pre-mRNA-splicing factor ATP-dependent RNA helicase DHX16 OS=Homo sapiens OX=9606 GN=DHX16 PE=1 SV=2	1	36	35	35	21	24	19	23	23	23	24	21	27	23	28	19	25	23	27	21	23	23	25	23	23	26	20	20	20	23	18	22	22	22	23	20	26	22	27	18	24	22
O60232	O60232	9	9	9	Sjoegren syndrome/scleroderma autoantigen 1	SSSCA1	sp|O60232|ZNRD2_HUMAN Protein ZNRD2 OS=Homo sapiens OX=9606 GN=ZNRD2 PE=1 SV=1	1	9	9	9	8	8	8	7	8	7	9	7	9	8	9	8	9	5	9	7	6	8	8	6	8	7	6	8	8	8	8	7	8	7	9	7	9	8	9	8	9	5
O60237;O60237-6;O60237-4;O60237-3;O60237-2;O60237-5	O60237;O60237-6;O60237-4	4;4;2;1;1;1	3;3;1;1;1;1	3;3;1;1;1;1	Protein phosphatase 1 regulatory subunit 12B	PPP1R12B	sp|O60237|MYPT2_HUMAN Protein phosphatase 1 regulatory subunit 12B OS=Homo sapiens OX=9606 GN=PPP1R12B PE=1 SV=2;sp|O60237-6|MYPT2_HUMAN Isoform 6 of Protein phosphatase 1 regulatory subunit 12B OS=Homo sapiens OX=9606 GN=PPP1R12B;sp|O60237-4|MYPT2_HUMAN I	6	4	3	3	2	0	1	1	2	2	1	1	2	1	3	0	1	1	3	0	3	1	2	1	2	1	2	0	1	0	0	0	1	1	1	1	2	1	3	0	1	1
O60238-2;O60238	O60238-2;O60238	4;4	4;4	3;3	BCL2/adenovirus E1B 19 kDa protein-interacting protein 3-like	BNIP3L	sp|O60238-2|BNI3L_HUMAN Isoform 2 of BCL2/adenovirus E1B 19 kDa protein-interacting protein 3-like OS=Homo sapiens OX=9606 GN=BNIP3L;sp|O60238|BNI3L_HUMAN BCL2/adenovirus E1B 19 kDa protein-interacting protein 3-like OS=Homo sapiens OX=9606 GN=BNIP3L PE=1	2	4	4	3	2	2	2	2	2	1	2	2	3	2	2	2	1	1	2	2	0	2	2	2	2	2	2	2	2	2	2	2	2	1	2	2	3	2	2	2	1	1
O60242;O60242-2	O60242;O60242-2	3;2	3;2	3;2	Brain-specific angiogenesis inhibitor 3	BAI3	sp|O60242|AGRB3_HUMAN Adhesion G protein-coupled receptor B3 OS=Homo sapiens OX=9606 GN=ADGRB3 PE=1 SV=2;sp|O60242-2|AGRB3_HUMAN Isoform 2 of Adhesion G protein-coupled receptor B3 OS=Homo sapiens OX=9606 GN=ADGRB3	2	3	3	3	1	1	0	1	0	0	3	1	1	1	0	0	0	1	0	0	0	1	1	1	0	1	1	1	1	1	0	1	0	0	3	1	1	1	0	0	0	1
O60244	O60244	31	31	31	Mediator of RNA polymerase II transcription subunit 14	MED14	sp|O60244|MED14_HUMAN Mediator of RNA polymerase II transcription subunit 14 OS=Homo sapiens OX=9606 GN=MED14 PE=1 SV=2	1	31	31	31	15	14	17	16	17	12	14	14	18	12	11	11	17	15	16	15	9	12	18	15	12	16	16	13	15	14	17	16	17	12	14	14	18	12	11	11	17	15
O60256;O60256-3;O60256-2;O60256-4	O60256;O60256-3;O60256-2;O60256-4	22;19;16;14	22;19;16;14	20;17;14;12	Phosphoribosyl pyrophosphate synthase-associated protein 2	PRPSAP2	sp|O60256|KPRB_HUMAN Phosphoribosyl pyrophosphate synthase-associated protein 2 OS=Homo sapiens OX=9606 GN=PRPSAP2 PE=1 SV=1;sp|O60256-3|KPRB_HUMAN Isoform 3 of Phosphoribosyl pyrophosphate synthase-associated protein 2 OS=Homo sapiens OX=9606 GN=PRPSAP2;s	4	22	22	20	20	16	20	19	19	19	16	18	19	18	18	17	17	18	18	18	19	16	18	20	21	20	20	17	20	16	20	19	19	19	16	18	19	18	18	17	17	18
O60262	O60262	4	4	4	Guanine nucleotide-binding protein G(I)/G(S)/G(O) subunit gamma-7	GNG7	sp|O60262|GBG7_HUMAN Guanine nucleotide-binding protein G(I)/G(S)/G(O) subunit gamma-7 OS=Homo sapiens OX=9606 GN=GNG7 PE=1 SV=1	1	4	4	4	1	1	1	0	1	1	1	1	1	1	2	1	1	0	0	0	2	0	1	0	2	0	1	1	1	1	1	0	1	1	1	1	1	1	2	1	1	0
O60264	O60264	83	83	63	SWI/SNF-related matrix-associated actin-dependent regulator of chromatin subfamily A member 5	SMARCA5	sp|O60264|SMCA5_HUMAN SWI/SNF-related matrix-associated actin-dependent regulator of chromatin subfamily A member 5 OS=Homo sapiens OX=9606 GN=SMARCA5 PE=1 SV=1	1	83	83	63	65	61	62	60	59	66	60	58	57	59	64	60	59	59	64	60	58	56	57	60	63	63	59	58	65	61	62	60	59	66	60	58	57	59	64	60	59	59
O60268;O60268-3;O60268-2	O60268;O60268-3;O60268-2	4;4;2	4;4;2	4;4;2	Uncharacterized protein KIAA0513	KIAA0513	sp|O60268|K0513_HUMAN Uncharacterized protein KIAA0513 OS=Homo sapiens OX=9606 GN=KIAA0513 PE=1 SV=1;sp|O60268-3|K0513_HUMAN Isoform 3 of Uncharacterized protein KIAA0513 OS=Homo sapiens OX=9606 GN=KIAA0513;sp|O60268-2|K0513_HUMAN Isoform 2 of Uncharacteri	3	4	4	4	0	0	0	0	1	0	0	1	1	0	1	0	0	0	0	0	0	0	1	0	0	2	0	0	0	0	0	0	1	0	0	1	1	0	1	0	0	0
O60271;O60271-3	O60271;O60271-3	71;54	1;1	1;1	C-Jun-amino-terminal kinase-interacting protein 4	SPAG9	sp|O60271|JIP4_HUMAN C-Jun-amino-terminal kinase-interacting protein 4 OS=Homo sapiens OX=9606 GN=SPAG9 PE=1 SV=4;sp|O60271-3|JIP4_HUMAN Isoform 3 of C-Jun-amino-terminal kinase-interacting protein 4 OS=Homo sapiens OX=9606 GN=SPAG9	2	71	1	1	48	47	46	47	47	46	40	47	45	52	43	47	46	46	48	40	44	52	45	48	44	46	45	44	0	0	0	0	0	0	0	0	0	0	0	0	0	0
O60271-4;O60271-2;O60271-9;O60271-5	O60271-4;O60271-2;O60271-9;O60271-5	72;72;58;55	72;72;58;55	2;2;2;2	C-Jun-amino-terminal kinase-interacting protein 4	SPAG9	sp|O60271-4|JIP4_HUMAN Isoform 4 of C-Jun-amino-terminal kinase-interacting protein 4 OS=Homo sapiens OX=9606 GN=SPAG9;sp|O60271-2|JIP4_HUMAN Isoform 2 of C-Jun-amino-terminal kinase-interacting protein 4 OS=Homo sapiens OX=9606 GN=SPAG9;sp|O60271-9|JIP4_H	4	72	72	2	49	47	46	49	48	47	41	48	46	53	45	48	47	46	49	41	45	53	45	47	46	47	46	46	49	47	46	49	48	47	41	48	46	53	45	48	47	46
O60281;O60281-2	O60281;O60281-2	41;38	41;38	41;38	Zinc finger protein 292	ZNF292	sp|O60281|ZN292_HUMAN Zinc finger protein 292 OS=Homo sapiens OX=9606 GN=ZNF292 PE=1 SV=3;sp|O60281-2|ZN292_HUMAN Isoform 2 of Zinc finger protein 292 OS=Homo sapiens OX=9606 GN=ZNF292	2	41	41	41	11	11	13	9	14	9	11	13	13	13	11	7	12	12	12	14	14	10	15	14	11	17	14	12	11	11	13	9	14	9	11	13	13	13	11	7	12	12
O60282;O60282-2	O60282;O60282-2	84;63	62;48	56;44	Kinesin heavy chain isoform 5C	KIF5C	sp|O60282|KIF5C_HUMAN Kinesin heavy chain isoform 5C OS=Homo sapiens OX=9606 GN=KIF5C PE=1 SV=1;sp|O60282-2|KIF5C_HUMAN Isoform 2 of Kinesin heavy chain isoform 5C OS=Homo sapiens OX=9606 GN=KIF5C	2	84	62	56	65	60	65	63	61	62	61	63	61	63	66	59	63	62	63	64	61	65	61	60	70	63	66	57	50	45	49	49	47	46	47	47	47	49	52	45	47	46
91192;91193;91194;91195;91196;91197;91198;91199;91200;91201;91202;91203;91204;91205;91206;91207;91208;91209;91210;91211;91212;91213;91214;91215;91216;251415;251416;251417;251418;251419;251420;251421;251422;251423;251424;251425;251426;251427;251428;251429;251430;251431;251432;251433;251434;251435;251436;251437;251438;251439;251440;251441;251442;251443;251444;251445;251446;251447;251448;251449;2514…
91201;251416;251527;251746;314695;415906;519043;617142;736604;746080;789546;789573;893517;1120075;1120379;1166900;1166915;1172204;1223555;1327754;1440267;1440295;1501414;1501443;1539610;1588348;1695677;1968011;1991447;2033799;2098044;2156124;2213723;2229550;2242162;2378093;2554438;2598527;2689279;2689293;2789166;2789209;2803662;2803697;2806112;2828239;2868479;2976272;3062785;3101785;3221253;32631…	1183;1184;1185;1186;1187;1188;1189;1190;1191;1192;1193;1194;1195;1196;1197	106;123;181;198;319;365;449;586;613;619;647;650;677;699;707	-1;-1
O60287	O60287	43	43	43	Nucleolar pre-ribosomal-associated protein 1	URB1	sp|O60287|NPA1P_HUMAN Nucleolar pre-ribosomal-associated protein 1 OS=Homo sapiens OX=9606 GN=URB1 PE=1 SV=4	1	43	43	43	22	17	19	20	20	23	15	19	16	18	21	20	12	22	21	23	18	11	19	21	22	24	19	18	22	17	19	20	20	23	15	19	16	18	21	20	12	22
O60291-4;O60291;O60291-3;O60291-2	O60291-4;O60291;O60291-3;O60291-2	17;17;17;17	17;17;17;17	15;15;15;15	E3 ubiquitin-protein ligase MGRN1	MGRN1	sp|O60291-4|MGRN1_HUMAN Isoform 4 of E3 ubiquitin-protein ligase MGRN1 OS=Homo sapiens OX=9606 GN=MGRN1;sp|O60291|MGRN1_HUMAN E3 ubiquitin-protein ligase MGRN1 OS=Homo sapiens OX=9606 GN=MGRN1 PE=1 SV=2;sp|O60291-3|MGRN1_HUMAN Isoform 3 of E3 ubiquitin-pro	4	17	17	15	4	7	5	3	4	3	6	4	4	3	0	3	7	4	4	3	3	7	4	4	5	3	2	6	4	7	5	3	4	3	6	4	4	3	0	3	7	4
O60292	O60292	13	12	12	Signal-induced proliferation-associated 1-like protein 3	SIPA1L3	sp|O60292|SI1L3_HUMAN Signal-induced proliferation-associated 1-like protein 3 OS=Homo sapiens OX=9606 GN=SIPA1L3 PE=1 SV=3	1	13	12	12	5	2	3	2	5	2	4	2	5	2	5	4	4	5	5	6	5	5	4	3	3	7	3	3	4	1	2	1	4	1	3	1	4	1	4	3	3	4
O60293;O60293-2;O60293-4	O60293;O60293-2	11;10;2	11;10;2	11;10;2	Zinc finger C3H1 domain-containing protein	ZFC3H1	sp|O60293|ZC3H1_HUMAN Zinc finger C3H1 domain-containing protein OS=Homo sapiens OX=9606 GN=ZFC3H1 PE=1 SV=3;sp|O60293-2|ZC3H1_HUMAN Isoform 2 of Zinc finger C3H1 domain-containing protein OS=Homo sapiens OX=9606 GN=ZFC3H1	3	11	11	11	3	1	2	1	2	1	3	3	2	1	4	0	3	1	2	2	3	3	3	2	3	3	2	2	3	1	2	1	2	1	3	3	2	1	4	0	3	1
O60294	O60294	13	13	13	tRNA wybutosine-synthesizing protein 4	LCMT2	sp|O60294|TYW4_HUMAN tRNA wybutosine-synthesizing protein 4 OS=Homo sapiens OX=9606 GN=LCMT2 PE=1 SV=3	1	13	13	13	8	5	6	6	7	5	6	4	5	6	8	6	7	6	6	5	3	6	5	5	6	6	7	6	8	5	6	6	7	5	6	4	5	6	8	6	7	6
O60306	O60306	54	54	53	Intron-binding protein aquarius	AQR	sp|O60306|AQR_HUMAN RNA helicase aquarius OS=Homo sapiens OX=9606 GN=AQR PE=1 SV=4	1	54	54	53	27	29	29	31	30	28	28	32	27	30	25	33	29	26	30	26	21	26	30	27	29	29	25	28	27	29	29	31	30	28	28	32	27	30	25	33	29	26
O60307	O60307	3	2	2	Microtubule-associated serine/threonine-protein kinase 3	MAST3	sp|O60307|MAST3_HUMAN Microtubule-associated serine/threonine-protein kinase 3 OS=Homo sapiens OX=9606 GN=MAST3 PE=1 SV=2	1	3	2	2	1	1	1	1	1	1	1	1	0	1	1	1	1	1	2	1	2	2	1	1	1	1	1	1	0	0	0	0	0	0	0	0	0	0	0	0	0	0
O60313-2;O60313;O60313-10;O60313-11;O60313-9;O60313-13	O60313-2;O60313;O60313-10;O60313-11;O60313-9;O60313-13	61;60;60;59;57;56	61;60;60;59;57;56	61;60;60;59;57;56	Dynamin-like 120 kDa protein, mitochondrial;Dynamin-like 120 kDa protein, form S1	OPA1	sp|O60313-2|OPA1_HUMAN Isoform 2 of Dynamin-like 120 kDa protein, mitochondrial OS=Homo sapiens OX=9606 GN=OPA1;sp|O60313|OPA1_HUMAN Dynamin-like 120 kDa protein, mitochondrial OS=Homo sapiens OX=9606 GN=OPA1 PE=1 SV=3;sp|O60313-10|OPA1_HUMAN Isoform 4 of	6	61	61	61	43	41	42	41	41	40	38	41	38	41	45	42	40	39	40	36	43	39	44	39	44	39	40	41	43	41	42	41	41	40	38	41	38	41	45	42	40	39
O60315-2;O60315	O60315-2;O60315	10;10	8;8	8;8	Zinc finger E-box-binding homeobox 2	ZEB2	sp|O60315-2|ZEB2_HUMAN Isoform 2 of Zinc finger E-box-binding homeobox 2 OS=Homo sapiens OX=9606 GN=ZEB2;sp|O60315|ZEB2_HUMAN Zinc finger E-box-binding homeobox 2 OS=Homo sapiens OX=9606 GN=ZEB2 PE=1 SV=1	2	10	8	8	0	3	5	3	5	2	1	2	3	4	3	3	4	1	2	3	3	1	1	2	3	3	3	2	0	3	5	3	4	2	0	2	2	4	3	2	3	1
O60318;O60318-2	O60318	35;13	35;13	35;13	Germinal-center associated nuclear protein	MCM3AP	sp|O60318|GANP_HUMAN Germinal-center associated nuclear protein OS=Homo sapiens OX=9606 GN=MCM3AP PE=1 SV=2	2	35	35	35	17	18	12	20	15	18	15	16	15	16	19	19	17	17	14	22	13	10	18	17	15	18	17	12	17	18	12	20	15	18	15	16	15	16	19	19	17	17
O60331-4;O60331;O60331-2;O60331-3	O60331-4;O60331;O60331-2;O60331-3	14;14;14;14	11;11;11;11	11;11;11;11	Phosphatidylinositol 4-phosphate 5-kinase type-1 gamma	PIP5K1C	sp|O60331-4|PI51C_HUMAN Isoform 4 of Phosphatidylinositol 4-phosphate 5-kinase type-1 gamma OS=Homo sapiens OX=9606 GN=PIP5K1C;sp|O60331|PI51C_HUMAN Phosphatidylinositol 4-phosphate 5-kinase type-1 gamma OS=Homo sapiens OX=9606 GN=PIP5K1C PE=1 SV=2;sp|O603	4	14	11	11	2	6	4	4	6	4	7	2	6	5	6	3	2	3	5	5	5	3	4	5	4	8	6	4	2	6	3	3	5	3	5	2	4	4	4	3	1	3
O60333-2	O60333-2	41	1	0	Kinesin-like protein KIF1B	KIF1B	sp|O60333-2|KIF1B_HUMAN Isoform 2 of Kinesin-like protein KIF1B OS=Homo sapiens OX=9606 GN=KIF1B	1	41	1	0	20	13	13	14	13	10	15	17	12	14	19	16	15	10	15	12	11	13	17	20	23	20	15	18	1	0	0	0	0	0	0	0	0	0	0	0	0	0
O60333-3	O60333-3	29	3	3	Kinesin-like protein KIF1B	KIF1B	sp|O60333-3|KIF1B_HUMAN Isoform 3 of Kinesin-like protein KIF1B OS=Homo sapiens OX=9606 GN=KIF1B	1	29	3	3	13	8	9	7	8	7	8	11	9	11	12	11	13	7	12	8	8	10	11	11	15	14	10	13	0	0	0	0	0	0	0	0	1	0	0	0	0	0
O60333-4;O60333	O60333-4;O60333	42;41	26;25	2;1	Kinesin-like protein KIF1B	KIF1B	sp|O60333-4|KIF1B_HUMAN Isoform 4 of Kinesin-like protein KIF1B OS=Homo sapiens OX=9606 GN=KIF1B;sp|O60333|KIF1B_HUMAN Kinesin-like protein KIF1B OS=Homo sapiens OX=9606 GN=KIF1B PE=1 SV=5	2	42	26	2	19	13	13	14	13	10	15	17	13	14	19	17	15	10	15	12	11	13	17	20	23	20	15	18	6	3	5	5	5	2	8	7	6	5	7	6	7	3
O60337;O60337-5;O60337-6	O60337;O60337-5	6;6;1	6;6;1	6;6;1	E3 ubiquitin-protein ligase MARCH6	2023-03-06	sp|O60337|MARH6_HUMAN E3 ubiquitin-protein ligase MARCHF6 OS=Homo sapiens OX=9606 GN=MARCHF6 PE=1 SV=2;sp|O60337-5|MARH6_HUMAN Isoform 2 of E3 ubiquitin-protein ligase MARCHF6 OS=Homo sapiens OX=9606 GN=MARCHF6	3	6	6	6	4	2	2	2	2	3	3	3	3	3	4	2	3	2	3	2	2	1	3	4	3	4	3	2	4	2	2	2	2	3	3	3	3	3	4	2	3	2
O60341;O60341-2	O60341;O60341-2	44;43	44;43	44;43	Lysine-specific histone demethylase 1A	KDM1A	sp|O60341|KDM1A_HUMAN Lysine-specific histone demethylase 1A OS=Homo sapiens OX=9606 GN=KDM1A PE=1 SV=2;sp|O60341-2|KDM1A_HUMAN Isoform 2 of Lysine-specific histone demethylase 1A OS=Homo sapiens OX=9606 GN=KDM1A	2	44	44	44	30	26	27	26	31	27	30	29	32	31	28	31	34	26	33	30	31	30	34	32	31	32	32	28	30	26	27	26	31	27	30	29	32	31	28	31	34	26
O60343-2;O60343-3;O60343;O60343-5;O60343-4	O60343-2;O60343-3;O60343	23;23;23;6;5	23;23;23;6;5	21;21;21;5;4	TBC1 domain family member 4	TBC1D4	sp|O60343-2|TBCD4_HUMAN Isoform 2 of TBC1 domain family member 4 OS=Homo sapiens OX=9606 GN=TBC1D4;sp|O60343-3|TBCD4_HUMAN Isoform 3 of TBC1 domain family member 4 OS=Homo sapiens OX=9606 GN=TBC1D4;sp|O60343|TBCD4_HUMAN TBC1 domain family member 4 OS=Homo	5	23	23	21	8	8	9	9	8	7	8	8	7	6	6	7	10	5	11	6	7	3	9	6	10	8	6	5	8	8	9	9	8	7	8	8	7	6	6	7	10	5
O60361	O60361	9	1	1	Putative nucleoside diphosphate kinase	NME2P1	sp|O60361|NDK8_HUMAN Putative nucleoside diphosphate kinase OS=Homo sapiens OX=9606 GN=NME2P1 PE=5 SV=1	1	9	1	1	8	8	8	8	8	8	8	8	8	8	8	9	8	8	8	8	8	8	8	8	8	8	8	8	0	0	0	0	0	0	0	0	0	0	0	1	0	0
O60381-2;O60381-3;O60381	O60381-2;O60381-3;O60381	2;2;2	2;2;2	2;2;2	HMG box-containing protein 1	HBP1	sp|O60381-2|HBP1_HUMAN Isoform 2 of HMG box-containing protein 1 OS=Homo sapiens OX=9606 GN=HBP1;sp|O60381-3|HBP1_HUMAN Isoform 3 of HMG box-containing protein 1 OS=Homo sapiens OX=9606 GN=HBP1;sp|O60381|HBP1_HUMAN HMG box-containing protein 1 OS=Homo sapi	3	2	2	2	0	0	0	0	0	1	1	0	0	0	0	0	0	0	0	0	0	0	0	0	0	0	0	0	0	0	0	0	0	1	1	0	0	0	0	0	0	0
O60383	O60383	1	1	1	Growth/differentiation factor 9	GDF9	sp|O60383|GDF9_HUMAN Growth/differentiation factor 9 OS=Homo sapiens OX=9606 GN=GDF9 PE=1 SV=1	1	1	1	1	0	0	0	0	0	0	0	0	0	0	0	0	0	0	0	0	0	0	1	0	0	0	0	0	0	0	0	0	0	0	0	0	0	0	0	0	0	0
O60427;O60427-2	O60427;O60427-2	17;10	17;10	16;10	Fatty acid desaturase 1	FADS1	sp|O60427|FADS1_HUMAN Acyl-CoA (8-3)-desaturase OS=Homo sapiens OX=9606 GN=FADS1 PE=1 SV=3;sp|O60427-2|FADS1_HUMAN Isoform 2 of Acyl-CoA (8-3)-desaturase OS=Homo sapiens OX=9606 GN=FADS1	2	17	17	16	11	9	10	9	9	10	9	9	11	8	10	11	9	7	10	10	11	9	9	10	9	9	9	9	11	9	10	9	9	10	9	9	11	8	10	11	9	7
O60443;O60443-3	O60443;O60443-3	28;16	28;16	24;12	Non-syndromic hearing impairment protein 5	DFNA5	sp|O60443|GSDME_HUMAN Gasdermin-E OS=Homo sapiens OX=9606 GN=GSDME PE=1 SV=2;sp|O60443-3|GSDME_HUMAN Isoform 3 of Gasdermin-E OS=Homo sapiens OX=9606 GN=GSDME	2	28	28	24	24	23	24	20	21	23	20	24	22	20	24	20	21	24	23	21	22	21	22	21	23	22	22	20	24	23	24	20	21	23	20	24	22	20	24	20	21	24
O60447;O60447-2	O60447;O60447-2	9;9	8;8	8;8	Ecotropic viral integration site 5 protein homolog	EVI5	sp|O60447|EVI5_HUMAN Ecotropic viral integration site 5 protein homolog OS=Homo sapiens OX=9606 GN=EVI5 PE=1 SV=3;sp|O60447-2|EVI5_HUMAN Isoform 2 of Ecotropic viral integration site 5 protein homolog OS=Homo sapiens OX=9606 GN=EVI5	2	9	8	8	1	2	2	3	3	3	2	3	1	0	4	2	1	2	1	2	3	2	2	4	2	3	1	4	1	2	1	3	2	3	2	3	1	0	3	2	1	2
O60476	O60476	13	13	13	Mannosyl-oligosaccharide 1,2-alpha-mannosidase IB	MAN1A2	sp|O60476|MA1A2_HUMAN Mannosyl-oligosaccharide 1,2-alpha-mannosidase IB OS=Homo sapiens OX=9606 GN=MAN1A2 PE=1 SV=1	1	13	13	13	6	5	6	5	8	5	5	4	5	7	5	6	8	4	7	6	7	5	6	6	5	5	5	5	6	5	6	5	8	5	5	4	5	7	5	6	8	4
O60488-2;O60488	O60488-2;O60488	27;27	24;24	24;24	Long-chain-fatty-acid--CoA ligase 4	ACSL4	sp|O60488-2|ACSL4_HUMAN Isoform Short of Long-chain-fatty-acid--CoA ligase 4 OS=Homo sapiens OX=9606 GN=ACSL4;sp|O60488|ACSL4_HUMAN Long-chain-fatty-acid--CoA ligase 4 OS=Homo sapiens OX=9606 GN=ACSL4 PE=1 SV=2	2	27	24	24	17	20	19	19	21	15	19	15	17	16	16	16	21	18	22	17	14	13	16	13	17	17	16	13	15	18	17	17	19	13	17	13	15	14	14	14	19	16
O60493;O60493-2;O60493-4;O60493-3	O60493;O60493-2;O60493-4;O60493-3	15;11;11;9	15;11;11;9	13;10;10;8	Sorting nexin-3	SNX3	sp|O60493|SNX3_HUMAN Sorting nexin-3 OS=Homo sapiens OX=9606 GN=SNX3 PE=1 SV=3;sp|O60493-2|SNX3_HUMAN Isoform 2 of Sorting nexin-3 OS=Homo sapiens OX=9606 GN=SNX3;sp|O60493-4|SNX3_HUMAN Isoform 4 of Sorting nexin-3 OS=Homo sapiens OX=9606 GN=SNX3;sp|O60493	4	15	15	13	12	12	13	12	13	13	12	14	14	13	13	11	13	12	12	11	10	12	12	12	13	12	11	14	12	12	13	12	13	13	12	14	14	13	13	11	13	12
O60499;O60499-2	O60499;O60499-2	11;6	11;6	11;6	Syntaxin-10	STX10	sp|O60499|STX10_HUMAN Syntaxin-10 OS=Homo sapiens OX=9606 GN=STX10 PE=1 SV=1;sp|O60499-2|STX10_HUMAN Isoform 2 of Syntaxin-10 OS=Homo sapiens OX=9606 GN=STX10	2	11	11	11	7	6	5	9	6	7	6	6	8	8	7	7	6	4	7	6	5	7	7	7	8	7	8	7	7	6	5	9	6	7	6	6	8	8	7	7	6	4
O60502;O60502-4;O60502-2;O60502-3	O60502;O60502-4;O60502-2;O60502-3	38;35;33;24	38;35;33;24	38;35;33;24	Protein O-GlcNAcase	MGEA5	sp|O60502|OGA_HUMAN Protein O-GlcNAcase OS=Homo sapiens OX=9606 GN=OGA PE=1 SV=2;sp|O60502-4|OGA_HUMAN Isoform 4 of Protein O-GlcNAcase OS=Homo sapiens OX=9606 GN=OGA;sp|O60502-2|OGA_HUMAN Isoform 2 of Protein O-GlcNAcase OS=Homo sapiens OX=9606 GN=OGA;sp|	4	38	38	38	27	28	27	26	25	23	29	23	28	28	27	22	26	21	26	26	24	26	29	29	26	27	26	24	27	28	27	26	25	23	29	23	28	28	27	22	26	21
O60504-2;O60504	O60504-2;O60504	10;10	10;10	10;10	Vinexin	SORBS3	sp|O60504-2|VINEX_HUMAN Isoform Beta of Vinexin OS=Homo sapiens OX=9606 GN=SORBS3;sp|O60504|VINEX_HUMAN Vinexin OS=Homo sapiens OX=9606 GN=SORBS3 PE=1 SV=2	2	10	10	10	4	4	6	3	4	3	4	3	4	3	3	5	7	5	5	5	5	4	4	5	5	4	4	4	4	4	6	3	4	3	4	3	4	3	3	5	7	5
O60506;O60506-2	O60506;O60506-2	38;37	28;27	2;2	Heterogeneous nuclear ribonucleoprotein Q	SYNCRIP	sp|O60506|HNRPQ_HUMAN Heterogeneous nuclear ribonucleoprotein Q OS=Homo sapiens OX=9606 GN=SYNCRIP PE=1 SV=2;sp|O60506-2|HNRPQ_HUMAN Isoform 2 of Heterogeneous nuclear ribonucleoprotein Q OS=Homo sapiens OX=9606 GN=SYNCRIP	2	38	28	2	31	31	32	32	32	32	32	32	32	33	34	32	31	31	32	31	33	36	31	32	33	32	31	33	23	23	23	23	23	23	23	23	23	24	25	23	23	22
O60506-3;O60506-4;O60506-5	O60506-3;O60506-4;O60506-5	35;34;21	1;1;1	1;1;1	Heterogeneous nuclear ribonucleoprotein Q	SYNCRIP	sp|O60506-3|HNRPQ_HUMAN Isoform 3 of Heterogeneous nuclear ribonucleoprotein Q OS=Homo sapiens OX=9606 GN=SYNCRIP;sp|O60506-4|HNRPQ_HUMAN Isoform 4 of Heterogeneous nuclear ribonucleoprotein Q OS=Homo sapiens OX=9606 GN=SYNCRIP;sp|O60506-5|HNRPQ_HUMAN Isof	3	35	1	1	29	29	30	30	30	30	30	30	30	31	32	30	29	29	30	29	30	33	29	30	31	30	29	31	1	1	1	1	1	1	1	1	1	1	1	1	1	1
O60507	O60507	13	13	13	Protein-tyrosine sulfotransferase 1	TPST1	sp|O60507|TPST1_HUMAN Protein-tyrosine sulfotransferase 1 OS=Homo sapiens OX=9606 GN=TPST1 PE=1 SV=1	1	13	13	13	6	7	8	7	6	7	8	8	9	8	9	8	7	7	7	7	10	8	8	8	7	8	8	8	6	7	8	7	6	7	8	8	9	8	9	8	7	7
O60508	O60508	29	29	29	Pre-mRNA-processing factor 17	CDC40	sp|O60508|PRP17_HUMAN Pre-mRNA-processing factor 17 OS=Homo sapiens OX=9606 GN=CDC40 PE=1 SV=1	1	29	29	29	11	14	14	16	14	19	11	12	15	12	13	15	10	14	9	15	10	10	13	13	10	15	13	13	11	14	14	16	14	19	11	12	15	12	13	15	10	14
O60512;O60512-2	O60512	6;1	6;1	6;1	Beta-1,4-galactosyltransferase 3;N-acetyllactosamine synthase;Beta-N-acetylglucosaminylglycopeptide beta-1,4-galactosyltransferase;Beta-N-acetylglucosaminyl-glycolipid beta-1,4-galactosyltransferase	B4GALT3	sp|O60512|B4GT3_HUMAN Beta-1,4-galactosyltransferase 3 OS=Homo sapiens OX=9606 GN=B4GALT3 PE=1 SV=2	2	6	6	6	2	2	0	1	1	2	1	3	1	2	2	4	3	1	3	1	1	2	3	1	1	2	1	3	2	2	0	1	1	2	1	3	1	2	2	4	3	1
O60513	O60513	14	14	14	Beta-1,4-galactosyltransferase 4;N-acetyllactosamine synthase;Lactotriaosylceramide beta-1,4-galactosyltransferase	B4GALT4	sp|O60513|B4GT4_HUMAN Beta-1,4-galactosyltransferase 4 OS=Homo sapiens OX=9606 GN=B4GALT4 PE=1 SV=1	1	14	14	14	10	7	8	5	7	8	4	5	7	5	3	7	7	6	7	7	5	7	7	7	5	5	5	6	10	7	8	5	7	8	4	5	7	5	3	7	7	6
O60518	O60518	39	37	37	Ran-binding protein 6	RANBP6	sp|O60518|RNBP6_HUMAN Ran-binding protein 6 OS=Homo sapiens OX=9606 GN=RANBP6 PE=1 SV=2	1	39	37	37	27	25	27	21	28	21	24	23	25	26	23	22	23	25	24	23	23	21	23	23	25	22	23	26	25	23	25	19	26	19	22	21	23	24	21	20	21	23
O60524-4;O60524;O60524-5;O60524-3;O60524-2	O60524-4;O60524;O60524-5;O60524-3	34;34;33;32;9	34;34;33;32;9	34;34;33;32;9	Nuclear export mediator factor NEMF	NEMF	sp|O60524-4|NEMF_HUMAN Isoform 4 of Ribosome quality control complex subunit NEMF OS=Homo sapiens OX=9606 GN=NEMF;sp|O60524|NEMF_HUMAN Ribosome quality control complex subunit NEMF OS=Homo sapiens OX=9606 GN=NEMF PE=1 SV=4;sp|O60524-5|NEMF_HUMAN Isoform 5	5	34	34	34	18	21	20	18	21	17	18	21	23	15	21	17	17	16	21	16	20	20	19	19	21	17	13	20	18	21	20	18	21	17	18	21	23	15	21	17	17	16
O60547-2;O60547	O60547-2;O60547	17;17	17;17	17;17	GDP-mannose 4,6 dehydratase	GMDS	sp|O60547-2|GMDS_HUMAN Isoform 2 of GDP-mannose 4,6 dehydratase OS=Homo sapiens OX=9606 GN=GMDS;sp|O60547|GMDS_HUMAN GDP-mannose 4,6 dehydratase OS=Homo sapiens OX=9606 GN=GMDS PE=1 SV=1	2	17	17	17	9	7	6	10	9	8	8	9	10	8	6	10	11	8	8	8	5	9	10	9	8	7	8	6	9	7	6	10	9	8	8	9	10	8	6	10	11	8
O60551	O60551	14	10	10	Glycylpeptide N-tetradecanoyltransferase 2	NMT2	sp|O60551|NMT2_HUMAN Glycylpeptide N-tetradecanoyltransferase 2 OS=Homo sapiens OX=9606 GN=NMT2 PE=1 SV=1	1	14	10	10	10	5	6	8	6	7	5	6	8	5	6	5	8	6	8	6	5	6	10	3	6	8	6	5	7	3	4	6	4	5	3	4	6	3	3	3	6	4
O60563;O60563-2	O60563	17;5	17;5	15;4	Cyclin-T1	CCNT1	sp|O60563|CCNT1_HUMAN Cyclin-T1 OS=Homo sapiens OX=9606 GN=CCNT1 PE=1 SV=1	2	17	17	15	9	11	11	10	9	11	7	11	9	9	11	11	12	8	10	9	10	10	9	9	9	12	11	10	9	11	11	10	9	11	7	11	9	9	11	11	12	8
O60566-3;O60566;O60566-2	O60566-3;O60566;O60566-2	33;33;26	33;33;26	33;33;26	Mitotic checkpoint serine/threonine-protein kinase BUB1 beta	BUB1B	sp|O60566-3|BUB1B_HUMAN Isoform 3 of Mitotic checkpoint serine/threonine-protein kinase BUB1 beta OS=Homo sapiens OX=9606 GN=BUB1B;sp|O60566|BUB1B_HUMAN Mitotic checkpoint serine/threonine-protein kinase BUB1 beta OS=Homo sapiens OX=9606 GN=BUB1B PE=1 SV=3	3	33	33	33	10	14	9	9	14	9	13	15	12	10	11	8	13	4	12	11	11	9	12	11	14	12	11	9	10	14	9	9	14	9	13	15	12	10	11	8	13	4
O60568	O60568	37	37	37	Procollagen-lysine,2-oxoglutarate 5-dioxygenase 3	PLOD3	sp|O60568|PLOD3_HUMAN Multifunctional procollagen lysine hydroxylase and glycosyltransferase LH3 OS=Homo sapiens OX=9606 GN=PLOD3 PE=1 SV=1	1	37	37	37	34	26	31	26	32	27	29	26	30	29	30	28	32	23	32	30	29	28	32	26	31	31	28	26	34	26	31	26	32	27	29	26	30	29	30	28	32	23
O60573;O60573-2	O60573;O60573-2	11;10	11;10	11;10	Eukaryotic translation initiation factor 4E type 2	EIF4E2	sp|O60573|IF4E2_HUMAN Eukaryotic translation initiation factor 4E type 2 OS=Homo sapiens OX=9606 GN=EIF4E2 PE=1 SV=1;sp|O60573-2|IF4E2_HUMAN Isoform 2 of Eukaryotic translation initiation factor 4E type 2 OS=Homo sapiens OX=9606 GN=EIF4E2	2	11	11	11	6	4	4	4	2	3	3	5	3	3	4	2	4	5	4	3	3	2	7	6	3	6	5	4	6	4	4	4	2	3	3	5	3	3	4	2	4	5
O60583-2;O60583	O60583-2;O60583	10;10	8;8	8;8	Cyclin-T2	CCNT2	sp|O60583-2|CCNT2_HUMAN Isoform 2 of Cyclin-T2 OS=Homo sapiens OX=9606 GN=CCNT2;sp|O60583|CCNT2_HUMAN Cyclin-T2 OS=Homo sapiens OX=9606 GN=CCNT2 PE=1 SV=2	2	10	8	8	3	2	2	4	4	2	3	3	3	2	5	2	5	3	5	2	4	5	4	1	5	5	5	3	3	1	2	3	4	1	3	2	3	2	4	1	4	1
O60610;O60610-2;O60610-3	O60610;O60610-2;O60610-3	62;60;60	62;60;60	62;60;60	Protein diaphanous homolog 1	DIAPH1	sp|O60610|DIAP1_HUMAN Protein diaphanous homolog 1 OS=Homo sapiens OX=9606 GN=DIAPH1 PE=1 SV=2;sp|O60610-2|DIAP1_HUMAN Isoform 2 of Protein diaphanous homolog 1 OS=Homo sapiens OX=9606 GN=DIAPH1;sp|O60610-3|DIAP1_HUMAN Isoform 3 of Protein diaphanous homol	3	62	62	62	39	42	38	40	40	35	40	46	37	39	42	35	37	40	41	33	36	40	40	39	40	42	36	36	39	42	38	40	40	35	40	46	37	39	42	35	37	40
O60613	O60613	9	9	6	15 kDa selenoprotein	2023-09-15	sp|O60613|SEP15_HUMAN Selenoprotein F OS=Homo sapiens OX=9606 GN=SELENOF PE=1 SV=4	1	9	9	6	3	5	5	5	3	5	5	6	6	5	6	5	3	5	3	4	6	5	5	7	5	4	6	7	3	5	5	5	3	5	5	6	6	5	6	5	3	5
O60636-2;O60636	O60636-2;O60636	1;1	1;1	1;1	Tetraspanin-2	TSPAN2	sp|O60636-2|TSN2_HUMAN Isoform 2 of Tetraspanin-2 OS=Homo sapiens OX=9606 GN=TSPAN2;sp|O60636|TSN2_HUMAN Tetraspanin-2 OS=Homo sapiens OX=9606 GN=TSPAN2 PE=1 SV=2	2	1	1	1	1	1	1	0	0	0	1	1	1	1	0	0	1	0	1	0	1	1	1	0	1	1	1	1	1	1	1	0	0	0	1	1	1	1	0	0	1	0
O60641	O60641	19	1	1	Clathrin coat assembly protein AP180	SNAP91	sp|O60641|AP180_HUMAN Clathrin coat assembly protein AP180 OS=Homo sapiens OX=9606 GN=SNAP91 PE=1 SV=2	1	19	1	1	15	13	16	14	14	12	15	15	14	16	14	14	12	10	12	15	14	13	16	14	14	17	13	13	0	0	0	0	0	0	0	0	0	0	0	0	0	0
O60641-4;O60641-3;O60641-2	O60641-4;O60641-3	19;18;3	17;16;3	1;1;0	Clathrin coat assembly protein AP180	SNAP91	sp|O60641-4|AP180_HUMAN Isoform 4 of Clathrin coat assembly protein AP180 OS=Homo sapiens OX=9606 GN=SNAP91;sp|O60641-3|AP180_HUMAN Isoform 3 of Clathrin coat assembly protein AP180 OS=Homo sapiens OX=9606 GN=SNAP91	3	19	17	1	16	13	16	14	15	12	16	15	15	17	14	15	13	11	12	16	14	13	17	15	15	18	14	14	14	12	14	12	13	10	14	13	13	16	12	13	11	9
O60645	O60645	31	31	31	Exocyst complex component 3	EXOC3	sp|O60645|EXOC3_HUMAN Exocyst complex component 3 OS=Homo sapiens OX=9606 GN=EXOC3 PE=1 SV=3	1	31	31	31	23	15	20	18	18	19	18	15	22	19	18	16	22	19	20	18	17	17	18	17	18	17	17	13	23	15	20	18	18	19	18	15	22	19	18	16	22	19
O60658-6;O60658;O60658-2	O60658-6;O60658;O60658-2	5;5;4	5;5;4	5;5;4	High affinity cAMP-specific and IBMX-insensitive 3,5-cyclic phosphodiesterase 8A	PDE8A	sp|O60658-6|PDE8A_HUMAN Isoform 6 of High affinity cAMP-specific and IBMX-insensitive 3,5-cyclic phosphodiesterase 8A OS=Homo sapiens OX=9606 GN=PDE8A;sp|O60658|PDE8A_HUMAN High affinity cAMP-specific and IBMX-insensitive 3,5-cyclic phosphodiesterase 8	3	5	5	5	1	1	1	2	3	1	0	0	0	0	1	0	1	0	1	1	2	1	1	1	1	0	0	1	1	1	1	2	3	1	0	0	0	0	1	0	1	0
O60664-4;O60664;O60664-3	O60664-4;O60664;O60664-3	28;28;26	28;28;26	13;13;13	Perilipin-3	PLIN3	sp|O60664-4|PLIN3_HUMAN Isoform 4 of Perilipin-3 OS=Homo sapiens OX=9606 GN=PLIN3;sp|O60664|PLIN3_HUMAN Perilipin-3 OS=Homo sapiens OX=9606 GN=PLIN3 PE=1 SV=3;sp|O60664-3|PLIN3_HUMAN Isoform 3 of Perilipin-3 OS=Homo sapiens OX=9606 GN=PLIN3	3	28	28	13	21	19	17	18	21	18	23	19	22	20	22	19	22	19	21	21	19	21	21	19	21	17	19	19	21	19	17	18	21	18	23	19	22	20	22	19	22	19
O60664-2	O60664-2	16	1	1	Perilipin-3	PLIN3	sp|O60664-2|PLIN3_HUMAN Isoform 2 of Perilipin-3 OS=Homo sapiens OX=9606 GN=PLIN3	1	16	1	1	9	9	6	8	9	9	11	7	10	9	9	9	10	9	9	10	7	9	9	8	9	7	8	9	0	0	0	0	0	0	0	0	0	0	0	0	0	0
O60671;O60671-2;O60671-3	O60671;O60671-2	8;7;3	8;7;3	8;7;3	Cell cycle checkpoint protein RAD1	RAD1	sp|O60671|RAD1_HUMAN Cell cycle checkpoint protein RAD1 OS=Homo sapiens OX=9606 GN=RAD1 PE=1 SV=1;sp|O60671-2|RAD1_HUMAN Isoform 2 of Cell cycle checkpoint protein RAD1 OS=Homo sapiens OX=9606 GN=RAD1	3	8	8	8	4	4	6	5	3	5	3	4	4	4	3	5	4	2	3	5	1	2	2	3	4	5	5	4	4	4	6	5	3	5	3	4	4	4	3	5	4	2
O60673-2;O60673	O60673-2;O60673	17;17	17;17	17;17	DNA polymerase zeta catalytic subunit	REV3L	sp|O60673-2|REV3L_HUMAN Isoform 2 of DNA polymerase zeta catalytic subunit OS=Homo sapiens OX=9606 GN=REV3L;sp|O60673|REV3L_HUMAN DNA polymerase zeta catalytic subunit OS=Homo sapiens OX=9606 GN=REV3L PE=1 SV=2	2	17	17	17	1	3	1	1	1	5	3	4	5	2	1	6	2	3	0	1	2	0	5	2	1	2	2	2	1	3	1	1	1	5	3	4	5	2	1	6	2	3
O60678;O60678-2	O60678;O60678-2	20;15	20;15	20;15	Protein arginine N-methyltransferase 3	PRMT3	sp|O60678|ANM3_HUMAN Protein arginine N-methyltransferase 3 OS=Homo sapiens OX=9606 GN=PRMT3 PE=1 SV=4;sp|O60678-2|ANM3_HUMAN Isoform 2 of Protein arginine N-methyltransferase 3 OS=Homo sapiens OX=9606 GN=PRMT3	2	20	20	20	14	15	14	14	12	14	14	13	15	11	14	11	13	11	12	14	10	13	12	17	15	12	11	15	14	15	14	14	12	14	14	13	15	11	14	11	13	11
O60684	O60684	29	29	18	Importin subunit alpha-7	KPNA6	sp|O60684|IMA7_HUMAN Importin subunit alpha-7 OS=Homo sapiens OX=9606 GN=KPNA6 PE=1 SV=1	1	29	29	18	19	17	21	17	20	18	19	21	20	18	20	19	19	19	18	16	19	19	20	19	19	19	18	19	19	17	21	17	20	18	19	21	20	18	20	19	19	19
O60701;O60701-3;O60701-2	O60701;O60701-3;O60701-2	40;34;34	40;34;34	40;34;34	UDP-glucose 6-dehydrogenase	UGDH	sp|O60701|UGDH_HUMAN UDP-glucose 6-dehydrogenase OS=Homo sapiens OX=9606 GN=UGDH PE=1 SV=1;sp|O60701-3|UGDH_HUMAN Isoform 3 of UDP-glucose 6-dehydrogenase OS=Homo sapiens OX=9606 GN=UGDH;sp|O60701-2|UGDH_HUMAN Isoform 2 of UDP-glucose 6-dehydrogenase OS=Ho	3	40	40	40	32	28	33	29	34	32	29	33	32	27	33	30	30	32	32	27	31	33	32	29	33	31	30	30	32	28	33	29	34	32	29	33	32	27	33	30	30	32
O60716-3;O60716;O60716-5;O60716-2;O60716-7;O60716-4;O60716-8;O60716-6;O60716-11;O60716-13;O60716-9;O60716-10;O60716-15;O60716-16;O60716-19;O60716-12;O60716-21;O60716-17;O60716-14;O60716-18;O60716-23;O60716-24;O60716-20;O60716-22;O60716-27;O60716-25;O60716-29;O60716-31;O60716-26;O60716-28;O60716-32;O60716-30	O60716-3;O60716;O60716-5;O60716-2;O60716-7;O60716-4;O60716-8;O60716-6;O60716-11;O60716-13;O60716-9;O60716-10;O60716-15;O60716-16;O60716-19;O60716-12;O60716-21;O60716-17;O60716-14;O60716-18;O60716-23;O60716-24;O60716-20;O60716-22;O60716-27;O60716-25;O60716-29;O60716-31;O60716-26;O60716-28;O60716-32;O60716-30	61;60;60;59;59;58;58;57;56;55;55;54;54;53;53;53;52;52;52;51;51;50;50;49;42;41;41;40;40;39;39;38	61;60;60;59;59;58;58;57;56;55;55;54;54;53;53;53;52;52;52;51;51;50;50;49;42;41;41;40;40;39;39;38	61;60;60;59;59;58;58;57;56;55;55;54;54;53;53;53;52;52;52;51;51;50;50;49;42;41;41;40;40;39;39;38	Catenin delta-1	CTNND1	sp|O60716-3|CTND1_HUMAN Isoform 1AC of Catenin delta-1 OS=Homo sapiens OX=9606 GN=CTNND1;sp|O60716|CTND1_HUMAN Catenin delta-1 OS=Homo sapiens OX=9606 GN=CTNND1 PE=1 SV=1;sp|O60716-5|CTND1_HUMAN Isoform 1A of Catenin delta-1 OS=Homo sapiens OX=9606 GN=CTNN	32	61	61	61	42	43	42	40	38	43	43	49	46	39	42	48	39	45	44	36	44	46	44	49	44	43	42	45	42	43	42	40	38	43	43	49	46	39	42	48	39	45
O60725	O60725	3	3	3	Protein-S-isoprenylcysteine O-methyltransferase	ICMT	sp|O60725|ICMT_HUMAN Protein-S-isoprenylcysteine O-methyltransferase OS=Homo sapiens OX=9606 GN=ICMT PE=1 SV=1	1	3	3	3	1	2	1	1	1	1	1	1	1	1	2	0	1	1	1	2	0	1	1	1	1	1	1	1	1	2	1	1	1	1	1	1	1	1	2	0	1	1
O60739	O60739	9	3	3	Eukaryotic translation initiation factor 1b	EIF1B	sp|O60739|EIF1B_HUMAN Eukaryotic translation initiation factor 1b OS=Homo sapiens OX=9606 GN=EIF1B PE=1 SV=2	1	9	3	3	6	9	6	9	6	9	6	7	6	7	8	7	7	7	7	8	8	8	6	7	7	8	7	9	1	3	1	3	1	3	1	2	1	2	2	2	2	2
O60749;O60749-2	O60749;O60749-2	27;26	27;26	25;24	Sorting nexin-2	SNX2	sp|O60749|SNX2_HUMAN Sorting nexin-2 OS=Homo sapiens OX=9606 GN=SNX2 PE=1 SV=2;sp|O60749-2|SNX2_HUMAN Isoform 2 of Sorting nexin-2 OS=Homo sapiens OX=9606 GN=SNX2	2	27	27	25	22	19	19	17	19	20	18	20	21	19	22	18	20	21	21	19	21	21	20	21	21	19	19	19	22	19	19	17	19	20	18	20	21	19	22	18	20	21
O60762	O60762	17	17	17	Dolichol-phosphate mannosyltransferase subunit 1	DPM1	sp|O60762|DPM1_HUMAN Dolichol-phosphate mannosyltransferase subunit 1 OS=Homo sapiens OX=9606 GN=DPM1 PE=1 SV=1	1	17	17	17	13	13	14	13	13	11	11	13	13	10	10	10	12	12	13	13	11	14	11	14	11	10	12	13	13	13	14	13	13	11	11	13	13	10	10	10	12	12
O60763;O60763-2	O60763;O60763-2	54;52	54;52	53;51	General vesicular transport factor p115	USO1	sp|O60763|USO1_HUMAN General vesicular transport factor p115 OS=Homo sapiens OX=9606 GN=USO1 PE=1 SV=2;sp|O60763-2|USO1_HUMAN Isoform 2 of General vesicular transport factor p115 OS=Homo sapiens OX=9606 GN=USO1	2	54	54	53	40	35	38	40	41	38	41	39	42	40	42	40	39	40	37	37	39	44	44	41	40	44	43	39	40	35	38	40	41	38	41	39	42	40	42	40	39	40
O60779	O60779	1	1	1	Thiamine transporter 1	SLC19A2	sp|O60779|S19A2_HUMAN Thiamine transporter 1 OS=Homo sapiens OX=9606 GN=SLC19A2 PE=1 SV=2	1	1	1	1	0	0	0	0	1	0	0	0	0	0	0	0	0	0	0	0	0	0	0	0	0	0	0	0	0	0	0	0	1	0	0	0	0	0	0	0	0	0
O60783	O60783	4	4	4	28S ribosomal protein S14, mitochondrial	MRPS14	sp|O60783|RT14_HUMAN 28S ribosomal protein S14, mitochondrial OS=Homo sapiens OX=9606 GN=MRPS14 PE=1 SV=1	1	4	4	4	4	3	3	3	3	2	3	3	3	3	3	2	4	2	3	2	3	2	4	2	3	3	3	3	4	3	3	3	3	2	3	3	3	3	3	2	4	2
O60784;O60784-2;O60784-4;O60784-3	O60784;O60784-2;O60784-4;O60784-3	20;19;17;16	20;19;17;16	20;19;17;16	Target of Myb protein 1	TOM1	sp|O60784|TOM1_HUMAN Target of Myb protein 1 OS=Homo sapiens OX=9606 GN=TOM1 PE=1 SV=2;sp|O60784-2|TOM1_HUMAN Isoform 2 of Target of Myb protein 1 OS=Homo sapiens OX=9606 GN=TOM1;sp|O60784-4|TOM1_HUMAN Isoform 4 of Target of Myb protein 1 OS=Homo sapiens O	4	20	20	20	9	11	11	9	10	12	14	12	10	13	11	10	11	8	9	8	10	10	12	12	13	11	10	10	9	11	11	9	10	12	14	12	10	13	11	10	11	8
O60814;P57053	O60814;P57053	18;17	18;17	0;0	Histone H2B type 1-K;Histone H2B type F-S	HIST1H2BK;H2BFS	sp|O60814|H2B1K_HUMAN Histone H2B type 1-K OS=Homo sapiens OX=9606 GN=H2BC12 PE=1 SV=3;sp|P57053|H2BFS_HUMAN Histone H2B type F-S OS=Homo sapiens OX=9606 GN=H2BC12L PE=1 SV=2	2	18	18	0	14	15	14	15	14	15	14	14	11	14	14	14	11	15	14	14	14	14	13	15	12	15	13	15	14	15	14	15	14	15	14	14	11	14	14	14	11	15
303054;303055;303056;303057;303058;303059;303060;303061;303062;303063;303064;303065;303066;303067;303068;303069;303070;303071;303072;303073;303074;303075;303076;303077;303078;303079;303080;303081;303082;303083;303084;303085;303086;303087;303088;303089;303090;303091;303092;303093;303094;303095;303096;303097;303098;303099;303100;303101;303102;303103;303104;303105;303106;303107;303108;303109;303110;…
304659;479845;1106847;1107101;1284653;1284774;1857861;1859128;1990602;2332839;2414327;2691019;2691746;3400524;3657986;3737403;4660896	1360;1361	60;63	-1;-1
O60825-2;O60825	O60825-2;O60825	18;18	18;18	13;13	6-phosphofructo-2-kinase/fructose-2,6-bisphosphatase 2;6-phosphofructo-2-kinase;Fructose-2,6-bisphosphatase	PFKFB2	sp|O60825-2|F262_HUMAN Isoform 2 of 6-phosphofructo-2-kinase/fructose-2,6-bisphosphatase 2 OS=Homo sapiens OX=9606 GN=PFKFB2;sp|O60825|F262_HUMAN 6-phosphofructo-2-kinase/fructose-2,6-bisphosphatase 2 OS=Homo sapiens OX=9606 GN=PFKFB2 PE=1 SV=2	2	18	18	13	6	7	8	7	10	9	3	7	10	7	8	5	7	6	8	7	10	4	7	6	8	9	8	5	6	7	8	7	10	9	3	7	10	7	8	5	7	6
O60826	O60826	35	35	35	Coiled-coil domain-containing protein 22	CCDC22	sp|O60826|CCD22_HUMAN Coiled-coil domain-containing protein 22 OS=Homo sapiens OX=9606 GN=CCDC22 PE=1 SV=1	1	35	35	35	18	18	17	20	19	19	17	19	16	15	18	19	14	17	15	18	15	22	19	16	17	21	20	20	18	18	17	20	19	19	17	19	16	15	18	19	14	17
O60828-2;O60828;O60828-5;O60828-4;O60828-3;O60828-7;O60828-6;O60828-10;O60828-9;O60828-8	O60828-2;O60828;O60828-5;O60828-4;O60828-3	10;10;9;8;6;4;4;3;3;3	10;10;9;8;6;4;4;3;3;3	10;10;9;8;6;4;4;3;3;3	Polyglutamine-binding protein 1	PQBP1	sp|O60828-2|PQBP1_HUMAN Isoform 2 of Polyglutamine-binding protein 1 OS=Homo sapiens OX=9606 GN=PQBP1;sp|O60828|PQBP1_HUMAN Polyglutamine-binding protein 1 OS=Homo sapiens OX=9606 GN=PQBP1 PE=1 SV=1;sp|O60828-5|PQBP1_HUMAN Isoform 5 of Polyglutamine-bindin	10	10	10	10	6	3	3	2	4	4	6	4	5	2	3	4	5	4	4	6	4	4	5	3	7	5	4	4	6	3	3	2	4	4	6	4	5	2	3	4	5	4
O60830;O60830-2	O60830;O60830-2	6;5	6;5	6;5	Mitochondrial import inner membrane translocase subunit Tim17-B	TIMM17B	sp|O60830|TI17B_HUMAN Mitochondrial import inner membrane translocase subunit Tim17-B OS=Homo sapiens OX=9606 GN=TIMM17B PE=1 SV=1;sp|O60830-2|TI17B_HUMAN Isoform 2 of Mitochondrial import inner membrane translocase subunit Tim17-B OS=Homo sapiens OX=9606	2	6	6	6	5	3	5	2	5	3	5	5	6	4	4	4	5	4	5	4	5	2	5	4	5	4	3	4	5	3	5	2	5	3	5	5	6	4	4	4	5	4
O60831	O60831	10	10	10	PRA1 family protein 2	PRAF2	sp|O60831|PRAF2_HUMAN PRA1 family protein 2 OS=Homo sapiens OX=9606 GN=PRAF2 PE=1 SV=1	1	10	10	10	6	5	6	6	6	7	5	6	6	5	6	5	6	6	5	6	7	8	5	5	7	6	5	6	6	5	6	6	6	7	5	6	6	5	6	5	6	6
O60832;O60832-2	O60832;O60832-2	36;27	36;27	36;27	H/ACA ribonucleoprotein complex subunit 4	DKC1	sp|O60832|DKC1_HUMAN H/ACA ribonucleoprotein complex subunit DKC1 OS=Homo sapiens OX=9606 GN=DKC1 PE=1 SV=3;sp|O60832-2|DKC1_HUMAN Isoform 3 of H/ACA ribonucleoprotein complex subunit DKC1 OS=Homo sapiens OX=9606 GN=DKC1	2	36	36	36	25	24	25	27	24	28	19	22	27	29	26	22	26	23	26	26	23	21	26	21	25	27	22	20	25	24	25	27	24	28	19	22	27	29	26	22	26	23
O60841	O60841	72	72	72	Eukaryotic translation initiation factor 5B	EIF5B	sp|O60841|IF2P_HUMAN Eukaryotic translation initiation factor 5B OS=Homo sapiens OX=9606 GN=EIF5B PE=1 SV=4	1	72	72	72	51	44	38	41	40	40	39	44	46	43	43	44	37	46	42	41	41	46	42	43	44	44	38	44	51	44	38	41	40	40	39	44	46	43	43	44	37	46
O60858;O60858-3;O60858-2	O60858;O60858-3	10;9;4	10;9;4	10;9;4	E3 ubiquitin-protein ligase TRIM13	TRIM13	sp|O60858|TRI13_HUMAN E3 ubiquitin-protein ligase TRIM13 OS=Homo sapiens OX=9606 GN=TRIM13 PE=1 SV=2;sp|O60858-3|TRI13_HUMAN Isoform 3 of E3 ubiquitin-protein ligase TRIM13 OS=Homo sapiens OX=9606 GN=TRIM13	3	10	10	10	6	4	3	5	2	4	4	4	4	3	2	2	1	4	4	5	2	3	6	7	5	3	2	4	6	4	3	5	2	4	4	4	4	3	2	2	1	4
O60869;O60869-2;O60869-3	O60869;O60869-2;O60869-3	15;14;14	15;14;14	15;14;14	Endothelial differentiation-related factor 1	EDF1	sp|O60869|EDF1_HUMAN Endothelial differentiation-related factor 1 OS=Homo sapiens OX=9606 GN=EDF1 PE=1 SV=1;sp|O60869-2|EDF1_HUMAN Isoform 2 of Endothelial differentiation-related factor 1 OS=Homo sapiens OX=9606 GN=EDF1;sp|O60869-3|EDF1_HUMAN Isoform 3 of	3	15	15	15	9	10	9	10	12	11	9	11	11	12	12	11	8	11	9	10	10	13	10	11	12	12	12	11	9	10	9	10	12	11	9	11	11	12	12	11	8	11
O60870;O60870-2	O60870;O60870-2	16;14	15;13	15;13	DNA/RNA-binding protein KIN17	KIN	sp|O60870|KIN17_HUMAN DNA/RNA-binding protein KIN17 OS=Homo sapiens OX=9606 GN=KIN PE=1 SV=2;sp|O60870-2|KIN17_HUMAN Isoform 2 of DNA/RNA-binding protein KIN17 OS=Homo sapiens OX=9606 GN=KIN	2	16	15	15	9	6	5	6	7	5	7	8	5	8	8	4	6	5	7	6	6	5	8	7	6	8	8	6	8	5	5	5	7	4	7	8	5	8	8	4	6	5
O60879-2;O60879-3;O60879	O60879-2;O60879-3;O60879	21;21;21	21;21;21	21;21;21	Protein diaphanous homolog 2	DIAPH2	sp|O60879-2|DIAP2_HUMAN Isoform 2 of Protein diaphanous homolog 2 OS=Homo sapiens OX=9606 GN=DIAPH2;sp|O60879-3|DIAP2_HUMAN Isoform 3 of Protein diaphanous homolog 2 OS=Homo sapiens OX=9606 GN=DIAPH2;sp|O60879|DIAP2_HUMAN Protein diaphanous homolog 2 OS=Ho	3	21	21	21	4	5	7	4	6	4	6	2	8	4	7	4	5	2	5	2	7	1	5	3	8	5	4	3	4	5	7	4	6	4	6	2	8	4	7	4	5	2
O60884	O60884	25	25	25	DnaJ homolog subfamily A member 2	DNAJA2	sp|O60884|DNJA2_HUMAN DnaJ homolog subfamily A member 2 OS=Homo sapiens OX=9606 GN=DNAJA2 PE=1 SV=1	1	25	25	25	21	21	18	18	19	17	17	18	17	16	20	15	20	20	19	18	18	20	18	15	22	15	17	17	21	21	18	18	19	17	17	18	17	16	20	15	20	20
O60885;O60885-2;O60885-3	O60885;O60885-2;O60885-3	35;25;25	35;25;25	28;18;18	Bromodomain-containing protein 4	BRD4	sp|O60885|BRD4_HUMAN Bromodomain-containing protein 4 OS=Homo sapiens OX=9606 GN=BRD4 PE=1 SV=2;sp|O60885-2|BRD4_HUMAN Isoform C of Bromodomain-containing protein 4 OS=Homo sapiens OX=9606 GN=BRD4;sp|O60885-3|BRD4_HUMAN Isoform B of Bromodomain-containing	3	35	35	28	20	23	24	20	22	22	17	21	20	21	24	22	17	19	20	19	18	21	22	22	19	20	21	22	20	23	24	20	22	22	17	21	20	21	24	22	17	19
O60888-3;O60888;O60888-2	O60888-3;O60888;O60888-2	6;5;5	6;5;5	6;5;5	Protein CutA	CUTA	sp|O60888-3|CUTA_HUMAN Isoform C of Protein CutA OS=Homo sapiens OX=9606 GN=CUTA;sp|O60888|CUTA_HUMAN Protein CutA OS=Homo sapiens OX=9606 GN=CUTA PE=1 SV=2;sp|O60888-2|CUTA_HUMAN Isoform A of Protein CutA OS=Homo sapiens OX=9606 GN=CUTA	3	6	6	6	5	4	5	5	5	5	5	5	5	5	5	4	4	5	5	6	4	4	5	6	5	6	5	4	5	4	5	5	5	5	5	5	5	5	5	4	4	5
O60890;O60890-2	O60890	11;1	11;1	11;1	Oligophrenin-1	OPHN1	sp|O60890|OPHN1_HUMAN Oligophrenin-1 OS=Homo sapiens OX=9606 GN=OPHN1 PE=1 SV=1	2	11	11	11	0	1	0	0	1	3	2	3	3	2	4	2	4	3	4	0	2	0	4	2	3	3	0	2	0	1	0	0	1	3	2	3	3	2	4	2	4	3
O60906	O60906	3	3	3	Sphingomyelin phosphodiesterase 2	SMPD2	sp|O60906|NSMA_HUMAN Sphingomyelin phosphodiesterase 2 OS=Homo sapiens OX=9606 GN=SMPD2 PE=1 SV=2	1	3	3	3	0	2	1	1	1	1	0	1	1	1	1	1	0	1	0	1	1	2	1	1	1	1	2	2	0	2	1	1	1	1	0	1	1	1	1	1	0	1
O60921;O60921-2	O60921;O60921-2	7;6	7;6	7;6	Checkpoint protein HUS1	HUS1	sp|O60921|HUS1_HUMAN Checkpoint protein HUS1 OS=Homo sapiens OX=9606 GN=HUS1 PE=1 SV=1;sp|O60921-2|HUS1_HUMAN Isoform 2 of Checkpoint protein HUS1 OS=Homo sapiens OX=9606 GN=HUS1	2	7	7	7	5	4	6	5	5	4	4	5	5	6	6	3	5	3	6	5	7	4	6	4	6	5	5	3	5	4	6	5	5	4	4	5	5	6	6	3	5	3
O60925	O60925	10	10	10	Prefoldin subunit 1	PFDN1	sp|O60925|PFD1_HUMAN Prefoldin subunit 1 OS=Homo sapiens OX=9606 GN=PFDN1 PE=1 SV=2	1	10	10	10	10	8	9	9	9	9	9	8	9	9	9	9	9	9	9	9	9	9	10	9	9	8	9	10	10	8	9	9	9	9	9	8	9	9	9	9	9	9
O60927	O60927	5	5	5	Protein phosphatase 1 regulatory subunit 11	PPP1R11	sp|O60927|PP1RB_HUMAN E3 ubiquitin-protein ligase PPP1R11 OS=Homo sapiens OX=9606 GN=PPP1R11 PE=1 SV=1	1	5	5	5	3	1	4	4	4	3	3	4	3	4	4	4	4	2	3	4	3	3	3	3	5	4	4	3	3	1	4	4	4	3	3	4	3	4	4	4	4	2
O60930	O60930	11	11	11	Ribonuclease H1	RNASEH1	sp|O60930|RNH1_HUMAN Ribonuclease H1 OS=Homo sapiens OX=9606 GN=RNASEH1 PE=1 SV=2	1	11	11	11	1	1	1	1	3	2	2	3	3	1	2	2	2	1	1	1	2	2	2	1	1	2	2	3	1	1	1	1	3	2	2	3	3	1	2	2	2	1
O60934	O60934	25	25	25	Nibrin	NBN	sp|O60934|NBN_HUMAN Nibrin OS=Homo sapiens OX=9606 GN=NBN PE=1 SV=1	1	25	25	25	16	10	12	13	11	13	18	11	13	14	14	10	13	9	12	10	11	9	12	10	13	12	11	9	16	10	12	13	11	13	18	11	13	14	14	10	13	9
O60936;O60936-3;O60936-1	O60936;O60936-3;O60936-1	8;8;4	8;8;4	8;8;4	Nucleolar protein 3	NOL3	sp|O60936|NOL3_HUMAN Nucleolar protein 3 OS=Homo sapiens OX=9606 GN=NOL3 PE=1 SV=2;sp|O60936-3|NOL3_HUMAN Isoform 3 of Nucleolar protein 3 OS=Homo sapiens OX=9606 GN=NOL3;sp|O60936-1|NOL3_HUMAN Isoform 1 of Nucleolar protein 3 OS=Homo sapiens OX=9606 GN=NO	3	8	8	8	8	7	7	7	8	8	8	8	8	7	8	8	8	8	7	7	7	7	7	7	8	8	7	8	8	7	7	7	8	8	8	8	8	7	8	8	8	8
O60942;O60942-2;O60942-4;O60942-3	O60942;O60942-2;O60942-4;O60942-3	23;21;19;17	23;21;19;17	23;21;19;17	mRNA-capping enzyme;Polynucleotide 5-triphosphatase;mRNA guanylyltransferase	RNGTT	sp|O60942|MCE1_HUMAN mRNA-capping enzyme OS=Homo sapiens OX=9606 GN=RNGTT PE=1 SV=1;sp|O60942-2|MCE1_HUMAN Isoform 2 of mRNA-capping enzyme OS=Homo sapiens OX=9606 GN=RNGTT;sp|O60942-4|MCE1_HUMAN Isoform 4 of mRNA-capping enzyme OS=Homo sapiens OX=9606 GN=	4	23	23	23	15	14	14	14	14	12	15	15	13	13	11	13	16	11	16	14	11	11	16	15	12	13	14	16	15	14	14	14	14	12	15	15	13	13	11	13	16	11
O75027-2;O75027;O75027-3	O75027-2;O75027;O75027-3	21;21;20	21;21;20	21;21;20	ATP-binding cassette sub-family B member 7, mitochondrial	ABCB7	sp|O75027-2|ABCB7_HUMAN Isoform 2 of Iron-sulfur clusters transporter ABCB7, mitochondrial OS=Homo sapiens OX=9606 GN=ABCB7;sp|O75027|ABCB7_HUMAN Iron-sulfur clusters transporter ABCB7, mitochondrial OS=Homo sapiens OX=9606 GN=ABCB7 PE=1 SV=2;sp|O75027-3|A	3	21	21	21	11	9	11	12	7	11	4	5	8	6	6	10	10	8	8	9	8	7	7	7	9	8	4	10	11	9	11	12	7	11	4	5	8	6	6	10	10	8
O75044;P0DJJ0	O75044	37;16	37;16	19;2	SLIT-ROBO Rho GTPase-activating protein 2	SRGAP2	sp|O75044|SRGP2_HUMAN SLIT-ROBO Rho GTPase-activating protein 2 OS=Homo sapiens OX=9606 GN=SRGAP2 PE=1 SV=3	2	37	37	19	22	19	21	20	21	15	19	22	23	19	20	18	22	17	19	20	15	17	24	15	17	21	19	16	22	19	21	20	21	15	19	22	23	19	20	18	22	17
O75051;O75051-2	O75051	31;6	17;6	17;6	Plexin-A2	PLXNA2	sp|O75051|PLXA2_HUMAN Plexin-A2 OS=Homo sapiens OX=9606 GN=PLXNA2 PE=1 SV=4	2	31	17	17	17	10	16	9	14	12	16	10	9	11	15	9	13	9	17	12	12	14	14	15	11	10	8	9	8	2	6	1	5	3	6	1	1	0	4	0	5	3
O75052;O75052-3;O75052-2	O75052;O75052-3	7;7;2	7;7;2	7;7;2	Carboxyl-terminal PDZ ligand of neuronal nitric oxide synthase protein	NOS1AP	sp|O75052|CAPON_HUMAN Carboxyl-terminal PDZ ligand of neuronal nitric oxide synthase protein OS=Homo sapiens OX=9606 GN=NOS1AP PE=1 SV=3;sp|O75052-3|CAPON_HUMAN Isoform 3 of Carboxyl-terminal PDZ ligand of neuronal nitric oxide synthase protein OS=Homo sap	3	7	7	7	2	2	1	1	0	0	1	2	2	2	3	2	0	1	4	3	5	2	2	2	4	5	4	3	2	2	1	1	0	0	1	2	2	2	3	2	0	1
O75054;O75054-2	O75054;O75054-2	41;40	41;40	41;40	Immunoglobulin superfamily member 3	IGSF3	sp|O75054|IGSF3_HUMAN Immunoglobulin superfamily member 3 OS=Homo sapiens OX=9606 GN=IGSF3 PE=2 SV=3;sp|O75054-2|IGSF3_HUMAN Isoform 2 of Immunoglobulin superfamily member 3 OS=Homo sapiens OX=9606 GN=IGSF3	2	41	41	41	26	28	24	22	24	22	22	23	23	20	27	19	25	20	28	20	17	22	21	20	25	25	20	19	26	28	24	22	24	22	22	23	23	20	27	19	25	20
O75061-2;O75061	O75061-2;O75061	21;20	1;0	1;0	Putative tyrosine-protein phosphatase auxilin	DNAJC6	sp|O75061-2|AUXI_HUMAN Isoform 2 of Putative tyrosine-protein phosphatase auxilin OS=Homo sapiens OX=9606 GN=DNAJC6;sp|O75061|AUXI_HUMAN Putative tyrosine-protein phosphatase auxilin OS=Homo sapiens OX=9606 GN=DNAJC6 PE=1 SV=3	2	21	1	1	12	9	11	9	13	10	9	9	14	10	11	9	13	7	12	9	12	10	12	10	12	12	11	7	0	0	0	0	0	0	0	0	1	0	0	1	0	0
O75061-4;O75061-3	O75061-4;O75061-3	21;14	21;14	1;1	Putative tyrosine-protein phosphatase auxilin	DNAJC6	sp|O75061-4|AUXI_HUMAN Isoform 4 of Putative tyrosine-protein phosphatase auxilin OS=Homo sapiens OX=9606 GN=DNAJC6;sp|O75061-3|AUXI_HUMAN Isoform 3 of Putative tyrosine-protein phosphatase auxilin OS=Homo sapiens OX=9606 GN=DNAJC6	2	21	21	1	13	9	12	9	13	10	9	9	13	10	12	8	13	7	12	9	12	10	12	10	12	13	12	7	13	9	12	9	13	10	9	9	13	10	12	8	13	7
O75063	O75063	16	16	16	Glycosaminoglycan xylosylkinase	FAM20B	sp|O75063|XYLK_HUMAN Glycosaminoglycan xylosylkinase OS=Homo sapiens OX=9606 GN=FAM20B PE=1 SV=1	1	16	16	16	8	6	10	10	9	8	6	8	6	6	6	8	5	5	10	7	7	8	8	5	6	7	7	7	8	6	10	10	9	8	6	8	6	6	6	8	5	5
O75064	O75064	16	16	16	DENN domain-containing protein 4B	DENND4B	sp|O75064|DEN4B_HUMAN DENN domain-containing protein 4B OS=Homo sapiens OX=9606 GN=DENND4B PE=1 SV=4	1	16	16	16	4	5	3	4	3	2	6	3	6	4	3	2	7	2	7	4	3	4	6	5	3	5	5	3	4	5	3	4	3	2	6	3	6	4	3	2	7	2
O75081-2;O75081-4;O75081;Q06455-6;Q06455-5	O75081-2;O75081-4;O75081;Q06455-6;Q06455-5	3;3;3;2;2	2;2;2;1;1	1;1;1;0;0	Protein CBFA2T3	CBFA2T3	sp|O75081-2|MTG16_HUMAN Isoform 2 of Protein CBFA2T3 OS=Homo sapiens OX=9606 GN=CBFA2T3;sp|O75081-4|MTG16_HUMAN Isoform 3 of Protein CBFA2T3 OS=Homo sapiens OX=9606 GN=CBFA2T3;sp|O75081|MTG16_HUMAN Protein CBFA2T3 OS=Homo sapiens OX=9606 GN=CBFA2T3 PE=1 SV	5	3	2	1	0	0	0	2	0	1	0	0	0	0	0	0	0	0	0	1	0	0	0	0	0	0	1	0	0	0	0	2	0	1	0	0	0	0	0	0	0	0
O75083;O75083-3	O75083;O75083-3	37;25	37;25	37;25	WD repeat-containing protein 1	WDR1	sp|O75083|WDR1_HUMAN WD repeat-containing protein 1 OS=Homo sapiens OX=9606 GN=WDR1 PE=1 SV=4;sp|O75083-3|WDR1_HUMAN Isoform 2 of WD repeat-containing protein 1 OS=Homo sapiens OX=9606 GN=WDR1	2	37	37	37	32	31	33	31	32	29	30	30	31	30	33	29	31	28	33	29	33	34	30	31	34	32	31	28	32	31	33	31	32	29	30	30	31	30	33	29	31	28
O75110;O75110-2	O75110;O75110-2	31;26	31;26	27;23	Probable phospholipid-transporting ATPase IIA	ATP9A	sp|O75110|ATP9A_HUMAN Probable phospholipid-transporting ATPase IIA OS=Homo sapiens OX=9606 GN=ATP9A PE=1 SV=3;sp|O75110-2|ATP9A_HUMAN Isoform Short of Probable phospholipid-transporting ATPase IIA OS=Homo sapiens OX=9606 GN=ATP9A	2	31	31	27	22	18	18	20	20	16	18	21	19	18	17	21	19	16	22	21	16	15	24	21	20	20	16	16	22	18	18	20	20	16	18	21	19	18	17	21	19	16
O75113	O75113	22	22	22	NEDD4-binding protein 1	N4BP1	sp|O75113|N4BP1_HUMAN NEDD4-binding protein 1 OS=Homo sapiens OX=9606 GN=N4BP1 PE=1 SV=4	1	22	22	22	7	5	9	4	8	4	8	8	9	7	9	6	8	5	9	5	9	9	10	5	8	8	7	9	7	5	9	4	8	4	8	8	9	7	9	6	8	5
O75116	O75116	71	71	62	Rho-associated protein kinase 2	ROCK2	sp|O75116|ROCK2_HUMAN Rho-associated protein kinase 2 OS=Homo sapiens OX=9606 GN=ROCK2 PE=1 SV=4	1	71	71	62	42	41	38	39	42	30	43	36	51	33	41	32	43	28	43	34	35	38	40	37	37	36	37	32	42	41	38	39	42	30	43	36	51	33	41	32	43	28
O75122;O75122-2	O75122	66;25	1;0	1;0	CLIP-associating protein 2	CLASP2	sp|O75122|CLAP2_HUMAN CLIP-associating protein 2 OS=Homo sapiens OX=9606 GN=CLASP2 PE=1 SV=3	2	66	1	1	41	43	44	42	43	46	38	45	44	41	39	44	42	39	41	38	37	41	44	38	40	42	34	44	1	1	1	1	1	1	1	1	1	0	1	1	1	0
O75122-3	O75122-3	76	68	11	CLIP-associating protein 2	CLASP2	sp|O75122-3|CLAP2_HUMAN Isoform 3 of CLIP-associating protein 2 OS=Homo sapiens OX=9606 GN=CLASP2	1	76	68	11	47	44	47	45	46	50	39	46	47	44	42	46	46	41	43	41	40	41	49	41	44	45	36	48	40	37	39	39	38	44	33	38	40	37	35	38	39	35
O75123-2;O75123	O75123-2;O75123	9;9	7;7	4;4	Zinc finger protein 623	ZNF623	sp|O75123-2|ZN623_HUMAN Isoform 2 of Zinc finger protein 623 OS=Homo sapiens OX=9606 GN=ZNF623;sp|O75123|ZN623_HUMAN Zinc finger protein 623 OS=Homo sapiens OX=9606 GN=ZNF623 PE=1 SV=3	2	9	7	4	4	4	3	4	3	2	2	4	3	3	3	2	2	3	5	2	1	2	2	3	3	3	2	3	2	2	1	2	1	0	0	2	1	1	1	0	0	1
O75127	O75127	13	13	13	Pentatricopeptide repeat-containing protein 1, mitochondrial	PTCD1	sp|O75127|PTCD1_HUMAN Pentatricopeptide repeat-containing protein 1, mitochondrial OS=Homo sapiens OX=9606 GN=PTCD1 PE=1 SV=2	1	13	13	13	5	6	6	5	6	3	6	6	5	7	7	3	5	4	5	3	4	5	5	4	4	4	4	6	5	6	6	5	6	3	6	6	5	7	7	3	5	4
O75131;Q86YQ8-2;Q9HCH3-2;O95741;O95741-2	O75131	32;1;1;1;1	32;1;1;1;1	31;0;0;0;0	Copine-3	CPNE3	sp|O75131|CPNE3_HUMAN Copine-3 OS=Homo sapiens OX=9606 GN=CPNE3 PE=1 SV=1	5	32	32	31	21	23	25	21	22	22	23	19	23	21	21	23	14	20	22	21	27	24	25	23	28	24	23	21	21	23	25	21	22	22	23	19	23	21	21	23	14	20
O75132	O75132	13	13	13	Zinc finger BED domain-containing protein 4	ZBED4	sp|O75132|ZBED4_HUMAN Zinc finger BED domain-containing protein 4 OS=Homo sapiens OX=9606 GN=ZBED4 PE=1 SV=2	1	13	13	13	1	3	2	2	2	2	2	3	3	3	3	2	2	3	6	2	1	2	3	3	3	3	1	3	1	3	2	2	2	2	2	3	3	3	3	2	2	3
O75140-1;O75140-4;O75140-9;O75140;O75140-8;O75140-5;O75140-6;O75140-2	O75140-1;O75140-4;O75140-9;O75140;O75140-8;O75140-5;O75140-6;O75140-2	12;12;12;12;11;11;9;8	12;12;12;12;11;11;9;8	12;12;12;12;11;11;9;8	DEP domain-containing protein 5	DEPDC5	sp|O75140-1|DEPD5_HUMAN Isoform 1 of GATOR complex protein DEPDC5 OS=Homo sapiens OX=9606 GN=DEPDC5;sp|O75140-4|DEPD5_HUMAN Isoform 4 of GATOR complex protein DEPDC5 OS=Homo sapiens OX=9606 GN=DEPDC5;sp|O75140-9|DEPD5_HUMAN Isoform 9 of GATOR complex prote	8	12	12	12	0	1	2	2	1	2	1	2	1	2	1	2	0	0	0	2	0	2	2	1	0	1	0	1	0	1	2	2	1	2	1	2	1	2	1	2	0	0
O75143-2;O75143;O75143-5;O75143-3;O75143-4	O75143-2;O75143;O75143-5;O75143-3;O75143-4	6;6;6;5;3	6;6;6;5;3	6;6;6;5;3	Autophagy-related protein 13	ATG13	sp|O75143-2|ATG13_HUMAN Isoform 2 of Autophagy-related protein 13 OS=Homo sapiens OX=9606 GN=ATG13;sp|O75143|ATG13_HUMAN Autophagy-related protein 13 OS=Homo sapiens OX=9606 GN=ATG13 PE=1 SV=1;sp|O75143-5|ATG13_HUMAN Isoform 5 of Autophagy-related protein	5	6	6	6	3	5	4	3	4	4	3	3	4	4	4	3	3	3	4	4	4	4	2	5	5	4	3	4	3	5	4	3	4	4	3	3	4	4	4	3	3	3
O75145-2;O75145	O75145-2;O75145	48;48	48;48	42;42	Liprin-alpha-3	PPFIA3	sp|O75145-2|LIPA3_HUMAN Isoform 2 of Liprin-alpha-3 OS=Homo sapiens OX=9606 GN=PPFIA3;sp|O75145|LIPA3_HUMAN Liprin-alpha-3 OS=Homo sapiens OX=9606 GN=PPFIA3 PE=1 SV=3	2	48	48	42	23	19	28	25	26	21	20	26	27	24	28	21	20	16	27	25	21	26	19	19	23	22	23	18	23	19	28	25	26	21	20	26	27	24	28	21	20	16
O75146;O75146-2	O75146;O75146-2	56;30	56;30	53;29	Huntingtin-interacting protein 1-related protein	HIP1R	sp|O75146|HIP1R_HUMAN Huntingtin-interacting protein 1-related protein OS=Homo sapiens OX=9606 GN=HIP1R PE=1 SV=2;sp|O75146-2|HIP1R_HUMAN Isoform 2 of Huntingtin-interacting protein 1-related protein OS=Homo sapiens OX=9606 GN=HIP1R	2	56	56	53	35	28	32	27	36	32	30	28	40	33	33	32	31	22	33	30	32	32	39	29	35	33	34	28	35	28	32	27	36	32	30	28	40	33	33	32	31	22
O75147;O75147-1;O75147-4;O75147-2	O75147;O75147-1;O75147-4;O75147-2	9;7;7;6	9;7;7;6	9;7;7;6	Obscurin-like protein 1	OBSL1	sp|O75147|OBSL1_HUMAN Obscurin-like protein 1 OS=Homo sapiens OX=9606 GN=OBSL1 PE=1 SV=4;sp|O75147-1|OBSL1_HUMAN Isoform 3 of Obscurin-like protein 1 OS=Homo sapiens OX=9606 GN=OBSL1;sp|O75147-4|OBSL1_HUMAN Isoform 4 of Obscurin-like protein 1 OS=Homo sapi	4	9	9	9	4	2	2	2	3	3	2	2	2	1	2	1	2	2	2	4	1	3	4	4	2	5	3	3	4	2	2	2	3	3	2	2	2	1	2	1	2	2
O75150;O75150-3	O75150;O75150-3	56;43	56;43	7;7	E3 ubiquitin-protein ligase BRE1B	RNF40	sp|O75150|BRE1B_HUMAN E3 ubiquitin-protein ligase BRE1B OS=Homo sapiens OX=9606 GN=RNF40 PE=1 SV=5;sp|O75150-3|BRE1B_HUMAN Isoform 3 of E3 ubiquitin-protein ligase BRE1B OS=Homo sapiens OX=9606 GN=RNF40	2	56	56	7	35	30	36	34	36	30	35	35	36	35	37	33	33	31	37	32	31	33	35	37	32	35	34	35	35	30	36	34	36	30	35	35	36	35	37	33	33	31
O75150-4	O75150-4	50	1	1	E3 ubiquitin-protein ligase BRE1B	RNF40	sp|O75150-4|BRE1B_HUMAN Isoform 4 of E3 ubiquitin-protein ligase BRE1B OS=Homo sapiens OX=9606 GN=RNF40	1	50	1	1	29	27	32	31	31	27	29	31	31	32	30	30	29	27	32	29	27	30	29	33	28	30	31	30	0	0	0	0	0	0	0	0	0	0	0	0	1	0
O75151	O75151	20	20	19	Lysine-specific demethylase PHF2	PHF2	sp|O75151|PHF2_HUMAN Lysine-specific demethylase PHF2 OS=Homo sapiens OX=9606 GN=PHF2 PE=1 SV=4	1	20	20	19	8	6	7	5	7	6	7	6	8	7	5	5	6	4	9	3	5	3	8	6	7	8	7	6	8	6	7	5	7	6	7	6	8	7	5	5	6	4
O75152	O75152	31	31	22	Zinc finger CCCH domain-containing protein 11A	ZC3H11A	sp|O75152|ZC11A_HUMAN Zinc finger CCCH domain-containing protein 11A OS=Homo sapiens OX=9606 GN=ZC3H11A PE=1 SV=3	1	31	31	22	20	22	21	19	20	22	17	21	18	22	21	18	20	19	20	18	22	19	22	24	20	20	18	17	20	22	21	19	20	22	17	21	18	22	21	18	20	19
O75153	O75153	46	46	45	Clustered mitochondria protein homolog	CLUH	sp|O75153|CLU_HUMAN Clustered mitochondria protein homolog OS=Homo sapiens OX=9606 GN=CLUH PE=1 SV=2	1	46	46	45	25	27	20	28	23	23	23	25	22	24	22	19	22	21	23	20	23	20	25	24	27	23	21	22	25	27	20	28	23	23	23	25	22	24	22	19	22	21
O75155;O75155-2	O75155;O75155-2	18;17	14;13	14;13	Cullin-associated NEDD8-dissociated protein 2	CAND2	sp|O75155|CAND2_HUMAN Cullin-associated NEDD8-dissociated protein 2 OS=Homo sapiens OX=9606 GN=CAND2 PE=1 SV=3;sp|O75155-2|CAND2_HUMAN Isoform 2 of Cullin-associated NEDD8-dissociated protein 2 OS=Homo sapiens OX=9606 GN=CAND2	2	18	14	14	7	9	10	7	10	7	9	8	12	9	9	6	7	6	10	9	12	8	9	7	8	8	9	5	4	7	7	5	7	5	6	6	9	6	6	4	4	4
O75157-2;O75157	O75157-2;O75157	11;11	7;7	7;7	TSC22 domain family protein 2	TSC22D2	sp|O75157-2|T22D2_HUMAN Isoform 2 of TSC22 domain family protein 2 OS=Homo sapiens OX=9606 GN=TSC22D2;sp|O75157|T22D2_HUMAN TSC22 domain family protein 2 OS=Homo sapiens OX=9606 GN=TSC22D2 PE=1 SV=3	2	11	7	7	4	3	5	4	6	4	3	4	4	6	4	5	4	3	7	3	3	6	2	4	3	4	4	3	0	2	3	2	3	2	2	2	1	3	2	2	0	1
O75164;O75164-2	O75164	16;6	15;6	15;6	Lysine-specific demethylase 4A	KDM4A	sp|O75164|KDM4A_HUMAN Lysine-specific demethylase 4A OS=Homo sapiens OX=9606 GN=KDM4A PE=1 SV=2	2	16	15	15	6	4	2	2	3	2	5	3	2	1	3	2	5	3	5	3	4	1	7	2	4	3	4	2	6	4	2	2	3	2	5	3	2	1	3	2	4	3
O75165	O75165	105	105	105	DnaJ homolog subfamily C member 13	DNAJC13	sp|O75165|DJC13_HUMAN DnaJ homolog subfamily C member 13 OS=Homo sapiens OX=9606 GN=DNAJC13 PE=1 SV=5	1	105	105	105	63	60	69	68	68	65	58	63	67	61	63	65	60	57	69	61	63	64	66	63	76	70	63	71	63	60	69	68	68	65	58	63	67	61	63	65	60	57
O75167-5;O75167-2;O75167;O75167-4	O75167-5;O75167-2;O75167;O75167-4	6;6;6;6	6;6;6;6	6;6;6;6	Phosphatase and actin regulator 2	PHACTR2	sp|O75167-5|PHAR2_HUMAN Isoform 5 of Phosphatase and actin regulator 2 OS=Homo sapiens OX=9606 GN=PHACTR2;sp|O75167-2|PHAR2_HUMAN Isoform 2 of Phosphatase and actin regulator 2 OS=Homo sapiens OX=9606 GN=PHACTR2;sp|O75167|PHAR2_HUMAN Phosphatase and actin	4	6	6	6	1	2	1	1	1	2	1	3	2	2	2	0	1	0	1	1	0	2	4	3	1	3	1	3	1	2	1	1	1	2	1	3	2	2	2	0	1	0
O75170-4;O75170-5;O75170;O75170-6;O75170-3;O75170-2	O75170-4;O75170-5;O75170;O75170-6;O75170-3;O75170-2	34;34;34;33;33;32	34;34;34;33;33;32	34;34;34;33;33;32	Serine/threonine-protein phosphatase 6 regulatory subunit 2	PPP6R2	sp|O75170-4|PP6R2_HUMAN Isoform 4 of Serine/threonine-protein phosphatase 6 regulatory subunit 2 OS=Homo sapiens OX=9606 GN=PPP6R2;sp|O75170-5|PP6R2_HUMAN Isoform 5 of Serine/threonine-protein phosphatase 6 regulatory subunit 2 OS=Homo sapiens OX=9606 GN=P	6	34	34	34	13	15	16	18	19	18	14	19	23	20	16	19	20	15	17	19	15	16	20	19	16	20	17	20	13	15	16	18	19	18	14	19	23	20	16	19	20	15
O75173	O75173	11	11	2	A disintegrin and metalloproteinase with thrombospondin motifs 4	ADAMTS4	sp|O75173|ATS4_HUMAN A disintegrin and metalloproteinase with thrombospondin motifs 4 OS=Homo sapiens OX=9606 GN=ADAMTS4 PE=1 SV=3	1	11	11	2	7	2	4	2	4	1	2	1	2	1	1	1	1	1	1	1	2	2	1	1	4	1	1	1	7	2	4	2	4	1	2	1	2	1	1	1	1	1
O75175	O75175	23	23	23	CCR4-NOT transcription complex subunit 3	CNOT3	sp|O75175|CNOT3_HUMAN CCR4-NOT transcription complex subunit 3 OS=Homo sapiens OX=9606 GN=CNOT3 PE=1 SV=1	1	23	23	23	15	13	14	16	16	13	14	15	15	12	17	17	16	12	14	14	15	16	15	15	10	16	17	18	15	13	14	16	16	13	14	15	15	12	17	17	16	12
O75177;O75177-2;O75177-4;O75177-3;O75177-5	O75177	7;3;1;1;1	7;3;1;1;1	7;3;1;1;1	Calcium-responsive transactivator	SS18L1	sp|O75177|CREST_HUMAN Calcium-responsive transactivator OS=Homo sapiens OX=9606 GN=SS18L1 PE=1 SV=2	5	7	7	7	5	4	3	4	4	4	4	4	4	4	5	5	5	4	4	5	5	6	5	5	4	4	3	5	5	4	3	4	4	4	4	4	4	4	5	5	5	4
O75179-2;O75179;O75179-7;O75179-6;O75179-4;O75179-3;O75179-5	O75179-2;O75179;O75179-7;O75179-6;O75179-4	61;61;60;56;42;27;19	43;43;42;38;34;18;11	43;43;42;38;34;18;11	Ankyrin repeat domain-containing protein 17	ANKRD17	sp|O75179-2|ANR17_HUMAN Isoform 2 of Ankyrin repeat domain-containing protein 17 OS=Homo sapiens OX=9606 GN=ANKRD17;sp|O75179|ANR17_HUMAN Ankyrin repeat domain-containing protein 17 OS=Homo sapiens OX=9606 GN=ANKRD17 PE=1 SV=3;sp|O75179-7|ANR17_HUMAN Isofo	7	61	43	43	33	40	38	34	36	34	41	39	39	37	36	35	33	35	40	30	32	36	46	39	39	38	35	35	21	26	25	22	23	22	27	26	25	23	23	23	21	22
O75182-2;O75182;O75182-3	O75182-2;O75182	32;31;10	31;31;10	31;31;10	Paired amphipathic helix protein Sin3b	SIN3B	sp|O75182-2|SIN3B_HUMAN Isoform 2 of Paired amphipathic helix protein Sin3b OS=Homo sapiens OX=9606 GN=SIN3B;sp|O75182|SIN3B_HUMAN Paired amphipathic helix protein Sin3b OS=Homo sapiens OX=9606 GN=SIN3B PE=1 SV=2	3	32	31	31	14	14	14	13	11	17	11	15	12	15	14	9	10	14	13	16	11	12	12	15	14	15	15	14	14	14	14	13	11	17	11	15	12	15	14	9	10	14
O75190;O75190-4;Q8NHS0;Q8WWF6	O75190;O75190-4	13;8;2;1	13;8;2;1	1;1;0;0	DnaJ homolog subfamily B member 6	DNAJB6	sp|O75190|DNJB6_HUMAN DnaJ homolog subfamily B member 6 OS=Homo sapiens OX=9606 GN=DNAJB6 PE=1 SV=2;sp|O75190-4|DNJB6_HUMAN Isoform D of DnaJ homolog subfamily B member 6 OS=Homo sapiens OX=9606 GN=DNAJB6	4	13	13	1	8	8	7	8	9	10	7	10	11	9	9	11	9	8	11	6	11	10	10	9	11	10	10	10	8	8	7	8	9	10	7	10	11	9	9	11	9	8
O75190-3	O75190-3	13	1	1	DnaJ homolog subfamily B member 6	DNAJB6	sp|O75190-3|DNJB6_HUMAN Isoform C of DnaJ homolog subfamily B member 6 OS=Homo sapiens OX=9606 GN=DNAJB6	1	13	1	1	7	8	6	8	8	9	6	9	11	9	8	11	8	7	10	5	10	9	9	8	10	9	9	9	0	0	0	1	0	0	0	0	1	1	0	1	0	0
O75191-2;O75191	O75191-2;O75191	7;7	7;7	7;7	Xylulose kinase	XYLB	sp|O75191-2|XYLB_HUMAN Isoform 2 of Xylulose kinase OS=Homo sapiens OX=9606 GN=XYLB;sp|O75191|XYLB_HUMAN Xylulose kinase OS=Homo sapiens OX=9606 GN=XYLB PE=1 SV=3	2	7	7	7	3	2	1	0	1	1	2	0	2	0	2	0	3	0	3	1	0	0	3	0	0	2	0	1	3	2	1	0	1	1	2	0	2	0	2	0	3	0
O75204	O75204	2	2	2	Transmembrane protein 127	TMEM127	sp|O75204|TM127_HUMAN Transmembrane protein 127 OS=Homo sapiens OX=9606 GN=TMEM127 PE=1 SV=1	1	2	2	2	2	0	2	1	1	1	1	1	0	0	0	1	2	1	1	0	1	1	2	0	1	0	0	0	2	0	2	1	1	1	1	1	0	0	0	1	2	1
O75208;O75208-2	O75208	10;2	10;2	10;2	Ubiquinone biosynthesis protein COQ9, mitochondrial	COQ9	sp|O75208|COQ9_HUMAN Ubiquinone biosynthesis protein COQ9, mitochondrial OS=Homo sapiens OX=9606 GN=COQ9 PE=1 SV=1	2	10	10	10	8	8	9	7	9	9	7	9	8	8	8	8	8	8	9	6	7	8	9	8	9	8	9	7	8	8	9	7	9	9	7	9	8	8	8	8	8	8
O75223;O75223-3;O75223-2;O75223-4	O75223	16;7;5;5	16;7;5;5	16;7;5;5	Gamma-glutamylcyclotransferase	GGCT	sp|O75223|GGCT_HUMAN Gamma-glutamylcyclotransferase OS=Homo sapiens OX=9606 GN=GGCT PE=1 SV=1	4	16	16	16	15	12	13	10	13	10	13	13	13	11	14	10	13	12	10	10	12	12	12	11	13	10	12	12	15	12	13	10	13	10	13	13	13	11	14	10	13	12
O75251	O75251	8	8	1	NADH dehydrogenase [ubiquinone] iron-sulfur protein 7, mitochondrial	NDUFS7	sp|O75251|NDUS7_HUMAN NADH dehydrogenase [ubiquinone] iron-sulfur protein 7, mitochondrial OS=Homo sapiens OX=9606 GN=NDUFS7 PE=1 SV=3	1	8	8	1	5	5	6	5	6	5	4	6	6	6	5	5	5	6	6	5	5	5	5	5	5	6	5	6	5	5	6	5	6	5	4	6	6	6	5	5	5	6
O75251-2	O75251-2	8	1	1	NADH dehydrogenase [ubiquinone] iron-sulfur protein 7, mitochondrial	NDUFS7	sp|O75251-2|NDUS7_HUMAN Isoform 2 of NADH dehydrogenase [ubiquinone] iron-sulfur protein 7, mitochondrial OS=Homo sapiens OX=9606 GN=NDUFS7	1	8	1	1	4	4	5	4	5	4	3	5	5	5	4	4	4	5	6	4	4	5	4	4	5	5	4	5	0	0	0	0	0	0	0	0	0	0	0	0	0	0
O75298;O75298-2;O75298-3	O75298;O75298-2;O75298-3	5;5;3	5;5;3	5;5;3	Reticulon-2	RTN2	sp|O75298|RTN2_HUMAN Reticulon-2 OS=Homo sapiens OX=9606 GN=RTN2 PE=1 SV=1;sp|O75298-2|RTN2_HUMAN Isoform RTN2-B of Reticulon-2 OS=Homo sapiens OX=9606 GN=RTN2;sp|O75298-3|RTN2_HUMAN Isoform RTN2-C of Reticulon-2 OS=Homo sapiens OX=9606 GN=RTN2	3	5	5	5	1	1	2	0	1	0	1	2	2	3	2	0	3	1	1	2	1	1	1	2	2	2	1	1	1	1	2	0	1	0	1	2	2	3	2	0	3	1
O75306;O75306-2	O75306;O75306-2	25;24	25;24	25;24	NADH dehydrogenase [ubiquinone] iron-sulfur protein 2, mitochondrial	NDUFS2	sp|O75306|NDUS2_HUMAN NADH dehydrogenase [ubiquinone] iron-sulfur protein 2, mitochondrial OS=Homo sapiens OX=9606 GN=NDUFS2 PE=1 SV=2;sp|O75306-2|NDUS2_HUMAN Isoform 2 of NADH dehydrogenase [ubiquinone] iron-sulfur protein 2, mitochondrial OS=Homo sapiens	2	25	25	25	19	18	18	18	18	19	16	17	18	18	21	18	17	17	17	17	23	17	19	18	20	20	16	19	19	18	18	18	18	19	16	17	18	18	21	18	17	17
O75312	O75312	29	29	29	Zinc finger protein ZPR1	ZPR1	sp|O75312|ZPR1_HUMAN Zinc finger protein ZPR1 OS=Homo sapiens OX=9606 GN=ZPR1 PE=1 SV=1	1	29	29	29	21	23	21	20	20	22	21	21	21	22	22	17	22	18	21	21	21	22	23	20	20	21	21	21	21	23	21	20	20	22	21	21	21	22	22	17	22	18
O75317	O75317	4	3	3	Ubiquitin carboxyl-terminal hydrolase 12	USP12	sp|O75317|UBP12_HUMAN Ubiquitin carboxyl-terminal hydrolase 12 OS=Homo sapiens OX=9606 GN=USP12 PE=1 SV=2	1	4	3	3	1	1	1	1	2	1	1	2	1	1	1	1	1	1	1	1	1	1	1	1	1	1	2	1	0	0	0	0	1	0	0	1	0	0	0	0	0	0
O75319;O75319-2	O75319;O75319-2	6;4	6;4	6;4	RNA/RNP complex-1-interacting phosphatase	DUSP11	sp|O75319|DUS11_HUMAN RNA/RNP complex-1-interacting phosphatase OS=Homo sapiens OX=9606 GN=DUSP11 PE=1 SV=2;sp|O75319-2|DUS11_HUMAN Isoform 2 of RNA/RNP complex-1-interacting phosphatase OS=Homo sapiens OX=9606 GN=DUSP11	2	6	6	6	2	0	3	0	1	1	1	0	3	2	2	1	1	1	3	0	2	1	2	0	1	0	0	1	2	0	3	0	1	1	1	0	3	2	2	1	1	1
O75323	O75323	15	13	5	Protein NipSnap homolog 2	GBAS	sp|O75323|NIPS2_HUMAN Protein NipSnap homolog 2 OS=Homo sapiens OX=9606 GN=NIPSNAP2 PE=1 SV=1	1	15	13	5	9	13	13	13	11	13	9	12	11	14	11	11	9	11	12	13	12	11	9	13	8	13	10	11	7	11	11	11	9	11	7	10	9	12	9	9	7	9
O75330-4;O75330-2;O75330;O75330-3	O75330-4;O75330-2;O75330;O75330-3	20;20;20;20	19;19;19;19	19;19;19;19	Hyaluronan mediated motility receptor	HMMR	sp|O75330-4|HMMR_HUMAN Isoform 4 of Hyaluronan mediated motility receptor OS=Homo sapiens OX=9606 GN=HMMR;sp|O75330-2|HMMR_HUMAN Isoform 2 of Hyaluronan mediated motility receptor OS=Homo sapiens OX=9606 GN=HMMR;sp|O75330|HMMR_HUMAN Hyaluronan mediated mot	4	20	19	19	6	7	7	2	7	3	7	7	3	5	3	2	5	5	8	4	3	4	7	5	6	7	7	4	5	7	6	2	6	2	7	7	3	5	3	2	5	4
O75340;O75340-2;O75340-3	O75340;O75340-2	11;10;2	11;10;2	11;10;2	Programmed cell death protein 6	PDCD6	sp|O75340|PDCD6_HUMAN Programmed cell death protein 6 OS=Homo sapiens OX=9606 GN=PDCD6 PE=1 SV=1;sp|O75340-2|PDCD6_HUMAN Isoform 2 of Programmed cell death protein 6 OS=Homo sapiens OX=9606 GN=PDCD6	3	11	11	11	9	8	9	8	8	8	7	8	9	8	8	8	8	9	9	6	8	9	8	7	9	9	8	8	9	8	9	8	8	8	7	8	9	8	8	8	8	9
O75347;O75347-2	O75347;O75347-2	13;10	13;10	13;10	Tubulin-specific chaperone A	TBCA	sp|O75347|TBCA_HUMAN Tubulin-specific chaperone A OS=Homo sapiens OX=9606 GN=TBCA PE=1 SV=3;sp|O75347-2|TBCA_HUMAN Isoform 2 of Tubulin-specific chaperone A OS=Homo sapiens OX=9606 GN=TBCA	2	13	13	13	10	10	10	9	10	10	9	10	10	9	11	9	10	9	10	10	11	11	10	10	10	9	9	9	10	10	10	9	10	10	9	10	10	9	11	9	10	9
O75348	O75348	7	7	5	V-type proton ATPase subunit G 1	ATP6V1G1	sp|O75348|VATG1_HUMAN V-type proton ATPase subunit G 1 OS=Homo sapiens OX=9606 GN=ATP6V1G1 PE=1 SV=3	1	7	7	5	5	5	5	4	4	4	5	5	5	5	5	4	5	5	5	5	5	6	5	5	5	5	5	5	5	5	5	4	4	4	5	5	5	5	5	4	5	5
O75351	O75351	30	30	24	Vacuolar protein sorting-associated protein 4B	VPS4B	sp|O75351|VPS4B_HUMAN Vacuolar protein sorting-associated protein 4B OS=Homo sapiens OX=9606 GN=VPS4B PE=1 SV=2	1	30	30	24	20	20	20	20	19	20	18	23	19	23	24	21	21	23	23	21	22	20	22	21	22	25	23	21	20	20	20	20	19	20	18	23	19	23	24	21	21	23
O75352-2;O75352	O75352-2;O75352	6;6	6;6	6;6	Mannose-P-dolichol utilization defect 1 protein	MPDU1	sp|O75352-2|MPU1_HUMAN Isoform 2 of Mannose-P-dolichol utilization defect 1 protein OS=Homo sapiens OX=9606 GN=MPDU1;sp|O75352|MPU1_HUMAN Mannose-P-dolichol utilization defect 1 protein OS=Homo sapiens OX=9606 GN=MPDU1 PE=1 SV=2	2	6	6	6	5	4	4	4	3	4	4	5	4	5	3	4	4	3	4	6	5	5	2	3	3	3	3	3	5	4	4	4	3	4	4	5	4	5	3	4	4	3
O75356	O75356	9	9	9	Ectonucleoside triphosphate diphosphohydrolase 5	ENTPD5	sp|O75356|ENTP5_HUMAN Nucleoside diphosphate phosphatase ENTPD5 OS=Homo sapiens OX=9606 GN=ENTPD5 PE=1 SV=1	1	9	9	9	2	1	1	3	2	1	3	2	2	3	4	2	2	1	4	4	2	4	4	3	3	3	0	0	2	1	1	3	2	1	3	2	2	3	4	2	2	1
O75367-3;O75367	O75367-3;O75367	27;27	25;25	4;4	Core histone macro-H2A.1	H2AFY	sp|O75367-3|H2AY_HUMAN Isoform 3 of Core histone macro-H2A.1 OS=Homo sapiens OX=9606 GN=MACROH2A1;sp|O75367|H2AY_HUMAN Core histone macro-H2A.1 OS=Homo sapiens OX=9606 GN=MACROH2A1 PE=1 SV=4	2	27	25	4	24	24	22	24	23	24	24	23	23	23	24	25	23	24	24	22	23	23	24	24	24	23	23	24	22	22	20	22	21	22	22	21	21	21	22	23	21	22
O75367-2	O75367-2	24	1	1	Core histone macro-H2A.1	H2AFY	sp|O75367-2|H2AY_HUMAN Isoform 1 of Core histone macro-H2A.1 OS=Homo sapiens OX=9606 GN=MACROH2A1	1	24	1	1	22	22	21	22	21	22	22	22	22	22	22	23	20	22	22	21	22	22	22	22	22	22	21	22	1	1	1	1	1	1	1	1	1	1	1	1	0	1
O75368	O75368	10	10	10	SH3 domain-binding glutamic acid-rich-like protein	SH3BGRL	sp|O75368|SH3L1_HUMAN SH3 domain-binding glutamic acid-rich-like protein OS=Homo sapiens OX=9606 GN=SH3BGRL PE=1 SV=1	1	10	10	10	8	6	7	7	7	7	8	6	7	7	7	8	8	7	7	7	8	6	7	8	10	8	10	7	8	6	7	7	7	7	8	6	7	7	7	8	8	7
O75369-2;O75369-9;O75369;O75369-6;O75369-3;O75369-7;O75369-5;O75369-4	O75369-2;O75369-9;O75369;O75369-6;O75369-3;O75369-7;O75369-5;O75369-4	158;158;158;154;154;145;127;127	147;147;147;143;143;143;117;117	1;1;1;1;1;1;1;1	Filamin-B	FLNB	sp|O75369-2|FLNB_HUMAN Isoform 2 of Filamin-B OS=Homo sapiens OX=9606 GN=FLNB;sp|O75369-9|FLNB_HUMAN Isoform 9 of Filamin-B OS=Homo sapiens OX=9606 GN=FLNB;sp|O75369|FLNB_HUMAN Filamin-B OS=Homo sapiens OX=9606 GN=FLNB PE=1 SV=2;sp|O75369-6|FLNB_HUMAN Isof	8	158	147	1	109	120	121	115	122	115	110	111	121	118	119	122	114	117	125	117	107	117	122	117	120	125	120	115	99	110	111	106	112	105	101	101	111	108	109	112	104	107
27816;27817;27818;27819;27820;27821;27822;27823;27824;27825;27826;27827;27828;27829;27830;27831;27832;27833;27834;27835;27836;27837;27838;27839;27840;27841;27842;27843;27844;27845;27846;27847;27848;27849;27850;27851;27852;27853;27854;27855;27856;27857;27858;27859;27860;27861;27862;27863;27864;27865;27866;27867;84506;84507;84508;84509;84510;84511;84512;84513;84514;84515;84516;84517;84518;84519;845…
27857;84551;112294;115468;116007;135781;168406;168442;172037;178278;182150;185102;185144;192665;192667;192960;225732;255320;255362;314601;332972;338733;339740;486766;492521;535210;584898;584919;587666;587673;643934;673822;675852;677220;677230;677300;720823;720837;726342;819557;856853;889569;906086;940945;941308;941333;964784;1000379;1214968;1251201;1320810;1320851;1360382;1436095;1436449;1471847;…	1514;1515;1516;1517;1518;1519;1520;1521;1522;1523;1524;1525;1526;1527;1528;1529;1530;1531;1532;1533;1534;1535;1536;1537;1538	75;270;491;549;621;633;696;700;918;1129;1201;1206;1492;1589;1742;1774;1779;1996;2105;2124;2138;2405;2417;2421;2537	-1;-1;-1;-1;-1;-1;-1;-1
O75369-8	O75369-8	158	1	1	Filamin-B	FLNB	sp|O75369-8|FLNB_HUMAN Isoform 8 of Filamin-B OS=Homo sapiens OX=9606 GN=FLNB	1	158	1	1	108	119	120	114	121	114	109	110	120	117	118	122	113	116	124	116	106	116	121	116	119	124	119	114	0	0	0	0	0	0	0	0	0	0	0	0	0	0
27816;27817;27818;27819;27820;27821;27822;27823;27824;27825;27826;27827;27828;27829;27830;27831;27832;27833;27834;27835;27836;27837;27838;27839;27840;27841;27842;27843;27844;27845;27846;27847;27848;27849;27850;27851;27852;27853;27854;27855;27856;27857;27858;27859;27860;27861;27862;27863;27864;27865;27866;27867;84506;84507;84508;84509;84510;84511;84512;84513;84514;84515;84516;84517;84518;84519;845…
27857;84551;112294;115468;116007;135781;168406;168442;172037;178278;182150;185102;185144;192665;192667;192960;225732;255320;255362;314601;332972;338733;339740;486766;492521;535210;584898;584919;587666;587673;643934;673822;675852;677220;677230;677300;720823;720837;726342;819557;856853;889569;906086;940945;941308;941333;964784;1000379;1214968;1251201;1320810;1320851;1360382;1436095;1436449;1471847;…	1514;1515;1516;1517;1518;1519;1520;1521;1522;1523;1525;1526;1527;1528;1529;1530;1531;1532;1533;1534;1535;1536;1537;1538	75;270;491;549;621;633;696;700;918;1129;1201;1206;1620;1797;1829;1834;2051;2160;2179;2193;2460;2472;2476;2592	-1
O75376;O75376-2;O75376-3;Q9H4R4	O75376;O75376-2	34;32;10;1	33;31;10;1	32;30;9;1	Nuclear receptor corepressor 1	NCOR1	sp|O75376|NCOR1_HUMAN Nuclear receptor corepressor 1 OS=Homo sapiens OX=9606 GN=NCOR1 PE=1 SV=2;sp|O75376-2|NCOR1_HUMAN Isoform 2 of Nuclear receptor corepressor 1 OS=Homo sapiens OX=9606 GN=NCOR1	4	34	33	32	12	12	10	10	9	10	13	12	14	11	20	10	10	9	17	10	9	9	12	13	15	17	12	12	11	11	9	9	8	9	13	11	14	10	19	9	10	8
O75379-2;O75379	O75379-2;O75379	5;5	5;5	5;5	Vesicle-associated membrane protein 4	VAMP4	sp|O75379-2|VAMP4_HUMAN Isoform 2 of Vesicle-associated membrane protein 4 OS=Homo sapiens OX=9606 GN=VAMP4;sp|O75379|VAMP4_HUMAN Vesicle-associated membrane protein 4 OS=Homo sapiens OX=9606 GN=VAMP4 PE=1 SV=2	2	5	5	5	2	2	3	2	2	2	1	1	1	1	1	2	1	3	2	2	1	4	1	3	1	2	1	3	2	2	3	2	2	2	1	1	1	1	1	2	1	3
O75380	O75380	6	6	6	NADH dehydrogenase [ubiquinone] iron-sulfur protein 6, mitochondrial	NDUFS6	sp|O75380|NDUS6_HUMAN NADH dehydrogenase [ubiquinone] iron-sulfur protein 6, mitochondrial OS=Homo sapiens OX=9606 GN=NDUFS6 PE=1 SV=1	1	6	6	6	5	4	4	5	5	5	6	4	6	5	5	5	5	4	4	5	5	4	5	4	4	5	5	5	5	4	4	5	5	5	6	4	6	5	5	5	5	4
O75381-2;O75381	O75381-2;O75381	11;11	11;11	11;11	Peroxisomal membrane protein PEX14	PEX14	sp|O75381-2|PEX14_HUMAN Isoform 2 of Peroxisomal membrane protein PEX14 OS=Homo sapiens OX=9606 GN=PEX14;sp|O75381|PEX14_HUMAN Peroxisomal membrane protein PEX14 OS=Homo sapiens OX=9606 GN=PEX14 PE=1 SV=1	2	11	11	11	9	10	8	8	8	9	8	8	7	7	5	6	8	9	8	7	9	9	8	7	6	10	9	9	9	10	8	8	8	9	8	8	7	7	5	6	8	9
O75382;O75382-2;O75382-4;O75382-3	O75382;O75382-2;O75382-4;O75382-3	29;26;25;24	26;24;23;21	26;24;23;21	Tripartite motif-containing protein 3	TRIM3	sp|O75382|TRIM3_HUMAN Tripartite motif-containing protein 3 OS=Homo sapiens OX=9606 GN=TRIM3 PE=1 SV=2;sp|O75382-2|TRIM3_HUMAN Isoform Beta of Tripartite motif-containing protein 3 OS=Homo sapiens OX=9606 GN=TRIM3;sp|O75382-4|TRIM3_HUMAN Isoform 4 of Tripa	4	29	26	26	18	16	19	19	18	19	18	17	21	18	17	18	20	17	21	20	17	18	18	17	18	21	18	18	16	13	17	16	15	17	15	15	19	15	14	16	19	14
O75385	O75385	4	4	4	Serine/threonine-protein kinase ULK1	ULK1	sp|O75385|ULK1_HUMAN Serine/threonine-protein kinase ULK1 OS=Homo sapiens OX=9606 GN=ULK1 PE=1 SV=2	1	4	4	4	2	1	0	2	1	1	1	0	0	1	0	0	0	0	1	1	1	2	0	0	1	0	0	0	2	1	0	2	1	1	1	0	0	1	0	0	0	0
O75386;O75386-2	O75386;O75386-2	2;2	1;1	1;1	Tubby-related protein 3	TULP3	sp|O75386|TULP3_HUMAN Tubby-related protein 3 OS=Homo sapiens OX=9606 GN=TULP3 PE=1 SV=2;sp|O75386-2|TULP3_HUMAN Isoform 2 of Tubby-related protein 3 OS=Homo sapiens OX=9606 GN=TULP3	2	2	1	1	0	0	1	0	0	0	0	1	0	0	1	0	1	0	1	0	0	1	0	0	0	0	0	0	0	0	1	0	0	0	0	1	0	0	1	0	0	0
O75390	O75390	22	22	22	Citrate synthase, mitochondrial	CS	sp|O75390|CISY_HUMAN Citrate synthase, mitochondrial OS=Homo sapiens OX=9606 GN=CS PE=1 SV=2	1	22	22	22	16	15	16	16	16	15	16	17	16	17	16	15	15	17	17	15	17	15	17	16	16	17	16	15	16	15	16	16	16	15	16	17	16	17	16	15	15	17
O75391	O75391	12	12	12	Sperm-associated antigen 7	SPAG7	sp|O75391|SPAG7_HUMAN Sperm-associated antigen 7 OS=Homo sapiens OX=9606 GN=SPAG7 PE=1 SV=2	1	12	12	12	6	6	7	8	7	7	6	9	8	8	7	8	7	6	6	7	6	10	8	7	8	9	9	6	6	6	7	8	7	7	6	9	8	8	7	8	7	6
O75394	O75394	2	2	2	39S ribosomal protein L33, mitochondrial	MRPL33	sp|O75394|RM33_HUMAN 39S ribosomal protein L33, mitochondrial OS=Homo sapiens OX=9606 GN=MRPL33 PE=1 SV=1	1	2	2	2	2	1	2	1	2	2	2	1	2	1	2	1	2	1	2	1	2	1	2	2	2	1	1	1	2	1	2	1	2	2	2	1	2	1	2	1	2	1
O75396	O75396	16	16	16	Vesicle-trafficking protein SEC22b	SEC22B	sp|O75396|SC22B_HUMAN Vesicle-trafficking protein SEC22b OS=Homo sapiens OX=9606 GN=SEC22B PE=1 SV=5	1	16	16	16	15	12	14	14	14	14	13	15	15	14	15	13	14	12	14	14	14	14	15	13	13	15	14	14	15	12	14	14	14	14	13	15	15	14	15	13	14	12
O75398-5;O75398-4;O75398-3;O75398	O75398-5;O75398-4;O75398-3;O75398	1;1;1;1	1;1;1;1	1;1;1;1	Deformed epidermal autoregulatory factor 1 homolog	DEAF1	sp|O75398-5|DEAF1_HUMAN Isoform 4 of Deformed epidermal autoregulatory factor 1 homolog OS=Homo sapiens OX=9606 GN=DEAF1;sp|O75398-4|DEAF1_HUMAN Isoform 3 of Deformed epidermal autoregulatory factor 1 homolog OS=Homo sapiens OX=9606 GN=DEAF1;sp|O75398-3|DE	4	1	1	1	0	0	0	0	0	0	0	0	0	0	0	0	0	0	1	0	0	0	0	0	0	0	0	0	0	0	0	0	0	0	0	0	0	0	0	0	0	0
O75400;O75400-2	O75400;O75400-2	33;32	33;32	1;1	Pre-mRNA-processing factor 40 homolog A	PRPF40A	sp|O75400|PR40A_HUMAN Pre-mRNA-processing factor 40 homolog A OS=Homo sapiens OX=9606 GN=PRPF40A PE=1 SV=2;sp|O75400-2|PR40A_HUMAN Isoform 2 of Pre-mRNA-processing factor 40 homolog A OS=Homo sapiens OX=9606 GN=PRPF40A	2	33	33	1	23	19	20	20	21	19	17	15	20	17	21	13	19	19	20	19	19	23	23	19	17	18	17	17	23	19	20	20	21	19	17	15	20	17	21	13	19	19
O75400-3	O75400-3	33	1	1	Pre-mRNA-processing factor 40 homolog A	PRPF40A	sp|O75400-3|PR40A_HUMAN Isoform 3 of Pre-mRNA-processing factor 40 homolog A OS=Homo sapiens OX=9606 GN=PRPF40A	1	33	1	1	23	19	20	20	21	19	17	15	20	17	21	13	18	19	20	19	19	23	23	19	17	18	17	17	1	1	1	1	1	1	1	1	1	1	1	1	0	1
O75410-10;O75410-6;O75410-9;O75410;O75410-2;O75410-5;O75410-4;O75410-3;O75410-7;O75410-8	O75410-10;O75410-6;O75410-9;O75410;O75410-2;O75410-5;O75410-4;O75410-3;O75410-7;O75410-8	5;5;5;5;5;4;4;4;4;3	3;3;3;3;3;2;2;2;2;2	3;3;3;3;3;2;2;2;2;2	Transforming acidic coiled-coil-containing protein 1	TACC1	sp|O75410-10|TACC1_HUMAN Isoform 10 of Transforming acidic coiled-coil-containing protein 1 OS=Homo sapiens OX=9606 GN=TACC1;sp|O75410-6|TACC1_HUMAN Isoform 6 of Transforming acidic coiled-coil-containing protein 1 OS=Homo sapiens OX=9606 GN=TACC1;sp|O7541	10	5	3	3	1	2	1	1	1	1	1	0	2	1	1	1	1	2	1	2	3	2	0	0	1	0	0	0	1	1	1	1	1	1	1	0	2	1	1	0	1	1
O75414;O75414-2	O75414	6;2	6;2	6;2	Nucleoside diphosphate kinase 6	NME6	sp|O75414|NDK6_HUMAN Nucleoside diphosphate kinase 6 OS=Homo sapiens OX=9606 GN=NME6 PE=1 SV=3	2	6	6	6	1	3	1	3	0	2	1	2	0	3	2	2	0	2	1	2	3	2	2	3	3	2	3	2	1	3	1	3	0	2	1	2	0	3	2	2	0	2
O75419-2;O75419;O75419-3	O75419-2;O75419;O75419-3	8;8;8	8;8;8	8;8;8	Cell division control protein 45 homolog	CDC45	sp|O75419-2|CDC45_HUMAN Isoform 2 of Cell division control protein 45 homolog OS=Homo sapiens OX=9606 GN=CDC45;sp|O75419|CDC45_HUMAN Cell division control protein 45 homolog OS=Homo sapiens OX=9606 GN=CDC45 PE=1 SV=1;sp|O75419-3|CDC45_HUMAN Isoform 3 of Ce	3	8	8	8	7	5	6	4	6	5	6	5	6	4	7	4	6	4	7	5	7	4	6	5	5	5	5	3	7	5	6	4	6	5	6	5	6	4	7	4	6	4
O75420	O75420	13	13	13	PERQ amino acid-rich with GYF domain-containing protein 1	GIGYF1	sp|O75420|GGYF1_HUMAN GRB10-interacting GYF protein 1 OS=Homo sapiens OX=9606 GN=GIGYF1 PE=1 SV=2	1	13	13	13	4	3	6	1	3	3	3	2	3	2	3	2	2	2	4	1	2	5	4	5	3	4	4	1	4	3	6	1	3	3	3	2	3	2	3	2	2	2
O75425;O75425-3;O75425-2;O75425-4	O75425;O75425-3;O75425-2;O75425-4	4;3;3;3	4;3;3;3	4;3;3;3	Motile sperm domain-containing protein 3	MOSPD3	sp|O75425|MSPD3_HUMAN Motile sperm domain-containing protein 3 OS=Homo sapiens OX=9606 GN=MOSPD3 PE=1 SV=1;sp|O75425-3|MSPD3_HUMAN Isoform 3 of Motile sperm domain-containing protein 3 OS=Homo sapiens OX=9606 GN=MOSPD3;sp|O75425-2|MSPD3_HUMAN Isoform 2 of	4	4	4	4	1	1	2	2	2	1	2	1	1	1	2	1	2	1	2	2	2	1	2	1	2	1	2	2	1	1	2	2	2	1	2	1	1	1	2	1	2	1
O75427	O75427	17	17	17	Leucine-rich repeat and calponin homology domain-containing protein 4	LRCH4	sp|O75427|LRCH4_HUMAN Leucine-rich repeat and calponin homology domain-containing protein 4 OS=Homo sapiens OX=9606 GN=LRCH4 PE=1 SV=2	1	17	17	17	11	9	10	11	9	11	9	8	10	10	9	9	11	10	11	8	11	7	10	12	9	8	9	9	11	9	10	11	9	11	9	8	10	10	9	9	11	10
O75431;O75431-2	O75431;O75431-2	13;12	13;12	13;12	Metaxin-2	MTX2	sp|O75431|MTX2_HUMAN Metaxin-2 OS=Homo sapiens OX=9606 GN=MTX2 PE=1 SV=1;sp|O75431-2|MTX2_HUMAN Isoform 2 of Metaxin-2 OS=Homo sapiens OX=9606 GN=MTX2	2	13	13	13	10	10	11	11	9	10	10	10	10	12	10	10	10	10	10	12	12	10	11	10	11	10	12	11	10	10	11	11	9	10	10	10	10	12	10	10	10	10
O75436	O75436	23	23	6	Vacuolar protein sorting-associated protein 26A	VPS26A	sp|O75436|VP26A_HUMAN Vacuolar protein sorting-associated protein 26A OS=Homo sapiens OX=9606 GN=VPS26A PE=1 SV=2	1	23	23	6	18	17	17	17	18	18	16	15	17	17	19	16	18	19	16	17	19	16	16	17	21	17	17	15	18	17	17	17	18	18	16	15	17	17	19	16	18	19
O75436-2	O75436-2	17	1	1	Vacuolar protein sorting-associated protein 26A	VPS26A	sp|O75436-2|VP26A_HUMAN Isoform 2 of Vacuolar protein sorting-associated protein 26A OS=Homo sapiens OX=9606 GN=VPS26A	1	17	1	1	13	13	12	13	12	14	12	11	13	12	15	12	14	13	12	12	14	12	12	12	16	13	12	12	0	0	0	0	0	0	0	0	0	0	0	0	0	0
O75438;O75438-2	O75438;O75438-2	6;4	6;4	6;4	NADH dehydrogenase [ubiquinone] 1 beta subcomplex subunit 1	NDUFB1	sp|O75438|NDUB1_HUMAN NADH dehydrogenase [ubiquinone] 1 beta subcomplex subunit 1 OS=Homo sapiens OX=9606 GN=NDUFB1 PE=1 SV=1;sp|O75438-2|NDUB1_HUMAN Isoform 2 of NADH dehydrogenase [ubiquinone] 1 beta subcomplex subunit 1 OS=Homo sapiens OX=9606 GN=NDUFB1	2	6	6	6	5	5	4	5	4	5	5	5	4	5	5	4	2	4	4	5	5	5	5	4	4	5	4	4	5	5	4	5	4	5	5	5	4	5	5	4	2	4
O75439	O75439	26	25	25	Mitochondrial-processing peptidase subunit beta	PMPCB	sp|O75439|MPPB_HUMAN Mitochondrial-processing peptidase subunit beta OS=Homo sapiens OX=9606 GN=PMPCB PE=1 SV=2	1	26	25	25	20	21	20	21	20	20	22	17	21	17	20	15	20	20	19	19	21	20	22	21	20	20	19	18	19	20	19	20	19	19	21	16	21	16	19	15	19	19
O75446	O75446	6	6	6	Histone deacetylase complex subunit SAP30	SAP30	sp|O75446|SAP30_HUMAN Histone deacetylase complex subunit SAP30 OS=Homo sapiens OX=9606 GN=SAP30 PE=1 SV=1	1	6	6	6	4	4	5	4	5	4	4	4	5	4	5	3	5	4	5	4	4	4	5	5	5	4	4	4	4	4	5	4	5	4	4	4	5	4	5	3	5	4
O75448-2;O75448	O75448-2;O75448	24;24	24;24	24;24	Mediator of RNA polymerase II transcription subunit 24	MED24	sp|O75448-2|MED24_HUMAN Isoform 2 of Mediator of RNA polymerase II transcription subunit 24 OS=Homo sapiens OX=9606 GN=MED24;sp|O75448|MED24_HUMAN Mediator of RNA polymerase II transcription subunit 24 OS=Homo sapiens OX=9606 GN=MED24 PE=1 SV=1	2	24	24	24	13	7	9	7	9	7	9	7	15	9	13	7	10	7	12	11	9	8	11	9	14	8	12	9	13	7	9	7	9	7	9	7	15	9	13	7	10	7
O75449;O75449-2	O75449;O75449-2	13;7	9;5	9;5	Katanin p60 ATPase-containing subunit A1	KATNA1	sp|O75449|KTNA1_HUMAN Katanin p60 ATPase-containing subunit A1 OS=Homo sapiens OX=9606 GN=KATNA1 PE=1 SV=1;sp|O75449-2|KTNA1_HUMAN Isoform 2 of Katanin p60 ATPase-containing subunit A1 OS=Homo sapiens OX=9606 GN=KATNA1	2	13	9	9	7	5	3	5	6	2	5	4	6	6	4	4	5	3	5	5	4	3	6	3	5	7	7	3	4	4	2	2	4	1	3	3	4	5	2	3	3	2
O75460	O75460	6	6	6	Serine/threonine-protein kinase/endoribonuclease IRE1;Serine/threonine-protein kinase;Endoribonuclease	ERN1	sp|O75460|ERN1_HUMAN Serine/threonine-protein kinase/endoribonuclease IRE1 OS=Homo sapiens OX=9606 GN=ERN1 PE=1 SV=2	1	6	6	6	3	0	2	1	3	0	0	0	0	0	0	0	1	0	0	1	1	0	0	0	2	2	1	0	3	0	2	1	3	0	0	0	0	0	0	0	1	0
O75461;O75461-3;O75461-2	O75461;O75461-3;O75461-2	2;2;1	2;2;1	2;2;1	Transcription factor E2F6	E2F6	sp|O75461|E2F6_HUMAN Transcription factor E2F6 OS=Homo sapiens OX=9606 GN=E2F6 PE=1 SV=1;sp|O75461-3|E2F6_HUMAN Isoform 3 of Transcription factor E2F6 OS=Homo sapiens OX=9606 GN=E2F6;sp|O75461-2|E2F6_HUMAN Isoform 2 of Transcription factor E2F6 OS=Homo sap	3	2	2	2	0	1	0	0	0	0	1	0	1	1	0	0	1	0	0	1	1	0	0	1	0	0	0	0	0	1	0	0	0	0	1	0	1	1	0	0	1	0
O75467;Q6AW86-2	O75467;Q6AW86-2	2;1	2;1	1;0	Zinc finger protein 324A;Zinc finger protein 324B	ZNF324;ZNF324B	sp|O75467|Z324A_HUMAN Zinc finger protein 324A OS=Homo sapiens OX=9606 GN=ZNF324 PE=2 SV=1;sp|Q6AW86-2|Z324B_HUMAN Isoform 2 of Zinc finger protein 324B OS=Homo sapiens OX=9606 GN=ZNF324B	2	2	2	1	0	1	0	1	1	1	2	1	1	1	2	0	0	0	0	1	0	1	0	1	0	0	1	0	0	1	0	1	1	1	2	1	1	1	2	0	0	0
O75473;O75473-2;O75473-3	O75473;O75473-2;O75473-3	4;4;3	4;4;3	4;4;3	Leucine-rich repeat-containing G-protein coupled receptor 5	LGR5	sp|O75473|LGR5_HUMAN Leucine-rich repeat-containing G-protein coupled receptor 5 OS=Homo sapiens OX=9606 GN=LGR5 PE=1 SV=1;sp|O75473-2|LGR5_HUMAN Isoform 2 of Leucine-rich repeat-containing G-protein coupled receptor 5 OS=Homo sapiens OX=9606 GN=LGR5;sp|O7	3	4	4	4	0	0	1	0	1	0	0	0	0	0	1	0	1	1	1	0	1	0	0	1	1	1	1	2	0	0	1	0	1	0	0	0	0	0	1	0	1	1
O75475	O75475	34	34	13	PC4 and SFRS1-interacting protein	PSIP1	sp|O75475|PSIP1_HUMAN PC4 and SFRS1-interacting protein OS=Homo sapiens OX=9606 GN=PSIP1 PE=1 SV=1	1	34	34	13	25	24	24	24	21	21	25	25	28	23	25	23	26	24	26	21	28	25	24	24	27	24	24	22	25	24	24	24	21	21	25	25	28	23	25	23	26	24
O75475-2	O75475-2	22	1	1	PC4 and SFRS1-interacting protein	PSIP1	sp|O75475-2|PSIP1_HUMAN Isoform 2 of PC4 and SFRS1-interacting protein OS=Homo sapiens OX=9606 GN=PSIP1	1	22	1	1	17	16	17	17	14	14	16	17	19	16	17	16	17	16	17	14	17	16	15	15	16	16	16	14	0	0	0	0	0	0	0	0	0	0	0	0	0	0
O75475-3	O75475-3	22	1	1	PC4 and SFRS1-interacting protein	PSIP1	sp|O75475-3|PSIP1_HUMAN Isoform 3 of PC4 and SFRS1-interacting protein OS=Homo sapiens OX=9606 GN=PSIP1	1	22	1	1	18	16	17	18	15	14	16	17	19	16	18	16	17	16	17	15	18	16	15	15	16	16	17	14	1	0	0	1	1	0	0	0	0	0	1	0	0	0
O75477	O75477	15	13	13	Erlin-1	ERLIN1	sp|O75477|ERLN1_HUMAN Erlin-1 OS=Homo sapiens OX=9606 GN=ERLIN1 PE=1 SV=2	1	15	13	13	12	9	8	11	10	10	7	9	10	9	9	7	9	10	9	10	8	10	9	9	10	10	10	9	10	7	6	9	8	8	5	7	8	7	7	5	7	8
O75478;O75478-2	O75478	3;1	3;1	3;1	Transcriptional adapter 2-alpha	TADA2A	sp|O75478|TAD2A_HUMAN Transcriptional adapter 2-alpha OS=Homo sapiens OX=9606 GN=TADA2A PE=1 SV=3	2	3	3	3	1	2	2	1	1	1	2	2	1	1	0	1	1	1	1	0	1	2	2	1	0	1	1	1	1	2	2	1	1	1	2	2	1	1	0	1	1	1
O75486;O75486-4	O75486;O75486-4	3;3	3;3	3;3	Transcription initiation protein SPT3 homolog	SUPT3H	sp|O75486|SUPT3_HUMAN Transcription initiation protein SPT3 homolog OS=Homo sapiens OX=9606 GN=SUPT3H PE=1 SV=3;sp|O75486-4|SUPT3_HUMAN Isoform 2 of Transcription initiation protein SPT3 homolog OS=Homo sapiens OX=9606 GN=SUPT3H	2	3	3	3	1	3	0	1	0	2	1	2	0	1	1	1	2	1	1	2	1	2	0	1	0	1	1	1	1	3	0	1	0	2	1	2	0	1	1	1	2	1
O75489;O75489-2	O75489	21;5	21;5	21;5	NADH dehydrogenase [ubiquinone] iron-sulfur protein 3, mitochondrial	NDUFS3	sp|O75489|NDUS3_HUMAN NADH dehydrogenase [ubiquinone] iron-sulfur protein 3, mitochondrial OS=Homo sapiens OX=9606 GN=NDUFS3 PE=1 SV=1	2	21	21	21	14	16	13	15	13	15	14	15	14	15	15	15	12	14	16	15	15	16	14	17	10	14	14	14	14	16	13	15	13	15	14	15	14	15	15	15	12	14
O75494-5;O75494-4;O75494-6;O75494-3;O75494-2;O75494	O75494-5;O75494-4;O75494-6;O75494-3;O75494-2;O75494	13;13;13;13;13;13	13;13;13;13;13;13	10;10;10;10;10;10	Serine/arginine-rich splicing factor 10	SRSF10	sp|O75494-5|SRS10_HUMAN Isoform 5 of Serine/arginine-rich splicing factor 10 OS=Homo sapiens OX=9606 GN=SRSF10;sp|O75494-4|SRS10_HUMAN Isoform 4 of Serine/arginine-rich splicing factor 10 OS=Homo sapiens OX=9606 GN=SRSF10;sp|O75494-6|SRS10_HUMAN Isoform 6	6	13	13	10	10	8	7	8	7	8	9	9	9	9	8	9	8	8	9	7	10	6	10	6	10	7	9	7	10	8	7	8	7	8	9	9	9	9	8	9	8	8
O75496	O75496	4	4	4	Geminin	GMNN	sp|O75496|GEMI_HUMAN Geminin OS=Homo sapiens OX=9606 GN=GMNN PE=1 SV=1	1	4	4	4	2	1	2	1	2	2	0	1	1	1	0	1	0	0	1	1	2	0	0	1	0	1	1	0	2	1	2	1	2	2	0	1	1	1	0	1	0	0
O75503	O75503	10	10	10	Ceroid-lipofuscinosis neuronal protein 5	CLN5	sp|O75503|CLN5_HUMAN Ceroid-lipofuscinosis neuronal protein 5 OS=Homo sapiens OX=9606 GN=CLN5 PE=1 SV=2	1	10	10	10	4	6	6	5	4	5	6	7	7	8	3	7	6	6	4	5	3	5	5	5	5	7	3	7	4	6	6	5	4	5	6	7	7	8	3	7	6	6
O75506	O75506	7	7	7	Heat shock factor-binding protein 1	HSBP1	sp|O75506|HSBP1_HUMAN Heat shock factor-binding protein 1 OS=Homo sapiens OX=9606 GN=HSBP1 PE=1 SV=1	1	7	7	7	4	3	4	4	4	3	4	5	3	3	5	4	3	4	3	3	5	3	4	4	4	4	3	3	4	3	4	4	4	3	4	5	3	3	5	4	3	4
O75521-2;O75521	O75521-2;O75521	18;18	18;18	18;18	Enoyl-CoA delta isomerase 2, mitochondrial	ECI2	sp|O75521-2|ECI2_HUMAN Isoform 2 of Enoyl-CoA delta isomerase 2 OS=Homo sapiens OX=9606 GN=ECI2;sp|O75521|ECI2_HUMAN Enoyl-CoA delta isomerase 2 OS=Homo sapiens OX=9606 GN=ECI2 PE=1 SV=4	2	18	18	18	16	15	16	15	14	14	14	17	16	15	13	14	16	15	14	15	13	15	14	15	13	15	15	15	16	15	16	15	14	14	14	17	16	15	13	14	16	15
O75525-2;O75525	O75525-2;O75525	10;10	8;8	8;8	KH domain-containing, RNA-binding, signal transduction-associated protein 3	KHDRBS3	sp|O75525-2|KHDR3_HUMAN Isoform 2 of KH domain-containing, RNA-binding, signal transduction-associated protein 3 OS=Homo sapiens OX=9606 GN=KHDRBS3;sp|O75525|KHDR3_HUMAN KH domain-containing, RNA-binding, signal transduction-associated protein 3 OS=Homo sa	2	10	8	8	7	7	9	8	8	7	7	8	8	6	8	8	8	8	9	8	8	8	8	7	8	7	6	7	6	5	8	7	7	6	6	6	7	5	7	6	7	6
O75526	O75526	6	1	1	RNA-binding motif protein, X-linked-like-2	RBMXL2	sp|O75526|RMXL2_HUMAN RNA-binding motif protein, X-linked-like-2 OS=Homo sapiens OX=9606 GN=RBMXL2 PE=1 SV=3	1	6	1	1	4	3	4	5	5	5	4	4	6	4	5	6	5	5	4	3	5	4	5	4	6	5	5	5	0	0	0	0	0	0	0	0	1	0	0	1	0	0
O75528;O75528-2	O75528;O75528-2	18;17	18;17	18;17	Transcriptional adapter 3	TADA3	sp|O75528|TADA3_HUMAN Transcriptional adapter 3 OS=Homo sapiens OX=9606 GN=TADA3 PE=1 SV=1;sp|O75528-2|TADA3_HUMAN Isoform 2 of Transcriptional adapter 3 OS=Homo sapiens OX=9606 GN=TADA3	2	18	18	18	6	8	9	9	9	9	10	8	11	7	12	10	9	5	10	9	8	5	9	10	8	10	9	11	6	8	9	9	9	9	10	8	11	7	12	10	9	5
O75529;O75529-2	O75529	17;8	17;8	17;8	TAF5-like RNA polymerase II p300/CBP-associated factor-associated factor 65 kDa subunit 5L	TAF5L	sp|O75529|TAF5L_HUMAN TAF5-like RNA polymerase II p300/CBP-associated factor-associated factor 65 kDa subunit 5L OS=Homo sapiens OX=9606 GN=TAF5L PE=1 SV=1	2	17	17	17	10	9	10	8	4	9	9	9	8	8	12	7	8	8	10	10	5	5	6	7	8	10	9	7	10	9	10	8	4	9	9	9	8	8	12	7	8	8
O75530-3;O75530;O75530-2	O75530-3;O75530;O75530-2	16;16;15	16;16;15	16;16;15	Polycomb protein EED	EED	sp|O75530-3|EED_HUMAN Isoform 3 of Polycomb protein EED OS=Homo sapiens OX=9606 GN=EED;sp|O75530|EED_HUMAN Polycomb protein EED OS=Homo sapiens OX=9606 GN=EED PE=1 SV=2;sp|O75530-2|EED_HUMAN Isoform 2 of Polycomb protein EED OS=Homo sapiens OX=9606 GN=EED	3	16	16	16	10	9	8	9	9	11	12	11	9	9	9	9	12	10	10	5	10	8	11	9	10	8	6	11	10	9	8	9	9	11	12	11	9	9	9	9	12	10
O75531	O75531	16	16	16	Barrier-to-autointegration factor;Barrier-to-autointegration factor, N-terminally processed	BANF1	sp|O75531|BAF_HUMAN Barrier-to-autointegration factor OS=Homo sapiens OX=9606 GN=BANF1 PE=1 SV=1	1	16	16	16	13	12	14	13	12	15	10	11	13	12	13	13	13	12	14	14	14	11	10	11	12	11	12	11	13	12	14	13	12	15	10	11	13	12	13	13	13	12
O75533;O75533-2	O75533	84;10	84;10	84;10	Splicing factor 3B subunit 1	SF3B1	sp|O75533|SF3B1_HUMAN Splicing factor 3B subunit 1 OS=Homo sapiens OX=9606 GN=SF3B1 PE=1 SV=3	2	84	84	84	65	56	58	57	58	59	57	58	61	57	60	57	56	56	60	56	57	54	60	56	60	57	55	52	65	56	58	57	58	59	57	58	61	57	60	57	56	56
O75534;O75534-4	O75534;O75534-4	56;54	56;54	3;3	Cold shock domain-containing protein E1	CSDE1	sp|O75534|CSDE1_HUMAN Cold shock domain-containing protein E1 OS=Homo sapiens OX=9606 GN=CSDE1 PE=1 SV=2;sp|O75534-4|CSDE1_HUMAN Isoform 4 of Cold shock domain-containing protein E1 OS=Homo sapiens OX=9606 GN=CSDE1	2	56	56	3	38	43	41	39	41	42	38	37	42	41	37	39	39	38	41	38	37	42	40	40	42	42	38	38	38	43	41	39	41	42	38	37	42	41	37	39	39	38
O75534-2;O75534-3	O75534-2;O75534-3	54;52	1;1	1;1	Cold shock domain-containing protein E1	CSDE1	sp|O75534-2|CSDE1_HUMAN Isoform 2 of Cold shock domain-containing protein E1 OS=Homo sapiens OX=9606 GN=CSDE1;sp|O75534-3|CSDE1_HUMAN Isoform 3 of Cold shock domain-containing protein E1 OS=Homo sapiens OX=9606 GN=CSDE1	2	54	1	1	36	42	39	39	39	42	36	36	40	40	36	38	38	38	40	38	35	42	38	38	40	40	35	38	0	1	1	1	1	1	0	1	1	1	1	0	0	1
O75554;O75554-2	O75554;O75554-2	7;6	7;6	7;6	WW domain-binding protein 4	WBP4	sp|O75554|WBP4_HUMAN WW domain-binding protein 4 OS=Homo sapiens OX=9606 GN=WBP4 PE=1 SV=1;sp|O75554-2|WBP4_HUMAN Isoform 2 of WW domain-binding protein 4 OS=Homo sapiens OX=9606 GN=WBP4	2	7	7	7	4	2	2	1	1	1	3	3	2	1	3	2	2	1	2	1	1	2	2	1	3	1	1	0	4	2	2	1	1	1	3	3	2	1	3	2	2	1
O75564;O75564-2	O75564;O75564-2	5;5	5;5	5;5	Jerky protein homolog	JRK	sp|O75564|JERKY_HUMAN Jerky protein homolog OS=Homo sapiens OX=9606 GN=JRK PE=1 SV=3;sp|O75564-2|JERKY_HUMAN Isoform 2 of Jerky protein homolog OS=Homo sapiens OX=9606 GN=JRK	2	5	5	5	2	0	2	0	0	2	1	1	2	2	3	2	2	1	0	2	2	1	2	2	0	1	1	2	2	0	2	0	0	2	1	1	2	2	3	2	2	1
O75569;O75569-3	O75569;O75569-3	20;17	20;17	3;0	Interferon-inducible double-stranded RNA-dependent protein kinase activator A	PRKRA	sp|O75569|PRKRA_HUMAN Interferon-inducible double-stranded RNA-dependent protein kinase activator A OS=Homo sapiens OX=9606 GN=PRKRA PE=1 SV=1;sp|O75569-3|PRKRA_HUMAN Isoform 3 of Interferon-inducible double-stranded RNA-dependent protein kinase activator	2	20	20	3	12	12	10	12	10	14	12	10	10	10	11	13	10	13	13	12	12	11	11	13	13	11	10	12	12	12	10	12	10	14	12	10	10	10	11	13	10	13
O75569-2	O75569-2	18	1	1	Interferon-inducible double-stranded RNA-dependent protein kinase activator A	PRKRA	sp|O75569-2|PRKRA_HUMAN Isoform 2 of Interferon-inducible double-stranded RNA-dependent protein kinase activator A OS=Homo sapiens OX=9606 GN=PRKRA	1	18	1	1	11	11	10	12	10	13	11	9	10	9	11	11	9	12	12	11	11	11	12	11	12	10	9	11	0	0	0	0	0	0	0	0	0	0	1	0	0	0
O75570;O75570-2	O75570;O75570-2	3;2	3;2	3;2	Peptide chain release factor 1, mitochondrial	MTRF1	sp|O75570|RF1M_HUMAN Peptide chain release factor 1, mitochondrial OS=Homo sapiens OX=9606 GN=MTRF1 PE=1 SV=2;sp|O75570-2|RF1M_HUMAN Isoform 2 of Peptide chain release factor 1, mitochondrial OS=Homo sapiens OX=9606 GN=MTRF1	2	3	3	3	1	1	0	0	1	0	0	0	1	1	1	0	0	0	0	0	0	0	1	1	0	1	1	0	1	1	0	0	1	0	0	0	1	1	1	0	0	0
O75575;O75575-2;O75575-3	O75575;O75575-2;O75575-3	4;2;2	4;2;2	4;2;2	DNA-directed RNA polymerase III subunit RPC9	CRCP	sp|O75575|RPC9_HUMAN DNA-directed RNA polymerase III subunit RPC9 OS=Homo sapiens OX=9606 GN=CRCP PE=1 SV=1;sp|O75575-2|RPC9_HUMAN Isoform 2 of DNA-directed RNA polymerase III subunit RPC9 OS=Homo sapiens OX=9606 GN=CRCP;sp|O75575-3|RPC9_HUMAN Isoform 3 of	3	4	4	4	3	2	4	2	3	3	2	2	3	1	3	3	3	3	3	1	3	2	4	3	3	4	3	2	3	2	4	2	3	3	2	2	3	1	3	3	3	3
O75581	O75581	4	4	2	Low-density lipoprotein receptor-related protein 6	LRP6	sp|O75581|LRP6_HUMAN Low-density lipoprotein receptor-related protein 6 OS=Homo sapiens OX=9606 GN=LRP6 PE=1 SV=2	1	4	4	2	1	0	1	1	1	0	0	0	0	1	0	1	1	0	1	0	1	2	1	0	1	1	1	0	1	0	1	1	1	0	0	0	0	1	0	1	1	0
O75582;O75582-2;O75582-3	O75582;O75582-2;O75582-3	13;10;10	13;10;10	11;9;9	Ribosomal protein S6 kinase alpha-5	RPS6KA5	sp|O75582|KS6A5_HUMAN Ribosomal protein S6 kinase alpha-5 OS=Homo sapiens OX=9606 GN=RPS6KA5 PE=1 SV=1;sp|O75582-2|KS6A5_HUMAN Isoform 2 of Ribosomal protein S6 kinase alpha-5 OS=Homo sapiens OX=9606 GN=RPS6KA5;sp|O75582-3|KS6A5_HUMAN Isoform 3 of Ribosoma	3	13	13	11	5	2	6	6	4	5	7	4	3	4	5	3	5	4	5	8	4	5	6	6	4	6	3	4	5	2	6	6	4	5	7	4	3	4	5	3	5	4
O75586;O75586-2;O75586-3	O75586;O75586-2	9;8;4	9;8;4	9;8;4	Mediator of RNA polymerase II transcription subunit 6	MED6	sp|O75586|MED6_HUMAN Mediator of RNA polymerase II transcription subunit 6 OS=Homo sapiens OX=9606 GN=MED6 PE=1 SV=2;sp|O75586-2|MED6_HUMAN Isoform 2 of Mediator of RNA polymerase II transcription subunit 6 OS=Homo sapiens OX=9606 GN=MED6	3	9	9	9	5	3	2	3	4	3	6	5	4	3	7	1	4	3	3	4	4	4	4	3	4	2	3	2	5	3	2	3	4	3	6	5	4	3	7	1	4	3
O75592;O75592-2	O75592;O75592-2	109;108	109;108	109;108	E3 ubiquitin-protein ligase MYCBP2	MYCBP2	sp|O75592|MYCB2_HUMAN E3 ubiquitin-protein ligase MYCBP2 OS=Homo sapiens OX=9606 GN=MYCBP2 PE=1 SV=4;sp|O75592-2|MYCB2_HUMAN Isoform 2 of E3 ubiquitin-protein ligase MYCBP2 OS=Homo sapiens OX=9606 GN=MYCBP2	2	109	109	109	43	42	45	34	34	28	38	33	39	25	33	26	44	29	53	29	34	23	45	29	41	41	36	29	43	42	45	34	34	28	38	33	39	25	33	26	44	29
O75600;O75600-2	O75600;O75600-2	3;3	3;3	3;3	2-amino-3-ketobutyrate coenzyme A ligase, mitochondrial	GCAT	sp|O75600|KBL_HUMAN 2-amino-3-ketobutyrate coenzyme A ligase, mitochondrial OS=Homo sapiens OX=9606 GN=GCAT PE=1 SV=1;sp|O75600-2|KBL_HUMAN Isoform 2 of 2-amino-3-ketobutyrate coenzyme A ligase, mitochondrial OS=Homo sapiens OX=9606 GN=GCAT	2	3	3	3	1	1	2	1	0	1	0	2	1	1	3	1	1	1	1	2	2	1	2	2	3	2	2	1	1	1	2	1	0	1	0	2	1	1	3	1	1	1
O75607	O75607	6	6	6	Nucleoplasmin-3	NPM3	sp|O75607|NPM3_HUMAN Nucleoplasmin-3 OS=Homo sapiens OX=9606 GN=NPM3 PE=1 SV=3	1	6	6	6	5	3	5	5	3	4	6	5	5	3	4	5	5	4	4	3	3	4	4	4	2	4	4	4	5	3	5	5	3	4	6	5	5	3	4	5	5	4
O75608-2;O75608	O75608-2;O75608	9;9	9;9	9;9	Acyl-protein thioesterase 1	LYPLA1	sp|O75608-2|LYPA1_HUMAN Isoform 2 of Acyl-protein thioesterase 1 OS=Homo sapiens OX=9606 GN=LYPLA1;sp|O75608|LYPA1_HUMAN Acyl-protein thioesterase 1 OS=Homo sapiens OX=9606 GN=LYPLA1 PE=1 SV=1	2	9	9	9	5	6	7	6	5	6	5	6	7	5	6	6	7	5	6	3	4	4	6	4	6	4	4	6	5	6	7	6	5	6	5	6	7	5	6	6	7	5
O75616;O75616-2	O75616	9;4	9;4	9;4	GTPase Era, mitochondrial	ERAL1	sp|O75616|ERAL1_HUMAN GTPase Era, mitochondrial OS=Homo sapiens OX=9606 GN=ERAL1 PE=1 SV=2	2	9	9	9	7	5	8	7	8	7	8	4	7	8	7	6	6	4	9	6	6	4	8	4	8	7	8	8	7	5	8	7	8	7	8	4	7	8	7	6	6	4
O75643;O75643-2	O75643	144;43	144;43	144;43	U5 small nuclear ribonucleoprotein 200 kDa helicase	SNRNP200	sp|O75643|U520_HUMAN U5 small nuclear ribonucleoprotein 200 kDa helicase OS=Homo sapiens OX=9606 GN=SNRNP200 PE=1 SV=2	2	144	144	144	108	98	103	109	101	105	99	102	106	104	106	106	104	109	103	102	103	98	105	106	110	105	105	109	108	98	103	109	101	105	99	102	106	104	106	106	104	109
35414;35415;35416;35417;35418;35419;35420;35421;35422;35423;35424;35425;35426;35427;35428;35429;35430;35431;35432;35433;35434;35435;35436;35437;35438;35439;35440;35441;35442;35443;35444;35445;35446;35447;35448;35449;35450;35451;35452;35453;35454;35455;35456;35457;35458;35459;35460;35461;35462;35463;35464;35465;35466;35467;35468;35469;35470;35471;35472;35473;35474;35475;35476;35477;35478;35479;354…
35475;80896;181276;206880;220585;322079;565375;569610;569616;572722;634453;691372;700805;742369;749265;872902;988224;1004523;1005659;1008168;1010368;1010406;1010413;1068034;1068054;1090042;1090082;1270762;1295710;1295773;1300977;1305970;1376296;1450431;1464200;1464450;1464498;1472144;1480787;1546813;1594763;1606101;1698967;1703178;1733710;1733724;1806794;1816685;1836049;1841793;1841859;1841868;18…	1638;1639;1640;1641;1642;1643;1644;1645;1646;1647;1648;1649;1650;1651;1652;1653;1654;1655;1656;1657;1658;1659;1660;1661;1662	251;326;327;350;387;394;423;515;517;527;544;551;641;789;852;900;963;1367;1627;1705;1732;1764;1902;2109;2114	-1;-1
O75648;O75648-2;O75648-5;O75648-4;O75648-3	O75648;O75648-2	12;10;5;4;2	12;10;5;4;2	12;10;5;4;2	Mitochondrial tRNA-specific 2-thiouridylase 1	TRMU	sp|O75648|MTU1_HUMAN Mitochondrial tRNA-specific 2-thiouridylase 1 OS=Homo sapiens OX=9606 GN=TRMU PE=1 SV=2;sp|O75648-2|MTU1_HUMAN Isoform 2 of Mitochondrial tRNA-specific 2-thiouridylase 1 OS=Homo sapiens OX=9606 GN=TRMU	5	12	12	12	4	3	3	2	4	4	5	3	3	3	3	3	2	2	4	4	3	2	4	4	4	5	4	2	4	3	3	2	4	4	5	3	3	3	3	3	2	2
O75663;O75663-2	O75663;O75663-2	16;12	16;12	16;12	TIP41-like protein	TIPRL	sp|O75663|TIPRL_HUMAN TIP41-like protein OS=Homo sapiens OX=9606 GN=TIPRL PE=1 SV=2;sp|O75663-2|TIPRL_HUMAN Isoform 2 of TIP41-like protein OS=Homo sapiens OX=9606 GN=TIPRL	2	16	16	16	13	14	13	14	13	14	13	14	13	13	13	15	14	13	14	14	13	14	14	14	12	14	14	14	13	14	13	14	13	14	13	14	13	13	13	15	14	13
O75665;O75665-3;O75665-2	O75665;O75665-3	8;8;1	8;8;1	8;8;1	Oral-facial-digital syndrome 1 protein	OFD1	sp|O75665|OFD1_HUMAN Centriole and centriolar satellite protein OFD1 OS=Homo sapiens OX=9606 GN=OFD1 PE=1 SV=1;sp|O75665-3|OFD1_HUMAN Isoform 3 of Centriole and centriolar satellite protein OFD1 OS=Homo sapiens OX=9606 GN=OFD1	3	8	8	8	0	0	1	0	0	1	0	2	2	0	0	1	3	1	0	1	2	1	0	0	0	2	1	0	0	0	1	0	0	1	0	2	2	0	0	1	3	1
O75674-2;O75674;O75674-3	O75674-2;O75674;O75674-3	9;9;8	9;9;8	9;9;8	TOM1-like protein 1	TOM1L1	sp|O75674-2|TM1L1_HUMAN Isoform 2 of TOM1-like protein 1 OS=Homo sapiens OX=9606 GN=TOM1L1;sp|O75674|TM1L1_HUMAN TOM1-like protein 1 OS=Homo sapiens OX=9606 GN=TOM1L1 PE=1 SV=2;sp|O75674-3|TM1L1_HUMAN Isoform 3 of TOM1-like protein 1 OS=Homo sapiens OX=960	3	9	9	9	7	5	6	7	4	4	7	5	7	5	7	8	7	3	6	6	5	7	6	6	6	6	7	4	7	5	6	7	4	4	7	5	7	5	7	8	7	3
O75683	O75683	14	14	14	Surfeit locus protein 6	SURF6	sp|O75683|SURF6_HUMAN Surfeit locus protein 6 OS=Homo sapiens OX=9606 GN=SURF6 PE=1 SV=3	1	14	14	14	7	5	6	6	6	6	8	6	6	5	6	6	9	4	7	6	6	7	9	7	8	7	8	7	7	5	6	6	6	6	8	6	6	5	6	6	9	4
O75688;O75688-4;O75688-5;O75688-3	O75688;O75688-4;O75688-5	22;19;14;8	19;16;11;8	3;0;0;3	Protein phosphatase 1B	PPM1B	sp|O75688|PPM1B_HUMAN Protein phosphatase 1B OS=Homo sapiens OX=9606 GN=PPM1B PE=1 SV=1;sp|O75688-4|PPM1B_HUMAN Isoform 4 of Protein phosphatase 1B OS=Homo sapiens OX=9606 GN=PPM1B;sp|O75688-5|PPM1B_HUMAN Isoform 5 of Protein phosphatase 1B OS=Homo sapiens	4	22	19	3	16	14	16	14	18	15	15	17	17	17	15	17	18	14	17	15	17	16	16	14	15	16	17	13	13	11	13	11	15	12	12	14	14	14	12	14	15	11
O75688-2	O75688-2	21	2	2	Protein phosphatase 1B	PPM1B	sp|O75688-2|PPM1B_HUMAN Isoform Beta-2 of Protein phosphatase 1B OS=Homo sapiens OX=9606 GN=PPM1B	1	21	2	2	15	13	16	15	17	15	15	16	17	18	17	16	18	14	17	14	18	16	16	14	16	16	15	13	1	1	1	1	1	1	1	1	1	2	2	1	2	1
O75691	O75691	87	87	87	Small subunit processome component 20 homolog	UTP20	sp|O75691|UTP20_HUMAN Small subunit processome component 20 homolog OS=Homo sapiens OX=9606 GN=UTP20 PE=1 SV=3	1	87	87	87	44	50	37	43	37	47	43	52	43	47	45	42	47	44	46	45	38	31	45	42	46	48	41	41	44	50	37	43	37	47	43	52	43	47	45	42	47	44
O75694;O75694-2	O75694;O75694-2	59;58	59;58	59;58	Nuclear pore complex protein Nup155	NUP155	sp|O75694|NU155_HUMAN Nuclear pore complex protein Nup155 OS=Homo sapiens OX=9606 GN=NUP155 PE=1 SV=1;sp|O75694-2|NU155_HUMAN Isoform 2 of Nuclear pore complex protein Nup155 OS=Homo sapiens OX=9606 GN=NUP155	2	59	59	59	40	40	38	45	40	42	36	39	39	37	41	41	35	40	42	36	39	39	38	40	41	42	40	40	40	40	38	45	40	42	36	39	39	37	41	41	35	40
O75695	O75695	11	11	11	Protein XRP2	RP2	sp|O75695|XRP2_HUMAN Protein XRP2 OS=Homo sapiens OX=9606 GN=RP2 PE=1 SV=4	1	11	11	11	5	5	6	5	5	3	8	6	5	5	6	4	5	4	6	6	2	4	6	5	6	7	4	4	5	5	6	5	5	3	8	6	5	5	6	4	5	4
O75716	O75716	2	2	2	Serine/threonine-protein kinase 16	STK16	sp|O75716|STK16_HUMAN Serine/threonine-protein kinase 16 OS=Homo sapiens OX=9606 GN=STK16 PE=1 SV=4	1	2	2	2	1	0	0	0	0	0	0	0	0	0	0	0	0	0	0	0	0	0	0	0	1	0	0	0	1	0	0	0	0	0	0	0	0	0	0	0	0	0
O75717;O75717-2	O75717;O75717-2	41;35	41;35	41;35	WD repeat and HMG-box DNA-binding protein 1	WDHD1	sp|O75717|WDHD1_HUMAN WD repeat and HMG-box DNA-binding protein 1 OS=Homo sapiens OX=9606 GN=WDHD1 PE=1 SV=1;sp|O75717-2|WDHD1_HUMAN Isoform 2 of WD repeat and HMG-box DNA-binding protein 1 OS=Homo sapiens OX=9606 GN=WDHD1	2	41	41	41	21	20	22	20	20	19	21	19	23	18	24	18	24	20	23	21	22	19	22	16	22	23	19	20	21	20	22	20	20	19	21	19	23	18	24	18	24	20
O75718	O75718	19	19	18	Cartilage-associated protein	CRTAP	sp|O75718|CRTAP_HUMAN Cartilage-associated protein OS=Homo sapiens OX=9606 GN=CRTAP PE=1 SV=1	1	19	19	18	14	13	13	13	13	12	11	13	13	14	13	13	12	12	14	14	11	11	14	13	13	16	11	10	14	13	13	13	13	12	11	13	13	14	13	13	12	12
O75746;O75746-2	O75746;O75746-2	33;28	23;18	23;18	Calcium-binding mitochondrial carrier protein Aralar1	SLC25A12	sp|O75746|S2512_HUMAN Electrogenic aspartate/glutamate antiporter SLC25A12, mitochondrial OS=Homo sapiens OX=9606 GN=SLC25A12 PE=1 SV=2;sp|O75746-2|S2512_HUMAN Isoform 2 of Electrogenic aspartate/glutamate antiporter SLC25A12, mitochondrial OS=Homo sapiens	2	33	23	23	21	23	23	17	21	17	24	20	23	20	21	14	24	21	25	15	21	20	22	20	21	19	22	14	11	14	14	9	12	9	15	12	15	12	12	6	14	13
O75771-3;O75771-4;O75771-5;O75771;O75771-8;O75771-2;O75771-6;O75771-7	O75771-3;O75771-4;O75771-5;O75771;O75771-8;O75771-2;O75771-6;O75771-7	2;2;2;2;2;1;1;1	2;2;2;2;2;1;1;1	2;2;2;2;2;1;1;1	DNA repair protein RAD51 homolog 4	RAD51D	sp|O75771-3|RA51D_HUMAN Isoform 3 of DNA repair protein RAD51 homolog 4 OS=Homo sapiens OX=9606 GN=RAD51D;sp|O75771-4|RA51D_HUMAN Isoform 4 of DNA repair protein RAD51 homolog 4 OS=Homo sapiens OX=9606 GN=RAD51D;sp|O75771-5|RA51D_HUMAN Isoform 5 of DNA rep	8	2	2	2	1	1	0	1	0	2	2	0	1	1	1	1	1	0	1	0	1	0	0	1	0	2	0	0	1	1	0	1	0	2	2	0	1	1	1	1	1	0
O75781-2;O75781	O75781-2;O75781	20;19	20;19	19;18	Paralemmin-1	PALM	sp|O75781-2|PALM_HUMAN Isoform 2 of Paralemmin-1 OS=Homo sapiens OX=9606 GN=PALM;sp|O75781|PALM_HUMAN Paralemmin-1 OS=Homo sapiens OX=9606 GN=PALM PE=1 SV=2	2	20	20	19	12	11	13	13	14	12	13	14	14	13	15	13	14	13	14	14	13	14	14	12	15	15	15	15	12	11	13	13	14	12	13	14	14	13	15	13	14	13
O75787-2;O75787	O75787-2;O75787	8;8	8;8	8;8	Renin receptor	ATP6AP2	sp|O75787-2|RENR_HUMAN Isoform 2 of Renin receptor OS=Homo sapiens OX=9606 GN=ATP6AP2;sp|O75787|RENR_HUMAN Renin receptor OS=Homo sapiens OX=9606 GN=ATP6AP2 PE=1 SV=2	2	8	8	8	5	3	8	5	6	5	3	2	4	4	5	4	5	3	6	2	4	3	3	1	4	5	3	4	5	3	8	5	6	5	3	2	4	4	5	4	5	3
O75792	O75792	16	16	16	Ribonuclease H2 subunit A	RNASEH2A	sp|O75792|RNH2A_HUMAN Ribonuclease H2 subunit A OS=Homo sapiens OX=9606 GN=RNASEH2A PE=1 SV=2	1	16	16	16	10	9	8	10	10	11	10	9	13	11	10	10	8	12	8	9	9	9	10	11	10	12	10	12	10	9	8	10	10	11	10	9	13	11	10	10	8	12
O75794	O75794	15	15	15	Cell division cycle protein 123 homolog	CDC123	sp|O75794|CD123_HUMAN Cell division cycle protein 123 homolog OS=Homo sapiens OX=9606 GN=CDC123 PE=1 SV=1	1	15	15	15	10	7	8	6	6	8	9	7	8	6	10	6	9	4	9	5	8	6	9	8	9	5	4	9	10	7	8	6	6	8	9	7	8	6	10	6	9	4
O75817	O75817	5	5	5	Ribonuclease P protein subunit p20	POP7	sp|O75817|POP7_HUMAN Ribonuclease P protein subunit p20 OS=Homo sapiens OX=9606 GN=POP7 PE=1 SV=2	1	5	5	5	2	1	1	1	2	1	2	2	2	2	4	1	1	1	2	1	2	1	2	0	1	1	1	0	2	1	1	1	2	1	2	2	2	2	4	1	1	1
O75818-2;O75818	O75818-2;O75818	13;13	13;13	13;13	Ribonuclease P protein subunit p40	RPP40	sp|O75818-2|RPP40_HUMAN Isoform 2 of Ribonuclease P protein subunit p40 OS=Homo sapiens OX=9606 GN=RPP40;sp|O75818|RPP40_HUMAN Ribonuclease P protein subunit p40 OS=Homo sapiens OX=9606 GN=RPP40 PE=1 SV=3	2	13	13	13	6	6	8	5	5	6	7	7	7	5	8	5	7	3	6	7	5	5	10	6	6	6	8	7	6	6	8	5	5	6	7	7	7	5	8	5	7	3
O75820-3;O75820-4;O75820-2;O75820	O75820-3;O75820-4;O75820-2;O75820	5;5;5;5	4;4;4;4	4;4;4;4	Zinc finger protein 189	ZNF189	sp|O75820-3|ZN189_HUMAN Isoform 3 of Zinc finger protein 189 OS=Homo sapiens OX=9606 GN=ZNF189;sp|O75820-4|ZN189_HUMAN Isoform 4 of Zinc finger protein 189 OS=Homo sapiens OX=9606 GN=ZNF189;sp|O75820-2|ZN189_HUMAN Isoform 2 of Zinc finger protein 189 OS=Ho	4	5	4	4	0	2	2	1	0	0	0	1	2	0	0	0	2	1	3	0	0	1	1	2	1	1	0	1	0	2	2	1	0	0	0	1	2	0	0	0	2	1
O75821	O75821	26	26	26	Eukaryotic translation initiation factor 3 subunit G	EIF3G	sp|O75821|EIF3G_HUMAN Eukaryotic translation initiation factor 3 subunit G OS=Homo sapiens OX=9606 GN=EIF3G PE=1 SV=2	1	26	26	26	19	16	19	20	19	17	17	18	19	20	16	19	16	14	16	19	16	17	19	19	21	18	18	17	19	16	19	20	19	17	17	18	19	20	16	19	16	14
O75822;O75822-3;O75822-2	O75822;O75822-3;O75822-2	21;18;15	21;18;15	21;18;15	Eukaryotic translation initiation factor 3 subunit J	EIF3J	sp|O75822|EIF3J_HUMAN Eukaryotic translation initiation factor 3 subunit J OS=Homo sapiens OX=9606 GN=EIF3J PE=1 SV=2;sp|O75822-3|EIF3J_HUMAN Isoform 3 of Eukaryotic translation initiation factor 3 subunit J OS=Homo sapiens OX=9606 GN=EIF3J;sp|O75822-2|EIF	3	21	21	21	12	16	15	12	14	13	15	14	14	13	17	14	13	12	17	15	11	14	15	15	15	14	14	14	12	16	15	12	14	13	15	14	14	13	17	14	13	12
O75828	O75828	12	10	10	Carbonyl reductase [NADPH] 3	CBR3	sp|O75828|CBR3_HUMAN Carbonyl reductase [NADPH] 3 OS=Homo sapiens OX=9606 GN=CBR3 PE=1 SV=3	1	12	10	10	10	7	8	9	8	6	9	7	8	7	9	7	9	7	9	9	9	6	10	9	7	10	8	7	8	5	6	7	6	4	7	5	6	5	7	5	7	5
O75832;O75832-2	O75832;O75832-2	12;6	12;6	12;6	26S proteasome non-ATPase regulatory subunit 10	PSMD10	sp|O75832|PSD10_HUMAN 26S proteasome non-ATPase regulatory subunit 10 OS=Homo sapiens OX=9606 GN=PSMD10 PE=1 SV=1;sp|O75832-2|PSD10_HUMAN Isoform 2 of 26S proteasome non-ATPase regulatory subunit 10 OS=Homo sapiens OX=9606 GN=PSMD10	2	12	12	12	9	10	10	9	10	10	9	10	9	9	9	9	9	8	10	11	7	9	9	10	10	10	10	9	9	10	10	9	10	10	9	10	9	9	9	9	9	8
O75843	O75843	8	8	8	AP-1 complex subunit gamma-like 2	AP1G2	sp|O75843|AP1G2_HUMAN AP-1 complex subunit gamma-like 2 OS=Homo sapiens OX=9606 GN=AP1G2 PE=1 SV=1	1	8	8	8	1	3	3	1	1	1	3	3	2	4	1	1	2	0	3	3	2	2	4	0	2	3	2	2	1	3	3	1	1	1	3	3	2	4	1	1	2	0
O75844	O75844	16	16	16	CAAX prenyl protease 1 homolog	ZMPSTE24	sp|O75844|FACE1_HUMAN CAAX prenyl protease 1 homolog OS=Homo sapiens OX=9606 GN=ZMPSTE24 PE=1 SV=2	1	16	16	16	11	14	14	14	11	13	14	14	14	12	14	14	13	14	13	13	12	15	12	14	11	13	14	13	11	14	14	14	11	13	14	14	14	12	14	14	13	14
O75864;O75864-2	O75864	13;1	13;1	13;1	Protein phosphatase 1 regulatory subunit 37	PPP1R37	sp|O75864|PPR37_HUMAN Protein phosphatase 1 regulatory subunit 37 OS=Homo sapiens OX=9606 GN=PPP1R37 PE=1 SV=4	2	13	13	13	4	5	6	3	5	2	5	3	5	1	2	1	5	1	6	5	3	1	3	1	3	2	2	0	4	5	6	3	5	2	5	3	5	1	2	1	5	1
O75865;O75865-2	O75865;O75865-2	4;4	4;4	4;4	Trafficking protein particle complex subunit 6A	TRAPPC6A	sp|O75865|TPC6A_HUMAN Trafficking protein particle complex subunit 6A OS=Homo sapiens OX=9606 GN=TRAPPC6A PE=1 SV=2;sp|O75865-2|TPC6A_HUMAN Isoform 2 of Trafficking protein particle complex subunit 6A OS=Homo sapiens OX=9606 GN=TRAPPC6A	2	4	4	4	1	2	1	2	2	1	1	2	3	2	2	1	2	1	3	2	2	2	2	2	4	2	1	0	1	2	1	2	2	1	1	2	3	2	2	1	2	1
O75874	O75874	32	32	30	Isocitrate dehydrogenase [NADP] cytoplasmic	IDH1	sp|O75874|IDHC_HUMAN Isocitrate dehydrogenase [NADP] cytoplasmic OS=Homo sapiens OX=9606 GN=IDH1 PE=1 SV=2	1	32	32	30	26	27	24	26	25	26	28	27	27	28	26	27	26	26	27	25	28	27	26	25	26	26	24	24	26	27	24	26	25	26	28	27	27	28	26	27	26	26
O75879	O75879	14	14	14	Glutamyl-tRNA(Gln) amidotransferase subunit B, mitochondrial	GATB	sp|O75879|GATB_HUMAN Glutamyl-tRNA(Gln) amidotransferase subunit B, mitochondrial OS=Homo sapiens OX=9606 GN=GATB PE=1 SV=1	1	14	14	14	8	9	10	10	8	8	7	7	7	6	5	8	7	8	10	7	7	8	9	5	8	10	7	7	8	9	10	10	8	8	7	7	7	6	5	8	7	8
O75880	O75880	4	4	4	Protein SCO1 homolog, mitochondrial	SCO1	sp|O75880|SCO1_HUMAN Protein SCO1 homolog, mitochondrial OS=Homo sapiens OX=9606 GN=SCO1 PE=1 SV=1	1	4	4	4	3	3	3	3	3	3	4	2	3	3	2	2	3	3	4	3	2	2	3	3	3	3	3	3	3	3	3	3	3	3	4	2	3	3	2	2	3	3
O75881	O75881	7	7	7	25-hydroxycholesterol 7-alpha-hydroxylase	CYP7B1	sp|O75881|CP7B1_HUMAN Cytochrome P450 7B1 OS=Homo sapiens OX=9606 GN=CYP7B1 PE=1 SV=2	1	7	7	7	3	3	3	3	3	2	3	3	2	1	3	3	4	3	3	2	2	2	3	3	3	4	3	3	3	3	3	3	3	2	3	3	2	1	3	3	4	3
O75882;O75882-2;O75882-3	O75882;O75882-2;O75882-3	15;13;12	15;13;12	15;13;12	Attractin	ATRN	sp|O75882|ATRN_HUMAN Attractin OS=Homo sapiens OX=9606 GN=ATRN PE=1 SV=2;sp|O75882-2|ATRN_HUMAN Isoform 2 of Attractin OS=Homo sapiens OX=9606 GN=ATRN;sp|O75882-3|ATRN_HUMAN Isoform 3 of Attractin OS=Homo sapiens OX=9606 GN=ATRN	3	15	15	15	7	9	9	7	5	7	5	7	7	5	5	7	7	7	7	8	5	8	10	6	5	6	4	6	7	9	9	7	5	7	5	7	7	5	5	7	7	7
O75884;O75884-2	O75884;O75884-2	9;7	9;7	9;7	Putative hydrolase RBBP9	RBBP9	sp|O75884|RBBP9_HUMAN Serine hydrolase RBBP9 OS=Homo sapiens OX=9606 GN=RBBP9 PE=1 SV=2;sp|O75884-2|RBBP9_HUMAN Isoform 2 of Serine hydrolase RBBP9 OS=Homo sapiens OX=9606 GN=RBBP9	2	9	9	9	6	4	5	5	6	5	4	5	6	6	6	6	5	5	7	5	5	6	5	5	6	6	5	6	6	4	5	5	6	5	4	5	6	6	6	6	5	5
O75886;O75886-2	O75886;O75886-2	15;12	13;11	13;11	Signal transducing adapter molecule 2	STAM2	sp|O75886|STAM2_HUMAN Signal transducing adapter molecule 2 OS=Homo sapiens OX=9606 GN=STAM2 PE=1 SV=1;sp|O75886-2|STAM2_HUMAN Isoform 2 of Signal transducing adapter molecule 2 OS=Homo sapiens OX=9606 GN=STAM2	2	15	13	13	6	8	10	7	9	9	8	11	11	7	11	9	9	8	9	7	7	10	8	8	9	9	7	8	4	6	8	5	7	7	6	9	9	5	9	7	7	6
O75891;O75891-3;O75891-2;O75891-4	O75891;O75891-3;O75891-2;O75891-4	9;9;6;5	5;5;3;4	5;5;3;4	Cytosolic 10-formyltetrahydrofolate dehydrogenase	ALDH1L1	sp|O75891|AL1L1_HUMAN Cytosolic 10-formyltetrahydrofolate dehydrogenase OS=Homo sapiens OX=9606 GN=ALDH1L1 PE=1 SV=2;sp|O75891-3|AL1L1_HUMAN Isoform 3 of Cytosolic 10-formyltetrahydrofolate dehydrogenase OS=Homo sapiens OX=9606 GN=ALDH1L1;sp|O75891-2|AL1L1	4	9	5	5	1	3	2	2	1	2	5	2	2	2	2	2	3	3	2	1	2	3	2	1	0	2	2	3	0	1	1	1	0	1	2	1	1	1	0	1	1	1
O75907	O75907	4	4	4	Diacylglycerol O-acyltransferase 1	DGAT1	sp|O75907|DGAT1_HUMAN Diacylglycerol O-acyltransferase 1 OS=Homo sapiens OX=9606 GN=DGAT1 PE=1 SV=2	1	4	4	4	0	2	2	1	1	1	2	3	2	2	1	2	1	2	2	1	0	2	2	2	2	2	3	2	0	2	2	1	1	1	2	3	2	2	1	2	1	2
O75909;O75909-4;O75909-1;O75909-2	O75909;O75909-4;O75909-1;O75909-2	15;15;12;11	15;15;12;11	15;15;12;11	Cyclin-K	CCNK	sp|O75909|CCNK_HUMAN Cyclin-K OS=Homo sapiens OX=9606 GN=CCNK PE=1 SV=2;sp|O75909-4|CCNK_HUMAN Isoform 4 of Cyclin-K OS=Homo sapiens OX=9606 GN=CCNK;sp|O75909-1|CCNK_HUMAN Isoform 3 of Cyclin-K OS=Homo sapiens OX=9606 GN=CCNK;sp|O75909-2|CCNK_HUMAN Isoform	4	15	15	15	8	8	10	9	10	9	8	8	10	10	9	10	8	8	10	9	7	7	11	10	8	8	10	7	8	8	10	9	10	9	8	8	10	10	9	10	8	8
O75911;O75911-2	O75911	6;2	6;2	6;2	Short-chain dehydrogenase/reductase 3	DHRS3	sp|O75911|DHRS3_HUMAN Short-chain dehydrogenase/reductase 3 OS=Homo sapiens OX=9606 GN=DHRS3 PE=1 SV=2	2	6	6	6	3	2	4	5	3	4	1	3	2	3	3	3	4	4	3	5	5	2	2	4	3	4	3	4	3	2	4	5	3	4	1	3	2	3	3	3	4	4
O75912	O75912	11	8	8	Diacylglycerol kinase iota	DGKI	sp|O75912|DGKI_HUMAN Diacylglycerol kinase iota OS=Homo sapiens OX=9606 GN=DGKI PE=1 SV=1	1	11	8	8	5	4	3	1	3	2	3	2	5	4	4	2	5	3	5	4	3	1	4	2	4	3	3	2	4	3	1	0	1	1	1	1	3	3	3	1	2	2
O75914-2;O75914;O75914-4;O75914-3	O75914-2;O75914;O75914-4;O75914-3	27;27;27;27	14;14;14;14	14;14;14;14	Serine/threonine-protein kinase PAK 3	PAK3	sp|O75914-2|PAK3_HUMAN Isoform 2 of Serine/threonine-protein kinase PAK 3 OS=Homo sapiens OX=9606 GN=PAK3;sp|O75914|PAK3_HUMAN Serine/threonine-protein kinase PAK 3 OS=Homo sapiens OX=9606 GN=PAK3 PE=1 SV=2;sp|O75914-4|PAK3_HUMAN Isoform 4 of Serine/threon	4	27	14	14	16	18	20	18	19	18	18	17	21	18	21	17	19	16	19	18	19	18	18	17	19	19	16	18	7	8	9	8	9	8	9	8	11	8	10	8	8	6
O75915	O75915	6	6	6	PRA1 family protein 3	ARL6IP5	sp|O75915|PRAF3_HUMAN PRA1 family protein 3 OS=Homo sapiens OX=9606 GN=ARL6IP5 PE=1 SV=1	1	6	6	6	5	4	6	5	6	4	5	4	5	5	5	6	4	4	4	5	4	5	5	3	5	5	5	4	5	4	6	5	6	4	5	4	5	5	5	6	4	4
O75925-2;O75925;O75925-3	O75925-2;O75925	9;9;4	8;8;4	8;8;4	E3 SUMO-protein ligase PIAS1	PIAS1	sp|O75925-2|PIAS1_HUMAN Isoform 2 of E3 SUMO-protein ligase PIAS1 OS=Homo sapiens OX=9606 GN=PIAS1;sp|O75925|PIAS1_HUMAN E3 SUMO-protein ligase PIAS1 OS=Homo sapiens OX=9606 GN=PIAS1 PE=1 SV=2	3	9	8	8	3	3	2	2	3	2	2	3	2	2	2	3	2	2	1	2	3	4	2	4	2	3	2	5	2	2	1	1	2	1	1	2	1	1	1	2	1	1
O75928-2;O75928	O75928-2;O75928	12;11	12;11	4;3	E3 SUMO-protein ligase PIAS2	PIAS2	sp|O75928-2|PIAS2_HUMAN Isoform PIAS2-alpha of E3 SUMO-protein ligase PIAS2 OS=Homo sapiens OX=9606 GN=PIAS2;sp|O75928|PIAS2_HUMAN E3 SUMO-protein ligase PIAS2 OS=Homo sapiens OX=9606 GN=PIAS2 PE=1 SV=3	2	12	12	4	2	6	7	5	4	6	5	8	5	7	9	7	6	8	6	8	5	4	4	9	4	9	7	7	2	6	7	5	4	6	5	8	5	7	9	7	6	8
O75934	O75934	14	14	14	Pre-mRNA-splicing factor SPF27	BCAS2	sp|O75934|SPF27_HUMAN Pre-mRNA-splicing factor SPF27 OS=Homo sapiens OX=9606 GN=BCAS2 PE=1 SV=1	1	14	14	14	10	10	11	10	12	10	11	9	10	10	11	11	10	9	11	11	11	10	10	10	12	10	11	10	10	10	11	10	12	10	11	9	10	10	11	11	10	9
O75935;O75935-3;O75935-2	O75935;O75935-3;O75935-2	15;14;10	15;14;10	15;14;10	Dynactin subunit 3	DCTN3	sp|O75935|DCTN3_HUMAN Dynactin subunit 3 OS=Homo sapiens OX=9606 GN=DCTN3 PE=1 SV=1;sp|O75935-3|DCTN3_HUMAN Isoform 3 of Dynactin subunit 3 OS=Homo sapiens OX=9606 GN=DCTN3;sp|O75935-2|DCTN3_HUMAN Isoform 2 of Dynactin subunit 3 OS=Homo sapiens OX=9606 GN=	3	15	15	15	9	13	8	8	7	8	10	11	9	9	10	10	9	12	7	9	9	11	11	13	12	12	12	12	9	13	8	8	7	8	10	11	9	9	10	10	9	12
O75937	O75937	22	22	22	DnaJ homolog subfamily C member 8	DNAJC8	sp|O75937|DNJC8_HUMAN DnaJ homolog subfamily C member 8 OS=Homo sapiens OX=9606 GN=DNAJC8 PE=1 SV=2	1	22	22	22	18	16	17	16	16	17	12	13	16	17	17	14	15	14	16	14	17	17	13	13	18	16	17	14	18	16	17	16	16	17	12	13	16	17	17	14	15	14
O75940	O75940	9	9	9	Survival of motor neuron-related-splicing factor 30	SMNDC1	sp|O75940|SPF30_HUMAN Survival of motor neuron-related-splicing factor 30 OS=Homo sapiens OX=9606 GN=SMNDC1 PE=1 SV=1	1	9	9	9	7	8	8	7	8	5	7	7	7	6	7	8	9	6	7	7	6	8	8	8	7	8	7	8	7	8	8	7	8	5	7	7	7	6	7	8	9	6
O75943-2;O75943;O75943-4;O75943-3	O75943-2;O75943;O75943-4;O75943-3	15;15;13;10	15;15;13;10	15;15;13;10	Cell cycle checkpoint protein RAD17	RAD17	sp|O75943-2|RAD17_HUMAN Isoform 2 of Cell cycle checkpoint protein RAD17 OS=Homo sapiens OX=9606 GN=RAD17;sp|O75943|RAD17_HUMAN Cell cycle checkpoint protein RAD17 OS=Homo sapiens OX=9606 GN=RAD17 PE=1 SV=2;sp|O75943-4|RAD17_HUMAN Isoform 4 of Cell cycle c	4	15	15	15	10	8	8	4	8	8	5	8	7	5	6	5	6	7	7	5	5	6	7	7	8	6	8	4	10	8	8	4	8	8	5	8	7	5	6	5	6	7
O75947;O75947-2	O75947;O75947-2	16;11	16;11	16;11	ATP synthase subunit d, mitochondrial	ATP5H	sp|O75947|ATP5H_HUMAN ATP synthase subunit d, mitochondrial OS=Homo sapiens OX=9606 GN=ATP5PD PE=1 SV=3;sp|O75947-2|ATP5H_HUMAN Isoform 2 of ATP synthase subunit d, mitochondrial OS=Homo sapiens OX=9606 GN=ATP5PD	2	16	16	16	10	12	11	11	10	10	11	12	11	11	13	11	9	9	10	12	14	10	9	11	13	11	11	12	10	12	11	11	10	10	11	12	11	11	13	11	9	9
O75953-5;O75953-4;O75953	O75953-5;O75953-4;O75953	16;16;14	16;16;14	16;16;14	DnaJ homolog subfamily B member 5	DNAJB5	sp|O75953-5|DNJB5_HUMAN Isoform 3 of DnaJ homolog subfamily B member 5 OS=Homo sapiens OX=9606 GN=DNAJB5;sp|O75953-4|DNJB5_HUMAN Isoform 2 of DnaJ homolog subfamily B member 5 OS=Homo sapiens OX=9606 GN=DNAJB5;sp|O75953|DNJB5_HUMAN DnaJ homolog subfamily B	3	16	16	16	7	8	6	7	5	8	4	4	2	4	6	5	5	5	4	5	6	5	4	2	5	5	3	6	7	8	6	7	5	8	4	4	2	4	6	5	5	5
O75954	O75954	2	2	2	Tetraspanin-9	TSPAN9	sp|O75954|TSN9_HUMAN Tetraspanin-9 OS=Homo sapiens OX=9606 GN=TSPAN9 PE=1 SV=1	1	2	2	2	2	1	0	1	1	1	2	1	1	1	1	1	2	1	1	1	1	1	2	1	1	1	1	1	2	1	0	1	1	1	2	1	1	1	1	1	2	1
O75955;O75955-2	O75955;O75955-2	32;28	32;28	32;28	Flotillin-1	FLOT1	sp|O75955|FLOT1_HUMAN Flotillin-1 OS=Homo sapiens OX=9606 GN=FLOT1 PE=1 SV=3;sp|O75955-2|FLOT1_HUMAN Isoform 2 of Flotillin-1 OS=Homo sapiens OX=9606 GN=FLOT1	2	32	32	32	22	24	22	29	26	23	28	28	27	27	28	28	30	27	28	24	28	24	26	26	26	28	26	27	22	24	22	29	26	23	28	28	27	27	28	28	30	27
O75962;O75962-2;O75962-5;O75962-3	O75962;O75962-2;O75962-5	106;103;94;12	106;103;94;12	2;2;2;0	Triple functional domain protein	TRIO	sp|O75962|TRIO_HUMAN Triple functional domain protein OS=Homo sapiens OX=9606 GN=TRIO PE=1 SV=2;sp|O75962-2|TRIO_HUMAN Isoform 2 of Triple functional domain protein OS=Homo sapiens OX=9606 GN=TRIO;sp|O75962-5|TRIO_HUMAN Isoform 5 of Triple functional domai	4	106	106	2	59	62	58	61	49	55	54	69	59	62	51	60	65	54	63	63	57	62	64	60	65	64	61	57	59	62	58	61	49	55	54	69	59	62	51	60	65	54
O75962-4	O75962-4	105	1	0	Triple functional domain protein	TRIO	sp|O75962-4|TRIO_HUMAN Isoform 4 of Triple functional domain protein OS=Homo sapiens OX=9606 GN=TRIO	1	105	1	0	58	61	58	60	49	54	54	68	58	62	51	59	65	54	62	62	56	60	62	59	64	63	61	56	0	0	0	0	0	0	0	0	0	0	0	0	0	0
O75964	O75964	6	6	6	ATP synthase subunit g, mitochondrial	ATP5L	sp|O75964|ATP5L_HUMAN ATP synthase subunit g, mitochondrial OS=Homo sapiens OX=9606 GN=ATP5MG PE=1 SV=3	1	6	6	6	4	4	4	4	4	4	4	5	4	5	4	4	4	4	4	4	5	4	4	4	5	4	4	4	4	4	4	4	4	4	4	5	4	5	4	4	4	4
O75970-5;O75970-3;O75970-2;O75970	O75970-5;O75970-3;O75970-2;O75970	28;28;28;28	28;28;28;28	28;28;28;28	Multiple PDZ domain protein	MPDZ	sp|O75970-5|MPDZ_HUMAN Isoform 4 of Multiple PDZ domain protein OS=Homo sapiens OX=9606 GN=MPDZ;sp|O75970-3|MPDZ_HUMAN Isoform 3 of Multiple PDZ domain protein OS=Homo sapiens OX=9606 GN=MPDZ;sp|O75970-2|MPDZ_HUMAN Isoform 2 of Multiple PDZ domain protein	4	28	28	28	10	11	12	13	13	9	6	12	11	10	15	6	8	9	12	8	12	9	10	11	12	14	13	10	10	11	12	13	13	9	6	12	11	10	15	6	8	9
O75976;O75976-2	O75976;O75976-2	51;42	51;42	51;42	Carboxypeptidase D	CPD	sp|O75976|CBPD_HUMAN Carboxypeptidase D OS=Homo sapiens OX=9606 GN=CPD PE=1 SV=2;sp|O75976-2|CBPD_HUMAN Isoform 2 of Carboxypeptidase D OS=Homo sapiens OX=9606 GN=CPD	2	51	51	51	41	43	42	43	44	43	41	40	41	38	42	40	39	37	38	38	38	46	37	37	45	36	38	42	41	43	42	43	44	43	41	40	41	38	42	40	39	37
O76003	O76003	22	22	22	Glutaredoxin-3	GLRX3	sp|O76003|GLRX3_HUMAN Glutaredoxin-3 OS=Homo sapiens OX=9606 GN=GLRX3 PE=1 SV=2	1	22	22	22	17	16	16	17	15	13	16	16	18	17	18	15	16	14	16	14	16	18	14	13	17	17	16	15	17	16	16	17	15	13	16	16	18	17	18	15	16	14
O76021;O76021-2	O76021	35;16	35;16	35;16	Ribosomal L1 domain-containing protein 1	RSL1D1	sp|O76021|RL1D1_HUMAN Ribosomal L1 domain-containing protein 1 OS=Homo sapiens OX=9606 GN=RSL1D1 PE=1 SV=3	2	35	35	35	27	25	24	24	26	25	23	24	26	23	30	23	24	26	26	27	28	22	26	23	29	23	24	23	27	25	24	24	26	25	23	24	26	23	30	23	24	26
O76024	O76024	24	24	24	Wolframin	WFS1	sp|O76024|WFS1_HUMAN Wolframin OS=Homo sapiens OX=9606 GN=WFS1 PE=1 SV=2	1	24	24	24	14	13	11	12	12	10	12	17	14	11	11	15	12	10	16	12	12	9	19	15	13	13	13	13	14	13	11	12	12	10	12	17	14	11	11	15	12	10
O76031	O76031	29	29	29	ATP-dependent Clp protease ATP-binding subunit clpX-like, mitochondrial	CLPX	sp|O76031|CLPX_HUMAN ATP-dependent Clp protease ATP-binding subunit clpX-like, mitochondrial OS=Homo sapiens OX=9606 GN=CLPX PE=1 SV=2	1	29	29	29	22	21	17	20	18	20	18	21	20	20	21	19	23	17	21	20	20	20	18	16	18	20	16	21	22	21	17	20	18	20	18	21	20	20	21	19	23	17
O76038	O76038	13	13	13	Secretagogin	SCGN	sp|O76038|SEGN_HUMAN Secretagogin OS=Homo sapiens OX=9606 GN=SCGN PE=1 SV=2	1	13	13	13	8	6	7	9	7	7	7	8	8	8	5	5	4	2	7	4	5	6	10	2	8	8	5	6	8	6	7	9	7	7	7	8	8	8	5	5	4	2
O76039;O76039-1	O76039;O76039-1	4;4	3;3	3;3	Cyclin-dependent kinase-like 5	CDKL5	sp|O76039|CDKL5_HUMAN Cyclin-dependent kinase-like 5 OS=Homo sapiens OX=9606 GN=CDKL5 PE=1 SV=2;sp|O76039-1|CDKL5_HUMAN Isoform 2 of Cyclin-dependent kinase-like 5 OS=Homo sapiens OX=9606 GN=CDKL5	2	4	3	3	1	1	1	1	1	0	1	1	1	1	2	0	1	1	1	2	2	1	1	1	1	1	1	1	0	0	0	0	0	0	0	0	0	0	1	0	0	0
O76041-2;O76041	O76041-2	13;4	11;3	11;3	Nebulette	NEBL	sp|O76041-2|NEBL_HUMAN Isoform 2 of Nebulette OS=Homo sapiens OX=9606 GN=NEBL	2	13	11	11	8	9	9	5	5	9	8	9	9	9	8	5	6	7	8	7	6	10	7	9	10	9	6	6	7	7	7	4	4	7	8	7	7	7	6	4	5	6
O76054-5;O76054;O76054-4	O76054-5;O76054;O76054-4	4;4;2	4;4;2	4;4;2	SEC14-like protein 2	SEC14L2	sp|O76054-5|S14L2_HUMAN Isoform 3 of SEC14-like protein 2 OS=Homo sapiens OX=9606 GN=SEC14L2;sp|O76054|S14L2_HUMAN SEC14-like protein 2 OS=Homo sapiens OX=9606 GN=SEC14L2 PE=1 SV=1;sp|O76054-4|S14L2_HUMAN Isoform 2 of SEC14-like protein 2 OS=Homo sapiens O	3	4	4	4	0	0	0	0	0	0	1	1	1	1	2	0	1	0	1	0	0	0	0	1	0	2	1	0	0	0	0	0	0	0	1	1	1	1	2	0	1	0
O76062;O76062-2	O76062;O76062-2	5;3	5;3	5;3	Delta(14)-sterol reductase	TM7SF2	sp|O76062|ERG24_HUMAN Delta(14)-sterol reductase TM7SF2 OS=Homo sapiens OX=9606 GN=TM7SF2 PE=1 SV=3;sp|O76062-2|ERG24_HUMAN Isoform 2 of Delta(14)-sterol reductase TM7SF2 OS=Homo sapiens OX=9606 GN=TM7SF2	2	5	5	5	4	3	5	4	4	3	4	3	4	3	4	4	5	2	4	4	3	5	5	4	4	5	3	4	4	3	5	4	4	3	4	3	4	3	4	4	5	2
O76071	O76071	17	17	17	Probable cytosolic iron-sulfur protein assembly protein CIAO1	CIAO1	sp|O76071|CIAO1_HUMAN Probable cytosolic iron-sulfur protein assembly protein CIAO1 OS=Homo sapiens OX=9606 GN=CIAO1 PE=1 SV=1	1	17	17	17	12	13	13	13	16	14	10	11	12	14	12	11	12	13	13	12	13	10	11	11	13	13	15	12	12	13	13	13	16	14	10	11	12	14	12	11	12	13
O76074-2;O76074	O76074-2;O76074	17;17	17;17	17;17	cGMP-specific 3,5-cyclic phosphodiesterase	PDE5A	sp|O76074-2|PDE5A_HUMAN Isoform PDE5A2 of cGMP-specific 3,5-cyclic phosphodiesterase OS=Homo sapiens OX=9606 GN=PDE5A;sp|O76074|PDE5A_HUMAN cGMP-specific 3,5-cyclic phosphodiesterase OS=Homo sapiens OX=9606 GN=PDE5A PE=1 SV=2	2	17	17	17	6	3	4	5	3	4	4	5	4	4	10	1	4	6	5	6	5	3	7	6	4	6	8	4	6	3	4	5	3	4	4	5	4	4	10	1	4	6
O76075;O76075-2;O76075-4;O76075-3	O76075;O76075-2	7;4;1;1	7;4;1;1	7;4;1;1	DNA fragmentation factor subunit beta	DFFB	sp|O76075|DFFB_HUMAN DNA fragmentation factor subunit beta OS=Homo sapiens OX=9606 GN=DFFB PE=1 SV=1;sp|O76075-2|DFFB_HUMAN Isoform Beta of DNA fragmentation factor subunit beta OS=Homo sapiens OX=9606 GN=DFFB	4	7	7	7	4	1	4	2	2	3	2	3	2	1	3	3	1	0	4	4	3	2	4	2	3	3	3	2	4	1	4	2	2	3	2	3	2	1	3	3	1	0
O76080	O76080	4	3	3	AN1-type zinc finger protein 5	ZFAND5	sp|O76080|ZFAN5_HUMAN AN1-type zinc finger protein 5 OS=Homo sapiens OX=9606 GN=ZFAND5 PE=1 SV=1	1	4	3	3	2	3	3	2	3	1	3	2	2	2	2	2	2	2	2	2	1	2	2	3	3	3	2	3	1	2	2	1	2	0	2	1	1	1	1	1	1	1
O76094;O76094-2	O76094;O76094-2	41;36	41;36	41;36	Signal recognition particle subunit SRP72	SRP72	sp|O76094|SRP72_HUMAN Signal recognition particle subunit SRP72 OS=Homo sapiens OX=9606 GN=SRP72 PE=1 SV=3;sp|O76094-2|SRP72_HUMAN Isoform 2 of Signal recognition particle subunit SRP72 OS=Homo sapiens OX=9606 GN=SRP72	2	41	41	41	34	36	36	33	33	35	36	39	35	33	37	33	34	35	34	34	34	34	32	32	34	33	33	33	34	36	36	33	33	35	36	39	35	33	37	33	34	35
O76095-2;O76095	O76095-2;O76095	1;1	1;1	1;1	Protein JTB	JTB	sp|O76095-2|JTB_HUMAN Isoform 2 of Protein JTB OS=Homo sapiens OX=9606 GN=JTB;sp|O76095|JTB_HUMAN Protein JTB OS=Homo sapiens OX=9606 GN=JTB PE=1 SV=1	2	1	1	1	1	1	0	1	0	1	1	1	1	1	1	1	1	0	1	1	1	0	1	1	0	1	1	1	1	1	0	1	0	1	1	1	1	1	1	1	1	0
O77932	O77932	2	2	2	Decapping and exoribonuclease protein	DXO	sp|O77932|DXO_HUMAN Decapping and exoribonuclease protein OS=Homo sapiens OX=9606 GN=DXO PE=1 SV=2	1	2	2	2	0	0	1	0	1	0	1	0	0	0	1	0	1	0	0	0	0	0	0	0	0	0	0	0	0	0	1	0	1	0	1	0	0	0	1	0	1	0
O94760;O94760-2	O94760;O94760-2	28;19	28;19	27;18	N(G),N(G)-dimethylarginine dimethylaminohydrolase 1	DDAH1	sp|O94760|DDAH1_HUMAN N(G),N(G)-dimethylarginine dimethylaminohydrolase 1 OS=Homo sapiens OX=9606 GN=DDAH1 PE=1 SV=3;sp|O94760-2|DDAH1_HUMAN Isoform 2 of N(G),N(G)-dimethylarginine dimethylaminohydrolase 1 OS=Homo sapiens OX=9606 GN=DDAH1	2	28	28	27	21	21	22	22	22	22	19	19	22	19	22	20	20	21	20	23	22	22	20	19	23	20	20	21	21	21	22	22	22	22	19	19	22	19	22	20	20	21
O94762-4;O94762;O94762-2;O94762-3	O94762-4;O94762;O94762-2;O94762-3	17;17;9;9	17;17;9;9	17;17;9;9	ATP-dependent DNA helicase Q5	RECQL5	sp|O94762-4|RECQ5_HUMAN Isoform 4 of ATP-dependent DNA helicase Q5 OS=Homo sapiens OX=9606 GN=RECQL5;sp|O94762|RECQ5_HUMAN ATP-dependent DNA helicase Q5 OS=Homo sapiens OX=9606 GN=RECQL5 PE=1 SV=2;sp|O94762-2|RECQ5_HUMAN Isoform Alpha of ATP-dependent DNA	4	17	17	17	5	7	5	5	6	5	4	6	5	4	9	4	4	3	6	8	5	3	2	4	4	5	4	3	5	7	5	5	6	5	4	6	5	4	9	4	4	3
O94763;O94763-3;O94763-2;O94763-4	O94763;O94763-3;O94763-2;O94763-4	19;17;16;14	19;17;16;14	19;17;16;14	Unconventional prefoldin RPB5 interactor 1	URI1	sp|O94763|RMP_HUMAN Unconventional prefoldin RPB5 interactor 1 OS=Homo sapiens OX=9606 GN=URI1 PE=1 SV=3;sp|O94763-3|RMP_HUMAN Isoform 3 of Unconventional prefoldin RPB5 interactor 1 OS=Homo sapiens OX=9606 GN=URI1;sp|O94763-2|RMP_HUMAN Isoform 2 of Unconv	4	19	19	19	13	9	10	12	12	11	13	11	13	13	12	9	11	8	11	12	8	10	13	11	13	12	10	11	13	9	10	12	12	11	13	11	13	13	12	9	11	8
O94766;O94766-2;REV__Q9Y2Y4;REV__Q9BRK4;Q9NPZ5	O94766;O94766-2	16;12;1;1;1	16;12;1;1;1	16;12;1;1;1	Galactosylgalactosylxylosylprotein 3-beta-glucuronosyltransferase 3	B3GAT3	sp|O94766|B3GA3_HUMAN Galactosylgalactosylxylosylprotein 3-beta-glucuronosyltransferase 3 OS=Homo sapiens OX=9606 GN=B3GAT3 PE=1 SV=2;sp|O94766-2|B3GA3_HUMAN Isoform 2 of Galactosylgalactosylxylosylprotein 3-beta-glucuronosyltransferase 3 OS=Homo sapiens O	5	16	16	16	9	7	12	7	9	8	5	9	7	5	9	5	10	8	10	6	10	8	9	7	11	7	7	6	9	7	12	7	9	8	5	9	7	5	9	5	10	8
O94776;O94776-2	O94776;O94776-2	45;29	45;29	38;24	Metastasis-associated protein MTA2	MTA2	sp|O94776|MTA2_HUMAN Metastasis-associated protein MTA2 OS=Homo sapiens OX=9606 GN=MTA2 PE=1 SV=1;sp|O94776-2|MTA2_HUMAN Isoform 2 of Metastasis-associated protein MTA2 OS=Homo sapiens OX=9606 GN=MTA2	2	45	45	38	25	25	26	24	26	26	29	32	25	26	27	29	30	30	22	28	24	27	31	31	23	29	29	28	25	25	26	24	26	26	29	32	25	26	27	29	30	30
O94782	O94782	7	7	7	Ubiquitin carboxyl-terminal hydrolase 1	USP1	sp|O94782|UBP1_HUMAN Ubiquitin carboxyl-terminal hydrolase 1 OS=Homo sapiens OX=9606 GN=USP1 PE=1 SV=1	1	7	7	7	1	0	1	0	0	0	1	0	2	1	0	0	2	0	1	1	2	1	2	1	2	2	2	0	1	0	1	0	0	0	1	0	2	1	0	0	2	0
O94804	O94804	29	27	27	Serine/threonine-protein kinase 10	STK10	sp|O94804|STK10_HUMAN Serine/threonine-protein kinase 10 OS=Homo sapiens OX=9606 GN=STK10 PE=1 SV=1	1	29	27	27	14	11	11	13	10	9	11	16	13	13	13	12	12	13	10	11	10	13	15	12	9	16	15	10	12	10	9	11	8	8	9	14	12	11	11	10	11	11
O94805	O94805	22	18	18	Actin-like protein 6B	ACTL6B	sp|O94805|ACL6B_HUMAN Actin-like protein 6B OS=Homo sapiens OX=9606 GN=ACTL6B PE=1 SV=1	1	22	18	18	15	16	16	17	15	17	15	14	16	15	17	13	15	14	15	14	16	16	16	19	18	17	15	15	12	13	12	14	11	13	11	10	12	12	13	10	11	11
O94806;O94806-2	O94806;O94806-2	19;10	15;10	13;9	Serine/threonine-protein kinase D3	PRKD3	sp|O94806|KPCD3_HUMAN Serine/threonine-protein kinase D3 OS=Homo sapiens OX=9606 GN=PRKD3 PE=1 SV=1;sp|O94806-2|KPCD3_HUMAN Isoform 2 of Serine/threonine-protein kinase D3 OS=Homo sapiens OX=9606 GN=PRKD3	2	19	15	13	11	8	11	9	9	8	10	10	11	9	8	6	11	7	10	8	6	7	11	11	7	11	9	9	9	6	8	6	6	7	7	7	8	6	5	5	8	5
O94808	O94808	8	2	2	Glutamine--fructose-6-phosphate aminotransferase [isomerizing] 2	GFPT2	sp|O94808|GFPT2_HUMAN Glutamine--fructose-6-phosphate aminotransferase [isomerizing] 2 OS=Homo sapiens OX=9606 GN=GFPT2 PE=1 SV=3	1	8	2	2	6	4	6	5	6	5	6	6	6	4	6	5	6	6	6	6	7	5	6	6	6	6	5	6	0	0	0	0	0	0	0	0	0	0	0	0	0	0
O94811	O94811	7	7	7	Tubulin polymerization-promoting protein	TPPP	sp|O94811|TPPP_HUMAN Tubulin polymerization-promoting protein OS=Homo sapiens OX=9606 GN=TPPP PE=1 SV=1	1	7	7	7	2	0	2	2	1	1	2	1	2	2	2	1	2	0	1	1	1	2	2	0	3	2	2	0	2	0	2	2	1	1	2	1	2	2	2	1	2	0
O94813-3;O94813-2;O94813	O94813-3;O94813-2;O94813	5;5;5	5;5;5	4;4;4	Slit homolog 2 protein;Slit homolog 2 protein N-product;Slit homolog 2 protein C-product	SLIT2	sp|O94813-3|SLIT2_HUMAN Isoform 3 of Slit homolog 2 protein OS=Homo sapiens OX=9606 GN=SLIT2;sp|O94813-2|SLIT2_HUMAN Isoform 2 of Slit homolog 2 protein OS=Homo sapiens OX=9606 GN=SLIT2;sp|O94813|SLIT2_HUMAN Slit homolog 2 protein OS=Homo sapiens OX=9606 G	3	5	5	4	2	0	1	1	0	0	1	0	0	0	0	0	0	1	1	1	0	0	0	1	0	0	0	1	2	0	1	1	0	0	1	0	0	0	0	0	0	1
O94817	O94817	4	4	4	Ubiquitin-like protein ATG12	ATG12	sp|O94817|ATG12_HUMAN Ubiquitin-like protein ATG12 OS=Homo sapiens OX=9606 GN=ATG12 PE=1 SV=1	1	4	4	4	2	2	2	2	1	2	1	3	2	2	1	3	2	1	1	1	1	1	3	3	2	2	1	2	2	2	2	2	1	2	1	3	2	2	1	3	2	1
O94818;O94818-4;O94818-2;O94818-3	O94818;O94818-4;O94818-2;O94818-3	7;5;5;5	3;1;3;1	3;1;3;1	Nucleolar protein 4	NOL4	sp|O94818|NOL4_HUMAN Nucleolar protein 4 OS=Homo sapiens OX=9606 GN=NOL4 PE=1 SV=2;sp|O94818-4|NOL4_HUMAN Isoform 4 of Nucleolar protein 4 OS=Homo sapiens OX=9606 GN=NOL4;sp|O94818-2|NOL4_HUMAN Isoform 2 of Nucleolar protein 4 OS=Homo sapiens OX=9606 GN=NO	4	7	3	3	3	3	3	4	2	3	3	3	3	5	5	2	3	2	2	5	2	3	5	4	3	5	5	3	0	1	1	1	1	0	1	1	1	2	2	0	1	0
O94819	O94819	19	19	19	Kelch repeat and BTB domain-containing protein 11	KBTBD11	sp|O94819|KBTBB_HUMAN Kelch repeat and BTB domain-containing protein 11 OS=Homo sapiens OX=9606 GN=KBTBD11 PE=1 SV=1	1	19	19	19	10	9	8	7	8	8	8	8	10	6	11	8	6	8	9	9	9	7	8	10	9	9	7	9	10	9	8	7	8	8	8	8	10	6	11	8	6	8
O94822-3;O94822;O94822-2	O94822-3;O94822	59;59;16	59;59;16	59;59;16	E3 ubiquitin-protein ligase listerin	LTN1	sp|O94822-3|LTN1_HUMAN Isoform 3 of E3 ubiquitin-protein ligase listerin OS=Homo sapiens OX=9606 GN=LTN1;sp|O94822|LTN1_HUMAN E3 ubiquitin-protein ligase listerin OS=Homo sapiens OX=9606 GN=LTN1 PE=1 SV=6	3	59	59	59	26	27	32	33	32	32	28	21	31	31	30	25	28	25	41	29	25	24	33	27	31	34	29	28	26	27	32	33	32	32	28	21	31	31	30	25	28	25
O94826	O94826	42	42	42	Mitochondrial import receptor subunit TOM70	TOMM70A	sp|O94826|TOM70_HUMAN Mitochondrial import receptor subunit TOM70 OS=Homo sapiens OX=9606 GN=TOMM70 PE=1 SV=1	1	42	42	42	30	30	29	30	30	31	30	27	32	29	34	27	28	31	28	27	28	27	33	29	32	30	32	29	30	30	29	30	30	31	30	27	32	29	34	27	28	31
O94829	O94829	27	27	27	Importin-13	IPO13	sp|O94829|IPO13_HUMAN Importin-13 OS=Homo sapiens OX=9606 GN=IPO13 PE=1 SV=3	1	27	27	27	13	10	13	9	16	7	15	15	14	17	12	12	15	10	17	12	9	15	13	13	15	16	12	12	13	10	13	9	16	7	15	15	14	17	12	12	15	10
O94830	O94830	22	21	14	Phospholipase DDHD2	DDHD2	sp|O94830|DDHD2_HUMAN Phospholipase DDHD2 OS=Homo sapiens OX=9606 GN=DDHD2 PE=1 SV=2	1	22	21	14	13	12	13	12	12	12	9	11	9	9	11	8	12	9	10	10	11	13	13	11	12	12	11	13	12	11	12	11	11	11	8	10	8	8	10	7	11	8
O94832;B0I1T2-2	O94832	44;3	44;3	41;0	Unconventional myosin-Id	MYO1D	sp|O94832|MYO1D_HUMAN Unconventional myosin-Id OS=Homo sapiens OX=9606 GN=MYO1D PE=1 SV=2	2	44	44	41	17	14	17	13	15	14	22	17	26	18	15	15	17	11	18	16	14	17	23	18	19	17	14	16	17	14	17	13	15	14	22	17	26	18	15	15	17	11
O94842-3;O94842-2;O94842;O15405-2;O15405	O94842-3;O94842-2;O94842	15;15;15;4;4	15;15;15;4;4	11;11;11;0;0	TOX high mobility group box family member 4	TOX4	sp|O94842-3|TOX4_HUMAN Isoform 3 of TOX high mobility group box family member 4 OS=Homo sapiens OX=9606 GN=TOX4;sp|O94842-2|TOX4_HUMAN Isoform 2 of TOX high mobility group box family member 4 OS=Homo sapiens OX=9606 GN=TOX4;sp|O94842|TOX4_HUMAN TOX high mo	5	15	15	11	11	9	11	10	10	10	11	10	10	9	9	11	10	9	11	11	8	10	11	11	12	12	12	10	11	9	11	10	10	10	11	10	10	9	9	11	10	9
O94854;O94854-4	O94854	106;10	10;10	10;10	Uncharacterized protein KIAA0754	KIAA0754	sp|O94854|K0754_HUMAN Microtubule-actin cross-linking factor 1, isoforms 6/7 OS=Homo sapiens OX=9606 GN=MACF1 PE=2 SV=5	2	106	10	10	69	62	65	61	64	59	65	66	61	60	60	58	65	55	61	61	62	63	70	65	72	64	66	67	4	4	4	4	5	2	3	3	3	3	2	1	3	2
O94855;O94855-2	O94855;O94855-2	38;38	38;38	38;38	Protein transport protein Sec24D	SEC24D	sp|O94855|SC24D_HUMAN Protein transport protein Sec24D OS=Homo sapiens OX=9606 GN=SEC24D PE=1 SV=2;sp|O94855-2|SC24D_HUMAN Isoform 2 of Protein transport protein Sec24D OS=Homo sapiens OX=9606 GN=SEC24D	2	38	38	38	29	26	26	26	27	28	26	26	30	27	26	27	30	28	32	26	26	27	29	25	27	27	27	29	29	26	26	26	27	28	26	26	30	27	26	27	30	28
O94856-4;O94856-12;O94856-9;O94856-11;O94856-6;O94856-7;O94856-13;O94856;O94856-10;O94856-3;O94856-8;O94856-5;O94856-2	O94856-4;O94856-12;O94856-9;O94856-11;O94856-6;O94856-7;O94856-13;O94856;O94856-10;O94856-3;O94856-8;O94856-5;O94856-2	24;24;24;22;22;22;22;22;21;21;21;21;12	24;24;24;22;22;22;22;22;21;21;21;21;12	24;24;24;22;22;22;22;22;21;21;21;21;12	Neurofascin	NFASC	sp|O94856-4|NFASC_HUMAN Isoform 4 of Neurofascin OS=Homo sapiens OX=9606 GN=NFASC;sp|O94856-12|NFASC_HUMAN Isoform 12 of Neurofascin OS=Homo sapiens OX=9606 GN=NFASC;sp|O94856-9|NFASC_HUMAN Isoform 9 of Neurofascin OS=Homo sapiens OX=9606 GN=NFASC;sp|O9485	13	24	24	24	8	9	11	10	9	9	11	13	11	10	10	9	11	9	8	11	9	10	13	9	10	10	13	7	8	9	11	10	9	9	11	13	11	10	10	9	11	9
O94864-2;O94864	O94864-2;O94864	11;11	11;11	6;6	STAGA complex 65 subunit gamma	SUPT7L	sp|O94864-2|ST65G_HUMAN Isoform 2 of STAGA complex 65 subunit gamma OS=Homo sapiens OX=9606 GN=SUPT7L;sp|O94864|ST65G_HUMAN STAGA complex 65 subunit gamma OS=Homo sapiens OX=9606 GN=SUPT7L PE=1 SV=1	2	11	11	6	6	6	6	5	5	6	6	7	7	5	5	3	8	4	8	6	4	5	7	9	5	8	8	8	6	6	6	5	5	6	6	7	7	5	5	3	8	4
O94868;O94868-2;O94868-3	O94868;O94868-2;O94868-3	11;11;7	11;11;7	11;11;7	F-BAR and double SH3 domains protein 2	FCHSD2	sp|O94868|FCSD2_HUMAN F-BAR and double SH3 domains protein 2 OS=Homo sapiens OX=9606 GN=FCHSD2 PE=1 SV=3;sp|O94868-2|FCSD2_HUMAN Isoform 2 of F-BAR and double SH3 domains protein 2 OS=Homo sapiens OX=9606 GN=FCHSD2;sp|O94868-3|FCSD2_HUMAN Isoform 3 of F-BA	3	11	11	11	0	2	3	3	2	4	1	1	2	1	2	3	2	3	3	2	2	4	3	2	3	3	5	2	0	2	3	3	2	4	1	1	2	1	2	3	2	3
O94874;O94874-2;O94874-3	O94874;O94874-2;O94874-3	42;35;26	42;35;26	41;34;26	E3 UFM1-protein ligase 1	UFL1	sp|O94874|UFL1_HUMAN E3 UFM1-protein ligase 1 OS=Homo sapiens OX=9606 GN=UFL1 PE=1 SV=2;sp|O94874-2|UFL1_HUMAN Isoform 2 of E3 UFM1-protein ligase 1 OS=Homo sapiens OX=9606 GN=UFL1;sp|O94874-3|UFL1_HUMAN Isoform 3 of E3 UFM1-protein ligase 1 OS=Homo sapien	3	42	42	41	31	33	28	32	27	31	29	28	26	32	25	26	26	27	29	27	25	25	28	22	31	27	26	27	31	33	28	32	27	31	29	28	26	32	25	26	26	27
O94876-2;O94876;O75069-3;O75069-5;O75069-2;O75069	O94876-2;O94876	12;12;1;1;1;1	12;12;1;1;1;1	12;12;1;1;1;1	Transmembrane and coiled-coil domains protein 1	TMCC1	sp|O94876-2|TMCC1_HUMAN Isoform 2 of Transmembrane and coiled-coil domains protein 1 OS=Homo sapiens OX=9606 GN=TMCC1;sp|O94876|TMCC1_HUMAN Transmembrane and coiled-coil domains protein 1 OS=Homo sapiens OX=9606 GN=TMCC1 PE=1 SV=3	6	12	12	12	1	3	2	4	3	1	3	4	3	2	4	3	3	2	0	5	2	5	4	2	3	4	2	2	1	3	2	4	3	1	3	4	3	2	4	3	3	2
O94880	O94880	28	28	5	PHD finger protein 14	PHF14	sp|O94880|PHF14_HUMAN PHD finger protein 14 OS=Homo sapiens OX=9606 GN=PHF14 PE=1 SV=2	1	28	28	5	14	16	17	16	20	16	18	20	21	19	23	19	19	18	22	14	19	16	17	17	19	17	20	18	14	16	17	16	20	16	18	20	21	19	23	19	19	18
O94880-2	O94880-2	26	3	3	PHD finger protein 14	PHF14	sp|O94880-2|PHF14_HUMAN Isoform 2 of PHD finger protein 14 OS=Homo sapiens OX=9606 GN=PHF14	1	26	3	3	13	14	16	13	17	15	16	17	18	17	21	16	17	16	20	12	18	12	16	14	17	15	17	15	2	1	2	1	1	2	1	2	2	2	2	1	1	1
O94886	O94886	2	2	2	CSC1-like protein 1	TMEM63A	sp|O94886|CSCL1_HUMAN CSC1-like protein 1 OS=Homo sapiens OX=9606 GN=TMEM63A PE=1 SV=3	1	2	2	2	1	1	1	1	1	1	1	1	1	1	1	1	1	1	1	1	1	1	1	1	1	1	1	1	1	1	1	1	1	1	1	1	1	1	1	1	1	1
O94887;O94887-3;O94887-2	O94887;O94887-3;O94887-2	17;13;13	16;12;12	16;12;12	FERM, RhoGEF and pleckstrin domain-containing protein 2	FARP2	sp|O94887|FARP2_HUMAN FERM, ARHGEF and pleckstrin domain-containing protein 2 OS=Homo sapiens OX=9606 GN=FARP2 PE=1 SV=3;sp|O94887-3|FARP2_HUMAN Isoform 3 of FERM, ARHGEF and pleckstrin domain-containing protein 2 OS=Homo sapiens OX=9606 GN=FARP2;sp|O94887	3	17	16	16	8	6	5	6	5	6	7	6	7	6	5	3	6	3	9	5	5	5	6	4	6	5	5	3	8	6	5	6	5	6	7	6	7	6	5	3	6	3
O94888	O94888	22	22	22	UBX domain-containing protein 7	UBXN7	sp|O94888|UBXN7_HUMAN UBX domain-containing protein 7 OS=Homo sapiens OX=9606 GN=UBXN7 PE=1 SV=2	1	22	22	22	13	10	15	16	13	12	13	14	15	13	13	13	12	10	13	10	11	13	13	13	12	12	12	12	13	10	15	16	13	12	13	14	15	13	13	13	12	10
O94898	O94898	15	15	14	Leucine-rich repeats and immunoglobulin-like domains protein 2	LRIG2	sp|O94898|LRIG2_HUMAN Leucine-rich repeats and immunoglobulin-like domains protein 2 OS=Homo sapiens OX=9606 GN=LRIG2 PE=1 SV=3	1	15	15	14	4	2	6	2	4	5	2	2	4	3	2	3	3	1	5	5	1	2	3	2	2	5	2	3	4	2	6	2	4	5	2	2	4	3	2	3	3	1
O94900	O94900	6	3	3	Thymocyte selection-associated high mobility group box protein TOX	TOX	sp|O94900|TOX_HUMAN Thymocyte selection-associated high mobility group box protein TOX OS=Homo sapiens OX=9606 GN=TOX PE=1 SV=3	1	6	3	3	3	3	2	3	3	2	5	2	5	4	2	3	2	2	5	3	2	2	4	3	4	4	3	2	2	2	0	2	1	1	3	1	3	2	1	1	1	1
O94901-9;O94901-5;O94901;O94901-6;O94901-3;O94901-4	O94901-9;O94901-5;O94901;O94901-6	33;31;31;29;7;1	33;31;31;29;7;1	26;24;24;24;1;0	SUN domain-containing protein 1	SUN1	sp|O94901-9|SUN1_HUMAN Isoform 8 of SUN domain-containing protein 1 OS=Homo sapiens OX=9606 GN=SUN1;sp|O94901-5|SUN1_HUMAN Isoform 5 of SUN domain-containing protein 1 OS=Homo sapiens OX=9606 GN=SUN1;sp|O94901|SUN1_HUMAN SUN domain-containing protein 1 OS=	6	33	33	26	23	23	25	20	27	25	22	22	27	23	26	20	21	21	23	21	21	17	25	20	22	23	21	21	23	23	25	20	27	25	22	22	27	23	26	20	21	21
O94903	O94903	14	14	14	Proline synthase co-transcribed bacterial homolog protein	PROSC	sp|O94903|PLPHP_HUMAN Pyridoxal phosphate homeostasis protein OS=Homo sapiens OX=9606 GN=PLPBP PE=1 SV=1	1	14	14	14	12	10	11	11	12	10	11	11	12	11	12	12	10	11	12	10	11	10	11	12	13	11	13	10	12	10	11	11	12	10	11	11	12	11	12	12	10	11
O94905;O94905-2;O94905-3	O94905	20;5;5	20;5;5	18;4;4	Erlin-2	ERLIN2	sp|O94905|ERLN2_HUMAN Erlin-2 OS=Homo sapiens OX=9606 GN=ERLIN2 PE=1 SV=1	3	20	20	18	13	14	13	14	12	14	14	13	13	11	13	14	13	12	14	12	15	11	15	11	15	12	14	12	13	14	13	14	12	14	14	13	13	11	13	14	13	12
O94906;O94906-2	O94906;O94906-2	64;61	64;61	64;61	Pre-mRNA-processing factor 6	PRPF6	sp|O94906|PRP6_HUMAN Pre-mRNA-processing factor 6 OS=Homo sapiens OX=9606 GN=PRPF6 PE=1 SV=1;sp|O94906-2|PRP6_HUMAN Isoform 2 of Pre-mRNA-processing factor 6 OS=Homo sapiens OX=9606 GN=PRPF6	2	64	64	64	45	46	50	46	45	47	46	46	50	43	51	50	49	46	48	50	46	40	49	44	47	45	50	46	45	46	50	46	45	47	46	46	50	43	51	50	49	46
O94907	O94907	10	10	9	Dickkopf-related protein 1	DKK1	sp|O94907|DKK1_HUMAN Dickkopf-related protein 1 OS=Homo sapiens OX=9606 GN=DKK1 PE=1 SV=1	1	10	10	9	7	7	3	5	4	4	5	7	4	6	7	3	5	3	4	5	4	4	7	8	5	8	5	6	7	7	3	5	4	4	5	7	4	6	7	3	5	3
O94913	O94913	32	32	32	Pre-mRNA cleavage complex 2 protein Pcf11	PCF11	sp|O94913|PCF11_HUMAN Pre-mRNA cleavage complex 2 protein Pcf11 OS=Homo sapiens OX=9606 GN=PCF11 PE=1 SV=3	1	32	32	32	12	9	12	10	8	12	14	11	12	13	11	12	12	12	11	18	9	13	18	15	14	15	13	14	12	9	12	10	8	12	14	11	12	13	11	12	12	12
O94915;O94915-2	O94915	30;4	30;4	28;4	Protein furry homolog-like	FRYL	sp|O94915|FRYL_HUMAN Protein furry homolog-like OS=Homo sapiens OX=9606 GN=FRYL PE=1 SV=2	2	30	30	28	12	8	15	12	11	7	11	9	11	14	13	8	14	7	15	9	11	8	15	8	12	13	11	12	12	8	15	12	11	7	11	9	11	14	13	8	14	7
O94919	O94919	8	8	8	Endonuclease domain-containing 1 protein	ENDOD1	sp|O94919|ENDD1_HUMAN Endonuclease domain-containing 1 protein OS=Homo sapiens OX=9606 GN=ENDOD1 PE=1 SV=2	1	8	8	8	5	6	7	6	5	5	7	5	7	6	6	4	6	5	6	6	5	6	7	5	5	6	3	5	5	6	7	6	5	5	7	5	7	6	6	4	6	5
O94921;O94921-3;O94921-2;Q96Q40-6;Q96Q40-4;Q96Q40-3;Q96Q40-5;Q96Q40	O94921;O94921-3;O94921-2	7;6;6;2;2;2;2;2	6;5;5;1;1;1;1;1	6;5;5;1;1;1;1;1	Cyclin-dependent kinase 14	CDK14	sp|O94921|CDK14_HUMAN Cyclin-dependent kinase 14 OS=Homo sapiens OX=9606 GN=CDK14 PE=1 SV=3;sp|O94921-3|CDK14_HUMAN Isoform 3 of Cyclin-dependent kinase 14 OS=Homo sapiens OX=9606 GN=CDK14;sp|O94921-2|CDK14_HUMAN Isoform 2 of Cyclin-dependent kinase 14 OS=	8	7	6	6	3	4	2	2	1	1	1	2	2	1	2	2	2	3	3	1	2	2	3	1	1	2	1	1	2	3	1	1	0	0	0	1	1	0	1	1	1	2
O94925;O94925-2;Q9UI32	O94925	32;6;1	32;6;1	6;0;0	Glutaminase kidney isoform, mitochondrial	GLS	sp|O94925|GLSK_HUMAN Glutaminase kidney isoform, mitochondrial OS=Homo sapiens OX=9606 GN=GLS PE=1 SV=1	3	32	32	6	21	18	20	17	22	18	19	20	22	18	23	18	23	19	22	16	24	18	22	18	19	17	20	18	21	18	20	17	22	18	19	20	22	18	23	18	23	19
O94925-3	O94925-3	30	4	4	Glutaminase kidney isoform, mitochondrial	GLS	sp|O94925-3|GLSK_HUMAN Isoform 3 of Glutaminase kidney isoform, mitochondrial OS=Homo sapiens OX=9606 GN=GLS	1	30	4	4	21	19	21	19	22	20	19	21	22	19	25	19	23	20	21	18	24	19	23	20	21	19	21	18	2	3	3	3	3	3	3	3	3	3	3	3	3	3
O94927;O94927-2	O94927	20;5	20;5	20;5	HAUS augmin-like complex subunit 5	HAUS5	sp|O94927|HAUS5_HUMAN HAUS augmin-like complex subunit 5 OS=Homo sapiens OX=9606 GN=HAUS5 PE=1 SV=2	2	20	20	20	13	9	11	7	10	7	11	10	11	9	12	11	11	9	9	8	8	8	12	10	9	6	7	9	13	9	11	7	10	7	11	10	11	9	12	11	11	9
O94941-2;O94941	O94941-2;O94941	2;2	2;2	2;2	RING finger protein 37	UBOX5	sp|O94941-2|RNF37_HUMAN Isoform 2 of RING finger protein 37 OS=Homo sapiens OX=9606 GN=UBOX5;sp|O94941|RNF37_HUMAN RING finger protein 37 OS=Homo sapiens OX=9606 GN=UBOX5 PE=1 SV=1	2	2	2	2	0	1	2	2	1	0	0	1	2	1	2	1	0	1	0	2	2	1	0	0	1	2	1	0	0	1	2	2	1	0	0	1	2	1	2	1	0	1
O94952-1;O94952	O94952-1;O94952	8;8	8;8	8;8	F-box only protein 21	FBXO21	sp|O94952-1|FBX21_HUMAN Isoform 2 of F-box only protein 21 OS=Homo sapiens OX=9606 GN=FBXO21;sp|O94952|FBX21_HUMAN F-box only protein 21 OS=Homo sapiens OX=9606 GN=FBXO21 PE=2 SV=2	2	8	8	8	2	4	4	3	2	2	2	4	5	2	2	2	5	2	4	4	3	1	2	3	4	4	3	3	2	4	4	3	2	2	2	4	5	2	2	2	5	2
O94953;O94953-2;Q9H3R0-3;Q9H3R0-4;Q9H3R0-2;Q9H3R0	O94953	18;7;1;1;1;1	18;7;1;1;1;1	16;5;0;0;0;0	Lysine-specific demethylase 4B	KDM4B	sp|O94953|KDM4B_HUMAN Lysine-specific demethylase 4B OS=Homo sapiens OX=9606 GN=KDM4B PE=1 SV=4	6	18	18	16	4	3	4	3	2	2	4	6	6	3	4	3	3	5	6	4	3	8	6	7	5	4	3	5	4	3	4	3	2	2	4	6	6	3	4	3	3	5
O94955	O94955	10	10	10	Rho-related BTB domain-containing protein 3	RHOBTB3	sp|O94955|RHBT3_HUMAN Rho-related BTB domain-containing protein 3 OS=Homo sapiens OX=9606 GN=RHOBTB3 PE=1 SV=2	1	10	10	10	2	3	5	4	4	4	5	4	5	5	5	6	3	4	3	4	4	4	4	3	6	6	6	4	2	3	5	4	4	4	5	4	5	5	5	6	3	4
O94964-2;O94964;O94964-4	O94964-2;O94964;O94964-4	67;63;50	67;63;50	52;48;46	Protein SOGA1;N-terminal form;C-terminal 80 kDa form	SOGA1	sp|O94964-2|SOGA1_HUMAN Isoform 2 of Protein SOGA1 OS=Homo sapiens OX=9606 GN=SOGA1;sp|O94964|SOGA1_HUMAN Protein SOGA1 OS=Homo sapiens OX=9606 GN=SOGA1 PE=1 SV=2;sp|O94964-4|SOGA1_HUMAN Isoform 4 of Protein SOGA1 OS=Homo sapiens OX=9606 GN=SOGA1	3	67	67	52	33	33	36	31	32	26	28	28	28	27	31	30	27	22	37	33	29	28	31	30	35	27	28	29	33	33	36	31	32	26	28	28	28	27	31	30	27	22
O94966-7;O94966-6;O94966-5;O94966-4;O94966-3;O94966;O94966-2	O94966-7;O94966-6;O94966-5;O94966-4;O94966-3;O94966;O94966-2	42;42;41;40;40;39;21	42;42;41;40;40;39;21	42;42;41;40;40;39;21	Ubiquitin carboxyl-terminal hydrolase 19	USP19	sp|O94966-7|UBP19_HUMAN Isoform 7 of Ubiquitin carboxyl-terminal hydrolase 19 OS=Homo sapiens OX=9606 GN=USP19;sp|O94966-6|UBP19_HUMAN Isoform 6 of Ubiquitin carboxyl-terminal hydrolase 19 OS=Homo sapiens OX=9606 GN=USP19;sp|O94966-5|UBP19_HUMAN Isoform 5	7	42	42	42	19	23	20	19	22	21	25	22	26	18	24	24	23	23	25	21	22	22	22	22	22	21	16	20	19	23	20	19	22	21	25	22	26	18	24	24	23	23
O94967;O94967-3;O94967-4;O94967-2	O94967;O94967-3;O94967-4;O94967-2	35;35;35;34	35;35;35;34	35;35;35;34	WD repeat-containing protein 47	WDR47	sp|O94967|WDR47_HUMAN WD repeat-containing protein 47 OS=Homo sapiens OX=9606 GN=WDR47 PE=1 SV=1;sp|O94967-3|WDR47_HUMAN Isoform 3 of WD repeat-containing protein 47 OS=Homo sapiens OX=9606 GN=WDR47;sp|O94967-4|WDR47_HUMAN Isoform 4 of WD repeat-containing	4	35	35	35	21	19	21	20	21	19	21	20	20	20	22	20	20	18	23	17	24	20	24	22	25	23	23	22	21	19	21	20	21	19	21	20	20	20	22	20	20	18
O94972-2;O94972-3;O94972	O94972-2;O94972-3;O94972	2;2;2	2;2;2	2;2;2	E3 ubiquitin-protein ligase TRIM37	TRIM37	sp|O94972-2|TRI37_HUMAN Isoform 2 of E3 ubiquitin-protein ligase TRIM37 OS=Homo sapiens OX=9606 GN=TRIM37;sp|O94972-3|TRI37_HUMAN Isoform 3 of E3 ubiquitin-protein ligase TRIM37 OS=Homo sapiens OX=9606 GN=TRIM37;sp|O94972|TRI37_HUMAN E3 ubiquitin-protein l	3	2	2	2	0	0	0	0	0	0	0	0	1	1	0	0	0	0	0	0	0	0	0	0	1	1	0	0	0	0	0	0	0	0	0	0	1	1	0	0	0	0
O94973	O94973	49	1	1	AP-2 complex subunit alpha-2	AP2A2	sp|O94973|AP2A2_HUMAN AP-2 complex subunit alpha-2 OS=Homo sapiens OX=9606 GN=AP2A2 PE=1 SV=2	1	49	1	1	39	37	38	40	39	42	39	39	41	40	38	42	36	42	40	38	41	40	40	39	40	40	37	38	1	1	1	1	1	1	1	1	1	1	1	1	1	1
O94973-2;O94973-3	O94973-2;O94973-3	49;37	49;37	1;1	AP-2 complex subunit alpha-2	AP2A2	sp|O94973-2|AP2A2_HUMAN Isoform 2 of AP-2 complex subunit alpha-2 OS=Homo sapiens OX=9606 GN=AP2A2;sp|O94973-3|AP2A2_HUMAN Isoform 3 of AP-2 complex subunit alpha-2 OS=Homo sapiens OX=9606 GN=AP2A2	2	49	49	1	39	37	38	40	39	42	39	39	41	40	38	42	36	42	40	38	41	40	40	39	40	40	37	38	39	37	38	40	39	42	39	39	41	40	38	42	36	42
O94979;O94979-3;O94979-9;O94979-2;O94979-8;O94979-4;O94979-6;O94979-10;O94979-7;O94979-5;Q9NQW1-2;Q9NQW1-4	O94979;O94979-3;O94979-9;O94979-2;O94979-8;O94979-4;O94979-6;O94979-10;O94979-7;O94979-5	49;48;48;48;48;45;44;44;32;26;1;1	49;48;48;48;48;45;44;44;32;26;1;1	48;47;47;47;47;44;43;43;32;25;0;0	Protein transport protein Sec31A	SEC31A	sp|O94979|SC31A_HUMAN Protein transport protein Sec31A OS=Homo sapiens OX=9606 GN=SEC31A PE=1 SV=3;sp|O94979-3|SC31A_HUMAN Isoform 3 of Protein transport protein Sec31A OS=Homo sapiens OX=9606 GN=SEC31A;sp|O94979-9|SC31A_HUMAN Isoform 9 of Protein transpor	12	49	49	48	39	37	41	38	38	37	38	36	41	38	35	36	38	37	39	36	37	37	36	37	40	39	36	38	39	37	41	38	38	37	38	36	41	38	35	36	38	37
O94985-2;O94985	O94985-2;O94985	13;13	13;13	13;13	Calsyntenin-1;Soluble Alc-alpha;CTF1-alpha	CLSTN1	sp|O94985-2|CSTN1_HUMAN Isoform 2 of Calsyntenin-1 OS=Homo sapiens OX=9606 GN=CLSTN1;sp|O94985|CSTN1_HUMAN Calsyntenin-1 OS=Homo sapiens OX=9606 GN=CLSTN1 PE=1 SV=1	2	13	13	13	7	7	7	6	6	7	3	3	2	2	2	3	5	4	9	9	7	5	5	3	3	2	2	3	7	7	7	6	6	7	3	3	2	2	2	3	5	4
O94988;O94988-6;O94988-3;O94988-5;O94988-1	O94988;O94988-6;O94988-3;O94988-5;O94988-1	10;9;9;9;9	10;9;9;9;9	10;9;9;9;9	Protein FAM13A	FAM13A	sp|O94988|FA13A_HUMAN Protein FAM13A OS=Homo sapiens OX=9606 GN=FAM13A PE=1 SV=2;sp|O94988-6|FA13A_HUMAN Isoform 5 of Protein FAM13A OS=Homo sapiens OX=9606 GN=FAM13A;sp|O94988-3|FA13A_HUMAN Isoform 2 of Protein FAM13A OS=Homo sapiens OX=9606 GN=FAM13A;sp|	5	10	10	10	2	3	3	2	2	2	3	5	6	4	3	1	2	1	4	3	3	2	5	3	3	4	3	4	2	3	3	2	2	2	3	5	6	4	3	1	2	1
O94992	O94992	10	10	9	Protein HEXIM1	HEXIM1	sp|O94992|HEXI1_HUMAN Protein HEXIM1 OS=Homo sapiens OX=9606 GN=HEXIM1 PE=1 SV=1	1	10	10	9	6	4	7	7	7	5	5	6	7	7	8	5	5	5	7	5	5	7	7	5	6	7	6	7	6	4	7	7	7	5	5	6	7	7	8	5	5	5
O95057	O95057	14	14	11	GTP-binding protein Di-Ras1	DIRAS1	sp|O95057|DIRA1_HUMAN GTP-binding protein Di-Ras1 OS=Homo sapiens OX=9606 GN=DIRAS1 PE=1 SV=1	1	14	14	11	8	4	5	4	9	5	8	2	6	7	8	4	8	2	6	4	8	3	8	4	5	5	4	5	8	4	5	4	9	5	8	2	6	7	8	4	8	2
O95059	O95059	6	6	6	Ribonuclease P protein subunit p14	RPP14	sp|O95059|RPP14_HUMAN Ribonuclease P protein subunit p14 OS=Homo sapiens OX=9606 GN=RPP14 PE=1 SV=3	1	6	6	6	2	2	3	4	3	1	1	2	2	2	3	1	1	2	2	2	1	0	4	3	3	3	1	3	2	2	3	4	3	1	1	2	2	2	3	1	1	2
O95067	O95067	11	11	11	G2/mitotic-specific cyclin-B2	CCNB2	sp|O95067|CCNB2_HUMAN G2/mitotic-specific cyclin-B2 OS=Homo sapiens OX=9606 GN=CCNB2 PE=1 SV=1	1	11	11	11	3	4	4	2	5	1	5	4	2	3	3	1	3	2	3	3	1	2	5	4	5	5	5	3	3	4	4	2	5	1	5	4	2	3	3	1	3	2
O95070	O95070	4	4	4	Protein YIF1A	YIF1A	sp|O95070|YIF1A_HUMAN Protein YIF1A OS=Homo sapiens OX=9606 GN=YIF1A PE=1 SV=2	1	4	4	4	1	3	2	3	2	3	1	4	2	3	2	4	3	3	2	3	1	4	2	3	1	2	3	3	1	3	2	3	2	3	1	4	2	3	2	4	3	3
O95071-2;O95071	O95071-2;O95071	73;73	73;73	73;73	E3 ubiquitin-protein ligase UBR5	UBR5	sp|O95071-2|UBR5_HUMAN Isoform 2 of E3 ubiquitin-protein ligase UBR5 OS=Homo sapiens OX=9606 GN=UBR5;sp|O95071|UBR5_HUMAN E3 ubiquitin-protein ligase UBR5 OS=Homo sapiens OX=9606 GN=UBR5 PE=1 SV=2	2	73	73	73	40	37	38	35	36	26	40	43	37	31	40	33	38	33	32	36	32	33	38	32	35	41	36	34	40	37	38	35	36	26	40	43	37	31	40	33	38	33
O95072-2;O95072	O95072-2;O95072	9;9	9;9	9;9	Meiotic recombination protein REC8 homolog	REC8	sp|O95072-2|REC8_HUMAN Isoform 2 of Meiotic recombination protein REC8 homolog OS=Homo sapiens OX=9606 GN=REC8;sp|O95072|REC8_HUMAN Meiotic recombination protein REC8 homolog OS=Homo sapiens OX=9606 GN=REC8 PE=1 SV=1	2	9	9	9	3	3	4	2	3	2	2	3	4	2	3	5	6	3	4	2	4	3	2	4	3	3	3	4	3	3	4	2	3	2	2	3	4	2	3	5	6	3
O95073-2;O95073	O95073-2;O95073	2;2	2;2	2;2	Fibrinogen silencer-binding protein	FSBP	sp|O95073-2|FSBP_HUMAN Isoform 2 of Fibrinogen silencer-binding protein OS=Homo sapiens OX=9606 GN=FSBP;sp|O95073|FSBP_HUMAN Fibrinogen silencer-binding protein OS=Homo sapiens OX=9606 GN=FSBP PE=1 SV=1	2	2	2	2	1	0	0	0	0	0	0	1	1	1	1	0	0	1	1	1	0	0	1	0	1	0	1	0	1	0	0	0	0	0	0	1	1	1	1	0	0	1
O95081;O95081-2	O95081;O95081-2	2;1	2;1	2;1	Arf-GAP domain and FG repeat-containing protein 2	AGFG2	sp|O95081|AGFG2_HUMAN Arf-GAP domain and FG repeat-containing protein 2 OS=Homo sapiens OX=9606 GN=AGFG2 PE=1 SV=2;sp|O95081-2|AGFG2_HUMAN Isoform 2 of Arf-GAP domain and FG repeat-containing protein 2 OS=Homo sapiens OX=9606 GN=AGFG2	2	2	2	2	1	0	0	0	0	0	0	0	1	1	0	1	0	0	0	0	1	0	1	1	0	1	0	0	1	0	0	0	0	0	0	0	1	1	0	1	0	0
O95104;O95104-2;O95104-3	O95104;O95104-2;O95104-3	23;22;22	20;19;19	20;19;19	Splicing factor, arginine/serine-rich 15	SCAF4	sp|O95104|SCAF4_HUMAN SR-related and CTD-associated factor 4 OS=Homo sapiens OX=9606 GN=SCAF4 PE=1 SV=3;sp|O95104-2|SCAF4_HUMAN Isoform 2 of SR-related and CTD-associated factor 4 OS=Homo sapiens OX=9606 GN=SCAF4;sp|O95104-3|SCAF4_HUMAN Isoform 3 of SR-rel	3	23	20	20	17	17	15	16	19	17	19	18	20	18	14	15	17	16	18	16	14	18	20	20	14	17	17	19	15	14	13	13	16	14	17	15	18	15	12	12	14	13
O95136	O95136	2	2	2	Sphingosine 1-phosphate receptor 2	S1PR2	sp|O95136|S1PR2_HUMAN Sphingosine 1-phosphate receptor 2 OS=Homo sapiens OX=9606 GN=S1PR2 PE=1 SV=2	1	2	2	2	0	0	1	1	1	0	0	0	1	1	0	0	0	0	1	0	2	0	0	0	1	1	0	0	0	0	1	1	1	0	0	0	1	1	0	0	0	0
O95139;O95139-2	O95139;O95139-2	9;5	9;5	9;5	NADH dehydrogenase [ubiquinone] 1 beta subcomplex subunit 6	NDUFB6	sp|O95139|NDUB6_HUMAN NADH dehydrogenase [ubiquinone] 1 beta subcomplex subunit 6 OS=Homo sapiens OX=9606 GN=NDUFB6 PE=1 SV=3;sp|O95139-2|NDUB6_HUMAN Isoform 2 of NADH dehydrogenase [ubiquinone] 1 beta subcomplex subunit 6 OS=Homo sapiens OX=9606 GN=NDUFB6	2	9	9	9	7	6	6	5	6	6	5	4	5	5	4	4	6	4	6	7	6	4	5	4	6	7	5	5	7	6	6	5	6	6	5	4	5	5	4	4	6	4
O95140;O95140-2	O95140;O95140-2	37;19	37;19	35;19	Mitofusin-2	MFN2	sp|O95140|MFN2_HUMAN Mitofusin-2 OS=Homo sapiens OX=9606 GN=MFN2 PE=1 SV=3;sp|O95140-2|MFN2_HUMAN Isoform 2 of Mitofusin-2 OS=Homo sapiens OX=9606 GN=MFN2	2	37	37	35	28	20	21	21	20	21	19	17	24	20	19	20	18	18	20	22	18	15	25	21	21	18	21	20	28	20	21	21	20	21	19	17	24	20	19	20	18	18
O95149	O95149	4	4	4	Snurportin-1	SNUPN	sp|O95149|SPN1_HUMAN Snurportin-1 OS=Homo sapiens OX=9606 GN=SNUPN PE=1 SV=1	1	4	4	4	1	1	1	0	2	1	0	1	3	1	0	1	0	0	1	1	0	1	3	1	2	3	2	1	1	1	1	0	2	1	0	1	3	1	0	1	0	0
O95155-2;O95155;O95155-4;O95155-3	O95155-2;O95155;O95155-4;O95155-3	53;53;53;47	53;53;53;47	53;53;53;47	Ubiquitin conjugation factor E4 B	UBE4B	sp|O95155-2|UBE4B_HUMAN Isoform 2 of Ubiquitin conjugation factor E4 B OS=Homo sapiens OX=9606 GN=UBE4B;sp|O95155|UBE4B_HUMAN Ubiquitin conjugation factor E4 B OS=Homo sapiens OX=9606 GN=UBE4B PE=1 SV=1;sp|O95155-4|UBE4B_HUMAN Isoform 4 of Ubiquitin conjug	4	53	53	53	33	34	36	30	29	33	33	33	39	31	36	28	33	35	35	27	32	27	35	32	37	34	33	29	33	34	36	30	29	33	33	33	39	31	36	28	33	35
O95159	O95159	7	7	7	Zinc finger protein-like 1	ZFPL1	sp|O95159|ZFPL1_HUMAN Zinc finger protein-like 1 OS=Homo sapiens OX=9606 GN=ZFPL1 PE=1 SV=2	1	7	7	7	5	5	4	5	5	5	4	4	5	4	3	4	5	3	5	4	2	6	5	5	4	5	3	4	5	5	4	5	5	5	4	4	5	4	3	4	5	3
O95163	O95163	63	63	63	Elongator complex protein 1	IKBKAP	sp|O95163|ELP1_HUMAN Elongator complex protein 1 OS=Homo sapiens OX=9606 GN=ELP1 PE=1 SV=3	1	63	63	63	44	42	41	43	43	43	35	42	44	40	43	42	41	41	46	38	40	40	39	38	43	38	40	40	44	42	41	43	43	43	35	42	44	40	43	42	41	41
O95166	O95166	5	3	2	Gamma-aminobutyric acid receptor-associated protein	GABARAP	sp|O95166|GBRAP_HUMAN Gamma-aminobutyric acid receptor-associated protein OS=Homo sapiens OX=9606 GN=GABARAP PE=1 SV=1	1	5	3	2	3	3	4	3	3	3	3	2	3	3	3	4	3	3	3	3	3	3	3	3	4	2	3	4	2	2	2	1	2	2	2	1	2	2	2	2	2	2
O95167	O95167	2	2	2	NADH dehydrogenase [ubiquinone] 1 alpha subcomplex subunit 3	NDUFA3	sp|O95167|NDUA3_HUMAN NADH dehydrogenase [ubiquinone] 1 alpha subcomplex subunit 3 OS=Homo sapiens OX=9606 GN=NDUFA3 PE=1 SV=1	1	2	2	2	2	2	2	2	2	1	2	2	2	2	2	2	2	2	2	2	2	2	2	2	2	2	2	2	2	2	2	2	2	1	2	2	2	2	2	2	2	2
O95168;O95168-2	O95168;O95168-2	7;5	7;5	7;5	NADH dehydrogenase [ubiquinone] 1 beta subcomplex subunit 4	NDUFB4	sp|O95168|NDUB4_HUMAN NADH dehydrogenase [ubiquinone] 1 beta subcomplex subunit 4 OS=Homo sapiens OX=9606 GN=NDUFB4 PE=1 SV=3;sp|O95168-2|NDUB4_HUMAN Isoform 2 of NADH dehydrogenase [ubiquinone] 1 beta subcomplex subunit 4 OS=Homo sapiens OX=9606 GN=NDUFB4	2	7	7	7	6	3	4	4	5	4	3	3	3	3	4	3	5	3	3	6	4	5	3	4	7	5	4	4	6	3	4	4	5	4	3	3	3	3	4	3	5	3
O95169-3;O95169;O95169-2	O95169-3;O95169;O95169-2	9;9;6	9;9;6	9;9;6	NADH dehydrogenase [ubiquinone] 1 beta subcomplex subunit 8, mitochondrial	NDUFB8	sp|O95169-3|NDUB8_HUMAN Isoform 3 of NADH dehydrogenase [ubiquinone] 1 beta subcomplex subunit 8, mitochondrial OS=Homo sapiens OX=9606 GN=NDUFB8;sp|O95169|NDUB8_HUMAN NADH dehydrogenase [ubiquinone] 1 beta subcomplex subunit 8, mitochondrial OS=Homo sapie	3	9	9	9	7	5	6	7	5	6	5	6	5	6	7	5	6	6	5	6	6	6	7	6	6	8	6	6	7	5	6	7	5	6	5	6	5	6	7	5	6	6
O95178	O95178	1	1	1	NADH dehydrogenase [ubiquinone] 1 beta subcomplex subunit 2, mitochondrial	NDUFB2	sp|O95178|NDUB2_HUMAN NADH dehydrogenase [ubiquinone] 1 beta subcomplex subunit 2, mitochondrial OS=Homo sapiens OX=9606 GN=NDUFB2 PE=1 SV=1	1	1	1	1	0	1	1	1	0	1	0	1	1	1	1	1	0	1	1	1	1	1	0	1	1	1	0	1	0	1	1	1	0	1	0	1	1	1	1	1	0	1
O95182	O95182	8	8	8	NADH dehydrogenase [ubiquinone] 1 alpha subcomplex subunit 7	NDUFA7	sp|O95182|NDUA7_HUMAN NADH dehydrogenase [ubiquinone] 1 alpha subcomplex subunit 7 OS=Homo sapiens OX=9606 GN=NDUFA7 PE=1 SV=3	1	8	8	8	8	8	7	7	7	8	8	7	8	7	6	7	6	6	8	8	6	8	6	7	7	8	8	8	8	8	7	7	7	8	8	7	8	7	6	7	6	6
O95185;O95185-2	O95185;O95185-2	35;26	35;26	34;26	Netrin receptor UNC5C	UNC5C	sp|O95185|UNC5C_HUMAN Netrin receptor UNC5C OS=Homo sapiens OX=9606 GN=UNC5C PE=1 SV=2;sp|O95185-2|UNC5C_HUMAN Isoform 2 of Netrin receptor UNC5C OS=Homo sapiens OX=9606 GN=UNC5C	2	35	35	34	26	19	26	24	25	25	19	20	22	20	19	21	21	20	25	20	23	23	22	20	21	22	19	23	26	19	26	24	25	25	19	20	22	20	19	21	21	20
O95197-2;O95197;O95197-7;O95197-4	O95197-2;O95197;O95197-7	28;28;27;5	28;28;27;5	23;23;22;0	Reticulon-3	RTN3	sp|O95197-2|RTN3_HUMAN Isoform 2 of Reticulon-3 OS=Homo sapiens OX=9606 GN=RTN3;sp|O95197|RTN3_HUMAN Reticulon-3 OS=Homo sapiens OX=9606 GN=RTN3 PE=1 SV=2;sp|O95197-7|RTN3_HUMAN Isoform 7 of Reticulon-3 OS=Homo sapiens OX=9606 GN=RTN3	4	28	28	23	8	7	14	14	14	11	14	11	15	14	17	13	11	6	13	11	7	12	15	13	15	13	15	14	8	7	14	14	14	11	14	11	15	14	17	13	11	6
O95197-3;O95197-5;O95197-6	O95197-3;O95197-5;O95197-6	6;4;3	1;1;1	1;1;1	Reticulon-3	RTN3	sp|O95197-3|RTN3_HUMAN Isoform 3 of Reticulon-3 OS=Homo sapiens OX=9606 GN=RTN3;sp|O95197-5|RTN3_HUMAN Isoform 5 of Reticulon-3 OS=Homo sapiens OX=9606 GN=RTN3;sp|O95197-6|RTN3_HUMAN Isoform 6 of Reticulon-3 OS=Homo sapiens OX=9606 GN=RTN3	3	6	1	1	4	4	5	5	4	5	5	5	5	5	5	5	4	4	5	5	4	5	5	5	5	5	5	5	1	1	1	1	1	1	1	1	1	1	1	1	1	1
O95199-2;O95199	O95199-2;O95199	7;7	7;7	7;7	RCC1 and BTB domain-containing protein 2	RCBTB2	sp|O95199-2|RCBT2_HUMAN Isoform 2 of RCC1 and BTB domain-containing protein 2 OS=Homo sapiens OX=9606 GN=RCBTB2;sp|O95199|RCBT2_HUMAN RCC1 and BTB domain-containing protein 2 OS=Homo sapiens OX=9606 GN=RCBTB2 PE=1 SV=1	2	7	7	7	3	2	2	1	1	1	3	2	2	1	2	0	1	1	1	2	1	1	3	1	3	1	2	1	3	2	2	1	1	1	3	2	2	1	2	0	1	1
O95202;O95202-3;O95202-2	O95202	46;12;11	46;12;11	46;12;11	LETM1 and EF-hand domain-containing protein 1, mitochondrial	LETM1	sp|O95202|LETM1_HUMAN Mitochondrial proton/calcium exchanger protein OS=Homo sapiens OX=9606 GN=LETM1 PE=1 SV=1	3	46	46	46	29	31	29	31	28	32	34	34	32	35	29	34	30	31	27	31	26	34	31	31	32	31	30	34	29	31	29	31	28	32	34	34	32	35	29	34	30	31
O95208;O95208-2;O95208-3	O95208;O95208-2;O95208-3	15;15;13	15;15;13	7;7;5	Epsin-2	EPN2	sp|O95208|EPN2_HUMAN Epsin-2 OS=Homo sapiens OX=9606 GN=EPN2 PE=1 SV=3;sp|O95208-2|EPN2_HUMAN Isoform 2 of Epsin-2 OS=Homo sapiens OX=9606 GN=EPN2;sp|O95208-3|EPN2_HUMAN Isoform 3 of Epsin-2 OS=Homo sapiens OX=9606 GN=EPN2	3	15	15	7	9	7	9	8	7	5	10	8	9	9	9	6	7	5	10	6	6	10	10	9	8	9	9	8	9	7	9	8	7	5	10	8	9	9	9	6	7	5
O95210	O95210	13	13	13	Starch-binding domain-containing protein 1	STBD1	sp|O95210|STBD1_HUMAN Starch-binding domain-containing protein 1 OS=Homo sapiens OX=9606 GN=STBD1 PE=1 SV=1	1	13	13	13	2	2	2	4	3	4	3	3	4	3	4	3	4	5	5	2	4	7	5	2	4	4	2	4	2	2	2	4	3	4	3	3	4	3	4	3	4	5
O95214;O95214-2	O95214;O95214-2	2;2	2;2	2;2	Leptin receptor overlapping transcript-like 1	LEPROTL1	sp|O95214|LERL1_HUMAN Leptin receptor overlapping transcript-like 1 OS=Homo sapiens OX=9606 GN=LEPROTL1 PE=1 SV=2;sp|O95214-2|LERL1_HUMAN Isoform 2 of Leptin receptor overlapping transcript-like 1 OS=Homo sapiens OX=9606 GN=LEPROTL1	2	2	2	2	1	1	2	2	2	1	1	1	1	1	1	1	1	1	2	1	1	1	2	1	1	2	1	1	1	1	2	2	2	1	1	1	1	1	1	1	1	1
O95218-2;O95218	O95218-2;O95218	15;15	15;15	15;15	Zinc finger Ran-binding domain-containing protein 2	ZRANB2	sp|O95218-2|ZRAB2_HUMAN Isoform 2 of Zinc finger Ran-binding domain-containing protein 2 OS=Homo sapiens OX=9606 GN=ZRANB2;sp|O95218|ZRAB2_HUMAN Zinc finger Ran-binding domain-containing protein 2 OS=Homo sapiens OX=9606 GN=ZRANB2 PE=1 SV=2	2	15	15	15	14	11	12	10	11	11	9	11	11	10	12	9	11	12	11	9	13	12	12	11	11	11	11	11	14	11	12	10	11	11	9	11	11	10	12	9	11	12
O95219;O95219-2	O95219;O95219-2	31;17	31;17	31;17	Sorting nexin-4	SNX4	sp|O95219|SNX4_HUMAN Sorting nexin-4 OS=Homo sapiens OX=9606 GN=SNX4 PE=1 SV=1;sp|O95219-2|SNX4_HUMAN Isoform 2 of Sorting nexin-4 OS=Homo sapiens OX=9606 GN=SNX4	2	31	31	31	23	22	22	26	21	23	21	22	20	23	19	22	19	18	24	26	20	25	21	19	23	23	22	21	23	22	22	26	21	23	21	22	20	23	19	22	19	18
O95229;O95229-2	O95229;O95229-2	8;7	8;7	8;7	ZW10 interactor	ZWINT	sp|O95229|ZWINT_HUMAN ZW10 interactor OS=Homo sapiens OX=9606 GN=ZWINT PE=1 SV=2;sp|O95229-2|ZWINT_HUMAN Isoform 2 of ZW10 interactor OS=Homo sapiens OX=9606 GN=ZWINT	2	8	8	8	4	4	2	3	4	1	2	3	2	2	4	2	2	1	3	1	4	3	3	2	2	2	1	2	4	4	2	3	4	1	2	3	2	2	4	2	2	1
O95232;O95232-2	O95232	30;6	30;6	30;6	Luc7-like protein 3	LUC7L3	sp|O95232|LC7L3_HUMAN Luc7-like protein 3 OS=Homo sapiens OX=9606 GN=LUC7L3 PE=1 SV=2	2	30	30	30	19	20	19	18	18	21	15	20	19	18	20	19	18	18	21	16	21	18	18	18	20	21	20	20	19	20	19	18	18	21	15	20	19	18	20	19	18	18
O95235-2;O95235	O95235-2;O95235	22;22	22;22	22;22	Kinesin-like protein KIF20A	KIF20A	sp|O95235-2|KI20A_HUMAN Isoform 2 of Kinesin-like protein KIF20A OS=Homo sapiens OX=9606 GN=KIF20A;sp|O95235|KI20A_HUMAN Kinesin-like protein KIF20A OS=Homo sapiens OX=9606 GN=KIF20A PE=1 SV=1	2	22	22	22	7	10	11	5	7	6	6	7	8	7	8	6	10	7	11	9	7	7	7	7	8	11	8	8	7	10	11	5	7	6	6	7	8	7	8	6	10	7
O95239;O95239-2;Q2VIQ3	O95239;O95239-2	56;45;20	56;45;20	55;44;19	Chromosome-associated kinesin KIF4A	KIF4A	sp|O95239|KIF4A_HUMAN Chromosome-associated kinesin KIF4A OS=Homo sapiens OX=9606 GN=KIF4A PE=1 SV=3;sp|O95239-2|KIF4A_HUMAN Isoform 2 of Chromosome-associated kinesin KIF4A OS=Homo sapiens OX=9606 GN=KIF4A	3	56	56	55	46	35	40	34	44	38	41	37	36	38	37	36	37	33	36	31	40	31	35	31	34	37	36	36	46	35	40	34	44	38	41	37	36	38	37	36	37	33
O95248;O95248-5;O95248-4	O95248;O95248-5;O95248-4	64;63;63	64;63;63	63;62;62	Myotubularin-related protein 5	SBF1	sp|O95248|MTMR5_HUMAN Myotubularin-related protein 5 OS=Homo sapiens OX=9606 GN=SBF1 PE=1 SV=4;sp|O95248-5|MTMR5_HUMAN Isoform 5 of Myotubularin-related protein 5 OS=Homo sapiens OX=9606 GN=SBF1;sp|O95248-4|MTMR5_HUMAN Isoform 4 of Myotubularin-related pro	3	64	64	63	37	30	39	31	35	33	34	29	36	32	37	25	41	28	39	35	34	31	38	28	35	37	31	29	37	30	39	31	35	33	34	29	36	32	37	25	41	28
O95249;O95249-2	O95249;O95249-2	9;6	9;6	9;6	Golgi SNAP receptor complex member 1	GOSR1	sp|O95249|GOSR1_HUMAN Golgi SNAP receptor complex member 1 OS=Homo sapiens OX=9606 GN=GOSR1 PE=1 SV=1;sp|O95249-2|GOSR1_HUMAN Isoform 2 of Golgi SNAP receptor complex member 1 OS=Homo sapiens OX=9606 GN=GOSR1	2	9	9	9	5	4	4	5	5	6	3	5	5	4	6	5	6	5	5	4	3	6	4	3	5	4	4	4	5	4	4	5	5	6	3	5	5	4	6	5	6	5
O95251;O95251-4;O95251-2;O95251-5;O95251-3	O95251;O95251-4;O95251-2;O95251-5;O95251-3	22;21;17;16;15	21;20;16;15;14	21;20;16;15;14	Histone acetyltransferase KAT7	KAT7	sp|O95251|KAT7_HUMAN Histone acetyltransferase KAT7 OS=Homo sapiens OX=9606 GN=KAT7 PE=1 SV=1;sp|O95251-4|KAT7_HUMAN Isoform 4 of Histone acetyltransferase KAT7 OS=Homo sapiens OX=9606 GN=KAT7;sp|O95251-2|KAT7_HUMAN Isoform 2 of Histone acetyltransferase K	5	22	21	21	16	16	18	17	18	15	16	16	18	15	18	16	18	14	19	16	18	16	16	17	18	17	18	16	15	16	17	16	17	14	15	16	17	14	17	15	17	14
O95258-2;O95258;O95258-3;Q5SVS4-2	O95258-2;O95258;O95258-3	3;3;3;1	3;3;3;1	2;2;2;0	Brain mitochondrial carrier protein 1	SLC25A14	sp|O95258-2|UCP5_HUMAN Isoform 2 of Brain mitochondrial carrier protein 1 OS=Homo sapiens OX=9606 GN=SLC25A14;sp|O95258|UCP5_HUMAN Brain mitochondrial carrier protein 1 OS=Homo sapiens OX=9606 GN=SLC25A14 PE=2 SV=1;sp|O95258-3|UCP5_HUMAN Isoform 3 of Brain	4	3	3	2	1	0	0	1	1	1	1	1	1	1	2	1	2	1	0	2	1	1	1	2	2	1	1	1	1	0	0	1	1	1	1	1	1	1	2	1	2	1
O95260	O95260	19	3	3	Arginyl-tRNA--protein transferase 1	ATE1	sp|O95260|ATE1_HUMAN Arginyl-tRNA--protein transferase 1 OS=Homo sapiens OX=9606 GN=ATE1 PE=1 SV=2	1	19	3	3	15	12	9	11	9	12	14	10	14	13	12	9	12	11	14	12	8	11	12	11	12	11	11	10	2	1	1	2	1	2	2	1	2	3	2	1	1	1
O95260-2	O95260-2	20	20	4	Arginyl-tRNA--protein transferase 1	ATE1	sp|O95260-2|ATE1_HUMAN Isoform ATE1-2 of Arginyl-tRNA--protein transferase 1 OS=Homo sapiens OX=9606 GN=ATE1	1	20	20	4	16	14	11	11	11	12	14	12	14	13	14	10	13	12	14	13	12	12	12	13	14	13	13	11	16	14	11	11	11	12	14	12	14	13	14	10	13	12
O95271;O95271-2	O95271	13;5	13;5	11;5	Tankyrase-1	TNKS	sp|O95271|TNKS1_HUMAN Poly [ADP-ribose] polymerase tankyrase-1 OS=Homo sapiens OX=9606 GN=TNKS PE=1 SV=2	2	13	13	11	1	0	2	0	1	1	4	2	4	2	2	1	3	1	1	1	2	0	4	2	1	2	2	2	1	0	2	0	1	1	4	2	4	2	2	1	3	1
O95273;O95273-2;O95273-3;REV__Q8N4P3;O95273-4	O95273;O95273-2	5;4;2;1;1	5;4;2;1;1	4;3;2;0;1	Cyclin-D1-binding protein 1	CCNDBP1	sp|O95273|CCDB1_HUMAN Cyclin-D1-binding protein 1 OS=Homo sapiens OX=9606 GN=CCNDBP1 PE=1 SV=2;sp|O95273-2|CCDB1_HUMAN Isoform 2 of Cyclin-D1-binding protein 1 OS=Homo sapiens OX=9606 GN=CCNDBP1	5	5	5	4	2	2	1	2	1	1	1	1	1	2	2	1	1	3	2	2	2	2	0	1	1	1	1	2	2	2	1	2	1	1	1	1	1	2	2	1	1	3
O95292;O95292-2	O95292	17;5	16;4	16;4	Vesicle-associated membrane protein-associated protein B/C	VAPB	sp|O95292|VAPB_HUMAN Vesicle-associated membrane protein-associated protein B/C OS=Homo sapiens OX=9606 GN=VAPB PE=1 SV=3	2	17	16	16	12	10	12	12	12	9	12	10	13	14	13	11	12	11	12	11	14	14	11	11	13	12	10	11	11	9	11	11	11	8	11	9	12	13	12	10	11	10
O95295	O95295	9	9	9	SNARE-associated protein Snapin	SNAPIN	sp|O95295|SNAPN_HUMAN SNARE-associated protein Snapin OS=Homo sapiens OX=9606 GN=SNAPIN PE=1 SV=1	1	9	9	9	5	7	5	7	5	7	6	7	7	7	6	6	6	7	6	7	7	7	6	7	6	7	6	7	5	7	5	7	5	7	6	7	7	7	6	6	6	7
O95297-2;O95297;O95297-4;O95297-5	O95297-2;O95297;O95297-4	10;10;6;2	10;10;6;2	5;5;5;2	Myelin protein zero-like protein 1	MPZL1	sp|O95297-2|MPZL1_HUMAN Isoform 2 of Myelin protein zero-like protein 1 OS=Homo sapiens OX=9606 GN=MPZL1;sp|O95297|MPZL1_HUMAN Myelin protein zero-like protein 1 OS=Homo sapiens OX=9606 GN=MPZL1 PE=1 SV=1;sp|O95297-4|MPZL1_HUMAN Isoform 4 of Myelin protein	4	10	10	5	7	8	6	7	5	8	5	7	6	5	6	7	6	7	5	7	6	8	7	7	6	7	7	6	7	8	6	7	5	8	5	7	6	5	6	7	6	7
O95297-3	O95297-3	6	1	1	Myelin protein zero-like protein 1	MPZL1	sp|O95297-3|MPZL1_HUMAN Isoform 3 of Myelin protein zero-like protein 1 OS=Homo sapiens OX=9606 GN=MPZL1	1	6	1	1	4	4	3	3	3	3	3	2	3	3	3	3	4	3	3	3	3	3	3	2	3	4	2	2	1	1	1	1	1	0	1	0	1	1	1	0	1	0
O95298;O95298-2;E9PQ53;O95298-3	O95298;O95298-2;E9PQ53	7;6;4;3	7;6;4;3	7;6;4;3	NADH dehydrogenase [ubiquinone] 1 subunit C2;NADH dehydrogenase [ubiquinone] 1 subunit C2, isoform 2	NDUFC2;NDUFC2-KCTD14	sp|O95298|NDUC2_HUMAN NADH dehydrogenase [ubiquinone] 1 subunit C2 OS=Homo sapiens OX=9606 GN=NDUFC2 PE=1 SV=1;sp|O95298-2|NDUC2_HUMAN Isoform 4 of NADH dehydrogenase [ubiquinone] 1 subunit C2 OS=Homo sapiens OX=9606 GN=NDUFC2;sp|E9PQ53|NDUCR_HUMAN NADH de	4	7	7	7	5	4	5	4	4	2	5	5	5	4	4	2	5	4	5	5	4	5	4	4	3	4	2	3	5	4	5	4	4	2	5	5	5	4	4	2	5	4
O95299	O95299	24	24	5	NADH dehydrogenase [ubiquinone] 1 alpha subcomplex subunit 10, mitochondrial	NDUFA10	sp|O95299|NDUAA_HUMAN NADH dehydrogenase [ubiquinone] 1 alpha subcomplex subunit 10, mitochondrial OS=Homo sapiens OX=9606 GN=NDUFA10 PE=1 SV=1	1	24	24	5	13	15	16	18	19	18	15	15	15	17	12	16	16	11	18	16	19	17	17	16	15	16	16	15	13	15	16	18	19	18	15	15	15	17	12	16	16	11
O95299-2	O95299-2	20	1	1	NADH dehydrogenase [ubiquinone] 1 alpha subcomplex subunit 10, mitochondrial	NDUFA10	sp|O95299-2|NDUAA_HUMAN Isoform 2 of NADH dehydrogenase [ubiquinone] 1 alpha subcomplex subunit 10, mitochondrial OS=Homo sapiens OX=9606 GN=NDUFA10	1	20	1	1	11	13	13	15	16	15	13	13	13	13	10	14	14	9	16	13	16	15	15	14	13	13	14	12	0	0	0	0	0	0	0	0	0	0	0	0	0	0
O95302;O95302-3;O95302-2;Q75LS8	O95302;O95302-3;O95302-2	26;25;16;7	26;25;16;7	26;25;16;7	Peptidyl-prolyl cis-trans isomerase FKBP9	FKBP9	sp|O95302|FKBP9_HUMAN Peptidyl-prolyl cis-trans isomerase FKBP9 OS=Homo sapiens OX=9606 GN=FKBP9 PE=1 SV=2;sp|O95302-3|FKBP9_HUMAN Isoform 3 of Peptidyl-prolyl cis-trans isomerase FKBP9 OS=Homo sapiens OX=9606 GN=FKBP9;sp|O95302-2|FKBP9_HUMAN Isoform 2 of	4	26	26	26	17	14	16	16	15	15	15	13	14	18	14	14	15	13	17	13	16	14	18	14	15	15	18	13	17	14	16	16	15	15	15	13	14	18	14	14	15	13
O95336	O95336	16	16	16	6-phosphogluconolactonase	PGLS	sp|O95336|6PGL_HUMAN 6-phosphogluconolactonase OS=Homo sapiens OX=9606 GN=PGLS PE=1 SV=2	1	16	16	16	14	14	14	13	13	13	13	14	13	14	14	14	13	12	14	12	13	14	13	14	15	14	13	13	14	14	14	13	13	13	13	14	13	14	14	14	13	12
O95342	O95342	3	2	2	Bile salt export pump	ABCB11	sp|O95342|ABCBB_HUMAN Bile salt export pump OS=Homo sapiens OX=9606 GN=ABCB11 PE=1 SV=2	1	3	2	2	2	1	2	2	2	2	1	2	2	2	2	2	2	2	2	2	2	2	2	2	1	2	3	2	1	1	1	1	1	1	1	1	1	1	1	1	1	1
O95347;O95347-2	O95347;O95347-2	81;77	81;77	81;77	Structural maintenance of chromosomes protein 2	SMC2	sp|O95347|SMC2_HUMAN Structural maintenance of chromosomes protein 2 OS=Homo sapiens OX=9606 GN=SMC2 PE=1 SV=2;sp|O95347-2|SMC2_HUMAN Isoform 2 of Structural maintenance of chromosomes protein 2 OS=Homo sapiens OX=9606 GN=SMC2	2	81	81	81	56	58	58	57	55	60	51	54	55	55	56	52	46	57	50	55	55	59	54	55	54	51	53	49	56	58	58	57	55	60	51	54	55	55	56	52	46	57
O95352;O95352-2;O95352-3	O95352;O95352-2;O95352-3	26;24;22	26;24;22	26;24;22	Ubiquitin-like modifier-activating enzyme ATG7	ATG7	sp|O95352|ATG7_HUMAN Ubiquitin-like modifier-activating enzyme ATG7 OS=Homo sapiens OX=9606 GN=ATG7 PE=1 SV=1;sp|O95352-2|ATG7_HUMAN Isoform 2 of Ubiquitin-like modifier-activating enzyme ATG7 OS=Homo sapiens OX=9606 GN=ATG7;sp|O95352-3|ATG7_HUMAN Isoform	3	26	26	26	17	9	16	10	15	13	15	11	18	13	12	11	15	12	17	13	12	11	18	11	15	18	13	11	17	9	16	10	15	13	15	11	18	13	12	11	15	12
O95359-3;O95359;O95359-6;O95359-1;O95359-5;O95359-2	O95359-3;O95359;O95359-6;O95359-1;O95359-5;O95359-2	28;28;27;27;27;19	28;28;27;27;27;19	26;26;25;25;25;17	Transforming acidic coiled-coil-containing protein 2	TACC2	sp|O95359-3|TACC2_HUMAN Isoform 3 of Transforming acidic coiled-coil-containing protein 2 OS=Homo sapiens OX=9606 GN=TACC2;sp|O95359|TACC2_HUMAN Transforming acidic coiled-coil-containing protein 2 OS=Homo sapiens OX=9606 GN=TACC2 PE=1 SV=3;sp|O95359-6|TAC	6	28	28	26	9	13	17	10	14	7	11	13	11	8	10	9	9	5	8	7	9	12	7	9	7	11	6	5	9	13	17	10	14	7	11	13	11	8	10	9	9	5
O95361;O95361-2;Q309B1;Q309B1-2	O95361;O95361-2;Q309B1	22;14;11;2	22;14;11;2	22;14;11;2	Tripartite motif-containing protein 16;Tripartite motif-containing protein 16-like protein	TRIM16;TRIM16L	sp|O95361|TRI16_HUMAN Tripartite motif-containing protein 16 OS=Homo sapiens OX=9606 GN=TRIM16 PE=1 SV=3;sp|O95361-2|TRI16_HUMAN Isoform 2 of Tripartite motif-containing protein 16 OS=Homo sapiens OX=9606 GN=TRIM16;sp|Q309B1|TR16L_HUMAN Tripartite motif-co	4	22	22	22	12	10	11	9	12	9	15	10	15	11	12	5	11	9	8	9	15	7	14	10	10	11	12	10	12	10	11	9	12	9	15	10	15	11	12	5	11	9
O95363	O95363	14	14	14	Phenylalanine--tRNA ligase, mitochondrial	FARS2	sp|O95363|SYFM_HUMAN Phenylalanine--tRNA ligase, mitochondrial OS=Homo sapiens OX=9606 GN=FARS2 PE=1 SV=1	1	14	14	14	6	6	3	5	3	3	4	7	6	6	4	7	6	7	7	8	4	8	8	6	6	7	3	6	6	6	3	5	3	3	4	7	6	6	4	7	6	7
O95372	O95372	14	14	14	Acyl-protein thioesterase 2	LYPLA2	sp|O95372|LYPA2_HUMAN Acyl-protein thioesterase 2 OS=Homo sapiens OX=9606 GN=LYPLA2 PE=1 SV=1	1	14	14	14	12	11	12	12	12	10	10	12	11	12	13	10	11	10	11	11	12	11	12	12	13	12	10	11	12	11	12	12	12	10	10	12	11	12	13	10	11	10
O95373	O95373	47	47	46	Importin-7	IPO7	sp|O95373|IPO7_HUMAN Importin-7 OS=Homo sapiens OX=9606 GN=IPO7 PE=1 SV=1	1	47	47	46	36	32	36	36	35	33	35	38	35	37	37	37	34	35	35	33	34	33	36	30	36	35	33	35	36	32	36	36	35	33	35	38	35	37	37	37	34	35
O95376	O95376	16	16	16	E3 ubiquitin-protein ligase ARIH2	ARIH2	sp|O95376|ARI2_HUMAN E3 ubiquitin-protein ligase ARIH2 OS=Homo sapiens OX=9606 GN=ARIH2 PE=1 SV=1	1	16	16	16	10	9	10	6	7	7	6	9	6	7	5	6	9	7	9	7	7	6	10	10	9	11	11	9	10	9	10	6	7	7	6	9	6	7	5	6	9	7
O95379-3;O95379-2;O95379;O95379-4	O95379-3;O95379-2;O95379;O95379-4	6;5;5;5	6;5;5;5	6;5;5;5	Tumor necrosis factor alpha-induced protein 8	TNFAIP8	sp|O95379-3|TFIP8_HUMAN Isoform 3 of Tumor necrosis factor alpha-induced protein 8 OS=Homo sapiens OX=9606 GN=TNFAIP8;sp|O95379-2|TFIP8_HUMAN Isoform 2 of Tumor necrosis factor alpha-induced protein 8 OS=Homo sapiens OX=9606 GN=TNFAIP8;sp|O95379|TFIP8_HUMA	4	6	6	6	3	4	4	5	3	3	3	5	3	4	5	3	3	2	4	4	4	5	3	3	5	4	4	5	3	4	4	5	3	3	3	5	3	4	5	3	3	2
O95391	O95391	17	17	17	Pre-mRNA-splicing factor SLU7	SLU7	sp|O95391|SLU7_HUMAN Pre-mRNA-splicing factor SLU7 OS=Homo sapiens OX=9606 GN=SLU7 PE=1 SV=2	1	17	17	17	12	8	10	9	9	6	9	13	9	9	7	9	10	5	9	7	6	8	10	9	11	10	9	8	12	8	10	9	9	6	9	13	9	9	7	9	10	5
O95394;O95394-3;O95394-4	O95394;O95394-3;O95394-4	35;34;34	35;34;34	35;34;34	Phosphoacetylglucosamine mutase	PGM3	sp|O95394|AGM1_HUMAN Phosphoacetylglucosamine mutase OS=Homo sapiens OX=9606 GN=PGM3 PE=1 SV=1;sp|O95394-3|AGM1_HUMAN Isoform 2 of Phosphoacetylglucosamine mutase OS=Homo sapiens OX=9606 GN=PGM3;sp|O95394-4|AGM1_HUMAN Isoform 3 of Phosphoacetylglucosamine	3	35	35	35	23	26	29	25	27	25	27	27	27	27	28	25	24	24	28	24	27	26	26	26	26	28	25	27	23	26	29	25	27	25	27	27	27	27	28	25	24	24
O95396	O95396	17	17	17	Adenylyltransferase and sulfurtransferase MOCS3;Molybdopterin-synthase adenylyltransferase;Molybdopterin-synthase sulfurtransferase	MOCS3	sp|O95396|MOCS3_HUMAN Adenylyltransferase and sulfurtransferase MOCS3 OS=Homo sapiens OX=9606 GN=MOCS3 PE=1 SV=1	1	17	17	17	8	9	11	9	7	12	10	11	10	10	9	11	10	6	11	11	11	11	8	9	13	13	11	9	8	9	11	9	7	12	10	11	10	10	9	11	10	6
O95400	O95400	14	14	14	CD2 antigen cytoplasmic tail-binding protein 2	CD2BP2	sp|O95400|CD2B2_HUMAN CD2 antigen cytoplasmic tail-binding protein 2 OS=Homo sapiens OX=9606 GN=CD2BP2 PE=1 SV=1	1	14	14	14	11	12	9	11	12	10	9	10	9	9	9	10	9	10	12	11	10	11	12	11	9	11	11	13	11	12	9	11	12	10	9	10	9	9	9	10	9	10
O95405;O95405-2;O95405-3	O95405;O95405-2	9;9;3	9;9;3	9;9;3	Zinc finger FYVE domain-containing protein 9	ZFYVE9	sp|O95405|ZFYV9_HUMAN Zinc finger FYVE domain-containing protein 9 OS=Homo sapiens OX=9606 GN=ZFYVE9 PE=1 SV=2;sp|O95405-2|ZFYV9_HUMAN Isoform 2 of Zinc finger FYVE domain-containing protein 9 OS=Homo sapiens OX=9606 GN=ZFYVE9	3	9	9	9	2	1	0	3	2	1	0	2	2	2	2	3	1	0	1	1	0	2	3	1	1	3	3	3	2	1	0	3	2	1	0	2	2	2	2	3	1	0
O95425-2;O95425-4;O95425-3;O95425	O95425-2;O95425-4;O95425-3;O95425	22;22;22;22	22;22;22;22	22;22;22;22	Supervillin	SVIL	sp|O95425-2|SVIL_HUMAN Isoform 2 of Supervillin OS=Homo sapiens OX=9606 GN=SVIL;sp|O95425-4|SVIL_HUMAN Isoform SV4 of Supervillin OS=Homo sapiens OX=9606 GN=SVIL;sp|O95425-3|SVIL_HUMAN Isoform SV3 of Supervillin OS=Homo sapiens OX=9606 GN=SVIL;sp|O95425|SV	4	22	22	22	6	4	4	5	2	3	6	6	6	5	7	4	6	6	5	5	4	9	7	8	7	10	6	5	6	4	4	5	2	3	6	6	6	5	7	4	6	6
O95427	O95427	8	8	8	GPI ethanolamine phosphate transferase 1	PIGN	sp|O95427|PIGN_HUMAN GPI ethanolamine phosphate transferase 1 OS=Homo sapiens OX=9606 GN=PIGN PE=1 SV=1	1	8	8	8	2	3	2	3	2	4	1	2	3	1	2	2	3	2	3	1	2	2	2	1	1	2	1	1	2	3	2	3	2	4	1	2	3	1	2	2	3	2
O95429-2;O95429	O95429-2;O95429	3;3	3;3	3;3	BAG family molecular chaperone regulator 4	BAG4	sp|O95429-2|BAG4_HUMAN Isoform 2 of BAG family molecular chaperone regulator 4 OS=Homo sapiens OX=9606 GN=BAG4;sp|O95429|BAG4_HUMAN BAG family molecular chaperone regulator 4 OS=Homo sapiens OX=9606 GN=BAG4 PE=1 SV=1	2	3	3	3	2	3	2	1	1	2	2	2	1	2	2	2	2	2	2	2	2	2	2	3	2	2	1	3	2	3	2	1	1	2	2	2	1	2	2	2	2	2
O95433;O95433-2	O95433;O95433-2	27;21	27;21	27;21	Activator of 90 kDa heat shock protein ATPase homolog 1	AHSA1	sp|O95433|AHSA1_HUMAN Activator of 90 kDa heat shock protein ATPase homolog 1 OS=Homo sapiens OX=9606 GN=AHSA1 PE=1 SV=1;sp|O95433-2|AHSA1_HUMAN Isoform 2 of Activator of 90 kDa heat shock protein ATPase homolog 1 OS=Homo sapiens OX=9606 GN=AHSA1	2	27	27	27	23	21	22	21	19	23	21	21	22	21	21	21	21	20	22	19	21	21	24	23	23	21	19	22	23	21	22	21	19	23	21	21	22	21	21	21	21	20
O95450;O95450-2	O95450	7;2	7;2	7;2	A disintegrin and metalloproteinase with thrombospondin motifs 2	ADAMTS2	sp|O95450|ATS2_HUMAN A disintegrin and metalloproteinase with thrombospondin motifs 2 OS=Homo sapiens OX=9606 GN=ADAMTS2 PE=2 SV=2	2	7	7	7	1	1	2	0	0	0	0	1	2	1	1	1	1	1	1	1	1	1	2	2	1	1	1	2	1	1	2	0	0	0	0	1	2	1	1	1	1	1
O95453-2;O95453;O95453-3;O95453-4	O95453-2;O95453;O95453-3;O95453-4	29;29;27;15	29;29;27;15	29;29;27;15	Poly(A)-specific ribonuclease PARN	PARN	sp|O95453-2|PARN_HUMAN Isoform 2 of Poly(A)-specific ribonuclease PARN OS=Homo sapiens OX=9606 GN=PARN;sp|O95453|PARN_HUMAN Poly(A)-specific ribonuclease PARN OS=Homo sapiens OX=9606 GN=PARN PE=1 SV=1;sp|O95453-3|PARN_HUMAN Isoform 3 of Poly(A)-specific ri	4	29	29	29	21	18	17	15	19	18	20	20	22	20	21	16	18	18	18	18	16	15	19	15	21	21	20	20	21	18	17	15	19	18	20	20	22	20	21	16	18	18
O95456;O95456-2	O95456;O95456-2	14;12	14;12	14;12	Proteasome assembly chaperone 1	PSMG1	sp|O95456|PSMG1_HUMAN Proteasome assembly chaperone 1 OS=Homo sapiens OX=9606 GN=PSMG1 PE=1 SV=1;sp|O95456-2|PSMG1_HUMAN Isoform 2 of Proteasome assembly chaperone 1 OS=Homo sapiens OX=9606 GN=PSMG1	2	14	14	14	9	8	10	6	9	6	8	8	10	7	9	7	9	7	9	5	7	7	7	8	9	7	8	8	9	8	10	6	9	6	8	8	10	7	9	7	9	7
[truncated: 8,362 more rows]
[truncated: 194 more columns]

## Sheet: iPSC_Fig_7b_c_d_e_S8_e-h_i-l_n
Protein.IDs	Majority.protein.IDs	Peptide.counts..all.	Peptide.counts..razor.unique.	Peptide.counts..unique.	Protein.names	Gene.names	Fasta.headers	Number.of.proteins	Peptides	Razor...unique.peptides	Unique.peptides	Peptides.Ctrl_BCH-HSP-C01_Diff2_R1	Peptides.Ctrl_BCH-HSP-C01_Diff3_R1	Peptides.Ctrl_BCH-HSP-C01_Diff4_R1	Peptides.Ctrl_DMSO_Diff2_R1	Peptides.Ctrl_DMSO_Diff3_R1	Peptides.Ctrl_DMSO_Diff4_R1	Peptides.Pat_BCH-HSP-C01_Diff2_R1	Peptides.Pat_BCH-HSP-C01_Diff3_R1	Peptides.Pat_BCH-HSP-C01_Diff4_R1	Peptides.Pat_DMSO_Diff2_R1	Peptides.Pat_DMSO_Diff3_R1	Peptides.Pat_DMSO_Diff4_R1	Razor...unique.peptides.Ctrl_BCH-HSP-C01_Diff2_R1	Razor...unique.peptides.Ctrl_BCH-HSP-C01_Diff3_R1	Razor...unique.peptides.Ctrl_BCH-HSP-C01_Diff4_R1	Razor...unique.peptides.Ctrl_DMSO_Diff2_R1	Razor...unique.peptides.Ctrl_DMSO_Diff3_R1	Razor...unique.peptides.Ctrl_DMSO_Diff4_R1	Razor...unique.peptides.Pat_BCH-HSP-C01_Diff2_R1	Razor...unique.peptides.Pat_BCH-HSP-C01_Diff3_R1	Razor...unique.peptides.Pat_BCH-HSP-C01_Diff4_R1	Razor...unique.peptides.Pat_DMSO_Diff2_R1	Razor...unique.peptides.Pat_DMSO_Diff3_R1	Razor...unique.peptides.Pat_DMSO_Diff4_R1	Unique.peptides.Ctrl_BCH-HSP-C01_Diff2_R1	Unique.peptides.Ctrl_BCH-HSP-C01_Diff3_R1	Unique.peptides.Ctrl_BCH-HSP-C01_Diff4_R1	Unique.peptides.Ctrl_DMSO_Diff2_R1	Unique.peptides.Ctrl_DMSO_Diff3_R1	Unique.peptides.Ctrl_DMSO_Diff4_R1	Unique.peptides.Pat_BCH-HSP-C01_Diff2_R1	Unique.peptides.Pat_BCH-HSP-C01_Diff3_R1	Unique.peptides.Pat_BCH-HSP-C01_Diff4_R1	Unique.peptides.Pat_DMSO_Diff2_R1	Unique.peptides.Pat_DMSO_Diff3_R1	Unique.peptides.Pat_DMSO_Diff4_R1	Sequence.coverage....	Unique...razor.sequence.coverage....
[truncated: 8,128 more rows]
[truncated: 101 more columns]

[truncated: 1 more sheets: Baseline_differences]
