# Supplementary material for: High-content screening identifies a small molecule that restores AP-4-dependent protein trafficking in neuronal models of AP-4-associated hereditary spastic paraplegia
Source: Nat Commun. 2024 Jan 17;15:584. doi: 10.1038/s41467-023-44264-1 (PMC10794252; doi:10.1038/s41467-023-44264-1)
Supplement: Supplementary file 4 — Source Data [file 41467_2023_44264_MOESM4_ESM.zip › Source_Data_file_4_Fig_2_and_S2.xlsx]

## Sheet: Plate_01
Plate	Well	Compound ID	Concentration [µM]	Type	Exclude	Replicate A: DAPI Count	Replicate A: Average ATG9A Intensity inside TGN	Replicate A: Average ATG9A Intensity outside TGN	Replicate A: ATG9A Ratio (on cell basis)	Replicate B: DAPI Count	Replicate B: Average ATG9A Intensity inside TGN	Replicate B: Average ATG9A Intensity outside TGN	Replicate B: ATG9A Ratio (on cell basis)	Average: DAPI Count	Average: ATG9A Ratio	Average: ATG9A Intensity inside TGN	Average: ATG9A Intensity outside TGN	Replicate A: Z-Score ATG9A Ratio	Replicate A: Z-Score DAPI Count compared to negative control	Replicate A: Z-Score ATG9A Intensity inside TGN	Replicaste B: Z-Score ATG9A Ratio	Replicate B: Z-Score DAPI Count compared to negative control	Replicate B: Z-Score ATG9A Intensity inside TGN
1	A01	SS-P01-B05	40	X		245	5433.59	3707.52	1.49093	258	5468.54	3647.21	1.50751	251.5	1.49922	5359.31	3599.83	0.875507	-1.40293	3.74238	6.70596	-0.711021	4.18499
1	A02	SS-P01-B05	20	X		279	5250.08	3552.45	1.46901	247	4952.86	3434.08	1.44338	263	1.4562	5114.27	3562.61	0.297086	0.154609	4.0021	2.75536	-1.26474	0.136863
1	A03	SS-P01-B05	10	X		264	5275.69	3691.15	1.45237	226	5037.01	3589.43	1.40239	245	1.42738	5051.66	3549.6	-0.142217	-0.532542	1.87873	0.22967	-2.32183	0.797444
1	A04	SS-P01-B05	5	X		256	5066.31	3509.77	1.44797	256	5036.64	3503.33	1.44011	256	1.44404	5064.61	3501.58	-0.258303	-0.899023	2.14508	2.55342	-0.811696	0.794543
1	A05	SS-P01-B05	2.5	X		279	5092.58	3499.82	1.46501	199	4850.5	3426.64	1.41742	239	1.44122	4925.07	3418.44	0.191526	0.154609	1.2026	1.15567	-3.68095	-0.666612
1	A06	SS-P01-B05	1.25	X		273	4999.64	3410.23	1.46687	257	4967.49	3433.83	1.44004	265	1.45345	4971.48	3415.74	0.240524	-0.120251	0.957458	2.54915	-0.761359	0.251731
1	A07	SS-P01-B05	0.625	X		265	4975.47	3397.66	1.44519	227	4954.51	3499.49	1.41541	246	1.4303	4938.01	3498.3	-0.331751	-0.486732	0.410351	1.03183	-2.27149	0.149839
1	A08	SS-P01-B05	0.313	X		242	4921.52	3497.11	1.39951	275	5144.51	3682.07	1.40226	258.5	1.40089	5097.27	3573.91	-1.53743	-1.54036	1.71368	0.222021	0.144721	1.64137
1	A09	SS-P01-B05	0.156	X		251	5050.04	3465.76	1.45211	252	5028.68	3649.01	1.38026	251.5	1.41619	5090.16	3539.43	-0.149114	-1.12807	2.74396	-1.13313	-1.01305	0.73209
1	A10	SS-P01-B05	0.0781	X		199	5151.63	3429.86	1.49027	237	4868.06	3615.99	1.35084	218	1.42055	4866.78	3511.81	0.858074	-3.5102	-0.157635	-2.94572	-1.76811	-0.528805
1	A11	SS-P01-B05	0.0391	X		273	4865.51	3407.63	1.42052	263	5175.05	3678.91	1.40869	268	1.4146	5164.39	3579.19	-0.982977	-0.120251	2.76515	0.618027	-0.459332	1.88112
1	A12	SS-P01-L13	40	X		288	5153.72	3479.48	1.4672	262	5038.98	3681.56	1.37295	275	1.42007	4952.62	3597.91	0.249327	0.5669	-0.150016	-1.5839	-0.50967	0.812913
1	A13	SS-P01-L13	20	X		275	4866.26	3514.25	1.4169	206	4980.53	3448.48	1.44548	240.5	1.43119	4918.05	3441.07	-1.0784	-0.0286313	-0.25836	2.88433	-3.32858	0.354082
1	A14	SS-P01-L13	10	X		292	4855.58	3433.66	1.414	271	4892.74	3472.63	1.40769	281.5	1.41084	4956.79	3431.73	-1.15507	0.75014	1.41771	0.556517	-0.05663	-0.335087
1	A15	SS-P01-L13	5	X		265	5020.85	3390.82	1.46592	251	5001.76	3590.23	1.39666	258	1.43129	4947.41	3447.04	0.215345	-0.486732	0.121864	-0.123119	-1.06339	0.52072
1	A16	SS-P01-L13	2.5	X		261	4893.07	3303.85	1.48546	276	4888.05	3457.64	1.41513	268.5	1.45029	4909.95	3436.33	0.73131	-0.669972	0.514998	1.01453	0.195059	-0.371842
1	A17	SS-P01-L13	1.25	X		260	4931.84	3415.02	1.44844	249	4993.3	3512.27	1.42193	254.5	1.43518	4925.71	3411.54	-0.24593	-0.715782	-0.232622	1.43361	-1.16406	0.454365
1	A18	SS-P01-L13	0.625	X		289	4858.12	3310.8	1.46307	226	4955.95	3523.68	1.40579	257.5	1.43443	4856.8	3401.46	0.140095	0.61271	-1.2515	0.439124	-2.32183	0.161143
1	A19	SS-P01-L13	0.313	X		223	4757.65	3279.24	1.44765	268	4933.24	3414.86	1.44637	245.5	1.44701	4965.42	3419.09	-0.266773	-2.41075	1.18181	2.93953	-0.207643	-0.0171186
1	A20	SS-P01-L13	0.156	X		265	4997.59	3423.32	1.45723	275	5152.68	3723.27	1.38234	270	1.41978	4949.97	3531.55	-0.0140356	-0.486732	-1.35675	-1.00525	0.144721	1.70546
1	A21	SS-P01-L13	0.0781	X		269	4747.27	3339.83	1.42402	295	4821.09	3455.02	1.40114	282	1.41258	4978	3508.9	-0.890509	-0.303492	2.57438	0.152697	1.15148	-0.897547
1	A22	SS-P01-L13	0.0391	X		293	5134.91	3562.78	1.43811	275	4945.7	3554.53	1.39357	284	1.41584	4966.91	3372	-0.518626	0.79595	1.08582	-0.313619	0.144721	0.0806772
1	A23	LoF/LoF	DMSO	Negative Control		261	4988.13	3189.47	1.56069	244	5208.29	3625.95	1.42709	252.5	1.49389	4307.35	3273.66	2.71689	-0.669972	-14.9547	1.75134	-1.41575	-38.7433
1	A24	WT/LoF	DMSO	Positive Control		274	3406.41	2921.37	1.17061	225	3744.49	3391.15	1.10727	249.5	1.13894	4577.22	3521.43	-7.5794	-0.0744414	5.36366	-17.9508	-2.37217	-38.7433
1	B01	SS-P01-B19	40	X		275	5409.95	3651.71	1.49014	263	5261.23	3570.84	1.47374	269	1.48194	5246.68	3539.6	0.854679	-0.0286313	3.56025	4.62554	-0.459332	2.55759
1	B02	SS-P01-B19	20	X		271	5232.12	3508.35	1.49438	277	5096.69	3647.95	1.39817	274	1.44628	5153.16	3619.89	0.96661	-0.211872	3.33214	-0.0298942	0.245397	1.26598
1	B03	SS-P01-B19	10	X		296	5209.63	3591.83	1.43645	292	5142.97	3641.18	1.41797	294	1.42721	5182.85	3559.47	-0.562366	0.93338	3.46495	1.18969	1.00046	1.62925
1	B04	SS-P01-B19	5	X		254	5222.73	3477.77	1.47573	282	4955.5	3510.9	1.4194	268	1.44756	4931.02	3431.63	0.474354	-0.990643	0.258506	1.27784	0.497085	0.157646
1	B05	SS-P01-B19	2.5	X		227	4906.55	3352.35	1.46357	277	4940.48	3432.66	1.44357	252	1.45357	4933.12	3377.49	0.153371	-2.22751	0.453452	2.76662	0.245397	0.0397019
1	B06	SS-P01-B19	1.25	X		269	4925.77	3322.31	1.48891	287	4951.52	3532.57	1.40274	278	1.44582	4818.52	3404.65	0.822218	-0.303492	-1.98286	0.251455	0.748774	0.126353
1	B07	SS-P01-B19	0.625	X		278	4685.53	3276.72	1.42533	267	4917.43	3466.91	1.42235	272.5	1.42384	4932.72	3448.89	-0.856035	0.108799	0.679023	1.45941	-0.257981	-0.141241
1	B08	SS-P01-B19	0.313	X		300	4948.01	3430.88	1.4539	265	4735.44	3324.72	1.42203	282.5	1.43796	4779.12	3339.52	-0.101961	1.11662	-0.590836	1.44004	-0.358657	-1.56988
1	B09	SS-P01-B19	0.156	X		293	4822.79	3354.32	1.43722	284	4976.62	3612.88	1.3843	288.5	1.41076	4995.94	3495.74	-0.542182	0.79595	1.36113	-0.884681	0.597761	0.323373
1	B10	SS-P01-B19	0.0781	X		265	5015.27	3378.6	1.48297	276	4786.03	3482.13	1.37583	270.5	1.4294	5082.98	3600.83	0.665513	-0.486732	5.0592	-1.40631	0.195059	-1.17276
1	B11	SS-P01-B19	0.0391	X		309	5379.93	3719.54	1.44422	283	4915.67	3512.62	1.39773	296	1.42098	4948.9	3452.82	-0.357324	1.52891	1.02503	-0.0568356	0.547423	-0.155058
1	B12	SS-P01-M04	40	X		295	4982.13	3393.03	1.47162	325	4956.91	3498.43	1.42092	310	1.44627	4961.55	3504.87	0.366006	0.88757	0.863352	1.37159	2.66161	0.168653
1	B13	SS-P01-M04	20	X		321	4966.19	3511.31	1.41699	308	5118.11	3698.82	1.39121	314.5	1.4041	4965.94	3538.53	-1.07615	2.07863	-0.682402	-0.458786	1.80587	1.43413
1	B14	SS-P01-M04	10	X		266	4813.76	3378.24	1.42587	285	4865.57	3413.63	1.41883	275.5	1.42235	4809.28	3345.74	-0.841719	-0.440922	-1.29872	1.24252	0.648099	-0.548338
1	B15	SS-P01-M04	5	X		301	4752.99	3277.85	1.44532	272	4993.24	3469.22	1.44576	286.5	1.44554	4988.88	3424.9	-0.328393	1.16243	1.04935	2.90192	-0.00629222	0.453833
1	B16	SS-P01-M04	2.5	X		273	4984.53	3380.58	1.47786	257	4799.87	3418.38	1.4102	265	1.44403	4794.65	3346.59	0.530655	-0.120251	-0.929259	0.711	-0.761359	-1.06406
1	B17	SS-P01-M04	1.25	X		297	4789.42	3274.81	1.47019	263	4872.98	3485.56	1.40294	280	1.43656	4785.1	3360.46	0.328075	0.97919	-1.86422	0.263837	-0.459332	-0.490162
1	B18	SS-P01-M04	0.625	X		272	4697.23	3235.35	1.44785	267	4800.66	3417.63	1.40935	269.5	1.4286	4725.67	3358.64	-0.261426	-0.166062	-2.33636	0.658635	-0.257981	-1.05788
1	B19	SS-P01-M04	0.313	X		293	4650.67	3299.66	1.41331	293	4920.09	3553.35	1.39405	293	1.40368	4866.51	3442.55	-1.17312	0.79595	-0.690785	-0.283532	1.0508	-0.120354
1	B20	SS-P01-M04	0.156	X		268	4812.94	3331.75	1.43953	271	4911.68	3496.94	1.41017	269.5	1.42485	4900	3409.64	-0.481065	-0.349302	0.0737614	0.709443	-0.05663	-0.186411
1	B21	SS-P01-M04	0.0781	X		287	4888.33	3322.33	1.47485	264	4938.69	3528.91	1.40138	275.5	1.43811	5003.47	3472.21	0.451024	0.52109	1.89839	0.16781	-0.408994	0.025662
1	B22	SS-P01-M04	0.0391	X		338	5068.25	3415.51	1.45848	273	4861.13	3429.9	1.41973	305.5	1.4391	4860.93	3337.38	0.018961	2.8574	-0.206082	1.29793	0.0440455	-0.583237
1	B23	LoF/LoF	DMSO	Negative Control		329	4860.73	3244.86	1.49706	308	5120.48	3787.61	1.35454	318.5	1.4258	4509.08	3571.4	1.03741	2.44511	-9.97255	-2.7178	1.80587	-38.7433
1	B24	WT/LoF	DMSO	Positive Control		270	3897.68	3355.19	1.11645	288	3702.54	3298.02	1.12605	279	1.12125	4549.13	3300.92	-9.009	-0.257682	5.21926	-16.7934	0.799112	-38.7433
1	C01	SS-P01-B20	40	X		26	5395.71	3303.83	1.62987	9	4768.24	3274.68	1.44507	17.5	1.53747	4275.8	3188.59	4.5428	-11.4353	-11.1319	2.85944	-13.2451	-1.31242
1	C02	SS-P01-B20	20	X		10	3783.36	3102.49	1.21923	20	4373.46	3398.15	1.28742	15	1.25333	4601.29	3383.16	-6.29594	-12.1683	-0.526638	-6.8527	-12.6914	-4.41141
1	C03	SS-P01-B20	10	X		234	4829.12	3368.16	1.42972	175	4412.64	3254.28	1.35382	204.5	1.39177	4828.34	3282.97	-0.740115	-1.90684	3.68109	-2.76191	-4.88906	-4.10389
1	C04	SS-P01-B20	5	X		224	5244.04	3311.67	1.5816	237	5334.25	3319.95	1.59948	230.5	1.59054	5189.35	3295.42	3.26891	-2.36494	1.65701	12.3715	-1.76811	3.13082
1	C05	SS-P01-B20	2.5	X		271	5044.45	3270.9	1.55037	298	5153.95	3407.03	1.51566	284.5	1.53302	5161.58	3384.84	2.44443	-0.211872	2.92224	7.20801	1.30249	1.71546
1	C06	SS-P01-B20	1.25	X		284	5169.21	3362.64	1.54432	234	5156.02	3628.17	1.42987	259	1.48709	5044.38	3547.06	2.28475	0.383659	0.524031	1.92294	-1.91913	1.73173
1	C07	SS-P01-B20	0.625	X		298	4932.73	3465.94	1.42657	275	4896.72	3444.73	1.42433	286.5	1.42545	5145.3	3510.88	-0.823129	1.025	5.20056	1.5815	0.144721	-0.303779
1	C08	SS-P01-B20	0.313	X		261	5393.87	3577.02	1.49015	288	4784.21	3588.41	1.3381	274.5	1.41413	4844.21	3552.6	0.855093	-0.669972	0.2347	-3.73051	0.799112	-1.18701
1	C09	SS-P01-B20	0.156	X		340	4904.2	3516.79	1.40267	254	5021.96	3460.66	1.45222	297	1.42744	4993.07	3457.87	-1.45416	2.94902	0.843074	3.29964	-0.912372	0.679293
1	C10	SS-P01-B20	0.0781	X		305	4964.19	3455.07	1.44868	257	4841.84	3484.55	1.39397	281	1.42132	4830.68	3465.47	-0.239711	1.34567	-0.624005	-0.288613	-0.761359	-0.734632
1	C11	SS-P01-B20	0.0391	X		339	4819.52	3446.39	1.40789	292	5070.95	3523.34	1.43893	315.5	1.42341	5000.14	3434.49	-1.31638	2.90321	0.48963	2.48125	1.00046	1.06386
1	C12	SS-P01-N06	40	X		293	4929.34	3345.64	1.45413	297	5261.31	3785.9	1.3877	295	1.42092	5055.95	3569.14	-0.0956483	0.79595	-0.309093	-0.674875	1.25215	2.55827
1	C13	SS-P01-N06	20	X		282	4850.58	3352.39	1.44841	335	5072.7	3509.03	1.4316	308.5	1.44001	4974.25	3433.32	-0.246684	0.292039	-0.0532475	2.02961	3.16499	1.07762
1	C14	SS-P01-N06	10	X		281	4875.8	3357.61	1.45076	270	4841.9	3474.13	1.39834	275.5	1.42455	4890.07	3414.74	-0.184802	0.246229	0.579894	-0.0195114	-0.106968	-0.734149
1	C15	SS-P01-N06	5	X		286	4938.24	3355.34	1.46178	248	4729.73	3466.68	1.3667	267	1.41424	4822.24	3445.42	0.106031	0.475279	0.341717	-1.96875	-1.2144	-1.61472
1	C16	SS-P01-N06	2.5	X		243	4914.75	3424.15	1.42283	275	5035.26	3559.25	1.41989	259	1.42136	4949.88	3425.21	-0.921989	-1.49455	-0.167942	1.30789	0.144721	0.783701
1	C17	SS-P01-N06	1.25	X		305	4864.49	3291.17	1.45633	284	4704.62	3458.04	1.36058	294.5	1.40845	4741.89	3349.46	-0.0377969	1.34567	-1.03323	-2.34585	0.597761	-1.81182
1	C18	SS-P01-N06	0.625	X		286	4779.17	3240.88	1.47668	269	5093.19	3657.69	1.39267	277.5	1.43468	4893.01	3484.81	0.499463	0.475279	-1.90889	-0.368821	-0.157306	1.23848
1	C19	SS-P01-N06	0.313	X		302	4692.82	3311.92	1.41564	318	4932.48	3592.67	1.38066	310	1.39815	4764.53	3439.63	-1.11179	1.20824	-2.88486	-1.10851	2.30925	-0.0231018
1	C20	SS-P01-N06	0.156	X		286	4596.58	3286.59	1.40362	284	4807.21	3448.4	1.39376	285	1.39869	4892.84	3456.04	-1.42911	0.475279	0.987967	-0.301893	0.597761	-1.00648
1	C21	SS-P01-N06	0.0781	X		269	4978.48	3463.68	1.43396	287	4778.15	3444.57	1.38761	278	1.41079	4749.88	3419.17	-0.62808	-0.303492	-1.61701	-0.680433	0.748774	-1.2346
1	C22	SS-P01-N06	0.0391	X		288	4721.6	3393.76	1.39206	301	4888.42	3719.14	1.32765	294.5	1.35985	4858.63	3529.61	-1.73411	0.5669	-0.529448	-4.37457	1.4535	-0.369006
1	C23	LoF/LoF	DMSO	Negative Control		283	4828.85	3340.08	1.44755	288	4838.93	3451.12	1.40108	285.5	1.42431	4149.31	3287.44	-0.269495	0.337849	-14.4143	0.149129	0.799112	-38.7433
1	C24	WT/LoF	DMSO	Positive Control		299	3459.69	3123.76	1.11251	176	3720.65	3275.27	1.13715	237.5	1.12483	4297.03	3297.41	-9.11293	1.07081	-0.0776351	-16.1096	-4.83872	-38.7433
1	D01	SS-P01-C13	40	X		279	4873.4	3319.55	1.46912	249	5069.74	3422.21	1.48727	264	1.4782	5133.68	3440.17	0.300016	0.154609	3.2102	5.45875	-1.16406	1.05444
1	D02	SS-P01-C13	20	X		278	5197.61	3458.12	1.49504	286	4885.17	3404.08	1.44586	282	1.47045	5016.89	3388.24	0.984086	0.108799	2.71337	2.90775	0.698437	-0.394479
1	D03	SS-P01-C13	10	X		279	5148.61	3372.39	1.51989	281	5118.36	3449.58	1.49066	280	1.50528	5040.93	3380.46	1.64003	0.154609	0.83605	5.66785	0.446748	1.4361
1	D04	SS-P01-C13	5	X		348	4963.5	3311.33	1.49048	331	4892.43	3410.83	1.43048	339.5	1.46048	4980.88	3417.24	0.863767	3.3155	1.90945	1.96039	2.96364	-0.337529
1	D05	SS-P01-C13	2.5	X		265	5069.34	3423.65	1.47495	306	5414.98	3843.06	1.40894	285.5	1.44195	5125.89	3608.17	0.453764	-0.486732	-0.448763	0.633758	1.70519	3.76457
1	D06	SS-P01-C13	1.25	X		323	4836.8	3373.28	1.43882	286	4765.46	3334.73	1.43209	304.5	1.43546	4878.37	3366.62	-0.499838	2.17025	1.11783	2.05982	0.698437	-1.33423
1	D07	SS-P01-C13	0.625	X		291	4991.28	3398.51	1.46268	279	4773.82	3448.48	1.38958	285	1.42613	4909.88	3438.9	0.129917	0.70433	1.67219	-0.559191	0.346072	-1.26862
1	D08	SS-P01-C13	0.313	X		299	5045.95	3429.32	1.46965	256	4891.33	3416.34	1.43828	277.5	1.45397	4901.38	3398.44	0.31401	1.07081	0.308123	2.44113	-0.811696	-0.346153
1	D09	SS-P01-C13	0.156	X		284	4911.44	3380.54	1.45298	294	5012.06	3439.9	1.45759	289	1.45529	4912.79	3337.85	-0.126061	0.383659	-0.684868	3.63041	1.10114	0.601579
1	D10	SS-P01-C13	0.0781	X		308	4813.52	3235.8	1.48261	361	4854.42	3428.4	1.43187	334.5	1.45724	4739.3	3300.67	0.656073	1.4831	-2.60499	2.04627	4.47377	-0.635891
1	D11	SS-P01-C13	0.0391	X		347	4624.18	3172.93	1.44627	309	4945.46	3379.08	1.46149	328	1.45388	4942.38	3342.46	-0.303292	3.26969	0.590686	3.87092	1.85621	0.0787605
1	D12	SS-P01-N17	40	X		322	4939.3	3305.85	1.49474	325	4999.59	3588.86	1.38872	323.5	1.44173	5035.43	3551.18	0.976089	2.12444	1.92893	-0.612347	2.66161	0.50373
1	D13	SS-P01-N17	20	X		326	5071.26	3513.5	1.43445	303	4995.94	3569.47	1.39919	314.5	1.41682	4937.18	3431.11	-0.615116	2.30768	-0.0266954	0.0325436	1.55418	0.475041
1	D14	SS-P01-N17	10	X		311	4878.42	3292.76	1.47293	264	4826.07	3422.49	1.40987	287.5	1.4414	4955.45	3442.46	0.400472	1.62053	2.06652	0.691053	-0.408994	-0.858422
1	D15	SS-P01-N17	5	X		313	5084.83	3462.43	1.46456	273	4780.8	3233.83	1.4671	293	1.46583	4827.98	3331.13	0.179531	1.71215	-0.0597737	4.21617	0.0440455	-1.2138
1	D16	SS-P01-N17	2.5	X		297	4875.16	3428.43	1.42468	331	4757.18	3195.25	1.48814	314	1.45641	4731.83	3244.79	-0.873008	0.97919	-1.77036	5.51252	2.96364	-1.39922
1	D17	SS-P01-N17	1.25	X		285	4706.48	3294.32	1.42478	261	5205.51	3791.03	1.37424	273	1.39951	5046.94	3532.42	-0.870377	0.429469	0.074129	-1.50431	-0.560008	2.1202
1	D18	SS-P01-N17	0.625	X		264	4888.36	3273.81	1.49467	255	4734.28	3341.45	1.41055	259.5	1.45261	4714.11	3320.32	0.974366	-0.532542	-1.8975	0.73252	-0.862034	-1.57896
1	D19	SS-P01-N17	0.313	X		319	4693.95	3299.19	1.42133	271	4766.41	3516.43	1.36504	295	1.39318	4892.48	3488.01	-0.961653	1.98701	1.39447	-2.07088	-0.05663	-1.32677
1	D20	SS-P01-N17	0.156	X		318	5018.56	3459.59	1.44231	264	4891.12	3523.66	1.39023	291	1.41627	4884.57	3511.91	-0.407682	1.9412	-0.0307606	-0.518918	-0.408994	-0.347777
1	D21	SS-P01-N17	0.0781	X		325	4878.02	3500.16	1.38381	283	4764.11	3393.61	1.41335	304	1.39858	4805.24	3332.47	-1.95185	2.26187	-0.351712	0.904843	0.547423	-1.34485
1	D22	SS-P01-N17	0.0391	X		281	4846.37	3271.32	1.47366	257	4767.53	3290.95	1.45048	269	1.46207	4798.13	3323.09	0.419657	0.246229	-0.53059	3.19223	-0.761359	-1.318
1	D23	LoF/LoF	DMSO	Negative Control		291	4828.73	3355.24	1.43758	287	4978.32	3541.41	1.39861	289	1.4181	4286.89	3335.26	-0.532622	0.70433	-13.0374	-0.00269828	0.748774	-38.7433
1	D24	WT/LoF	DMSO	Positive Control		247	3595.46	3129.11	1.13976	246	3881.04	3433.68	1.13111	246.5	1.13544	4592.08	3473.09	-8.39365	-1.31131	4.28026	-16.4817	-1.31507	-38.7433
1	E01	SS-P01-E05	40	X		293	5303.12	3512.51	1.50983	269	5164.05	3487.71	1.48589	281	1.49786	5166.61	3407.29	1.37442	0.79595	2.92179	5.37382	-0.157306	1.79477
1	E02	SS-P01-E05	20	X		228	5169.17	3326.88	1.56042	267	5328.04	3523.55	1.51255	247.5	1.53648	5221.38	3509.62	2.70971	-2.1817	2.3697	7.01622	-0.257981	3.0821
1	E03	SS-P01-E05	10	X		295	5114.73	3495.69	1.48227	275	5014.15	3396.36	1.47869	285	1.48048	5032.89	3440.29	0.647032	0.88757	1.72976	4.93052	0.144721	0.618031
1	E04	SS-P01-E05	5	X		256	5051.62	3484.22	1.45239	292	4989.35	3473.68	1.44398	274	1.44819	5044.57	3485.48	-0.141604	-0.899023	2.2183	2.79223	1.00046	0.4233
1	E05	SS-P01-E05	2.5	X		283	5099.8	3497.28	1.45849	249	4895.88	3473.97	1.41179	266	1.43514	4919.9	3462.05	0.0194242	0.337849	0.637534	0.808841	-1.16406	-0.31039
1	E06	SS-P01-E05	1.25	X		268	4943.92	3450.14	1.43311	244	4980.42	3534.55	1.41257	256	1.42284	4951.6	3472.88	-0.650695	-0.349302	0.42314	0.857381	-1.41575	0.353265
1	E07	SS-P01-E05	0.625	X		260	4922.78	3411.21	1.44711	271	4902.97	3463.95	1.4157	265.5	1.43141	4969.82	3411.22	-0.281068	-0.715782	1.57815	1.05001	-0.05663	-0.254737
1	E08	SS-P01-E05	0.313	X		306	5036.67	3358.49	1.50127	311	5058.25	3549.97	1.42361	308.5	1.46244	4802.45	3340.39	1.1484	1.39148	-3.39127	1.53697	1.95688	0.964178
1	E09	SS-P01-E05	0.156	X		276	4546.65	3130.81	1.45305	300	5339.61	3623.38	1.45641	288	1.45473	5109.01	3456.83	-0.124313	0.0171788	-0.0268655	3.55765	1.40317	3.17286
1	E10	SS-P01-E05	0.0781	X		280	4878.41	3290.29	1.47435	308	4886.17	3499.06	1.39794	294	1.43615	4950.28	3391.33	0.438027	0.200419	1.35219	-0.0442959	1.80587	-0.386618
1	E11	SS-P01-E05	0.0391	X		303	5014.39	3283.6	1.51816	303	4971.15	3572.71	1.38744	303	1.4528	5111.19	3463.21	1.59429	1.25405	3.7541	-0.691184	1.55418	0.280444
1	E12	SS-P02-B17	40	X		333	5251.24	3353.7	1.56976	261	5248.48	3572.35	1.46509	297	1.51743	4904.5	3350.9	2.95638	2.62835	-3.25056	4.09267	-0.560008	2.45752
1	E13	SS-P02-B17	20	X		316	4560.52	3129.45	1.45214	252	5314.37	3450.61	1.53464	284	1.49339	5072.9	3358.84	-0.148322	1.84958	-0.503175	8.37717	-1.01305	2.97477
1	E14	SS-P02-B17	10	X		280	4831.44	3267.07	1.46963	272	5125.28	3446.22	1.48404	276	1.47683	5026.83	3415.91	0.313343	0.200419	0.480028	5.25964	-0.00629222	1.49035
1	E15	SS-P02-B17	5	X		249	4928.39	3385.59	1.45831	247	5017.48	3474.42	1.44305	248	1.45068	4824.37	3376.69	0.0145014	-1.21969	-2.53319	2.73505	-1.26474	0.644151
1	E16	SS-P02-B17	2.5	X		317	4631.26	3278.96	1.41225	318	4860.01	3477.38	1.39819	317.5	1.40522	4904.84	3493.76	-1.20118	1.89539	0.695788	-0.029075	2.30925	-0.592009
1	E17	SS-P02-B17	1.25	X		282	4949.66	3510.13	1.40977	275	4708.94	3395.94	1.38871	278.5	1.39924	4705.35	3339.4	-1.26662	0.292039	-1.8183	-0.612719	0.144721	-1.77791
1	E18	SS-P02-B17	0.625	X		328	4701.76	3282.86	1.42719	306	4923.37	3562.35	1.38428	317	1.40573	4885.46	3431.43	-0.806886	2.3993	-0.339872	-0.885708	1.70519	-0.0946154
1	E19	SS-P02-B17	0.313	X		295	4847.54	3300.5	1.47813	270	4817.92	3445.47	1.39401	282.5	1.43607	4717.67	3325.99	0.537796	0.88757	-2.67363	-0.286073	-0.106968	-0.922377
1	E20	SS-P02-B17	0.156	X		299	4617.41	3206.52	1.44072	272	4786.06	3374.58	1.41783	285.5	1.42928	4822.91	3374.86	-0.449647	1.07081	-0.216054	1.18132	-0.00629222	-1.17247
1	E21	SS-P02-B17	0.0781	X		302	4859.75	3375.15	1.43363	323	4918.02	3495.29	1.40585	312.5	1.41974	4836.3	3394.13	-0.636862	1.20824	-1.28273	0.442883	2.56093	-0.136578
1	E22	SS-P02-B17	0.0391	X		306	4754.57	3292.97	1.44716	252	4843.02	3483.88	1.39495	279	1.42106	4790.86	3377	-0.279704	1.39148	-1.44369	-0.22835	-1.01305	-0.725379
1	E23	LoF/LoF	DMSO	Negative Control		266	4738.7	3270.13	1.44574	286	4894.13	3500.27	1.39756	276	1.42165	4193.24	3300.72	-0.317336	-0.440922	-14.0832	-0.0674329	0.698437	-38.7433
1	E24	WT/LoF	DMSO	Positive Control		215	3492.35	3101.17	1.12625	280	3655.61	3283.57	1.11493	247.5	1.12059	4431.3	3354.85	-8.75018	-2.77724	3.3053	-17.4786	0.39641	-38.7433
1	F01	SS-P01-E19	40	X		270	5206.98	3426.12	1.52239	293	5087.55	3542.83	1.44425	281.5	1.48332	5167.51	3477.96	1.70603	-0.257682	3.71592	2.80894	1.0508	1.19418
1	F02	SS-P01-E19	20	X		249	5247.47	3413.1	1.47229	289	4904.71	3458.01	1.42599	269	1.44914	4955.77	3452.22	0.383572	-1.21969	1.27544	1.68404	0.84945	-0.241078
1	F03	SS-P01-E19	10	X		297	5006.82	3446.42	1.46643	258	4807.14	3382.65	1.42482	277.5	1.44563	4832.49	3345.06	0.228993	0.97919	-0.235482	1.61157	-0.711021	-1.00702
1	F04	SS-P01-E19	5	X		280	4857.83	3307.47	1.482	281	4813.83	3258.18	1.47458	280.5	1.47829	4828.16	3286.87	0.639959	0.200419	-0.391119	4.67689	0.446748	-0.954526
1	F05	SS-P01-E19	2.5	X		275	4842.49	3315.56	1.45836	298	4755.01	3243.63	1.46751	286.5	1.46293	4843.47	3335.68	0.0158128	-0.0286313	0.515971	4.24134	1.30249	-1.41627
1	F06	SS-P01-E19	1.25	X		330	4931.93	3427.73	1.44105	4		2722.42		167	1.44105	2597.85	3147.47	-0.441117	2.49092	3.19096	-86.1624	-13.4968	-38.7433
1	F07	SS-P01-E19	0.625	X		311	5195.71	3572.51	1.4596	319	4847.13	3380.79	1.43559	315	1.44759	4893.43	3396.4	0.0486734	1.62053	0.595094	2.27503	2.35958	-0.693115
1	F08	SS-P01-E19	0.313	X		286	4939.74	3412.02	1.45062	296	4941.64	3480.37	1.42055	291	1.43558	4839.27	3331.57	-0.188512	0.475279	-1.462	1.34869	1.20181	0.0488242
1	F09	SS-P01-E19	0.156	X		313	4736.89	3182.77	1.49159	292	4849.76	3362.17	1.43538	302.5	1.46348	4781.19	3308.44	0.893016	1.71215	-1.70816	2.262	1.00046	-0.672471
1	F10	SS-P01-E19	0.0781	X		240	4712.62	3254.7	1.45014	318	4973.8	3479.74	1.41793	279	1.43404	5029.43	3431.22	-0.201122	-1.63198	2.06882	1.18741	2.30925	0.301282
1	F11	SS-P01-E19	0.0391	X		337	5085.06	3382.7	1.4931	312	4963.58	3409.29	1.45276	324.5	1.47293	5165.75	3404.88	0.932838	2.81159	4.93743	3.33279	2.00722	0.221017
1	F12	SS-P02-K05	40	X		327	5367.92	3400.47	1.58161	327	5210.15	3489.85	1.49721	327	1.53941	5133.69	3424.8	3.269	2.35349	1.78662	6.07117	2.76228	2.15665
1	F13	SS-P02-K05	20	X		292	5057.23	3359.75	1.51034	305	5080.15	3432.84	1.48494	298.5	1.49764	5210.69	3494.17	1.388	0.75014	4.66667	5.31547	1.65485	1.13613
1	F14	SS-P02-K05	10	X		269	5341.22	3555.51	1.49323	312	5068.71	3536.61	1.43957	290.5	1.4664	4974.43	3493.03	0.936233	-0.303492	-0.00921754	2.52018	2.00722	1.04633
1	F15	SS-P02-K05	5	X		351	4880.15	3449.46	1.40936	293	4966.38	3539.4	1.40211	322	1.40573	4823.17	3395.72	-1.27756	3.45293	-2.03931	0.21256	1.0508	0.242981
1	F16	SS-P02-K05	2.5	X		303	4679.96	3252.04	1.43804	297	4963.44	3452.68	1.43992	300	1.43898	4833.49	3346.62	-0.520572	1.25405	-1.80015	2.54182	1.25215	0.21992
1	F17	SS-P02-K05	1.25	X		347	4703.55	3240.56	1.45597	290	4878.72	3437.46	1.42147	318.5	1.43872	4810.45	3396.35	-0.0471574	3.26969	-1.40832	1.4053	0.899788	-0.445128
1	F18	SS-P02-K05	0.625	X		309	4742.18	3355.25	1.42254	305	4936.22	3462.75	1.42599	307	1.42426	4931.78	3418.46	-0.929561	1.52891	0.469273	1.68374	1.65485	0.00629905
1	F19	SS-P02-K05	0.313	X		333	4927.33	3374.17	1.45812	289	4726	3427.31	1.38422	311	1.42117	4766.9	3386.51	0.00960879	2.62835	-0.742795	-0.889329	0.84945	-1.644
1	F20	SS-P02-K05	0.156	X		369	4807.81	3345.71	1.43118	305	4931.06	3498.99	1.41481	337	1.423	4841.93	3449.45	-0.701543	4.27752	-1.3006	0.995335	1.65485	-0.0342511
1	F21	SS-P02-K05	0.0781	X		328	4752.81	3399.9	1.40401	288	4847.72	3449.31	1.4007	308	1.40235	4761.82	3387.79	-1.41878	2.3993	-2.08016	0.125686	0.799112	-0.688507
1	F22	SS-P02-K05	0.0391	X		306	4675.93	3326.26	1.40618	281	4821.68	3446.07	1.40068	293.5	1.40343	4770.32	3412.99	-1.36146	1.39148	-1.64379	0.124852	0.446748	-0.892917
1	F23	LoF/LoF	DMSO	Negative Control		294	4718.96	3379.9	1.39563	276	4756.94	3408.29	1.40261	285	1.39912	4277.01	3346.44	-1.63975	0.84176	-10.9927	0.243539	0.195059	-38.7433
1	F24	WT/LoF	DMSO	Positive Control		263	3797.08	3284.59	1.1534	221	3708.01	3280.16	1.13112	242	1.14226	4441.48	3377.82	-8.03347	-0.578352	2.98049	-16.4814	-2.57352	-38.7433
1	G01	SS-P01-F10	40	X		308	5174.95	3475.47	1.48703	312	5289.96	3717.25	1.43109	310	1.45906	5105.1	3579.04	0.772645	1.4831	0.397325	1.99812	2.00722	2.78314
1	G02	SS-P01-F10	20	X		264	4920.23	3440.84	1.43177	274	4846.94	3395.76	1.42547	269	1.42862	4920.4	3405.3	-0.685875	-0.532542	1.14398	1.65186	0.0943833	-0.694573
1	G03	SS-P01-F10	10	X		290	4993.86	3414.84	1.46673	277	4717.7	3353.96	1.4097	283.5	1.43821	4736.29	3281	0.236758	0.65852	-1.27966	0.680111	0.245397	-1.70913
1	G04	SS-P01-F10	5	X		337	4754.87	3208.05	1.48604	278	4782.8	3312.61	1.44626	307.5	1.46615	4788.74	3242.94	0.746549	2.81159	-0.876031	2.93281	0.295734	-1.19806
1	G05	SS-P01-F10	2.5	X		328	4794.67	3173.26	1.52349	290	4899.72	3426.25	1.43067	309	1.47708	4901.02	3400.84	1.73494	2.3993	0.215686	1.97188	0.899788	-0.280288
1	G06	SS-P01-F10	1.25	X		330	4902.32	3375.44	1.45629	296	4605.31	3229.33	1.42681	313	1.44155	4775.81	3315.26	-0.0387255	2.49092	0.661815	1.73406	1.20181	-2.59139
1	G07	SS-P01-F10	0.625	X		341	4946.31	3401.2	1.45491	287	4812.42	3404.69	1.41711	314	1.43601	4984.95	3408.25	-0.0751777	2.99483	2.80324	1.1369	0.748774	-0.965601
1	G08	SS-P01-F10	0.313	X		287	5157.48	3411.8	1.48678	359	5236.71	3781.34	1.37665	323	1.43171	5073.92	3556.13	0.766049	0.52109	0.305025	-1.35578	4.37309	2.36513
1	G09	SS-P01-F10	0.156	X		308	4911.13	3330.92	1.46853	319	4789.4	3441.37	1.39151	313.5	1.43002	4924.68	3388.44	0.28442	1.4831	1.81435	-0.440281	2.35958	-1.14631
1	G10	SS-P01-F10	0.0781	X		350	5059.96	3335.52	1.51531	352	4950.43	3554.74	1.39311	351	1.45421	4954.93	3445.28	1.51916	3.40712	0.794839	-0.342014	4.02073	0.117821
1	G11	SS-P01-F10	0.0391	X		282	4959.43	3335.82	1.48814	294	4956.22	3393.38	1.46094	288	1.47454	5333.31	3447.85	0.802068	0.292039	8.41058	3.83658	1.10114	0.163274
1	G12	SS-P02-K20	40	X		267	5710.4	3502.32	1.62841	325	5498.67	3659.5	1.50162	296	1.56501	5394.89	3411.47	4.50439	-0.395112	4.15844	6.34283	2.66161	4.42153
1	G13	SS-P02-K20	20	X		266	5291.11	3163.43	1.6671	252	5547.55	3338.51	1.65564	259	1.66137	5336.2	3235.78	5.52557	-0.440922	2.47229	15.831	-1.01305	4.80524
1	G14	SS-P02-K20	10	X		281	5124.84	3133.05	1.63356	248	5156.33	3294.37	1.56519	264.5	1.59938	5051.24	3200.14	4.64039	0.246229	0.66017	10.2591	-1.2144	1.73413
1	G15	SS-P02-K20	5	X		284	4946.15	3105.92	1.58096	232	5081.74	3253.91	1.55513	258	1.56804	5077.78	3257.42	3.25182	0.383659	1.95482	9.63935	-2.0198	1.1486
1	G16	SS-P02-K20	2.5	X		266	5073.82	3260.93	1.54514	259	5181.22	3264.03	1.58321	262.5	1.56417	5049.83	3211.01	2.30647	-0.440922	0.379185	11.369	-0.660683	1.92955
1	G17	SS-P02-K20	1.25	X		272	4918.45	3157.99	1.54135	262	5099.09	3470.28	1.46644	267	1.50389	4952.64	3288.18	2.20636	-0.166062	-0.75915	4.17573	-0.50967	1.28481
1	G18	SS-P02-K20	0.625	X		227	4806.2	3106.08	1.53906	236	4791.79	3178.81	1.50686	231.5	1.52296	4789.17	3186.04	2.14606	-2.22751	-0.95835	6.66597	-1.81845	-1.12749
1	G19	SS-P02-K20	0.313	X		274	4786.55	3193.27	1.49679	294	5142.93	3519.91	1.45442	284	1.47561	5004.99	3431.68	1.03032	-0.0744414	-0.142023	3.43535	1.10114	1.62897
1	G20	SS-P02-K20	0.156	X		307	4867.05	3343.46	1.45141	319	4653.32	3338.29	1.39036	313	1.42088	4732.14	3346.66	-0.167624	1.43729	-0.710881	-0.510991	2.35958	-2.21454
1	G21	SS-P02-K20	0.0781	X		355	4810.96	3355.03	1.42463	281	4753.93	3397.9	1.40257	318	1.4136	4784.31	3367.72	-0.874434	3.63617	-0.672886	0.241092	0.446748	-1.42475
1	G22	SS-P02-K20	0.0391	X		327	4814.7	3337.54	1.44778	292	4809.46	3448	1.40186	309.5	1.42482	4871.65	3380.15	-0.263492	2.35349	0.535396	0.197505	1.00046	-0.98885
1	G23	LoF/LoF	DMSO	Negative Control		288	4933.85	3312.29	1.48021	267	4814.37	3469.1	1.3956	277.5	1.4379	4165.16	3308.84	0.592531	0.5669	-13.8437	-0.188194	-0.257981	-38.7433
1	G24	WT/LoF	DMSO	Positive Control		279	3515.95	3148.57	1.11728	249	3706.59	3358.98	1.12139	264	1.11933	4585.24	3501.4	-8.98709	0.154609	5.91058	-17.081	-1.16406	-38.7433
1	H01	SS-P01-F12	40	X		263	5463.88	3643.81	1.50436	243	5226.06	3517.6	1.4911	253	1.49773	5170.67	3461.98	1.23019	-0.578352	2.37545	5.69508	-1.46609	2.28149
1	H02	SS-P01-F12	20	X		271	5115.29	3406.35	1.50478	229	5264.79	3717.21	1.41922	250	1.462	5138.1	3524.65	1.24102	-0.211872	1.3219	1.26654	-2.17082	2.58553
1	H03	SS-P01-F12	10	X		335	5011.4	3332.1	1.50357	288	5085.24	3541.14	1.44008	311.5	1.47182	5039.78	3458.84	1.2092	2.71997	1.14861	2.55178	0.799112	1.17611
1	H04	SS-P01-F12	5	X		343	4994.32	3376.54	1.46133	321	5076.35	3641.28	1.39789	332	1.42961	4911.31	3433.19	0.0944138	3.08645	-1.36681	-0.0474455	2.46026	1.10626
1	H05	SS-P01-F12	2.5	X		343	4746.28	3225.1	1.46265	359	4832.98	3372.72	1.43694	351	1.4498	4893.57	3306.2	0.129118	3.08645	0.741383	2.3585	4.37309	-0.804178
1	H06	SS-P01-F12	1.25	X		280	4954.16	3239.67	1.53028	272	4852.48	3451.64	1.40715	276	1.46872	4932.04	3399.05	1.9143	0.200419	1.32393	0.523357	-0.00629222	-0.651137
1	H07	SS-P01-F12	0.625	X		290	5011.6	3346.45	1.49546	319	4767.76	3498.09	1.36296	304.5	1.42921	4799.34	3371.81	0.995049	0.65852	-0.508498	-2.1989	2.35958	-1.31613
1	H08	SS-P01-F12	0.313	X		299	4830.91	3245.52	1.48762	277	5004.99	3553.94	1.41579	288	1.45171	4913.36	3388.55	0.788333	1.07081	-0.601655	1.05562	0.245397	0.546132
1	H09	SS-P01-F12	0.156	X		317	4821.73	3223.15	1.49242	345	4868.8	3407.25	1.42187	331	1.45715	4895.45	3366.06	0.914787	1.89539	0.416328	1.43028	3.66836	-0.522988
1	H10	SS-P01-F12	0.0781	X		305	4922.11	3324.88	1.47787	282	4983.82	3499.66	1.41876	293.5	1.44831	4922.47	3280.74	0.530784	1.34567	-0.202192	1.23828	0.497085	0.379952
1	H11	SS-P01-F12	0.0391	X		272	4861.12	3061.81	1.56856	314	4924.44	3461.9	1.42169	293	1.49513	5174.28	3464.77	2.92475	-0.166062	5.50731	1.41919	2.10789	-0.0862116
1	H12	SS-P02-M06	40	X		278	5424.12	3467.64	1.55218	349	4836.78	3278.92	1.46815	313.5	1.51016	4857.83	3316.86	2.49225	0.108799	-0.0220104	4.28076	3.86972	-0.774342
1	H13	SS-P02-M06	20	X		329	4878.88	3354.8	1.45468	319	4682.63	3299.18	1.42188	324	1.43828	4683.19	3267.31	-0.0813339	2.44511	-2.00087	1.43032	2.35958	-1.98441
1	H14	SS-P02-M06	10	X		300	4683.75	3235.45	1.4514	360	5176.06	3737.75	1.38954	330	1.42047	4945.09	3492.77	-0.167785	1.11662	-1.6928	-0.561684	4.42343	1.88899
1	H15	SS-P02-M06	5	X		333	4714.13	3247.79	1.43459	299	5115.68	3516.75	1.45751	316	1.44605	4921.12	3363.69	-0.611515	2.62835	-1.56677	3.62553	1.35283	1.41501
1	H16	SS-P02-M06	2.5	X		313	4726.56	3210.62	1.47068	307	4814.88	3464.71	1.39169	310	1.43119	4728.15	3366.72	0.341184	1.71215	-2.43016	-0.429066	1.75553	-0.946242
1	H17	SS-P02-M06	1.25	X		281	4641.42	3268.73	1.4201	304	4886.16	3552.65	1.3708	292.5	1.39545	4897.6	3457.93	-0.993958	0.246229	0.283732	-1.71602	1.60452	-0.386678
1	H18	SS-P02-M06	0.625	X		326	4909.03	3363.2	1.45862	315	4767.49	3500.38	1.36862	320.5	1.41362	4799.32	3441.98	0.0227574	2.30768	-0.506072	-1.85022	2.15823	-1.31828
1	H19	SS-P02-M06	0.313	X		308	4831.15	3383.59	1.42458	293	4817.25	3512.44	1.37505	300.5	1.39982	4896.55	3463.15	-0.875819	1.4831	0.961306	-1.45406	1.0508	-0.927652
1	H20	SS-P02-M06	0.156	X		333	4975.85	3413.86	1.44679	326	4908.26	3420.6	1.42111	329.5	1.43395	4848.78	3431.55	-0.28945	2.62835	-0.930588	1.38348	2.71195	-0.213219
1	H21	SS-P02-M06	0.0781	X		332	4789.29	3442.49	1.39417	279	4758.83	3385.27	1.41448	305.5	1.40432	4682.32	3309.47	-1.67843	2.58254	-2.79126	0.974525	0.346072	-1.38629
1	H22	SS-P02-M06	0.0391	X		323	4605.81	3233.66	1.41525	309	5039.93	3605.19	1.40409	316	1.40967	4964.23	3503.18	-1.12205	2.17025	0.075922	0.33491	1.85621	0.820357
1	H23	LoF/LoF	DMSO	Negative Control		270	4888.54	3401.16	1.43324	297	4894.83	3436.66	1.42177	283.5	1.4275	4218.46	3276.73	-0.647285	-0.257682	-13.5786	1.424	1.25215	-38.7433
1	H24	WT/LoF	DMSO	Positive Control		220	3542.09	3116.8	1.13053	343	3670.7	3334.6	1.09823	281.5	1.11438	4410.2	3430.89	-8.63719	-2.54819	2.72434	-18.5075	3.56769	-38.7433
1	I01	SS-P01-F16	40	X		255	5149.7	3527.19	1.48183	281	4961.31	3455.84	1.42438	268	1.45311	5045.7	3438.06	0.63543	-0.944833	2.52555	1.5848	0.446748	0.203215
1	I02	SS-P01-F16	20	X		271	5130.09	3420.27	1.49744	277	4928.42	3398.65	1.45795	274	1.47769	4973.86	3390.47	1.0473	-0.211872	1.40206	3.65276	0.245397	-0.0549811
1	I03	SS-P01-F16	10	X		288	5019.31	3382.3	1.48499	280	4875.42	3413.6	1.43954	284	1.46226	4862.76	3372.94	0.718724	0.5669	-0.313959	2.51838	0.39641	-0.47099
1	I04	SS-P01-F16	5	X		280	4850.1	3332.27	1.46125	253	4794.01	3320.13	1.44372	266.5	1.45248	4750.69	3323.67	0.0920634	0.200419	-1.76142	2.77612	-0.96271	-1.11006
1	I05	SS-P01-F16	2.5	X		231	4707.36	3327.22	1.42443	279	4874.43	3356.32	1.45541	255	1.43992	4964.48	3364.89	-0.879702	-2.04427	1.7592	3.4962	0.346072	-0.47879
1	I06	SS-P01-F16	1.25	X		295	5054.53	3373.47	1.49625	274	4992.43	3474.86	1.43022	284.5	1.46324	5004	3498.97	1.01604	0.88757	1.36422	1.9443	0.0943833	0.447475
1	I07	SS-P01-F16	0.625	X		346	5015.58	3523.07	1.42537	250	5176.92	3716.84	1.39412	298	1.40975	5100.46	3638.95	-0.854842	3.22388	1.44972	-0.279275	-1.11372	1.89573
1	I08	SS-P01-F16	0.313	X		331	5024.01	3561.06	1.39613	289	4774.15	3418.35	1.39773	310	1.39693	4865.03	3454.1	-1.62673	2.53673	0.759148	-0.0568804	0.84945	-1.26599
1	I09	SS-P01-F16	0.156	X		292	4955.91	3489.85	1.41972	305	5083.9	3603.93	1.39962	298.5	1.40967	5083.53	3523.27	-1.00404	0.75014	2.0496	0.0594229	1.65485	1.16556
1	I10	SS-P01-F16	0.0781	X		255	5083.16	3442.6	1.47332	303	5223.07	3695.26	1.41581	279	1.44456	5110.08	3519.44	0.410833	-0.944833	1.17669	1.05642	1.55418	2.25806
1	I11	SS-P01-F16	0.0391	X		287	4997.09	3343.62	1.47737	258	4854.41	3327.95	1.44325	272.5	1.46031	5110	3322.75	0.517566	0.52109	4.91387	2.7471	-0.711021	-0.635975
1	I12	SS-P02-M17	40	X		295	5365.6	3317.56	1.61929	292	5188.75	3524.14	1.46465	293.5	1.54197	5169.95	3395.15	4.26372	0.88757	2.73912	4.0654	1.00046	1.98861
1	I13	SS-P02-M17	20	X		284	5151.15	3266.16	1.57132	292	5086.12	3544.37	1.42437	288	1.49785	4993.34	3411.26	2.99757	0.383659	0.197683	1.58408	1.00046	1.18301
1	I14	SS-P02-M17	10	X		349	4900.55	3278.16	1.50068	279	5199.21	3627.74	1.42488	314	1.46278	5080.21	3577.6	1.13305	3.36131	0.812886	1.61554	0.346072	2.07075
1	I15	SS-P02-M17	5	X		321	4961.21	3527.45	1.40883	309	4917.99	3597.16	1.36936	315	1.3891	4924.04	3417.95	-1.29136	2.07863	0.497168	-1.80466	1.85621	-0.136836
1	I16	SS-P02-M17	2.5	X		285	4930.08	3238.74	1.49109	277	4784.44	3392.3	1.40771	281	1.4494	4837.03	3394.13	0.879837	0.429469	0.0868725	0.557472	0.245397	-1.18522
1	I17	SS-P02-M17	1.25	X		286	4889.62	3395.97	1.43633	261	4877.22	3402.47	1.43229	273.5	1.43431	4767.08	3340.55	-0.565572	0.475279	-2.27281	2.07207	-0.560008	-0.456924
1	I18	SS-P02-M17	0.625	X		314	4656.94	3278.63	1.42906	257	4957.39	3533.33	1.39601	285.5	1.41254	4876.79	3424.97	-0.757413	1.75796	-0.860678	-0.163234	-0.761359	0.172436
1	I19	SS-P02-M17	0.313	X		273	4796.18	3316.61	1.45214	301	4806.45	3385.1	1.42503	287	1.43858	4779.5	3379.17	-0.148288	-0.120251	-1.30318	1.62445	1.4535	-1.01245
1	I20	SS-P02-M17	0.156	X		320	4752.55	3373.25	1.41457	291	4935.5	3417.49	1.44926	305.5	1.43191	4898.16	3341.85	-1.14002	2.03282	-0.205213	3.11703	0.950125	0.000637849
1	I21	SS-P02-M17	0.0781	X		286	4860.82	3266.21	1.47067	301	5056.59	3591.71	1.40795	293.5	1.43931	5022.21	3490.62	0.340692	0.475279	1.08274	0.572458	1.4535	0.951185
1	I22	SS-P02-M17	0.0391	X		295	4987.82	3389.53	1.47845	322	4849.16	3563.46	1.36375	308.5	1.4211	4882.85	3457.06	0.546096	0.88757	0.35994	-2.1505	2.5106	-0.677153
1	I23	LoF/LoF	DMSO	Negative Control		294	4916.55	3350.67	1.46579	263	4815.27	3443.81	1.4016	278.5	1.43369	4291.27	3348.27	0.21208	0.84176	-11.2951	0.181076	-0.459332	-38.7433
1	I24	WT/LoF	DMSO	Positive Control		210	3767.27	3252.73	1.14643	224	3719.67	3372.11	1.10415	217	1.12529	4429.93	3462.98	-8.21758	-3.00629	2.62789	-18.1425	-2.42251	-38.7433
1	J01	SS-P01-G18	40	X		232	5140.18	3553.85	1.44358	289	4997.18	3538.76	1.42046	260.5	1.43202	4983.85	3482.95	-0.374169	-1.99846	0.907304	1.34334	0.84945	0.484812
1	J02	SS-P01-G18	20	X		291	4970.52	3427.13	1.44268	283	4766.82	3417.24	1.39601	287	1.41935	4870.95	3393.55	-0.397881	0.70433	0.953542	-0.162993	0.547423	-1.32357
1	J03	SS-P01-G18	10	X		305	4975.08	3369.86	1.47833	268	4871.06	3420.13	1.42546	286.5	1.4519	4960.63	3387.93	0.542927	1.34567	1.71541	1.65143	-0.207643	-0.505264
1	J04	SS-P01-G18	5	X		277	5050.21	3355.73	1.50791	288	4641.84	3272.41	1.41407	282.5	1.46099	4824.66	3293.84	1.32366	0.0629888	1.28206	0.949755	0.799112	-2.30466
1	J05	SS-P01-G18	2.5	X		302	5007.48	3315.28	1.51735	326	4831.65	3419.93	1.41378	314	1.46556	4801.41	3382.16	1.57286	1.20824	-1.11427	0.931323	2.71195	-0.814658
1	J06	SS-P01-G18	1.25	X		365	4771.18	3344.4	1.41487	270	4758.01	3333.7	1.4312	317.5	1.42303	4844.68	3333.57	-1.13214	4.09427	0.509986	2.00455	-0.106968	-1.39268
1	J07	SS-P01-G18	0.625	X		264	4931.34	3333.45	1.4814	308	4685.33	3515.15	1.33689	286	1.40915	4826.15	3478.83	0.624122	-0.532542	0.871355	-3.80483	1.80587	-1.96327
1	J08	SS-P01-G18	0.313	X		359	4966.98	3442.51	1.45062	309	4994.55	3506.2	1.43136	334	1.44099	5020.98	3468.51	-0.188448	3.81941	1.68711	2.01474	1.85621	0.464148
1	J09	SS-P01-G18	0.156	X		307	5047.42	3430.82	1.47102	253	4754.19	3356.89	1.41822	280	1.44462	4788.58	3368.54	0.35003	1.43729	-0.589137	1.20504	-0.96271	-1.42267
1	J10	SS-P01-G18	0.0781	X		298	4822.96	3380.18	1.42629	316	5060.87	3632.38	1.38886	307	1.40758	4876.68	3395.62	-0.830555	1.025	-1.91223	-0.603368	2.20857	0.984803
1	J11	SS-P01-G18	0.0391	X		317	4692.49	3158.86	1.47014	301	4873.04	3390.62	1.43752	309	1.45383	4808.26	3251.57	0.326873	1.89539	-1.39522	2.39412	1.4535	-0.48967
1	J12	SS-P02-N07	40	X		265	4743.48	3112.52	1.52175	282	4942.52	3516.49	1.4066	273.5	1.46418	4759.58	3321.43	1.68914	-0.486732	-3.08722	0.48953	0.497085	0.0557201
1	J13	SS-P02-N07	20	X		283	4576.63	3126.37	1.45973	254	5111.4	3530.89	1.44217	268.5	1.45095	4982.43	3338.43	0.0519428	0.337849	-0.279914	2.68056	-0.912372	1.38145
1	J14	SS-P02-N07	10	X		262	4853.45	3145.97	1.53156	274	4837.74	3334.45	1.44993	268	1.49074	4847.66	3334.38	1.94805	-0.624162	-0.237976	3.15833	0.0943833	-0.766807
1	J15	SS-P02-N07	5	X		329	4857.59	3334.31	1.45897	293	4982.25	3700.39	1.35044	311	1.4047	4910.84	3462.1	0.0318924	2.44511	-0.422207	-2.97037	1.0508	0.367595
1	J16	SS-P02-N07	2.5	X		269	4839.42	3223.81	1.49695	287	4770.53	3367.14	1.41925	278	1.4581	4880.97	3412.63	1.03447	-0.303492	1.11919	1.26836	0.748774	-1.29444
1	J17	SS-P02-N07	1.25	X		302	4991.42	3458.11	1.40307	317	4951.43	3525.03	1.40341	309.5	1.40324	4886.02	3419.91	-1.44344	1.20824	-0.61295	0.29294	2.25891	0.125659
1	J18	SS-P02-N07	0.625	X		294	4820.61	3314.79	1.44629	277	5016.61	3489.7	1.44431	285.5	1.4453	5005.11	3462.78	-0.302757	0.84176	1.14149	2.81208	0.245397	0.637359
1	J19	SS-P02-N07	0.313	X		291	4993.61	3435.85	1.44461	303	4797.55	3490.39	1.36965	297	1.40713	4948.59	3499.84	-0.34699	0.70433	2.21667	-1.78721	1.55418	-1.08231
1	J20	SS-P02-N07	0.156	X		276	5099.64	3509.29	1.44542	267	4762.79	3312.28	1.43272	271.5	1.43907	4869.68	3305.68	-0.325633	0.0171788	0.968564	2.09829	-0.257981	-1.35517
1	J21	SS-P02-N07	0.0781	X		234	4976.56	3299.08	1.50157	254	4972.73	3532.43	1.4088	244	1.45518	4950.8	3536.11	1.1563	-1.90684	0.484923	0.624853	-0.912372	0.29287
1	J22	SS-P02-N07	0.0391	X		320	4928.87	3539.78	1.39889	242	4845.2	3596.74	1.35086	281	1.37487	4813.72	3484.36	-1.55382	2.03282	-1.00214	-2.94468	-1.51643	-0.708231
1	J23	LoF/LoF	DMSO	Negative Control		260	4782.24	3371.97	1.41086	273	4908.39	3572.66	1.37636	266.5	1.39361	4318.64	3426.2	-1.23781	-0.715782	-11.6844	-1.37387	0.0440455	-38.7433
1	J24	WT/LoF	DMSO	Positive Control		249	3728.88	3279.74	1.13116	196	3715.49	3328.14	1.11807	222.5	1.12461	4361.98	3326.81	-8.62073	-1.21969	1.29208	-17.2854	-3.83196	-38.7433
1	K01	SS-P01-H06	40	X		257	5008.46	3325.48	1.50611	272	4983.4	3416.48	1.45935	264.5	1.48273	4962.06	3355.96	1.27626	-0.853213	0.605014	3.73889	-0.00629222	0.376627
1	K02	SS-P01-H06	20	X		303	4940.71	3295.45	1.50199	257	4969.28	3437.7	1.44438	280	1.47318	4985.11	3428.83	1.16748	1.25405	1.21578	2.81639	-0.761359	0.2658
1	K03	SS-P01-H06	10	X		291	5000.94	3419.95	1.46094	285	5005.38	3456.21	1.44581	288	1.45338	5014.86	3438.86	0.0839939	0.70433	1.45296	2.90491	0.648099	0.549201
1	K04	SS-P01-H06	5	X		251	5024.33	3421.51	1.4752	277	4855.88	3396.43	1.43294	264	1.45407	4832.49	3340.04	0.460273	-1.12807	-0.729694	2.11212	0.245397	-0.624417
1	K05	SS-P01-H06	2.5	X		272	4809.1	3283.65	1.4642	256	4711.78	3295.99	1.43104	264	1.44762	4750.65	3288.75	0.170008	-0.166062	-0.928244	1.995	-0.811696	-1.75562
1	K06	SS-P01-H06	1.25	X		314	4789.52	3281.52	1.45789	237	4969.54	3462.1	1.43706	275.5	1.44747	4864.41	3357.02	0.00338785	1.75796	-1.23498	2.36573	-1.76811	0.267797
1	K07	SS-P01-H06	0.625	X		257	4759.28	3251.94	1.47043	276	4715.1	3355.3	1.40892	266.5	1.43968	4737.59	3299.16	0.334565	-0.853213	-1.22673	0.632243	0.195059	-1.72954
1	K08	SS-P01-H06	0.313	X		273	4760.09	3243.02	1.46656	301	5127.91	3600.75	1.42478	287	1.44567	5068.36	3539.51	0.232443	-0.120251	1.29568	1.60908	1.4535	1.511
1	K09	SS-P01-H06	0.156	X		311	5008.82	3478.28	1.43805	297	4826.05	3449.17	1.40062	304	1.41933	4754.45	3362.31	-0.520236	1.62053	-2.0099	0.120807	1.25215	-0.858599
1	K10	SS-P01-H06	0.0781	X		325	4682.86	3275.45	1.42868	307	4959.99	3608.94	1.36982	316	1.39925	4952.76	3514.93	-0.76739	2.26187	0.653905	-1.77665	1.75553	0.192818
1	K11	SS-P01-H06	0.0391	X		311	4945.53	3420.93	1.43887	266	4958.4	3483.87	1.42071	288.5	1.42979	5111.75	3481.41	-0.498463	1.62053	3.8947	1.35881	-0.308319	0.180386
1	K12	SS-P03-F21	40	X		327	5265.1	3478.96	1.50844	237	5026.2	3548.02	1.41127	282	1.45985	5080.27	3382.99	1.33782	2.35349	2.56859	0.77678	-1.76811	0.712598
1	K13	SS-P03-F21	20	X		259	5134.34	3217.96	1.58533	268	4774.63	3323.18	1.43985	263.5	1.51259	4870.11	3278.8	3.36728	-0.761592	0.857368	2.53733	-0.207643	-1.26225
1	K14	SS-P03-F21	10	X		272	4965.6	3234.41	1.52793	300	4807.1	3367.51	1.42972	286	1.47883	4808.46	3271.71	1.8522	-0.166062	-0.722536	1.91389	1.40317	-1.00731
1	K15	SS-P03-F21	5	X		245	4809.81	3175.92	1.50529	299	4788.23	3391.98	1.40345	272	1.45437	4705.33	3240.51	1.25454	-1.40293	-2.62273	0.295305	1.35283	-1.15545
1	K16	SS-P03-F21	2.5	X		260	4622.43	3089.04	1.50456	267	4781.79	3344.2	1.43325	263.5	1.4689	4783.74	3324.86	1.23522	-0.715782	-0.967233	2.13134	-0.257981	-1.20599
1	K17	SS-P03-F21	1.25	X		272	4785.68	3305.52	1.44844	276	4924.59	3418.37	1.44016	274	1.4443	4881.86	3344.71	-0.245949	-0.166062	-0.42525	2.557	0.195059	-0.0850344
1	K18	SS-P03-F21	0.625	X		222	4839.12	3271.04	1.47218	282	4732.47	3399.71	1.38882	252	1.4305	4854.88	3411.54	0.380725	-2.45656	0.975985	-0.605892	0.497085	-1.5932
1	K19	SS-P03-F21	0.313	X		291	4977.29	3423.38	1.452	298	4838.09	3425.55	1.41371	294.5	1.43286	4839.7	3390.77	-0.151898	0.70433	-0.403094	0.927431	1.30249	-0.764085
1	K20	SS-P03-F21	0.156	X		301	4841.31	3355.99	1.44242	301	4899.72	3426.47	1.42767	301	1.43505	4864.74	3384.81	-0.404834	1.16243	-0.520081	1.78739	1.4535	-0.280301
1	K21	SS-P03-F21	0.0781	X		294	4829.77	3343.14	1.43095	256	4828.17	3438.02	1.40323	275	1.41709	4916.06	3409.64	-0.707508	0.84176	1.24635	0.28153	-0.811696	-0.841956
1	K22	SS-P03-F21	0.0391	X		282	5003.95	3381.26	1.48412	270	5108.9	3699.21	1.38229	276	1.43321	5002.68	3523.59	0.695913	0.292039	0.15629	-1.00821	-0.106968	1.36182
1	K23	LoF/LoF	DMSO	Negative Control		294	4896.47	3347.97	1.45995	251	4790.9	3457.66	1.39132	272.5	1.42564	4273.04	3377.07	0.0578659	0.84176	-11.4177	-0.45175	-1.06339	-38.7433
1	K24	WT/LoF	DMSO	Positive Control		237	3755.18	3296.48	1.1314	180	3570.69	3176.23	1.12913	208.5	1.13026	4358.95	3275.39	-8.61418	-1.76941	2.69915	-16.6041	-4.63737	-38.7433
1	L01	SS-P01-H08	40	X		217	5147.21	3374.55	1.52156	296	4931.68	3436.55	1.43438	256.5	1.47797	5063.29	3448.43	1.68419	-2.68562	3.18272	2.20047	1.20181	-0.0293718
1	L02	SS-P01-H08	20	X		290	5194.9	3460.31	1.5145	250	4873.73	3423.09	1.42144	270	1.46797	4865.8	3361.02	1.49766	0.65852	-0.235125	1.40331	-1.11372	-0.484323
1	L03	SS-P01-H08	10	X		315	4857.87	3298.95	1.47836	310	4788.76	3434.92	1.39806	312.5	1.43821	4912.69	3413.62	0.543836	1.80377	1.57771	-0.0365111	1.90654	-1.15134
1	L04	SS-P01-H08	5	X		247	5036.63	3392.32	1.48068	252	4882.31	3390.09	1.44205	249.5	1.46137	5036.58	3460.06	0.605022	-1.31131	3.14165	2.6732	-1.01305	-0.416915
1	L05	SS-P01-H08	2.5	X		293	5190.85	3530.03	1.47868	316	4841.31	3362.44	1.44016	304.5	1.45942	4829.72	3368.24	0.552341	0.79595	-0.63803	2.55646	2.20857	-0.738792
1	L06	SS-P01-H08	1.25	X		251	4818.14	3374.04	1.43667	283	5078.17	3518.37	1.44106	267	1.43887	4874.4	3388.99	-0.556657	-1.12807	-2.13388	2.61246	0.547423	1.12057
1	L07	SS-P01-H08	0.625	X		282	4670.64	3259.61	1.4335	313	4780.29	3443.23	1.39059	297.5	1.41204	4708.15	3375.4	-0.640285	0.292039	-2.48513	-0.497074	2.05756	-1.2178
1	L08	SS-P01-H08	0.313	X		274	4636	3307.57	1.40519	326	4666.52	3397.03	1.3814	300	1.39329	4920	3453.92	-1.38763	-0.0744414	2.96561	-1.06333	2.71195	-2.11093
1	L09	SS-P01-H08	0.156	X		282	5173.49	3510.82	1.48571	267	4569.13	3291.91	1.38967	274.5	1.43769	4718.1	3340.54	0.737929	0.292039	-0.141888	-0.553804	-0.257981	-2.8754
1	L10	SS-P01-H08	0.0781	X		297	4867.06	3389.16	1.44826	268	5022.25	3664.73	1.37282	282.5	1.41054	4947.07	3541.32	-0.250766	0.97919	-0.092985	-1.59155	-0.207643	0.681591
1	L11	SS-P01-H08	0.0391	X		305	4871.89	3417.9	1.42927	265	4833.61	3458.5	1.40045	285	1.41486	4779.32	3338.44	-0.751984	1.34567	-1.58216	0.110504	-0.358657	-0.799241
1	L12	SS-P03-N02	40	X		295	4725.04	3218.38	1.45997	301	4992.05	3513.86	1.41975	298	1.43986	4896.85	3338.95	0.0584318	0.88757	-0.805238	1.29943	1.4535	0.444539
1	L13	SS-P03-N02	20	X		318	4801.65	3164.03	1.50787	311	4926.77	3443.67	1.43194	314.5	1.46991	4756.36	3334.64	1.32284	1.9412	-2.99265	2.05045	1.95688	-0.0679185
1	L14	SS-P03-N02	10	X		352	4585.96	3225.61	1.42673	330	4661.45	3346.83	1.40235	341	1.41454	4825.89	3365.08	-0.819072	3.49874	1.10823	0.227724	2.9133	-2.1507
1	L15	SS-P03-N02	5	X		255	4990.33	3383.34	1.4767	312	5104.24	3539.05	1.44499	283.5	1.46084	4864.64	3359.1	0.499966	-0.944833	-2.59625	2.85416	2.00722	1.32519
1	L16	SS-P03-N02	2.5	X		257	4625.04	3179.15	1.45288	327	4964.69	3471.08	1.4276	292	1.44024	4886.27	3369.81	-0.128642	-0.853213	-0.742406	1.78289	2.76228	0.22972
1	L17	SS-P03-N02	1.25	X		302	4807.85	3268.54	1.4718	259	4823.48	3453.34	1.39904	280.5	1.43542	4840.61	3436.19	0.370513	1.20824	-0.236459	0.0236382	-0.660683	-0.878759
1	L18	SS-P03-N02	0.625	X		265	4857.74	3419.03	1.42189	267	4636.97	3235.7	1.4184	266	1.42014	4703	3302.56	-0.946791	-0.486732	-1.13611	1.21629	-0.257981	-2.34286
1	L19	SS-P03-N02	0.313	X		258	4769.03	3369.41	1.42203	236	4762.67	3391.6	1.40693	247	1.41448	4872.96	3374.75	-0.943005	-0.807402	1.03647	0.509628	-1.81845	-1.35613
1	L20	SS-P03-N02	0.156	X		273	4983.26	3357.91	1.47739	282	4925.89	3538.61	1.39061	277.5	1.434	4803.15	3387.23	0.518195	-0.120251	-2.03476	-0.495428	0.497085	-0.0748208
1	L21	SS-P03-N02	0.0781	X		273	4680.41	3235.85	1.44276	276	4937.35	3496.33	1.41352	274.5	1.42814	4901.05	3450.61	-0.395834	-0.120251	-0.165333	0.915748	0.195059	0.0151283
1	L22	SS-P03-N02	0.0391	X		310	4864.75	3404.9	1.41724	271	4890.07	3531.9	1.3873	290.5	1.40227	4958.98	3472.92	-1.06954	1.57472	1.48907	-0.699546	-0.05663	-0.356028
1	L23	LoF/LoF	DMSO	Negative Control		256	5027.89	3413.94	1.4733	257	5029.49	3584.24	1.39957	256.5	1.43643	4321.43	3383.97	0.410131	-0.899023	-12.8558	0.0559732	-0.761359	-38.7433
1	L24	WT/LoF	DMSO	Positive Control		257	3613.37	3183.71	1.12692	208	3727.62	3440.42	1.08781	232.5	1.10737	4473.13	3428.46	-8.73255	-0.853213	3.42354	-19.1491	-3.22791	-38.7433
1	M01	SS-P01-H22	40	X		223	5218.64	3416.51	1.52893	254	5078.79	3365.77	1.51733	238.5	1.52313	5140.74	3428.59	1.87867	-2.41075	3.26181	7.31096	-0.912372	1.12543
1	M02	SS-P01-H22	20	X		236	5202.69	3491.4	1.49075	247	4922.19	3399.33	1.44755	241.5	1.46915	4917.01	3371.22	0.870903	-1.81522	0.312061	3.01214	-1.26474	-0.103885
1	M03	SS-P01-H22	10	X		277	4911.83	3343.12	1.47118	282	4743.85	3301.63	1.43508	279.5	1.45313	4798.33	3314.03	0.354393	0.0629888	-0.286319	2.24401	0.497085	-1.50387
1	M04	SS-P01-H22	5	X		331	4852.82	3326.42	1.461	244	4812.03	3387.36	1.42285	287.5	1.44192	4964.16	3418.28	0.085488	2.53673	2.38554	1.49014	-1.41575	-0.968652
1	M05	SS-P01-H22	2.5	X		365	5116.29	3449.19	1.48708	278	4748.73	3412.38	1.39736	321.5	1.44222	4910.84	3415.53	0.774014	4.09427	1.94611	-0.0799117	0.295734	-1.46556
1	M06	SS-P01-H22	1.25	X		266	5072.96	3418.68	1.48581	318	4991.9	3534.63	1.41487	292	1.45034	4926.12	3453.74	0.740494	-0.440922	-0.209984	0.99907	2.30925	0.443327
1	M07	SS-P01-H22	0.625	X		323	4860.35	3372.85	1.44245	275	4809.11	3387.92	1.42224	299	1.43235	4879.84	3371.96	-0.403934	2.17025	0.704952	1.45262	0.144721	-0.991578
1	M08	SS-P01-H22	0.313	X		274	4950.57	3356	1.47381	256	4926.69	3574.31	1.38206	265	1.42793	4969.08	3489.24	0.423571	-0.0744414	1.32258	-1.02226	-0.811696	-0.0685129
1	M09	SS-P01-H22	0.156	X		297	5011.47	3404.17	1.47608	282	4924.93	3513.53	1.40587	289.5	1.44097	4852.1	3392.08	0.483637	0.97919	-1.03217	0.444103	0.497085	-0.0823616
1	M10	SS-P01-H22	0.0781	X		301	4779.27	3270.62	1.47013	266	4902.7	3436.65	1.42501	283.5	1.44757	4781.86	3358.67	0.326454	1.16243	-2.23144	1.62347	-0.308319	-0.256848
1	M11	SS-P01-H22	0.0391	X		368	4661.02	3280.69	1.41891	236	5298.03	3777.67	1.40173	302	1.41032	5065.84	3558.59	-1.02539	4.23171	-0.480657	0.189343	-1.81845	2.84646
1	M12	SS-P03-O10	40	X		279	4833.66	3339.5	1.45619	250	5075.18	3413.32	1.48923	264.5	1.47271	5038.53	3445.43	-0.0412698	0.154609	1.22542	5.5797	-1.11372	1.09709
1	M13	SS-P03-O10	20	X		280	5001.89	3477.53	1.44034	266	4790.27	3299.48	1.45313	273	1.44674	4882.5	3381.32	-0.459684	0.200419	0.950031	3.35568	-0.308319	-1.13944
1	M14	SS-P03-O10	10	X		283	4974.74	3463.15	1.43541	302	4788.61	3452.78	1.39029	292.5	1.41285	4852.82	3398.63	-0.589938	0.337849	0.364744	-0.51521	1.50384	-1.15245
1	M15	SS-P03-O10	5	X		264	4917.02	3344.49	1.46747	281	4722.57	3409.75	1.39025	272.5	1.42886	4790.05	3400.48	0.256454	-0.532542	-0.238585	-0.517762	0.446748	-1.67093
1	M16	SS-P03-O10	2.5	X		288	4857.53	3391.2	1.41857	267	4870.54	3390.77	1.42806	277.5	1.42332	4868.84	3372.04	-1.03425	0.5669	-0.141151	1.81107	-0.257981	-0.509366
1	M17	SS-P03-O10	1.25	X		291	4867.14	3353.3	1.44463	305	4808.99	3487.36	1.3821	298	1.41336	4753.46	3385.54	-0.346576	0.70433	-1.85723	-1.01985	1.65485	-0.992463
1	M18	SS-P03-O10	0.625	X		322	4697.92	3283.73	1.4359	244	4904.36	3470.61	1.41199	283	1.42395	4834.97	3346.49	-0.57684	2.12444	-1.17109	0.821509	-1.41575	-0.243806
1	M19	SS-P03-O10	0.313	X		270	4765.58	3222.37	1.47268	289	4697.44	3468.78	1.35701	279.5	1.41485	4729.92	3385.32	0.393983	-0.257682	-1.20337	-2.56537	0.84945	-1.86818
1	M20	SS-P03-O10	0.156	X		255	4762.39	3301.85	1.44419	255	5005.62	3565.24	1.40163	255	1.42291	4936.73	3465.13	-0.358218	-0.944833	-0.133962	0.182886	-0.862034	0.551031
1	M21	SS-P03-O10	0.0781	X		249	4867.84	3365.01	1.43251	286	4983.66	3560	1.40812	267.5	1.42031	4844.31	3409.95	-0.666525	-1.21969	-1.78591	0.58308	0.698437	0.378676
1	M22	SS-P03-O10	0.0391	X		252	4704.95	3259.89	1.43547	298	4848.05	3538.42	1.37652	275	1.406	4868.33	3446.29	-0.588185	-1.08226	0.0765703	-1.36386	1.30249	-0.685878
1	M23	LoF/LoF	DMSO	Negative Control		243	4888.6	3354.16	1.44652	270	5017.86	3587.3	1.40256	256.5	1.42454	4265.25	3369.85	-0.2965	-1.49455	-13.8774	0.240128	-0.106968	-38.7433
1	M24	WT/LoF	DMSO	Positive Control		259	3512.63	3152.41	1.11517	143	3597.03	3194.24	1.129	201	1.12209	5074.32	3968.89	-9.04259	-0.761592	16.9413	-16.6119	-6.49986	-38.7433
1	N01	SS-P01-K11	40	X		242	6551.6	4743.54	1.40158	259	4979.82	3398.14	1.46129	250.5	1.43143	5026.06	3379.98	-1.4829	-1.54036	1.93955	3.85833	-0.660683	0.348511
1	N02	SS-P01-K11	20	X		244	5072.31	3361.81	1.51285	285	5203.92	3571.18	1.46082	264.5	1.48683	5029.54	3408.36	1.45416	-1.44874	-0.262525	3.82922	0.648099	2.10773
1	N03	SS-P01-K11	10	X		286	4855.17	3245.54	1.49021	276	4965.8	3445.75	1.44509	281	1.46765	4954.76	3407.67	0.856593	0.475279	0.635545	2.86017	0.195059	0.238468
1	N04	SS-P01-K11	5	X		302	4943.72	3369.59	1.47385	301	4791.05	3385.28	1.42858	301.5	1.45122	4816.71	3363.78	0.424706	1.20824	-0.392393	1.84357	1.4535	-1.13333
1	N05	SS-P01-K11	2.5	X		342	4842.36	3342.29	1.4505	281	4846.99	3417.74	1.42026	311.5	1.43538	4843.24	3404.74	-0.191568	3.04064	-0.421475	1.33088	0.446748	-0.694182
1	N06	SS-P01-K11	1.25	X		307	4839.49	3391.74	1.44418	254	4942.02	3478.62	1.42429	280.5	1.43424	4935.34	3363.51	-0.358375	1.43729	0.482845	1.57931	-0.912372	0.051768
1	N07	SS-P01-K11	0.625	X		229	4928.67	3248.39	1.51989	297	4828.4	3485.7	1.39126	263	1.45558	4836.53	3400.08	1.64004	-2.13589	-0.369179	-0.455535	1.25215	-0.840105
1	N08	SS-P01-K11	0.313	X		262	4844.65	3314.46	1.45986	267	4677.67	3351.16	1.39916	264.5	1.42951	4951.32	3441.85	0.0555583	-0.624162	3.48767	0.0308044	-0.257981	-2.02335
1	N09	SS-P01-K11	0.156	X		269	5224.97	3532.54	1.47967	300	4801.62	3383.91	1.42218	284.5	1.45093	5016.91	3519.17	0.57849	-0.303492	3.56101	1.44919	1.40317	-1.05033
1	N10	SS-P01-K11	0.0781	X		238	5232.2	3654.43	1.42964	298	5113.06	3705.65	1.38042	268	1.40503	5008.3	3532.66	-0.742104	-1.7236	0.227951	-1.12357	1.30249	1.39449
1	N11	SS-P01-K11	0.0391	X		298	4903.53	3359.66	1.4626	250	4978.19	3551.89	1.42128	274	1.44194	4908.01	3439.29	0.127743	1.025	-0.438286	1.3935	-1.11372	0.335757
1	N12	SS-P04-A06	40	X		284	4837.84	3326.7	1.453	252	4799.83	3336.44	1.435	268	1.444	4833.52	3351.19	-0.125714	0.383659	-0.140422	2.23897	-1.01305	-1.06442
1	N13	SS-P04-A06	20	X		275	4867.21	3365.94	1.44259	279	4699.4	3390.27	1.38935	277	1.41597	4959.24	3411.2	-0.400433	-0.0286313	3.42808	-0.573422	0.346072	-1.8528
1	N14	SS-P04-A06	10	X		305	5219.09	3432.13	1.47618	308	4939.18	3401.58	1.45097	306.5	1.46357	4878.27	3360.86	0.486159	1.34567	-0.645888	3.22255	1.80587	0.0294801
1	N15	SS-P04-A06	5	X		255	4817.36	3320.13	1.45208	274	4848.84	3476.41	1.38678	264.5	1.41943	4903.06	3443.22	-0.149801	-0.944833	0.772985	-0.731623	0.0943833	-0.679663
1	N16	SS-P04-A06	2.5	X		265	4957.28	3410.03	1.45416	285	4886.93	3512.53	1.39319	275	1.42368	4822.03	3385.21	-0.0949872	-0.486732	-1.25686	-0.336729	0.648099	-0.380649
1	N17	SS-P04-A06	1.25	X		279	4757.12	3257.89	1.45417	307	4753.63	3436.21	1.38617	293	1.42017	4815.32	3377.91	-0.0947595	0.154609	-0.0409959	-0.769326	1.75553	-1.4271
1	N18	SS-P04-A06	0.625	X		286	4877.01	3319.62	1.46004	256	4961.18	3377.5	1.46334	271	1.46169	4878.2	3319.8	0.0602002	0.475279	-0.870414	3.98476	-0.811696	0.202211
1	N19	SS-P04-A06	0.313	X		271	4795.22	3262.09	1.47346	292	4984.13	3455.21	1.44631	281.5	1.45988	4900.3	3401.03	0.414488	-0.211872	-0.655049	2.9355	1.00046	0.382378
1	N20	SS-P04-A06	0.156	X		259	4816.46	3346.85	1.44486	252	4977.52	3523.61	1.41652	255.5	1.43069	4914.53	3433.91	-0.340558	-0.761592	-0.299298	1.10052	-1.01305	0.330452
1	N21	SS-P04-A06	0.0781	X		243	4851.54	3344.2	1.44954	206	4657.35	3413.03	1.36692	224.5	1.40823	4776.71	3357.57	-0.216828	-1.49455	0.15229	-1.95484	-3.32858	-2.18285
1	N22	SS-P04-A06	0.0391	X		264	4896.07	3302.11	1.48696	281	4871.76	3555.77	1.37143	272.5	1.42919	4826.04	3438.5	0.770851	-0.532542	-1.02153	-1.67754	0.446748	-0.499747
1	N23	LoF/LoF	DMSO	Negative Control		252	4780.32	3321.23	1.43619	271	5068.29	3591.69	1.40316	261.5	1.41967	4389.08	3425.55	-0.569368	-1.08226	-11.8772	0.277314	-0.05663	-38.7433
1	N24	WT/LoF	DMSO	Positive Control		275	3709.87	3259.41	1.1295	245	3753.77	3313.88	1.13287	260	1.13118	4676.98	3450.19	-8.66447	-0.0286313	7.29293	-16.3734	-1.36541	-38.7433
1	O01	SS-P01-K18	40	X		216	5600.19	3586.51	1.55883	268	4963.66	3332.47	1.50091	242	1.52987	5116.32	3386.31	2.66771	-2.73143	3.93393	6.29944	-0.207643	0.221664
1	O02	SS-P01-K18	20	X		259	5268.97	3440.16	1.53452	266	5032.13	3377.04	1.50363	262.5	1.51907	5016.84	3375.68	2.02606	-0.761592	1.2219	6.46645	-0.308319	0.759135
1	O03	SS-P01-K18	10	X		222	5001.54	3374.32	1.48521	273	4907.77	3289.23	1.47463	247.5	1.47992	4994.04	3371.6	0.724518	-2.45656	2.02069	4.68045	0.0440455	-0.217049
1	O04	SS-P01-K18	5	X		262	5080.31	3453.96	1.47325	256	5093.43	3486.72	1.46474	259	1.469	5027	3432.75	0.40899	-0.624162	0.806259	4.07121	-0.811696	1.2404
1	O05	SS-P01-K18	2.5	X		235	4960.56	3378.78	1.48102	313	4844.19	3455.73	1.40447	274	1.44274	4891.13	3368.03	0.6139	-1.86103	0.578279	0.358057	2.05756	-0.71616
1	O06	SS-P01-K18	1.25	X		254	4938.08	3280.34	1.50653	258	4750.96	3320.13	1.4329	256	1.46971	4859.95	3332.79	1.28728	-0.990643	0.891321	2.10932	-0.711021	-1.44805
1	O07	SS-P01-K18	0.625	X		237	4968.95	3345.45	1.48421	254	4688.08	3275.07	1.43117	245.5	1.45769	4694.84	3266.9	0.698297	-1.76941	-1.81996	2.00305	-0.912372	-1.94165
1	O08	SS-P01-K18	0.313	X		282	4701.59	3258.73	1.45178	230	4840.15	3425.55	1.41401	256	1.4329	4843.65	3392.12	-0.157785	0.292039	-0.343748	0.945921	-2.12048	-0.747887
1	O09	SS-P01-K18	0.156	X		254	4847.16	3358.68	1.43842	246	5237.47	3759.12	1.39757	250	1.418	5010.59	3470.1	-0.510321	-0.990643	-0.987139	-0.0668393	-1.31507	2.37106
1	O10	SS-P01-K18	0.0781	X		285	4783.71	3181.09	1.49318	259	4731.14	3368.81	1.40737	272	1.45028	4882.08	3423.44	0.935044	0.429469	1.54125	0.537027	-0.660683	-1.60366
1	O11	SS-P01-K18	0.0391	X		294	5033.03	3478.06	1.4428	285	4970.53	3577.04	1.39304	289.5	1.41792	4942.54	3491.54	-0.394839	0.84176	0.339648	-0.346212	0.648099	0.275576
1	O12	SS-P04-J10	40	X		268	4914.55	3406.05	1.4429	297	4833.59	3379.89	1.42969	282.5	1.4363	4935.36	3429.98	-0.392166	-0.349302	1.58285	1.91182	1.25215	-0.799411
1	O13	SS-P04-J10	20	X		249	5037.14	3480.07	1.4488	275	4789.14	3447.43	1.39067	262	1.41974	4871.1	3429.57	-0.236321	-1.21969	0.730203	-0.491741	0.144721	-1.14835
1	O14	SS-P04-J10	10	X		287	4953.06	3411.7	1.44585	245	4765.76	3353.79	1.42591	266	1.43588	4838.37	3358.81	-0.314207	0.52109	0.303498	1.67887	-1.36541	-1.33188
1	O15	SS-P04-J10	5	X		260	4910.98	3363.82	1.46559	261	4881	3420.81	1.43494	260.5	1.45026	4932.99	3428.25	0.206675	-0.715782	1.05384	2.23512	-0.560008	-0.427199
1	O16	SS-P04-J10	2.5	X		276	4984.97	3435.7	1.44638	228	4721.57	3372.04	1.40004	252	1.42321	4875.02	3415.33	-0.300365	0.0171788	1.49507	0.0851183	-2.22115	-1.67876
1	O17	SS-P04-J10	1.25	X		282	5028.48	3458.61	1.44431	253	4832.31	3425.7	1.41558	267.5	1.42994	4818.23	3344.56	-0.35506	0.292039	-0.779926	1.04222	-0.96271	-0.809441
1	O18	SS-P04-J10	0.625	X		237	4804.15	3263.42	1.47325	258	4822.48	3393.15	1.42407	247.5	1.44866	4864.47	3372.13	0.408981	-1.76941	0.257597	1.56536	-0.711021	-0.886567
1	O19	SS-P04-J10	0.313	X		290	4906.46	3351.12	1.4593	287	5091.41	3522.17	1.44898	288.5	1.45414	4932.9	3416.18	0.0405825	0.65852	-1.08169	3.09978	0.748774	1.22451
1	O20	SS-P04-J10	0.156	X		225	4774.39	3310.19	1.43892	276	5098.17	3595.62	1.43747	250.5	1.4382	4998.55	3501.73	-0.497181	-2.31913	0.181279	2.39125	0.195059	1.27758
1	O21	SS-P04-J10	0.0781	X		285	4898.93	3407.84	1.43274	238	4976.94	3489.2	1.42645	261.5	1.42959	4921.76	3411.36	-0.660457	0.429469	-0.146842	1.71217	-1.71778	0.325919
1	O22	SS-P04-J10	0.0391	X		264	4866.57	3333.51	1.45966	264	4987.22	3469.18	1.43739	264	1.44853	5018.44	3487.35	0.0502797	-0.532542	1.70993	2.386	-0.408994	0.406576
1	O23	LoF/LoF	DMSO	Negative Control		263	5049.67	3505.52	1.45109	284	4957.09	3546.15	1.40418	273.5	1.42763	4243.25	3331.13	-0.176008	-0.578352	-13.7074	0.339977	0.597761	-38.7433
1	O24	WT/LoF	DMSO	Positive Control		213	3529.4	3116.11	1.13455	221	3686.74	3265.81	1.12749	217	1.13102	4379.09	3361.37	-8.5312	-2.86886	1.93083	-16.7047	-2.57352	-38.7433
1	P01	SS-P01-L02	40	X		288	5071.45	3456.93	1.47373	275	4921.8	3337.99	1.47573	281.5	1.47473	5028.65	3383.44	0.421487	0.5669	2.58042	4.74801	0.144721	-0.106971
1	P02	SS-P01-L02	20	X		274	5135.5	3428.89	1.49566	282	4747.59	3376.93	1.40956	278	1.45261	4887.43	3404.46	1.00044	-0.0744414	1.4828	0.671546	0.497085	-1.47446
1	P03	SS-P01-L02	10	X		315	5027.27	3431.98	1.45716	300	4887.17	3453.13	1.42328	307.5	1.44022	4863.48	3420.41	-0.0157285	1.80377	-0.418451	1.51715	1.40317	-0.378761
1	P04	SS-P01-L02	5	X		257	4839.79	3387.68	1.44325	298	4689.57	3365.51	1.39281	277.5	1.41803	4762.21	3332.97	-0.382829	-0.853213	-0.468509	-0.359936	1.30249	-1.92996
1	P05	SS-P01-L02	2.5	X		251	4834.86	3300.44	1.46227	318	4854.77	3413.91	1.42121	284.5	1.44174	4852.54	3372.69	0.119059	-1.12807	-0.311824	1.3893	2.30925	-0.633132
1	P06	SS-P01-L02	1.25	X		277	4850.31	3331.46	1.4578	271	4803.4	3386.56	1.42071	274	1.43925	4963.76	3431.17	0.0010309	0.0629888	2.46503	1.3587	-0.05663	-1.03635
1	P07	SS-P01-L02	0.625	X		288	5124.13	3475.77	1.47701	288	4890.22	3422.23	1.43446	288	1.45573	4826.49	3334.89	0.50813	0.5669	-1.19973	2.20546	0.799112	-0.354834
1	P08	SS-P01-L02	0.313	X		238	4762.75	3247.56	1.46202	236	4799.29	3425.39	1.40123	237	1.43163	4836.69	3436.83	0.112563	-1.7236	-0.0705266	0.158634	-1.81845	-1.06865
1	P09	SS-P01-L02	0.156	X		239	4874.1	3448.28	1.42311	237	4988.45	3538.81	1.4088	238	1.41596	5007.35	3466.13	-0.91447	-1.67779	1.47248	0.624729	-1.76811	0.41628
1	P10	SS-P01-L02	0.0781	X		249	5026.25	3393.46	1.47513	242	4793.92	3358.86	1.42999	245.5	1.45256	4896.89	3396.35	0.458467	-1.21969	1.20486	1.93035	-1.51643	-1.11079
1	P11	SS-P01-L02	0.0391	X		255	4999.86	3433.83	1.44004	263	4997.08	3492.54	1.43269	259	1.43636	2498.54	1746.27	-0.467752	-0.944833	-49.4997	2.09667	-0.459332	0.484012
1	P12	SS-P05-J17	40	X		0				1	6715.17	4836.73	1.38837	0.5	1.38837	5824.69	3784.07	-38.4778	-12.6264	0.53914	-0.633831	-13.6478	13.9711
1	P13	SS-P05-J17	20	X		6	4934.22	2731.41	1.75638	1	5120.18	2844.07	1.8003	3.5	1.77834	4739.21	3086.93	7.88219	-12.3515	-5.30185	24.7424	-13.6478	1.45032
1	P14	SS-P05-J17	10	X		18	4358.25	3329.79	1.30946	11	3923.15	3032.36	1.30185	14.5	1.30565	4583.42	3229.31	-3.91426	-11.8018	3.67748	-5.96394	-13.1444	-7.94637
1	P15	SS-P05-J17	5	X		220	5243.68	3426.25	1.52286	235	5082.83	3380.3	1.50125	227.5	1.51205	4984.91	3367.68	1.71836	-2.54819	0.0600898	6.32008	-1.86879	1.15717
1	P16	SS-P05-J17	2.5	X		238	4886.98	3355.07	1.45501	288	4917.32	3394.08	1.44841	263	1.45171	4812.9	3276.04	-0.0724765	-1.7236	-1.75009	3.06494	0.799112	-0.142131
1	P17	SS-P05-J17	1.25	X		215	4708.48	3158	1.48572	214	4779.03	3355.27	1.43143	214.5	1.45857	4755.55	3291.45	0.737945	-2.77724	-1.51088	2.01906	-2.92588	-1.2277
1	P18	SS-P05-J17	0.625	X		254	4732.07	3227.63	1.46623	248	4765.23	3409.97	1.40326	251	1.43475	4821.02	3365.67	0.223743	-0.990643	-0.0430466	0.283698	-1.2144	-1.33605
1	P19	SS-P05-J17	0.313	X		243	4876.81	3321.37	1.46885	302	5043.31	3626.38	1.39525	272.5	1.43205	4997.66	3514.99	0.292782	-1.49455	0.719517	-0.209883	1.50384	0.846935
1	P20	SS-P05-J17	0.156	X		279	4952	3403.61	1.45316	246	4776.79	3457.64	1.38425	262.5	1.41871	4776.34	3361.87	-0.121243	0.154609	-1.06656	-0.887747	-1.31507	-1.24526
1	P21	SS-P05-J17	0.0781	X		301	4775.88	3266.11	1.46003	271	4884.18	3551.89	1.37837	286	1.4192	4909.33	3460.07	0.0600253	1.16243	0.541765	-1.24958	-0.05663	-0.402276
1	P22	SS-P05-J17	0.0391	X		227	4934.48	3368.25	1.45612	287	5198.69	3754	1.42467	257	1.44039	5083.67	3553.37	-0.0432579	-2.22751	0.888337	1.6022	0.748774	2.06666
1	P23	LoF/LoF	DMSO	Negative Control		266	4968.65	3352.74	1.48273	232	4873.18	3481.21	1.40092	249	1.44183	4213.13	3299.68	0.659265	-0.440922	-13.4673	0.139269	-2.0198	-38.7433
1	P24	WT/LoF	DMSO	Positive Control		252	3553.07	3118.15	1.13777	214	3793.06	3421.56	1.11224	233	1.125	1896.53	1710.78	-8.44621	-1.08226	-49.4997	-17.6446	-2.92588	-38.7433
2
2

## Sheet: Plate_02
Plate	Well	Compound ID	Concentration [µM]	Type	Exclude	Replicate A: DAPI Count	Replicate A: Average ATG9A Intensity inside TGN	Replicate A: Average ATG9A Intensity outside TGN	Replicate A: ATG9A Ratio (on cell basis)	Replicate B: DAPI Count	Replicate B: Average ATG9A Intensity inside TGN	Replicate B: Average ATG9A Intensity outside TGN	Replicate B: ATG9A Ratio (on cell basis)	Average: DAPI Count	Average: ATG9A Ratio	Average: ATG9A Intensity inside TGN	Average: ATG9A Intensity outside TGN	Replicate A: Z-Score ATG9A Ratio	Replicate A: Z-Score DAPI Count compared to negative control	Replicate A: Z-Score ATG9A Intensity inside TGN	Replicaste B: Z-Score ATG9A Ratio	Replicate B: Z-Score DAPI Count compared to negative control	Replicate B: Z-Score ATG9A Intensity inside TGN
2	A01	SS-P05-L08	40	X		0				3	4433.71	3106.72	1.43798	1.5	0.718992	5182.45	3338.2	-43.6702	-7.4784	11.183	2.69879	-9.6655	-3.37038
2	A02	SS-P05-L08	20	X		5	5931.19	3569.68	1.6847	6	4710.06	3662.03	1.28299	5.5	1.48385	5110.33	3698.84	8.74505	-7.40771	8.98958	-2.94838	-9.6059	-0.822634
2	A03	SS-P05-L08	10	X		6	5510.6	3735.65	1.47988	7	4988.51	3724.72	1.35265	6.5	1.41626	4844.97	3708.98	2.3724	-7.39358	4.7698	-0.410483	-9.58604	1.74445
2	A04	SS-P05-L08	5	X		3	4701.44	3693.24	1.28049	2	3756.76	3118.3	1.2051	2.5	1.24279	4256.63	3624.73	-3.83098	-7.43599	5.05696	-5.78664	-9.68536	-9.61135
2	A05	SS-P05-L08	2.5	X		1	4756.5	4131.16	1.15137	1	5189.29	4649.66	1.11606	1	1.13372	5032.69	4060.23	-7.84819	-7.46426	5.68058	-9.03069	-9.70523	3.59555
2	A06	SS-P05-L08	1.25	X		402	4876.08	3470.79	1.38133	454	4930.03	3513.03	1.41017	428	1.39575	5423	3547.83	-0.693558	-1.79538	11.1036	1.68539	-0.706444	1.20531
2	A07	SS-P05-L08	0.625	X		459	5915.97	3582.64	1.6194	420	5915.34	3518.11	1.67421	439.5	1.64681	5556	3509.95	6.71342	-0.98958	7.35237	11.3058	-1.38185	10.2892
2	A08	SS-P05-L08	0.313	X		603	5196.66	3501.8	1.50963	489	5667.3	3504.11	1.59033	546	1.54998	5167.68	3410.56	3.29793	1.04613	4.59577	8.24959	-0.011174	8.00239
2	A09	SS-P05-L08	0.156	X		536	4668.07	3317.02	1.40657	558	5011.3	3501.66	1.44498	547	1.42578	4944.29	3467.99	0.0917449	0.098958	5.68684	2.95367	1.3595	1.95459
2	A10	SS-P05-L08	0.0781	X		528	4877.28	3434.31	1.40852	450	4592.08	3365.31	1.36438	489	1.38645	4635.84	3393.22	0.152123	-0.0141369	4.65595	0.0170384	-0.785904	-1.91035
2	A11	SS-P05-L08	0.0391	X		457	4679.61	3421.13	1.3892	567	4706.48	3489.94	1.34938	512	1.36929	5083.59	3658.84	-0.448883	-1.01785	8.72937	-0.529503	1.53829	-0.855635
2	A12	SS-P07-F20	40	X		2	5460.7	3827.74	1.42318	0				1	0.71159	2746.77	1808.71	0.60837	-7.45012	8.90061	-49.6948	-9.72509	-44.246
2	A13	SS-P07-F20	20	X		5	5493.54	3617.42	1.50611	0				2.5	0.753054	2517.27	1929.26	3.18851	-7.40771	6.50696	-49.6948	-9.72509	-44.246
2	A14	SS-P07-F20	10	X		89	5034.55	3858.52	1.30843	20	4225.88	3354.21	1.28188	54.5	1.29515	4785.65	3438.82	-2.96188	-6.22022	8.12816	-2.98891	-9.3278	-5.28641
2	A15	SS-P07-F20	5	X		453	5345.42	3523.44	1.53307	417	5704.62	3458.39	1.62139	435	1.57723	5358.25	3454.61	4.02729	-1.0744	6.38871	9.38134	-1.44144	8.34649
2	A16	SS-P07-F20	2.5	X		445	5011.87	3450.82	1.45223	399	5370.65	3668.92	1.45331	422	1.45277	5149.4	3591.53	1.51206	-1.1875	5.95213	3.25704	-1.79901	5.2675
2	A17	SS-P07-F20	1.25	X		443	4928.16	3514.14	1.41368	499	5115.7	3543.93	1.43362	471	1.42365	4897.48	3504.84	0.312949	-1.21577	4.65408	2.53987	0.187475	2.91708
2	A18	SS-P07-F20	0.625	X		434	4679.25	3465.74	1.35532	489	5000.56	3641.13	1.37374	461.5	1.36453	5013.28	3602.36	-1.50277	-1.343	6.46241	0.357926	-0.011174	1.85559
2	A19	SS-P07-F20	0.313	X		427	5026	3563.59	1.40161	569	4936.05	3583.69	1.36452	498	1.38306	5012.92	3633.75	-0.062753	-1.44196	6.79512	0.0219161	1.57802	1.26079
2	A20	SS-P07-F20	0.156	X		494	5089.8	3683.81	1.37504	490	5013.66	3640.66	1.35309	492	1.36406	4956.03	3583.4	-0.88932	-0.49479	5.79692	-0.394527	0.00869088	1.97633
2	A21	SS-P07-F20	0.0781	X		547	4898.39	3526.13	1.37199	592	4993.72	3630.61	1.36072	569.5	1.36635	4892.45	3516.41	-0.984356	0.254463	5.23782	-0.116308	2.03491	1.79253
2	A22	SS-P07-F20	0.0391	X		474	4791.18	3402.21	1.39625	509	5055.88	3731.92	1.35251	491.5	1.37438	4921.63	3625.55	-0.229556	-0.777527	5.21801	-0.415651	0.386123	2.36557
2	A23	LoF/LoF	DMSO	Negative Control		523	4787.39	3519.17	1.34664	530	4677.9	3524	1.31934	526.5	1.33299	4331.29	3485.33	-1.77289	-0.0848212	1.03186	-1.62408	0.803285	-44.246
2	A24	WT/LoF	DMSO	Positive Control		494	3984.67	3446.66	1.13451	365	3745.33	3322.77	1.12572	429.5	1.13012	10566	6375.25	-8.37288	-0.49479	70.9233	-8.67867	-2.47442	-44.246
2	B01	SS-P05-L13	40	X		402	17386.7	9427.74	1.22763	580	14279.6	9305.48	1.26337	491	1.2455	13522.8	9413.02	-5.47553	-1.79538	46.8263	-3.66342	1.79653	87.4016
2	B02	SS-P05-L13	20	X		422	12766	9520.55	1.18013	454	12339	9645.86	1.14569	438	1.16291	13071	8866.05	-6.95349	-1.51264	52.2341	-7.95102	-0.706444	69.5104
2	B03	SS-P05-L13	10	X		361	13802.9	8086.25	1.19498	411	12659.6	8960.47	1.16078	386	1.17788	12306.5	8903.44	-6.49151	-2.37499	42.5883	-7.40134	-1.56063	72.4664
2	B04	SS-P05-L13	5	X		453	11953.3	8846.4	1.15792	477	11277.8	8471.55	1.14976	465	1.15384	10230.8	8129.13	-7.64465	-1.0744	28.1456	-7.80293	-0.249552	59.7275
2	B05	SS-P05-L13	2.5	X		507	9183.85	7786.7	1.1566	431	9195.11	7730.47	1.15718	469	1.15689	8568.95	6853.18	-7.68565	-0.311011	21.6734	-7.53232	-1.16334	40.5263
2	B06	SS-P05-L13	1.25	X		366	7942.78	5975.89	1.27781	540	7799.49	6210.79	1.22151	453	1.24966	6882.05	5286.3	-3.91445	-2.30431	11.3573	-5.18845	1.00193	27.6596
2	B07	SS-P05-L13	0.625	X		400	5964.62	4361.82	1.32861	497	6155.19	4740.54	1.28357	448.5	1.30609	5808.57	4429.97	-2.33398	-1.82365	8.7359	-2.92728	0.147745	12.5004
2	B08	SS-P05-L13	0.313	X		561	5461.96	4119.39	1.31202	625	5213.54	4000.19	1.3107	593	1.31136	5240.55	3882.48	-2.84999	0.452379	7.72211	-1.93896	2.69045	3.81909
2	B09	SS-P05-L13	0.156	X		428	5267.56	3764.77	1.40178	523	5297.32	3934.63	1.34933	475.5	1.37556	5246.22	3809.58	-0.0574039	-1.42782	7.34432	-0.531307	0.664231	4.59148
2	B10	SS-P05-L13	0.0781	X		508	5195.11	3684.53	1.41484	482	5466.8	3825.35	1.41906	495	1.41695	5241.57	3663.54	0.348767	-0.296874	6.412	2.00944	-0.150228	6.15396
2	B11	SS-P05-L13	0.0391	X		552	5016.34	3501.72	1.4625	464	4985.6	3533.71	1.40469	508	1.43359	5043.95	3512.34	1.83158	0.325148	6.86032	1.48564	-0.507796	1.71762
2	B12	SS-P07-M3	40	X		437	5102.31	3490.97	1.44285	571	5245.1	3791.57	1.38653	504	1.41469	5223.79	3657.89	1.22051	-1.30059	7.3828	0.824092	1.61774	4.11
2	B13	SS-P07-M3	20	X		450	5202.49	3524.21	1.45879	507	5042.21	3748.12	1.35645	478.5	1.40762	4884.01	3531.62	1.71637	-1.11681	4.8969	-0.272138	0.346394	2.23951
2	B14	SS-P07-M3	10	X		455	4725.81	3315.13	1.41544	461	4909.34	3473.77	1.39296	458	1.4042	4918.76	3436.34	0.36752	-1.04613	5.95222	1.05823	-0.56739	1.01459
2	B15	SS-P07-M3	5	X		462	4928.17	3398.9	1.43651	593	4890.35	3564.68	1.36424	527.5	1.40037	4940.77	3531.28	1.02305	-0.94717	6.28089	0.0118124	2.05477	0.839464
2	B16	SS-P07-M3	2.5	X		491	4991.2	3497.87	1.42344	519	5052.9	3584.04	1.39111	505	1.40728	4835.24	3479.83	0.616561	-0.537201	4.33243	0.991011	0.584772	2.33813
2	B17	SS-P07-M3	1.25	X		509	4617.57	3375.61	1.36156	471	4927.32	3552.72	1.37163	490	1.36659	4956.59	3497.9	-1.30887	-0.282737	6.25308	0.281001	-0.368742	1.18033
2	B18	SS-P07-M3	0.625	X		454	4985.86	3443.09	1.38981	530	5047.28	3600.94	1.39357	492	1.39169	4918.96	3546.69	-0.429818	-1.06026	5.23503	1.08067	0.803285	2.28627
2	B19	SS-P07-M3	0.313	X		500	4790.65	3492.44	1.36843	538	4757.5	3435.31	1.36309	519	1.36576	4967.74	3445.23	-1.0949	-0.409969	7.25497	-0.0299371	0.962204	-0.385236
2	B20	SS-P07-M3	0.156	X		523	5177.98	3455.15	1.45148	546	4860.37	3595.38	1.35489	534.5	1.40319	4907.05	3594.89	1.48882	-0.0848212	6.08544	-0.328704	1.12112	0.563145
2	B21	SS-P07-M3	0.0781	X		508	4953.72	3594.4	1.36539	545	4741.65	3455.82	1.36184	526.5	1.36362	4709.52	3423.94	-1.18945	-0.296874	4.6444	-0.0755841	1.10126	-0.531387
2	B22	SS-P07-M3	0.0391	X		501	4677.39	3392.06	1.39491	571	4728.03	3422.07	1.36418	536	1.37954	4897.34	3509.39	-0.271299	-0.395832	6.67444	0.0095484	1.61774	-0.656999
2	B23	LoF/LoF	DMSO	Negative Control		404	5066.66	3596.72	1.40048	489	4811.92	3475.42	1.35955	446.5	1.38002	4311.85	3416.66	-0.0978627	-1.76711	0.130257	-0.158872	-0.011174	-44.246
2	B24	WT/LoF	DMSO	Positive Control		454	3811.79	3357.91	1.11103	377	3725.03	3397.91	1.11432	415.5	1.11268	4473.73	3396.19	-9.10328	-1.06026	7.48675	-9.09414	-2.23604	-44.246
2	C01	SS-P05-M17	40	X		404	5222.43	3394.47	1.49896	501	5026.37	3567.38	1.40357	452.5	1.45126	4993.24	3424.56	2.9662	-1.76711	6.11884	1.44472	0.227204	2.09347
2	C02	SS-P05-M17	20	X		519	4960.12	3281.74	1.4912	478	5153.54	3376.79	1.45274	498.5	1.47197	5036.98	3350.07	2.72465	-0.141369	5.91183	3.23623	-0.229688	3.26587
2	C03	SS-P05-M17	10	X		533	4920.43	3323.35	1.48708	496	5041.18	3509.06	1.41924	514.5	1.45316	5140.17	3524.68	2.59636	0.0565474	7.574	2.0159	0.12788	2.23
2	C04	SS-P05-M17	5	X		534	5239.16	3540.29	1.46079	618	5152.55	3516.66	1.44526	576	1.45303	5041.2	3473.1	1.77851	0.0706843	5.96099	2.96398	2.55139	3.25683
2	C05	SS-P05-M17	2.5	X		564	4929.85	3429.53	1.43459	566	4958.82	3571.61	1.38652	565	1.41056	4932.95	3468.11	0.963488	0.49479	5.84217	0.823603	1.51842	1.47077
2	C06	SS-P05-M17	1.25	X		542	4907.07	3364.61	1.44337	516	5031.82	3580.23	1.41021	529	1.42679	4897.77	3545.88	1.23665	0.183779	5.09459	1.68685	0.525177	2.14374
2	C07	SS-P05-M17	0.625	X		431	4763.72	3511.54	1.39151	419	4876.96	3443.73	1.42095	425	1.40623	4885.94	3375.11	-0.377033	-1.38541	5.77884	2.07827	-1.40171	0.716022
2	C08	SS-P05-M17	0.313	X		421	4894.93	3306.48	1.47599	463	4816.1	3534.87	1.35464	442	1.41532	4930.08	3540.85	2.25154	-1.52678	6.55659	-0.337979	-0.52766	0.154974
2	C09	SS-P05-M17	0.156	X		479	5044.06	3546.83	1.42685	582	5088.99	3523.44	1.41941	530.5	1.42313	5028.45	3361.69	0.722416	-0.706843	6.15939	2.02189	1.83626	2.67084
2	C10	SS-P05-M17	0.0781	X		507	4967.9	3199.94	1.49359	502	5197.27	3434.28	1.46806	504.5	1.48083	5001.46	3372.43	2.79893	-0.311011	5.31327	3.79475	0.247069	3.66906
2	C11	SS-P05-M17	0.0391	X		653	4805.65	3310.58	1.4343	452	4903.18	3332.3	1.44161	552.5	1.43795	4202.74	3323.75	0.95432	1.75297	-1.48367	2.83082	-0.746174	0.957792
2	C12	SS-P07-N11	40	X		579	3502.31	3315.2	1.05668	548	3555.19	3317.68	1.07231	563.5	1.06449	3623	3377.44	-10.7944	0.706843	-0.500637	-10.6247	1.16085	-11.4697
2	C13	SS-P07-N11	20	X		642	3690.81	3437.21	1.06989	532	3675.21	3448.27	1.06353	587	1.06671	3834.12	3438.84	-10.3834	1.59747	1.07547	-10.9448	0.843015	-10.3632
2	C14	SS-P07-N11	10	X		570	3993.03	3429.42	1.17724	549	3892.96	3377.24	1.15804	559.5	1.16764	4137.29	3417.32	-7.0434	0.579611	3.10196	-7.50111	1.18072	-8.35575
2	C15	SS-P07-N11	5	X		525	4381.62	3457.41	1.27295	512	4602.84	3519.88	1.31083	518.5	1.29189	4539.54	3441.15	-4.06558	-0.0565474	3.59541	-1.93409	0.445718	-1.81112
2	C16	SS-P07-N11	2.5	X		484	4476.24	3362.43	1.33083	552	4442.22	3344.59	1.29423	518	1.31253	4573.03	3369.48	-2.2649	-0.636159	4.78229	-2.53892	1.24031	-3.29189
2	C17	SS-P07-N11	1.25	X		407	4703.83	3394.37	1.39005	581	4850.57	3463.03	1.37013	494	1.38009	4697.83	3403.41	-0.422342	-1.7247	3.95444	0.226566	1.81639	0.472721
2	C18	SS-P07-N11	0.625	X		492	4545.09	3343.8	1.37553	549	4515.96	3400.73	1.3179	520.5	1.34672	4608.94	3387.08	-0.874073	-0.523064	4.77235	-1.67644	1.18072	-2.6121
2	C19	SS-P07-N11	0.313	X		517	4701.93	3373.44	1.37591	559	4905.39	3547.33	1.36976	538	1.37284	4835.04	3484.94	-0.862245	-0.169642	5.09967	0.213078	1.37937	0.978119
2	C20	SS-P07-N11	0.156	X		506	4764.69	3422.56	1.3996	507	5161.61	3469.84	1.38979	506.5	1.3947	5030.59	3509.02	-0.125222	-0.325148	5.80308	0.942853	0.346394	3.34036
2	C21	SS-P07-N11	0.0781	X		422	4899.57	3548.21	1.36975	497	4789.93	3615.54	1.32092	459.5	1.34533	4974.03	3527.64	-1.05397	-1.51264	7.15149	-1.56667	0.147745	-0.0863049
2	C22	SS-P07-N11	0.0391	X		522	5158.14	3439.73	1.46124	490	4654.5	3360.55	1.37663	506	1.41893	4795.02	3428.68	1.79249	-0.098958	5.99064	0.463301	0.00869088	-1.33487
2	C23	LoF/LoF	DMSO	Negative Control		457	4935.54	3496.81	1.40368	545	4751.84	3572.54	1.33822	501	1.37095	4210.96	3420.29	0.00174609	-1.01785	-0.608727	-0.936254	1.10126	-44.246
2	C24	WT/LoF	DMSO	Positive Control		297	3670.08	3268.04	1.10443	223	3937.4	3479.68	1.12242	260	1.11342	4809.32	3509.9	-9.30866	-3.27975	9.87947	-8.79907	-5.29523	-44.246
2	D01	SS-P06-A16	40	X		408	5681.24	3540.11	1.6092	444	5232.53	3503.67	1.49119	426	1.55019	5330.17	3556.4	6.39578	-1.71056	8.55782	4.63738	-0.905093	3.99416
2	D02	SS-P06-A16	20	X		524	5427.81	3609.14	1.49114	599	5074.7	3510.23	1.43092	561.5	1.46103	5168.36	3521.84	2.7227	-0.0706843	7.69321	2.4415	2.17396	2.53911
2	D03	SS-P06-A16	10	X		485	5262.01	3533.45	1.51298	491	5220.44	3575.81	1.44618	488	1.47958	5128.07	3566.58	3.40214	-0.622022	6.51298	2.99725	0.0285557	3.88268
2	D04	SS-P06-A16	5	X		570	5035.7	3557.35	1.42343	533	4841.29	3550.41	1.35594	551.5	1.38969	4883.38	3488.59	0.616127	0.579611	5.93806	-0.29047	0.86288	0.387228
2	D05	SS-P06-A16	2.5	X		527	4925.46	3426.77	1.41606	503	4839.58	3289.48	1.45701	515	1.43653	4951.18	3379.6	0.386787	-0.0282737	6.65419	3.3919	0.266934	0.371422
2	D06	SS-P06-A16	1.25	X		435	5062.78	3469.71	1.45209	541	4923.56	3495.24	1.39379	488	1.42294	4936.78	3500.16	1.50798	-1.32886	6.0661	1.08849	1.0218	1.14563
2	D07	SS-P06-A16	0.625	X		437	4950.01	3505.08	1.42695	548	5099.97	3568.72	1.40347	492.5	1.41521	5165.34	3579.65	0.725746	-1.30059	7.53	1.44119	1.16085	2.77201
2	D08	SS-P06-A16	0.313	X		559	5230.72	3590.58	1.44444	480	5073.24	3605.3	1.41187	519.5	1.42815	4964.44	3491.48	1.26976	0.424106	5.57398	1.74722	-0.189958	2.52559
2	D09	SS-P06-A16	0.156	X		613	4855.64	3377.66	1.43208	601	4995.33	3449.6	1.43348	607	1.43278	4919.77	3436.59	0.885352	1.1875	5.51438	2.53465	2.21369	1.80736
2	D10	SS-P06-A16	0.0781	X		526	4844.21	3423.58	1.41348	619	5298.02	3546.04	1.49262	572.5	1.45305	5202.04	3514.78	0.30664	-0.0424106	6.8799	4.6893	2.57126	4.59796
2	D11	SS-P06-A16	0.0391	X		604	5106.06	3483.53	1.45085	560	5049.14	3611.46	1.39492	582	1.42289	5440.1	3903.13	1.46931	1.06026	10.6607	1.12974	1.39923	2.30347
2	D12	SS-P07-N20	40	X		636	5831.05	4194.79	1.39409	678	5799.63	4106.03	1.39952	657	1.3968	5498.12	3923.33	-0.296589	1.51264	7.35211	1.29716	3.74329	9.22236
2	D13	SS-P07-N20	20	X		498	5196.61	3740.63	1.38248	663	5211.8	3692.35	1.39042	580.5	1.38645	5163.04	3634.26	-0.657862	-0.438243	6.92277	0.965641	3.44531	3.80301
2	D14	SS-P07-N20	10	X		516	5114.28	3576.16	1.42774	443	5042.61	3537.54	1.41085	479.5	1.4193	5024.88	3606.91	0.750375	-0.183779	6.36412	1.71019	-0.924958	2.24319
2	D15	SS-P07-N20	5	X		622	5007.16	3676.29	1.38241	594	4946.21	3470.68	1.39625	608	1.38933	4973.57	3504.09	-0.660084	1.31473	6.33163	1.1782	2.07464	1.35445
2	D16	SS-P07-N20	2.5	X		536	5000.93	3537.49	1.39644	581	4654.16	3261.9	1.40827	558.5	1.40236	4706.15	3336.31	-0.22346	0.098958	5.0655	1.61607	1.81639	-1.33803
2	D17	SS-P07-N20	1.25	X		548	4758.14	3410.73	1.39798	524	4976.27	3556.91	1.3843	536	1.39114	4976.11	3498.86	-0.175664	0.2686	6.2014	0.742742	0.684096	1.63161
2	D18	SS-P07-N20	0.625	X		586	4975.95	3440.81	1.4265	520	4885.02	3365.25	1.41962	553	1.42306	4882.94	3417.61	0.71158	0.805801	5.70551	2.02958	0.604637	0.790371
2	D19	SS-P07-N20	0.313	X		496	4880.87	3469.96	1.41465	536	4789.05	3478.28	1.3746	516	1.39462	4809.08	3419.27	0.342983	-0.466516	5.43558	0.389354	0.922475	-0.0944309
2	D20	SS-P07-N20	0.156	X		506	4829.1	3360.26	1.40879	523	4752.59	3399.4	1.37783	514.5	1.39331	4737.27	3377.31	0.160811	-0.325148	4.8768	0.506987	0.664231	-0.430567
2	D21	SS-P07-N20	0.0781	X		570	4721.96	3355.22	1.41011	533	4577.1	3388.56	1.35265	551.5	1.38138	4652.76	3320.99	0.201605	0.579611	4.91047	-0.410397	0.86288	-2.04843
2	D22	SS-P07-N20	0.0391	X		541	4728.41	3253.41	1.44163	551	4916.47	3530.31	1.37322	546	1.40742	4959.78	3493.98	1.18238	0.169642	6.34291	0.338931	1.22045	1.08032
2	D23	LoF/LoF	DMSO	Negative Control		522	5003.09	3457.66	1.41667	510	4599.9	3452.24	1.33238	516	1.37453	4173.8	3399.9	0.405968	-0.098958	-0.203958	-1.14899	0.405988	-44.246
2	D24	WT/LoF	DMSO	Positive Control		256	3747.7	3347.57	1.10551	353	3677.19	3297.98	1.1138	304.5	1.10966	4450.39	3364.59	-9.27498	-3.85936	7.49281	-9.11314	-2.7128	-44.246
2	E01	SS-P06-A17	40	X		516	5223.59	3431.2	1.50872	552	4976.49	3590.25	1.39317	534	1.45095	5070.8	3546.33	3.26985	-0.183779	7.18785	1.06598	1.24031	1.63364
2	E02	SS-P06-A17	20	X		541	5165.11	3502.41	1.477	584	5067.97	3619.01	1.40254	562.5	1.43977	4975.7	3496.01	2.28299	0.169642	5.71888	1.40736	1.87599	2.47705
2	E03	SS-P06-A17	10	X		520	4883.43	3373.01	1.4379	461	4977.56	3550.95	1.39791	490.5	1.41791	4907.52	3454.4	1.06637	-0.127232	5.47924	1.23877	-0.56739	1.64351
2	E04	SS-P06-A17	5	X		517	4837.48	3357.85	1.42765	499	4758.19	3433.84	1.37713	508	1.40239	4956.44	3354.21	0.74742	-0.169642	7.13347	0.481395	0.187475	-0.37892
2	E05	SS-P06-A17	2.5	X		409	5154.68	3274.58	1.52724	592	5025.19	3634.84	1.3778	500.5	1.45252	5060.01	3579.97	3.84603	-1.69642	6.8214	0.505806	2.03491	2.08261
2	E06	SS-P06-A17	1.25	X		594	5094.84	3525.1	1.44722	548	4890.27	3627.25	1.34683	571	1.39702	4819.61	3552.07	1.35638	0.918896	5.01754	-0.622635	1.16085	0.838747
2	E07	SS-P06-A17	0.625	X		647	4748.94	3476.89	1.38247	565	5063.36	3640.99	1.39249	606	1.38748	4952.63	3478.92	-0.658072	1.66815	5.50227	1.04103	1.49856	2.4345
2	E08	SS-P06-A17	0.313	X		633	4841.89	3316.85	1.45715	499	4879.03	3446.2	1.40059	566	1.42887	4867.45	3321.67	1.66527	1.47023	5.57523	1.33641	0.187475	0.735099
2	E09	SS-P06-A17	0.156	X		559	4855.88	3197.15	1.47652	521	4860.89	3410.67	1.40636	540	1.44144	5007.72	3388.52	2.26784	0.424106	7.13272	1.54665	0.624502	0.567921
2	E10	SS-P06-A17	0.0781	X		546	5154.54	3366.38	1.53721	448	4965.99	3405.91	1.44103	497	1.48912	4957.62	3406.43	4.15622	0.240327	6.06212	2.80993	-0.825633	1.53681
2	E11	SS-P06-A17	0.0391	X		584	4949.25	3406.95	1.44772	586	4857.83	3441.9	1.40042	585	1.42407	5230.69	3526.49	1.37185	0.777527	9.47431	1.33013	1.91572	0.539712
2	E12	SS-P08-F19	40	X		576	5603.55	3611.08	1.50089	582	4697.71	3323.92	1.40955	579	1.45522	4830.23	3363.71	3.02623	0.664432	6.13254	1.66292	1.83626	-0.936501
2	E13	SS-P08-F19	20	X		667	4962.75	3403.51	1.44429	583	5183.08	3609.34	1.41976	625	1.43202	5259.75	3501.97	1.26523	1.95089	8.08121	2.03462	1.85612	3.53826
2	E14	SS-P08-F19	10	X		502	5336.42	3394.59	1.52391	602	5058.22	3491.08	1.4251	552	1.4745	5089.28	3490.68	3.74247	-0.381695	6.95433	2.22915	2.23356	2.38717
2	E15	SS-P08-F19	5	X		616	5120.33	3490.28	1.45178	703	4907.06	3463.63	1.37981	659.5	1.41579	4842.52	3357.75	1.49816	1.22991	5.16898	0.579137	4.23991	0.993551
2	E16	SS-P08-F19	2.5	X		645	4777.98	3251.87	1.41729	614	4924.95	3390.97	1.42523	629.5	1.42126	4719.97	3321.75	0.425281	1.63988	3.79749	2.23394	2.47193	1.15848
2	E17	SS-P08-F19	1.25	X		539	4514.99	3252.53	1.37385	627	4848.32	3511.65	1.37109	583	1.37247	4885	3459.67	-0.926505	0.141369	5.91837	0.261349	2.73018	0.451981
2	E18	SS-P08-F19	0.625	X		576	4921.68	3407.68	1.45184	536	4924.36	3400.9	1.42733	556	1.43959	4958.73	3381.08	1.50008	0.664432	6.29078	2.31063	0.922475	1.15305
2	E19	SS-P08-F19	0.313	X		566	4993.09	3361.25	1.41495	681	4904.35	3598.13	1.36386	623.5	1.3894	4887.87	3544.17	0.35234	0.523064	5.65611	-0.00201346	3.80288	0.968591
2	E20	SS-P08-F19	0.156	X		542	4871.39	3490.21	1.40251	568	4894.53	3536.83	1.37189	555	1.3872	4912.12	3503.88	-0.0347623	0.183779	5.96023	0.290551	1.55815	0.878071
2	E21	SS-P08-F19	0.0781	X		528	4929.71	3470.93	1.39739	511	4757.99	3503.5	1.36228	519.5	1.37983	4809.62	3518.5	-0.194162	-0.0141369	5.60323	-0.0597203	0.425853	-0.38081
2	E22	SS-P08-F19	0.0391	X		627	4861.25	3533.51	1.36413	532	4865.34	3530.76	1.36574	579.5	1.36494	4868.98	3494.77	-1.22865	1.38541	5.66247	0.0665678	0.843015	0.608933
2	E23	LoF/LoF	DMSO	Negative Control		491	4872.61	3458.78	1.40856	553	4889.81	3476.8	1.38108	522	1.39482	4287.87	3399.46	0.153461	-0.537201	-0.526113	0.62547	1.26018	-44.246
2	E24	WT/LoF	DMSO	Positive Control		255	3685.92	3322.12	1.11384	253	3904	3467.15	1.12233	254	1.11809	4517.55	3456.88	-9.01581	-3.8735	7.0105	-8.80232	-4.69928	-44.246
2	F01	SS-P06-A22	40	X		447	5131.1	3446.61	1.48883	670	5113.15	3731.41	1.37167	558.5	1.43025	5174.77	3606.86	2.65088	-1.15922	7.5596	0.282496	3.58437	2.89351
2	F02	SS-P06-A22	20	X		330	5236.4	3482.31	1.50957	528	5072.34	3512.89	1.45159	429	1.48058	5154.85	3500.2	3.29623	-2.81323	7.56463	3.19457	0.763556	2.51729
2	F03	SS-P06-A22	10	X		455	5237.36	3487.5	1.50489	633	5211.75	3595.33	1.43582	544	1.47036	5195.48	3588.79	3.15071	-1.04613	7.26139	2.62003	2.84937	3.80257
2	F04	SS-P06-A22	5	X		467	5179.21	3582.24	1.45017	536	4982.06	3586.46	1.38767	501.5	1.41892	5095.05	3484.39	1.44815	-0.876485	7.41172	0.865471	0.922475	1.68498
2	F05	SS-P06-A22	2.5	X		537	5208.04	3382.33	1.52612	526	5239.55	3371.92	1.50888	531.5	1.5175	5070.5	3249.71	3.81095	0.113095	5.81282	5.28188	0.723826	4.05886
2	F06	SS-P06-A22	1.25	X		577	4901.44	3127.49	1.51855	471	5043.24	3553.51	1.40771	524	1.46313	4933.02	3451.6	3.57546	0.678569	5.40272	1.59557	-0.368742	2.24904
2	F07	SS-P06-A22	0.625	X		583	4822.8	3349.68	1.44533	547	5219.2	3600.19	1.45272	565	1.44902	5071.27	3441.18	1.29738	0.76339	5.92702	3.2358	1.14099	3.87124
2	F08	SS-P06-A22	0.313	X		692	4923.34	3282.16	1.481	595	5107.99	3391.96	1.45103	643.5	1.46601	4945.54	3319.01	2.40721	2.30431	5.19561	3.17398	2.0945	2.84595
2	F09	SS-P06-A22	0.156	X		558	4783.09	3246.06	1.46703	708	4867.43	3356.12	1.44265	633	1.45484	5030.63	3418.86	1.97272	0.409969	7.33763	2.86869	4.33923	0.628207
2	F10	SS-P06-A22	0.0781	X		555	5193.83	3481.61	1.50361	546	5891.77	3692.95	1.37613	550.5	1.43987	5306.83	3443.86	3.11082	0.367558	4.87645	0.445181	1.12112	10.0719
2	F11	SS-P06-A22	0.0391	X		568	4721.89	3194.77	1.45821	678	5122.72	3517.72	1.43524	623	1.44673	5075.42	3520.69	1.6983	0.551337	6.47346	2.59891	3.74329	2.98174
2	F12	SS-P08-H11	40	X		780	5028.12	3523.67	1.38622	604	4922.6	3445.54	1.40674	692	1.39648	4917.59	3382.73	-0.541652	3.54835	5.87088	1.5602	2.27329	1.13686
2	F13	SS-P08-H11	20	X		675	4912.58	3319.92	1.43499	604	4789.29	3451.36	1.3964	639.5	1.41569	4745.33	3369.4	0.975779	2.06398	4.76944	1.18347	2.27329	-0.0921582
2	F14	SS-P08-H11	10	X		548	4701.37	3287.43	1.41181	648	5392.99	3480.89	1.52541	598	1.46861	5211.08	3411.11	0.254643	0.2686	6.47896	5.88424	3.14734	5.47344
2	F15	SS-P08-H11	5	X		508	5029.18	3341.32	1.47632	642	4840.11	3558.36	1.37426	575	1.42529	5021.68	3455.64	2.26178	-0.296874	7.38673	0.376878	3.02815	0.376312
2	F16	SS-P08-H11	2.5	X		644	5203.25	3352.92	1.49609	576	4803.1	3421.91	1.40405	610	1.45007	4845.39	3480.55	2.8767	1.62574	5.74104	1.46221	1.71707	0.0350887
2	F17	SS-P08-H11	1.25	X		658	4887.68	3539.2	1.39432	570	4916.26	3545.58	1.38783	614	1.39107	4851.58	3424.72	-0.289674	1.82365	5.21548	0.871382	1.59788	1.07839
2	F18	SS-P08-H11	0.625	X		666	4786.9	3303.86	1.41167	531	5082.44	3740.2	1.38677	598.5	1.39922	4901.04	3565.5	0.250326	1.93675	4.86477	0.832896	0.82315	2.61039
2	F19	SS-P08-H11	0.313	X		584	4719.65	3390.79	1.37295	647	4508.88	3327.98	1.35487	615.5	1.36391	4702.25	3378.47	-0.954503	0.777527	5.78244	-0.329508	3.12747	-2.67738
2	F20	SS-P08-H11	0.156	X		591	4895.62	3428.96	1.40921	676	4824.49	3535.68	1.36892	633.5	1.38907	4715.62	3432.41	0.173831	0.876485	4.27595	0.182366	3.70356	0.232348
2	F21	SS-P08-H11	0.0781	X		688	4606.74	3329.14	1.35459	577	4952.31	3458.05	1.38205	632.5	1.36832	4781.21	3391.72	-1.5256	2.24776	4.29355	0.660895	1.73693	1.41073
2	F22	SS-P08-H11	0.0391	X		603	4610.12	3325.38	1.37397	519	4970.26	3564.25	1.36135	561	1.36766	4842.83	3402.47	-0.922731	1.04613	4.84264	-0.0932983	0.584772	1.5762
2	F23	LoF/LoF	DMSO	Negative Control		582	4715.41	3240.68	1.43285	519	4661.74	3412.52	1.36373	550.5	1.39829	4249.19	3400.39	0.909285	0.749254	0.259932	-0.00684071	0.584772	-44.246
2	F24	WT/LoF	DMSO	Positive Control		335	3836.65	3388.25	1.11636	277	3698.25	3357.5	1.11056	306	1.11346	4163.2	3420.11	-8.93755	-2.74255	4.38759	-9.23119	-4.22253	-44.246
2	G01	SS-P06-D12	40	X		563	4628.15	3482.73	1.34189	469	4511.79	3478.85	1.29191	516	1.3169	4779.88	3477.26	-1.9206	0.480653	6.5769	-2.62345	-0.408471	-2.65051
2	G02	SS-P06-D12	20	X		461	5047.96	3475.68	1.40917	393	5218.27	3590.93	1.41843	427	1.4138	5119.13	3532.42	0.172539	-0.961306	6.43104	1.98624	-1.9182	3.86266
2	G03	SS-P06-D12	10	X		510	5019.99	3473.91	1.43741	452	4822.11	3423.83	1.39805	481	1.41773	4769.48	3431.16	1.05121	-0.2686	4.85011	1.24385	-0.746174	0.210409
2	G04	SS-P06-D12	5	X		437	4716.84	3438.5	1.38646	544	5075.58	3426	1.46759	490.5	1.42703	5167.57	3475.06	-0.534115	-1.30059	7.68035	3.77763	1.08139	2.54721
2	G05	SS-P06-D12	2.5	X		478	5259.55	3524.11	1.47943	553	5010.2	3537.17	1.3887	515.5	1.43406	4846.4	3404.32	2.35835	-0.72098	4.67153	0.903079	1.26018	1.94443
2	G06	SS-P06-D12	1.25	X		594	4682.6	3271.46	1.4269	555	5044.83	3556.65	1.40956	574.5	1.41823	4876.58	3410.6	0.724199	0.918896	4.80575	1.66316	1.29991	2.26365
2	G07	SS-P06-D12	0.625	X		614	4708.33	3264.55	1.44616	609	5061.03	3590.08	1.3834	611.5	1.41478	5046.09	3445.25	1.32345	1.20163	6.48927	0.709971	2.37261	2.413
2	G08	SS-P06-D12	0.313	X		759	5031.16	3300.42	1.48244	638	4856.08	3477.46	1.395	698.5	1.43872	4868.27	3492.81	2.45212	3.25148	5.7034	1.1327	2.94869	0.52359
2	G09	SS-P06-D12	0.156	X		557	4880.46	3508.15	1.41157	610	4990.26	3557.27	1.41764	583.5	1.4146	5191.31	3410.07	0.247193	0.395832	8.37299	1.95742	2.39247	1.76058
2	G10	SS-P06-D12	0.0781	X		675	5392.37	3262.88	1.53109	617	4990.22	3495.16	1.41867	646	1.47488	4999.39	3529.22	3.9657	2.06398	6.37147	1.99518	2.53153	1.76024
2	G11	SS-P06-D12	0.0391	X		702	5008.57	3563.28	1.39605	612	4885.07	3550.67	1.37555	657	1.3858	4867.19	3464.88	-0.235757	2.44568	5.54088	0.423982	2.4322	0.790857
2	G12	SS-P08-H22	40	X		638	4849.3	3379.09	1.42788	609	5331.27	3517.36	1.47393	623.5	1.4509	5237.46	3360.42	0.754605	1.54092	7.0759	4.00842	2.37261	4.90444
2	G13	SS-P08-H22	20	X		697	5143.64	3203.48	1.54995	595	4839.25	3362.97	1.40515	646	1.47755	4841.54	3257.16	4.55243	2.37499	5.51236	1.50258	2.0945	0.368383
2	G14	SS-P08-H22	10	X		724	4843.83	3151.35	1.47627	681	5202.99	3274.22	1.50222	702.5	1.48925	4967.74	3284.66	2.26013	2.75669	4.93172	5.0394	3.80288	3.7218
2	G15	SS-P08-H22	5	X		666	4732.49	3295.1	1.43699	550	4862.27	3371.32	1.44315	608	1.44007	4860.09	3414.12	1.03803	1.93675	5.58586	2.88715	1.20058	0.58059
2	G16	SS-P08-H22	2.5	X		573	4857.92	3456.91	1.39657	578	5058.88	3574.42	1.40642	575.5	1.40149	5033.3	3486.14	-0.219586	0.622022	6.36706	1.54862	1.7568	2.39319
2	G17	SS-P08-H22	1.25	X		660	5007.72	3397.87	1.42065	624	4779.01	3466.63	1.39553	642	1.40809	4853.56	3510.06	0.52967	1.85193	5.95192	1.15203	2.67058	-0.186998
2	G18	SS-P08-H22	0.625	X		676	4928.12	3553.48	1.35118	628	4821.39	3521.05	1.35518	652	1.35318	4778.44	3423.17	-1.63185	2.07812	4.94733	-0.318132	2.75004	0.203757
2	G19	SS-P08-H22	0.313	X		543	4735.48	3325.3	1.40399	537	4688.17	3362.86	1.37786	540	1.39092	4720.64	3397.97	0.011189	0.197916	5.03925	0.507944	0.94234	-1.02447
2	G20	SS-P08-H22	0.156	X		712	4753.11	3433.07	1.37519	585	4948.69	3473.69	1.40177	648.5	1.38848	5002.17	3531.78	-0.88472	2.58705	6.61705	1.37937	1.89585	1.37734
2	G21	SS-P08-H22	0.0781	X		647	5055.66	3589.87	1.41209	617	4827.85	3449.94	1.36918	632	1.39063	4904.97	3496.38	0.263261	1.66815	6.23343	0.191822	2.53153	0.263311
2	G22	SS-P08-H22	0.0391	X		588	4982.1	3542.82	1.41083	534	4831.24	3547.17	1.3831	561	1.39697	4833.34	3500.79	0.224172	0.834075	5.46862	0.699113	0.882745	0.294593
2	G23	LoF/LoF	DMSO	Negative Control		685	4835.44	3454.41	1.36207	512	4917.8	3475.89	1.40189	598.5	1.38198	4330.77	3426.04	-1.2928	2.20535	-0.224561	1.38381	0.445718	-44.246
2	G24	WT/LoF	DMSO	Positive Control		374	3743.75	3376.18	1.10742	370	4023.42	3279.1	1.16107	372	1.13424	4571.24	3472.42	-9.21581	-2.19121	6.94766	-7.39076	-2.37509	-44.246
2	H01	SS-P06-F06	40	X		424	5119.05	3665.74	1.4055	440	5125.48	3596.85	1.41678	432	1.41114	4966.03	3429.27	0.0582418	-1.48437	5.31817	1.92608	-0.984552	3.0072
2	H02	SS-P06-F06	20	X		395	4806.59	3261.68	1.45731	530	5108.52	3635.23	1.39134	462.5	1.42433	5096.85	3571.32	1.67033	-1.89434	6.771	0.999204	0.803285	2.85084
2	H03	SS-P06-F06	10	X		521	5085.18	3507.4	1.43226	552	5294.44	3764.41	1.39031	536.5	1.41129	5177.03	3601.58	0.890977	-0.113095	6.6377	0.961899	1.24031	4.56488
2	H04	SS-P06-F06	5	X		621	5059.62	3438.75	1.46639	639	4991.92	3438.1	1.43319	630	1.44979	5086.74	3489.87	1.95277	1.30059	7.27359	2.52417	2.96856	1.77591
2	H05	SS-P06-F06	2.5	X		582	5181.55	3541.63	1.44259	667	4646.94	3298.48	1.39175	624.5	1.41717	4865.54	3421.52	1.21234	0.749254	6.7656	1.01421	3.52477	-1.40456
2	H06	SS-P06-F06	1.25	X		625	5084.14	3544.56	1.4473	651	4901.44	3528.88	1.39334	638	1.42032	4810.17	3417.68	1.35892	1.35714	4.86093	1.07205	3.20693	0.941712
2	H07	SS-P06-F06	0.625	X		561	4718.91	3306.48	1.43655	525	5258.56	3661.36	1.42349	543	1.43002	5036.93	3475.61	1.02444	0.452379	5.36356	2.17053	0.703961	4.23409
2	H08	SS-P06-F06	0.313	X		613	4815.3	3289.86	1.48777	655	4925.32	3387.08	1.42144	634	1.4546	4883.07	3382.7	2.6178	1.1875	5.49672	2.0959	3.28639	1.16189
2	H09	SS-P06-F06	0.156	X		748	4840.83	3378.33	1.41936	577	5033.2	3321.52	1.48074	662.5	1.45005	4981.05	3415.58	0.489654	3.09597	5.95596	4.25649	1.73693	2.15647
2	H10	SS-P06-F06	0.0781	X		662	4928.89	3509.64	1.41169	514	4956.43	3376.39	1.45765	588	1.43467	4945.96	3329	0.250902	1.8802	5.99031	3.41546	0.485448	1.44875
2	H11	SS-P06-F06	0.0391	X		585	4935.48	3281.62	1.50076	752	4997.08	3509.48	1.41091	668.5	1.45584	5021.63	3516.85	3.02203	0.791664	6.56768	1.71248	5.21329	1.82346
2	H12	SS-P08-K11	40	X		613	5046.19	3524.21	1.43107	564	5152.84	3579.46	1.43065	588.5	1.43086	4979.17	3499.01	0.853924	1.1875	5.31249	2.4317	1.47869	3.25949
2	H13	SS-P08-K11	20	X		729	4805.5	3418.55	1.43945	589	5035.99	3462.63	1.43302	659	1.43623	5116.75	3514.91	1.11457	2.82737	7.3568	2.51781	1.97531	2.18217
2	H14	SS-P08-K11	10	X		644	5197.51	3567.19	1.43291	495	5205.84	3739.46	1.40361	569.5	1.41826	4977.95	3505.72	0.911026	1.62574	5.02334	1.44644	0.108015	3.74809
2	H15	SS-P08-K11	5	X		707	4750.06	3271.98	1.44589	591	5002.88	3563.33	1.40123	649	1.42356	4955.61	3536.49	1.31501	2.51636	5.84881	1.35979	2.01504	1.87696
2	H16	SS-P08-K11	2.5	X		645	4908.34	3509.64	1.42788	653	4511.51	3286.51	1.37523	649	1.40155	4785.14	3418.05	0.754687	1.63988	6.63327	0.412114	3.24666	-2.65313
2	H17	SS-P08-K11	1.25	X		651	5058.77	3549.6	1.40305	576	4626.34	3384.34	1.36033	613.5	1.38169	4708.54	3348.15	-0.0180369	1.7247	5.23549	-0.130427	1.71707	-1.59448
2	H18	SS-P08-K11	0.625	X		616	4790.74	3311.95	1.41426	643	4666.04	3417.93	1.36424	629.5	1.38925	4791.41	3491.34	0.330933	1.22991	5.89285	0.0119608	3.04802	-1.22851
2	H19	SS-P08-K11	0.313	X		691	4916.79	3564.74	1.38401	584	4832.51	3466.92	1.4134	637.5	1.39871	4907.88	3499.12	-0.610298	2.29017	6.23945	1.80309	1.87599	0.306241
2	H20	SS-P08-K11	0.156	X		618	4983.25	3531.33	1.41921	584	4954.96	3382.35	1.42799	601	1.4236	4865.18	3384.1	0.484996	1.25818	5.15545	2.33474	1.87599	1.43518
2	H21	SS-P08-K11	0.0781	X		602	4775.39	3385.86	1.38548	449	5084.6	3462.7	1.42709	525.5	1.40628	5048.44	3541.2	-0.564707	1.03199	6.39087	2.30197	-0.805769	2.63031
2	H22	SS-P08-K11	0.0391	X		577	5012.29	3619.69	1.35781	581	5092.1	3711.23	1.3575	579	1.35765	4983.26	3507.53	-1.42546	0.678569	5.67196	-0.23379	1.81639	2.69945
2	H23	LoF/LoF	DMSO	Negative Control		618	4874.43	3303.84	1.4599	483	4965.87	3568.11	1.38126	550.5	1.42058	4344.75	3411.92	1.75083	1.25818	-0.329462	0.631952	-0.130363	-44.246
2	H24	WT/LoF	DMSO	Positive Control		423	3723.63	3255.73	1.12227	340	3771.11	3390.73	1.10478	381.5	1.11353	4553.51	3437.06	-8.75358	-1.49851	8.07855	-9.44164	-2.97104	-44.246
2	I01	SS-P06-G09	40	X		471	5335.91	3483.39	1.52421	468	5338.65	3652.54	1.44676	469.5	1.48548	5350.78	3615.42	3.75164	-0.819938	8.21939	3.0184	-0.428336	4.97254
2	I02	SS-P06-G09	20	X		478	5362.91	3578.3	1.49111	481	5188.16	3660.84	1.41247	479.5	1.45179	5165.87	3616.65	2.72184	-0.72098	7.07553	1.769	-0.170093	3.58508
2	I03	SS-P06-G09	10	X		437	5143.57	3572.45	1.43997	447	4981.99	3554.53	1.39542	442	1.41769	5014.09	3523.09	1.13072	-1.30059	6.56766	1.14775	-0.845498	1.68435
2	I04	SS-P06-G09	5	X		557	5046.19	3491.66	1.47033	583	5223.47	3660.52	1.43157	570	1.45095	5024.53	3508.31	2.07531	0.395832	5.41725	2.4651	1.85612	3.91062
2	I05	SS-P06-G09	2.5	X		460	4825.59	3356.1	1.4454	596	4759.98	3469.83	1.3727	528	1.40905	4714.65	3386.66	1.29984	-0.975443	4.60232	0.320079	2.11437	-0.36238
2	I06	SS-P06-G09	1.25	X		556	4669.32	3303.5	1.41993	510	4796.2	3393.84	1.40609	533	1.41301	4852.83	3271.21	0.507146	0.381695	5.85462	1.53678	0.405988	-0.0284887
2	I07	SS-P06-G09	0.625	X		564	4909.46	3148.58	1.53588	525	5022.09	3604.43	1.37806	544.5	1.45697	4987.11	3502.66	4.11479	0.49479	6.07721	0.515476	0.703961	2.05403
2	I08	SS-P06-G09	0.313	X		647	4952.14	3400.89	1.45514	569	4946.93	3537.52	1.4015	608	1.42832	4911.26	3457.62	1.60262	1.66815	5.67802	1.3695	1.57802	1.36112
2	I09	SS-P06-G09	0.156	X		639	4875.59	3377.71	1.45352	629	4634.3	3400.64	1.37186	634	1.41269	4834.39	3450.69	1.55232	1.55505	6.50657	0.289536	2.76991	-1.52107
2	I10	SS-P06-G09	0.0781	X		633	5034.47	3500.74	1.42451	539	4915.24	3340.34	1.45395	586	1.43923	5115.92	3498.14	0.6499	1.47023	7.97783	3.28032	0.982069	1.06895
2	I11	SS-P06-G09	0.0391	X		653	5316.59	3655.94	1.44396	642	4647.48	3470.12	1.35932	647.5	1.40164	4661	3433.83	1.25499	1.75297	4.62946	-0.167285	3.02815	-1.39957
2	I12	SS-P08-P12	40	X		625	4674.53	3397.55	1.37183	593	4536.2	3409.94	1.32271	609	1.34727	4643	3467.73	-0.989314	1.35714	5.02202	-1.50112	2.05477	-2.42555
2	I13	SS-P08-P12	20	X		559	4749.8	3525.51	1.33565	589	4767.49	3425.69	1.38508	574	1.36036	4977.56	3520.8	-2.115	0.424106	7.30523	0.771226	1.97531	-0.293147
2	I14	SS-P08-P12	10	X		778	5187.62	3615.92	1.39132	556	5345.63	3559.38	1.40604	667	1.39868	5085.77	3401.42	-0.382995	3.52008	5.41891	1.53483	1.31977	5.03681
2	I15	SS-P08-P12	5	X		614	4825.91	3243.46	1.40922	537	5033.07	3321.62	1.43795	575.5	1.42358	4884.3	3354.49	0.174194	1.20163	4.94757	2.69736	0.94234	2.15529
2	I16	SS-P08-P12	2.5	X		685	4735.53	3387.35	1.38195	630	4911.51	3454.39	1.39352	657.5	1.38773	4677.28	3324.94	-0.674368	2.20535	3.42225	1.07868	2.78977	1.03457
2	I17	SS-P08-P12	1.25	X		592	4443.04	3195.48	1.37925	639	4842	3530.93	1.3596	615.5	1.36943	4878.46	3481.92	-0.758516	0.890622	5.88308	-0.157025	2.96856	0.393771
2	I18	SS-P08-P12	0.625	X		603	4914.92	3432.9	1.41471	566	4874.33	3584.17	1.36973	584.5	1.39222	4684.67	3406.67	0.344813	1.04613	3.69331	0.212071	1.51842	0.691817
2	I19	SS-P08-P12	0.313	X		564	4495.02	3229.16	1.39171	595	4811.88	3561.71	1.33974	579.5	1.36572	4901.19	3524.83	-0.370813	0.49479	6.27732	-0.880801	2.0945	0.116019
2	I20	SS-P08-P12	0.156	X		519	4990.51	3487.94	1.38736	557	5506.53	3381.94	1.53552	538	1.46144	5141.6	3434.85	-0.505965	-0.141369	5.16212	6.25263	1.33964	6.5202
2	I21	SS-P08-P12	0.0781	X		691	4776.67	3487.76	1.36479	464	5000.73	3535.8	1.39301	577.5	1.3789	4937.71	3533.12	-1.20821	2.29017	5.67334	1.06017	-0.507796	1.85708
2	I22	SS-P08-P12	0.0391	X		600	4874.7	3530.45	1.36418	456	4809.48	3527.08	1.36201	528	1.36309	4795.41	3454.8	-1.22729	1.00372	5.18649	-0.0694403	-0.666715	0.0939692
2	I23	LoF/LoF	DMSO	Negative Control		634	4781.34	3382.52	1.41141	544	4821.99	3565.98	1.3385	589	1.37496	4325.06	3444.79	0.242178	1.48437	0.215559	-0.925816	1.08139	-44.246
2	I24	WT/LoF	DMSO	Positive Control		320	3828.14	3323.6	1.13977	304	3768.17	3323.31	1.11848	312	1.12913	4580.31	3425.83	-8.20929	-2.9546	8.37349	-8.94234	-3.68617	-44.246
2	J01	SS-P06-G15	40	X		384	5392.46	3528.36	1.51128	405	5047.13	3414.71	1.46438	394.5	1.48783	5203.37	3483.16	3.34925	-2.04984	8.20217	3.66057	-1.67982	2.28494
2	J02	SS-P06-G15	20	X		414	5359.61	3551.6	1.50035	512	5192.75	3638.37	1.42409	463	1.46222	5157.31	3484.49	3.0092	-1.62574	6.96231	2.19239	0.445718	3.62742
2	J03	SS-P06-G15	10	X		403	5121.86	3330.6	1.51978	542	4545.19	3254.42	1.38916	472.5	1.45447	4800.79	3374.37	3.61386	-1.78124	6.62091	0.919998	1.04166	-2.34262
2	J04	SS-P06-G15	5	X		434	5056.4	3494.32	1.44446	446	4959.89	3540.64	1.40092	440	1.42269	4975.83	3454.62	1.27035	-1.343	6.28394	1.34814	-0.865363	1.48057
2	J05	SS-P06-G15	2.5	X		374	4991.78	3368.6	1.48245	548	4910.71	3346.26	1.43226	461	1.45736	4771.72	3347.38	2.45241	-2.19121	4.41153	2.49032	1.16085	1.02716
2	J06	SS-P06-G15	1.25	X		468	4632.74	3348.5	1.40584	397	5157.55	3640.57	1.41519	432.5	1.41051	5039.77	3431.94	0.068874	-0.862348	5.92	1.86821	-1.83874	3.3029
2	J07	SS-P06-G15	0.625	X		510	4922	3223.32	1.46858	558	4996.44	3399.67	1.4622	534	1.46539	5077.53	3387.2	2.02082	-0.2686	7.15401	3.5812	1.3595	1.81758
2	J08	SS-P06-G15	0.313	X		572	5158.62	3374.73	1.51484	485	5082.07	3554.64	1.42805	528.5	1.47144	4950.63	3471.01	3.4602	0.607885	5.38385	2.33664	-0.0906334	2.60702
2	J09	SS-P06-G15	0.156	X		600	4819.19	3387.37	1.42324	588	4748.96	3482.5	1.36541	594	1.39433	4868.12	3489.15	0.610289	1.00372	6.26045	0.0546192	1.95545	-0.464053
2	J10	SS-P06-G15	0.0781	X		466	4987.28	3495.79	1.44076	560	4825.89	3355.08	1.41716	513	1.42896	4890.73	3378.32	1.1553	-0.890622	6.09511	1.94002	1.39923	0.245204
2	J11	SS-P06-G15	0.0391	X		509	4955.57	3401.56	1.46066	617	5122.92	3629.35	1.39887	563	1.42976	5119.52	3578.1	1.77437	-0.282737	6.93235	1.27347	2.53153	2.98361
2	J12	SS-P08-P16	40	X		671	5116.12	3526.85	1.42337	518	5097.59	3509.97	1.4324	594.5	1.42788	5120.36	3422.98	0.614392	2.00743	7.07318	2.49514	0.564907	2.75013
2	J13	SS-P08-P16	20	X		673	5143.12	3335.99	1.51921	612	5086.99	3676.35	1.37772	642.5	1.44847	5186.56	3620.87	3.5962	2.03571	7.81901	0.502987	2.4322	2.65236
2	J14	SS-P08-P16	10	X		550	5286.14	3565.38	1.45599	639	4945.3	3497.36	1.39364	594.5	1.42482	4977.91	3476.82	1.62932	0.296874	6.3817	1.08292	2.96856	1.3461
2	J15	SS-P08-P16	5	X		520	5010.53	3456.28	1.41523	529	5056.11	3572.53	1.38745	524.5	1.40134	5143.49	3605.21	0.361195	-0.127232	7.53082	0.85742	0.783421	2.36769
2	J16	SS-P08-P16	2.5	X		608	5230.88	3637.89	1.45166	631	4958.67	3476.23	1.40988	619.5	1.43077	4960.66	3489.44	1.49453	1.11681	6.13203	1.67474	2.80964	1.4694
2	J17	SS-P08-P16	1.25	X		571	4962.65	3502.65	1.41467	607	4976.49	3427.37	1.41109	589	1.41288	4966.18	3443.26	0.343495	0.593748	6.09667	1.71891	2.33288	1.63368
2	J18	SS-P08-P16	0.625	X		684	4955.87	3459.15	1.41564	659	4929.17	3554.24	1.38668	671.5	1.40116	4892.3	3499.39	0.373768	2.19121	5.57288	0.829598	3.36585	1.19739
2	J19	SS-P08-P16	0.313	X		540	4855.43	3444.55	1.42479	560	4837.96	3450.97	1.40235	550	1.41357	4868.1	3463.41	0.658591	0.155505	5.79613	1.40049	1.39923	0.35649
2	J20	SS-P08-P16	0.156	X		582	4898.24	3475.84	1.39647	505	4774.09	3395.42	1.3978	543.5	1.39713	4721.41	3390.61	-0.222745	0.749254	4.5992	1.23462	0.306664	-0.232359
2	J21	SS-P08-P16	0.0781	X		620	4668.73	3385.79	1.38051	506	4733.12	3409.5	1.38192	563	1.38122	4679.74	3353.16	-0.719061	1.28645	4.37832	0.656028	0.326529	-0.610073
2	J22	SS-P08-P16	0.0391	X		528	4626.37	3296.81	1.39169	578	4942.59	3483.44	1.40344	553	1.39757	4728.77	3361.34	-0.371215	-0.0141369	3.79729	1.44001	1.7568	1.32114
2	J23	LoF/LoF	DMSO	Negative Control		487	4514.96	3239.24	1.38877	490	4778.37	3448.43	1.37384	488.5	1.38131	4574.62	3338.45	-0.462078	-0.593748	3.04589	0.361588	0.00869088	-44.246
2	J24	WT/LoF	DMSO	Positive Control		353	4370.87	3228.46	1.28771	348	4269	3488.29	1.17745	350.5	1.23258	4744.59	3632.36	-3.60647	-2.48809	7.47499	-6.79376	-2.81212	-44.246
2	K01	SS-P06-H20	40	X		421	5220.17	3776.43	1.41595	465	5111.26	3551.09	1.42715	443	1.42155	5271.68	3598.55	0.38345	-1.52678	8.58025	2.30391	-0.487931	2.8761
2	K02	SS-P06-H20	20	X		406	5432.11	3646.01	1.48166	398	5402.03	3773.02	1.41862	402	1.45014	5210.64	3636.02	2.42771	-1.73883	6.42718	1.99337	-1.81888	5.55679
2	K03	SS-P06-H20	10	X		470	5019.25	3499.03	1.43197	467	4805.44	3471.8	1.37694	468.5	1.40445	4894.38	3438.06	0.881787	-0.834075	6.23984	0.474616	-0.448201	0.0567085
2	K04	SS-P06-H20	5	X		375	4983.33	3404.33	1.46053	515	5177.55	3734.69	1.37198	445	1.41626	4983.21	3532.56	1.77047	-2.17708	5.22572	0.293952	0.505313	3.48725
2	K05	SS-P06-H20	2.5	X		457	4788.86	3330.43	1.43732	426	4996.19	3562.03	1.40224	441.5	1.41978	4820.96	3401.19	1.04839	-1.01785	4.47925	1.39657	-1.26266	1.81528
2	K06	SS-P06-H20	1.25	X		604	4645.72	3240.36	1.40593	517	5104.93	3633.13	1.40907	560.5	1.4075	5005.38	3555.47	0.0717713	1.06026	5.83571	1.64543	0.545042	2.81778
2	K07	SS-P06-H20	0.625	X		526	4905.83	3477.82	1.40379	576	4988.44	3572.75	1.40388	551	1.40383	4822.44	3420.48	0.00503877	-0.0424106	4.53512	1.45607	1.71707	1.74385
2	K08	SS-P06-H20	0.313	X		632	4656.44	3268.21	1.41585	687	4980.84	3483.27	1.42086	659.5	1.41835	4795.05	3396.1	0.380258	1.4561	4.28905	2.07493	3.92207	1.67374
2	K09	SS-P06-H20	0.156	X		597	4609.25	3308.92	1.38979	546	4914.92	3510.09	1.38471	571.5	1.38725	4872.63	3437.15	-0.430538	0.961306	5.44205	0.757757	1.12112	1.06603
2	K10	SS-P06-H20	0.0781	X		613	4830.35	3364.21	1.40664	549	5155.79	3646.31	1.40755	581	1.40709	5060.38	3494.37	0.093654	1.1875	6.14415	1.58998	1.18072	3.28662
2	K11	SS-P06-H20	0.0391	X		603	4964.98	3342.42	1.49229	559	4974.15	3531.06	1.40028	581	1.44628	4927	3517.9	2.75842	1.04613	5.70028	1.32492	1.37937	1.61205
2	K12	SS-P09-C13	40	X		540	4879.86	3504.74	1.41049	498	4927.2	3624.13	1.34483	519	1.37766	4911.34	3499.57	0.213506	0.155505	5.78177	-0.695165	0.16761	1.17924
2	K13	SS-P09-C13	20	X		600	4895.49	3375.01	1.42995	492	5319.46	3862.85	1.36844	546	1.39919	5024.08	3656.98	0.819005	1.00372	4.91202	0.164767	0.0484206	4.79554
2	K14	SS-P09-C13	10	X		581	4728.71	3451.11	1.36259	568	5093.77	3357.33	1.41667	574.5	1.38963	5079.16	3437.38	-1.27683	0.735117	6.66341	1.92227	1.55815	2.71493
2	K15	SS-P09-C13	5	X		534	5064.55	3517.43	1.42801	607	4713.55	3428.37	1.37156	570.5	1.39979	4697.01	3367.27	0.758738	0.0706843	4.66043	0.27871	2.33288	-0.790482
2	K16	SS-P09-C13	2.5	X		564	4680.47	3306.17	1.42425	578	4816.25	3500.02	1.3486	571	1.38642	4766.86	3401.32	0.641688	0.49479	4.85344	-0.558006	1.7568	0.156356
2	K17	SS-P09-C13	1.25	X		543	4717.48	3302.63	1.4128	593	4869.31	3396.62	1.40454	568	1.40867	4875.23	3496.22	0.285463	0.197916	5.70694	1.48016	2.05477	0.645548
2	K18	SS-P09-C13	0.625	X		608	4881.14	3595.82	1.34942	449	4847.87	3344.68	1.43895	528.5	1.39419	4769.72	3306.77	-1.68636	1.11681	4.71836	2.7341	-0.805769	0.447889
2	K19	SS-P09-C13	0.313	X		567	4691.58	3268.85	1.42671	570	4940.85	3594.17	1.3747	568.5	1.40071	4858.03	3552.24	0.718187	0.537201	5.15446	0.393103	1.59788	1.30509
2	K20	SS-P09-C13	0.156	X		551	4775.2	3510.3	1.36856	562	4667.2	3365.01	1.37009	556.5	1.36932	4858.13	3533.44	-1.09107	0.311011	6.58264	0.224838	1.43896	-1.21781
2	K21	SS-P09-C13	0.0781	X		572	5049.06	3701.87	1.36926	481	5308.95	3738.76	1.41895	526.5	1.3941	5144.02	3573.91	-1.06934	0.607885	6.21781	2.00523	-0.170093	4.69865
2	K22	SS-P09-C13	0.0391	X		603	4979.1	3409.06	1.4585	551	4973.88	3675.33	1.34257	577	1.40054	4928.05	3550.58	1.70718	1.04613	5.71263	-0.777534	1.22045	1.60956
2	K23	LoF/LoF	DMSO	Negative Control		470	4882.23	3425.84	1.40263	498	4834.62	3527.03	1.36134	484	1.38199	4270.12	3418.25	-0.0309197	-0.834075	-0.423404	-0.093819	0.16761	-44.246
2	K24	WT/LoF	DMSO	Positive Control		260	3705.62	3309.46	1.11359	279	3991.73	3565	1.12143	269.5	1.11751	4516.79	3537.67	-9.02361	-3.80282	6.54504	-8.83507	-4.1828	-44.246
2	L01	SS-P06-I21	40	X		419	5041.85	3510.34	1.43801	458	5194.85	3628.12	1.42747	438.5	1.43274	5221.96	3515.68	1.06969	-1.55505	7.62574	2.3158	-0.626985	3.64673
2	L02	SS-P06-I21	20	X		377	5249.08	3403.25	1.52068	396	4981.38	3365.14	1.44373	386.5	1.4822	4923.84	3337.67	3.64178	-2.1488	5.62959	2.90806	-1.85861	1.67872
2	L03	SS-P06-I21	10	X		450	4866.31	3310.2	1.46608	422	5032.85	3563.22	1.411	436	1.43854	4985.59	3502.05	1.94324	-1.11681	6.0052	1.71543	-1.34212	2.1532
2	L04	SS-P06-I21	5	X		465	4938.33	3440.89	1.43917	438	4958.39	3525.09	1.40987	451.5	1.42452	4922.43	3463.53	1.10577	-0.904759	5.73469	1.67459	-1.02428	1.46681
2	L05	SS-P06-I21	2.5	X		403	4886.46	3401.97	1.43084	490	5007.41	3551.55	1.40329	446.5	1.41706	4967.98	3480.1	0.846726	-1.78124	5.9542	1.43464	0.00869088	1.91867
2	L06	SS-P06-I21	1.25	X		426	4928.55	3408.66	1.44704	459	5272.76	3619.67	1.43682	442.5	1.44193	4889.51	3380.99	1.35081	-1.4561	3.75192	2.6563	-0.60712	4.36501
2	L07	SS-P06-I21	0.625	X		432	4506.25	3142.31	1.43584	547	4975.27	3342.65	1.43768	489.5	1.43676	4910.74	3317.83	1.0023	-1.37128	5.52481	2.68764	1.14099	1.62243
2	L08	SS-P06-I21	0.313	X		500	4846.21	3293.02	1.44402	522	4911.25	3476.64	1.40463	511	1.42433	4802.02	3378.55	1.25674	-0.409969	4.72464	1.48358	0.644367	1.03219
2	L09	SS-P06-I21	0.156	X		533	4692.78	3280.46	1.42284	532	4888.08	3470.06	1.40254	532.5	1.41269	4923.49	3497.19	0.597777	0.0565474	6.11245	1.40752	0.843015	0.818594
2	L10	SS-P06-I21	0.0781	X		525	4958.9	3524.32	1.40209	534	5140.22	3591.97	1.41607	529.5	1.40908	4898.85	3465.88	-0.0476597	-0.0565474	4.54057	1.90016	0.882745	3.14308
2	L11	SS-P06-I21	0.0391	X		566	4657.48	3339.79	1.38723	614	5022.77	3528.96	1.3924	590	1.38981	5479.58	3949.91	-0.510256	0.523064	11.2101	1.03785	2.47193	2.0603
2	L12	SS-P09-E14	40	X		2	5936.39	4370.86	1.36249	117	5408.15	3906.66	1.38047	59.5	1.37148	5181.88	3714.14	-1.27988	-7.45012	6.09526	0.603301	-7.4009	5.61323
2	L13	SS-P09-E14	20	X		435	4955.6	3521.61	1.40736	111	5081.51	3743.89	1.36597	273	1.38666	5050.56	3644.29	0.116137	-1.32886	6.42909	0.0747839	-7.52009	2.60182
2	L14	SS-P09-E14	10	X		325	5019.62	3544.7	1.40758	479	5264.26	3533.08	1.47731	402	1.44244	4987.11	3426.86	0.122954	-2.88392	4.81427	4.13164	-0.209823	4.28666
2	L15	SS-P09-E14	5	X		480	4709.97	3320.64	1.40174	521	5292.89	3617.82	1.43363	500.5	1.41768	5145.52	3445.63	-0.0586388	-0.692706	6.31711	2.53995	0.624502	4.55062
2	L16	SS-P09-E14	2.5	X		512	4998.14	3273.43	1.51695	537	5074.34	3529.85	1.38676	524.5	1.45186	5003.08	3464.04	3.52578	-0.240327	5.97129	0.832556	0.94234	2.53575
2	L17	SS-P09-E14	1.25	X		494	4931.83	3398.22	1.41642	500	4910.8	3441.38	1.41659	497	1.4165	4914.74	3423.08	0.398106	-0.49479	5.90276	1.9191	0.20734	1.02803
2	L18	SS-P09-E14	0.625	X		479	4918.69	3404.77	1.44023	582	4884.22	3534.38	1.38029	530.5	1.41026	4882.3	3470.39	1.13883	-0.706843	5.70291	0.596565	1.83626	0.783027
2	L19	SS-P09-E14	0.313	X		384	4880.37	3406.4	1.42452	542	4824.42	3433.36	1.4058	463	1.41516	4743.71	3389.72	0.649952	-2.04984	4.56931	1.52605	1.04166	0.231707
2	L20	SS-P09-E14	0.156	X		571	4662.99	3346.09	1.38921	574	5139.01	3737.22	1.37657	572.5	1.38289	4933.43	3638.94	-0.448568	0.593748	4.90757	0.460967	1.67734	3.13194
2	L21	SS-P09-E14	0.0781	X		531	4727.86	3540.66	1.33472	540	4929.47	3547.53	1.37989	535.5	1.35731	4784.68	3437.05	-2.14384	0.0282737	4.44882	0.582207	1.00193	1.2002
2	L22	SS-P09-E14	0.0391	X		568	4639.89	3326.56	1.3685	471	5003.81	3418.66	1.45947	519.5	1.41399	5015.18	3435.82	-1.09271	0.551337	6.46524	3.48152	-0.368742	1.88548
2	L23	LoF/LoF	DMSO	Negative Control		511	5026.55	3452.99	1.44026	371	4826.91	3501.48	1.38635	441	1.41331	4347.83	3442.53	1.1398	-0.254463	0.427376	0.817525	-2.35523	-44.246
2	L24	WT/LoF	DMSO	Positive Control		257	3868.76	3383.58	1.13083	362	3902.92	3549.39	1.10434	309.5	1.11758	4693.69	3551.94	-8.48724	-3.84523	8.85328	-9.45787	-2.53401	-44.246
2	M01	SS-P06-J07	40	X		470	5484.46	3554.49	1.55121	390	5363.33	3577.62	1.49313	430	1.52217	5280.58	3554.9	4.59174	-0.834075	7.35851	4.70788	-1.9778	5.20006
2	M02	SS-P06-J07	20	X		579	5197.83	3532.18	1.46858	366	5062.62	3480.71	1.45273	472.5	1.46065	5077.84	3463.09	2.02096	0.706843	6.81211	3.23589	-2.45455	2.42766
2	M03	SS-P06-J07	10	X		523	5093.06	3445.47	1.45792	435	4871.62	3431.7	1.41896	479	1.43844	4942.8	3438.8	1.68935	-0.0848212	6.39969	2.00564	-1.08388	0.666822
2	M04	SS-P06-J07	5	X		529	5013.98	3445.9	1.44912	546	4801.96	3373.96	1.42131	537.5	1.43521	4972.18	3487.87	1.41529	0	7.06944	2.09109	1.12112	0.0246415
2	M05	SS-P06-J07	2.5	X		470	5142.41	3601.79	1.44747	502	4671.94	3304.92	1.39833	486	1.4229	4827.21	3347.89	1.3642	-0.834075	6.23543	1.25398	0.247069	-1.17405
2	M06	SS-P06-J07	1.25	X		543	4982.48	3390.85	1.45298	446	4983.41	3401.37	1.46641	494.5	1.45969	4850.18	3390.13	1.53565	0.197916	4.85065	3.73432	-0.865363	1.69746
2	M07	SS-P06-J07	0.625	X		584	4716.94	3378.89	1.40977	495	4705.67	3404.22	1.39711	539.5	1.40344	4882.59	3486.56	0.191246	0.777527	6.63716	1.2096	0.108015	-0.863075
2	M08	SS-P06-J07	0.313	X		600	5059.51	3568.89	1.40999	561	4773.88	3350.05	1.42088	580.5	1.41544	4880.5	3454.37	0.198084	1.00372	6.25963	2.0756	1.4191	-0.234308
2	M09	SS-P06-J07	0.156	X		542	4987.12	3558.68	1.40334	549	5355.78	3488.32	1.4631	545.5	1.43322	5123.69	3445.06	-0.00894178	0.183779	5.76149	3.61375	1.18072	5.13044
2	M10	SS-P06-J07	0.0781	X		603	4891.6	3401.81	1.43386	521	5022.6	3571.36	1.38156	562	1.40771	4973.06	3451.06	0.940684	1.04613	5.92791	0.642907	0.624502	2.05878
2	M11	SS-P06-J07	0.0391	X		567	4923.51	3330.77	1.4595	455	5120.05	3638.22	1.39056	511	1.42503	5127.26	3549.63	1.73849	0.537201	7.02808	0.970936	-0.686579	2.95714
2	M12	SS-P09-F13	40	X		522	5134.47	3461.03	1.48743	616	5176.33	3673.67	1.40494	569	1.44618	5091.69	3614.98	2.60723	-0.098958	6.36359	1.49463	2.51166	3.47599
2	M13	SS-P09-F13	20	X		582	5007.05	3556.29	1.399	511	4981.34	3471.11	1.39948	546.5	1.39924	5166.12	3468.18	-0.143896	0.749254	8.15679	1.29571	0.425853	1.67833
2	M14	SS-P09-F13	10	X		516	5350.91	3465.24	1.49691	529	5542.9	3492.71	1.50427	522.5	1.50059	5416.53	3566.03	2.90227	-0.183779	7.83996	5.11384	0.783421	6.85553
2	M15	SS-P09-F13	5	X		614	5290.16	3639.36	1.43847	489	4739.46	3433.44	1.37363	551.5	1.40605	4764.93	3392.93	1.08396	1.20163	5.23373	0.353925	-0.011174	-0.551625
2	M16	SS-P09-F13	2.5	X		576	4790.4	3352.42	1.41726	477	4861.65	3550.45	1.39077	526.5	1.40401	4817.51	3508.81	0.424313	0.664432	5.14497	0.97834	-0.249552	0.574893
2	M17	SS-P09-F13	1.25	X		582	4773.38	3467.17	1.37772	470	4852.82	3573.15	1.34338	526	1.36055	4768.64	3420.92	-0.806076	0.749254	4.68119	-0.7481	-0.388606	0.493533
2	M18	SS-P09-F13	0.625	X		682	4684.45	3268.69	1.41342	465	5038.96	3595.58	1.38974	573.5	1.40158	4919.16	3478.77	0.304832	2.16294	5.28047	0.941095	-0.487931	2.20959
2	M19	SS-P09-F13	0.313	X		592	4799.36	3361.95	1.4143	570	4833.49	3498.44	1.37407	581	1.39418	4824.3	3486.18	0.332025	0.890622	5.36259	0.369855	1.59788	0.315259
2	M20	SS-P09-F13	0.156	X		518	4815.11	3473.92	1.39977	518	4622.68	3402.72	1.35938	518	1.37958	4823.85	3467.03	-0.119861	-0.155505	6.45728	-0.165038	0.564907	-1.62822
2	M21	SS-P09-F13	0.0781	X		521	5025.02	3531.34	1.41312	572	4770.29	3491.1	1.35562	546.5	1.38437	4849.45	3551.33	0.295325	-0.113095	5.95449	-0.302094	1.63761	-0.267407
2	M22	SS-P09-F13	0.0391	X		510	4928.61	3611.56	1.35288	465	4620.74	3415.72	1.34257	487.5	1.34773	4774.58	3420.02	-1.57877	-0.2686	5.95345	-0.777738	-0.487931	-1.64607
2	M23	LoF/LoF	DMSO	Negative Control		532	4928.41	3424.31	1.42432	440	4916.56	3453.92	1.41364	486	1.41898	4189.02	3307.07	0.643895	0.0424106	-1.69665	1.81183	-0.984552	-44.246
2	M24	WT/LoF	DMSO	Positive Control		351	3461.47	3160.23	1.10368	325	3688.92	3316.22	1.11757	338	1.11063	4524.77	3436.95	-9.33198	-2.51636	8.20749	-8.97572	-3.26901	-44.246
2	N01	SS-P06-J09	40	X		369	5360.63	3557.67	1.50657	485	5213.55	3523.5	1.46866	427	1.48761	5386.06	3611.67	3.20279	-2.2619	9.23973	3.81635	-0.0906334	3.81914
2	N02	SS-P06-J09	20	X		384	5558.57	3699.85	1.4936	412	5176.62	3532.9	1.45617	398	1.47488	5225.04	3528.17	2.79932	-2.04984	7.75287	3.36137	-1.54077	3.47866
2	N03	SS-P06-J09	10	X		366	5273.46	3523.45	1.48638	366	5086.01	3548.92	1.43083	366	1.4586	5055.23	3536.79	2.57462	-2.30431	6.45428	2.43818	-2.45455	2.64331
2	N04	SS-P06-J09	5	X		484	5024.44	3524.65	1.44032	504	5134.96	3603.74	1.42662	494	1.43347	5018.05	3494.84	1.14179	-0.636159	5.81129	2.28464	0.286799	3.09458
2	N05	SS-P06-J09	2.5	X		485	4901.15	3385.93	1.4475	512	4801.97	3550.66	1.35864	498.5	1.40307	4896.12	3538.36	1.36505	-0.622022	6.27608	-0.192183	0.445718	0.0247365
2	N06	SS-P06-J09	1.25	X		454	4990.27	3526.05	1.42388	548	4862.9	3508.03	1.3936	501	1.40874	4901.79	3390.64	0.630263	-1.06026	6.01751	1.08152	1.16085	0.586396
2	N07	SS-P06-J09	0.625	X		405	4940.69	3273.26	1.49032	454	5072.72	3598.72	1.4182	429.5	1.45426	5044.57	3526.29	2.69726	-1.75297	6.41249	1.97796	-0.706444	2.52079
2	N08	SS-P06-J09	0.313	X		396	5016.43	3453.86	1.44364	476	4866.38	3533.48	1.37919	436	1.41141	4898.84	3456.85	1.24501	-1.8802	5.96854	0.556488	-0.269417	0.618517
2	N09	SS-P06-J09	0.156	X		443	4931.3	3380.23	1.46038	508	5024.43	3581.57	1.39	475.5	1.42519	5001.27	3522.54	1.76579	-1.21577	6.21258	0.950576	0.366258	2.07565
2	N10	SS-P06-J09	0.0781	X		379	4978.1	3463.51	1.44091	572	4728.44	3436.98	1.36769	475.5	1.4043	4831.76	3447.07	1.15994	-2.12053	5.98822	0.137631	1.63761	-0.653229
2	N11	SS-P06-J09	0.0391	X		498	4935.08	3457.16	1.43194	428	4756.9	3421.74	1.38099	463	1.40647	4978.64	3476.82	0.881006	-0.438243	7.37181	0.622236	-1.22293	-0.390778
2	N12	SS-P09-J07	40	X		486	5200.39	3531.89	1.45048	489	4929.02	3498.29	1.40059	487.5	1.42554	5003.57	3443.04	1.4579	-0.607885	6.73416	1.33641	-0.011174	1.19604
2	N13	SS-P09-J07	20	X		486	5078.11	3387.79	1.49265	526	5063.42	3637.89	1.39694	506	1.4448	4940.61	3488.85	2.76985	-0.607885	5.37659	1.20341	0.723826	2.43512
2	N14	SS-P09-J07	10	X		430	4817.79	3339.81	1.44673	494	4782.47	3434.98	1.38314	462	1.41493	4780.58	3358.4	1.34094	-1.39955	5.17269	0.700445	0.0881503	-0.155055
2	N15	SS-P09-J07	5	X		523	4778.69	3281.81	1.47141	423	4968.19	3433.06	1.43689	473	1.45415	5084	3485.59	2.10906	-0.0848212	7.36887	2.65905	-1.32226	1.55708
2	N16	SS-P09-J07	2.5	X		507	5199.82	3538.12	1.46104	612	4958.72	3554.44	1.39663	559.5	1.42884	4979.82	3530.75	1.78638	-0.311011	6.33161	1.19203	2.4322	1.4698
2	N17	SS-P09-J07	1.25	X		498	5000.92	3507.06	1.42457	533	4993.95	3595.01	1.37018	515.5	1.39737	4829.59	3451.31	0.651499	-0.438243	4.581	0.228352	0.86288	1.79459
2	N18	SS-P09-J07	0.625	X		517	4665.24	3307.62	1.38809	486	4710.84	3315.34	1.41667	501.5	1.40238	4784.88	3342.74	-0.483203	-0.169642	5.59103	1.92221	-0.0707686	-0.815472
2	N19	SS-P09-J07	0.313	X		561	4858.91	3370.14	1.42982	496	4658.22	3280.39	1.39598	528.5	1.4129	4722.84	3377.69	0.814829	0.452379	5.21842	1.1682	0.12788	-1.30061
2	N20	SS-P09-J07	0.156	X		434	4787.46	3474.99	1.39476	497	4839.24	3539.97	1.37434	465.5	1.38455	4913.73	3445.68	-0.27595	-1.343	6.26533	0.379844	0.147745	0.368335
2	N21	SS-P09-J07	0.0781	X		473	4988.21	3351.38	1.41916	544	4731.49	3548.98	1.34112	508.5	1.38014	4653.99	3343.67	0.483215	-0.791664	4.11819	-0.830483	1.08139	-0.62508
2	N22	SS-P09-J07	0.0391	X		467	4576.49	3138.36	1.42758	439	4897.77	3422.41	1.40561	453	1.41659	4920.6	3403.48	0.74518	-0.876485	6.03182	1.51908	-1.00442	0.90792
2	N23	LoF/LoF	DMSO	Negative Control		497	4943.44	3384.56	1.43265	448	4870.93	3456.21	1.39091	472.5	1.41178	4290.99	3335.07	0.903066	-0.452379	-0.395127	0.983779	-0.825633	-44.246
2	N24	WT/LoF	DMSO	Positive Control		402	3711.04	3213.92	1.11539	311	3966.77	3386.66	1.16603	356.5	1.14071	4571.89	3501.21	-8.96782	-1.79538	7.24996	-7.20998	-3.54712	-44.246
2	O01	SS-P06-L14	40	X		441	5177.02	3615.76	1.44078	457	5240.92	3640.25	1.42942	449	1.4351	5312.48	3625.8	1.15583	-1.24404	8.32956	2.3868	-0.64685	4.07152
2	O02	SS-P06-L14	20	X		325	5384.04	3611.36	1.49256	411	4935.41	3451.37	1.41525	368	1.4539	5070.73	3483.46	2.76685	-2.88392	7.40137	1.87034	-1.56063	1.25488
2	O03	SS-P06-L14	10	X		419	5206.05	3515.56	1.49329	384	4880.65	3480.64	1.39955	401.5	1.44642	4936.27	3450.3	2.78956	-1.55505	6.28452	1.29831	-2.09698	0.750045
2	O04	SS-P06-L14	5	X		368	4991.89	3419.95	1.46679	448	5400.26	3771.71	1.43566	408	1.45123	5235.87	3579.7	1.96534	-2.27603	6.69953	2.61419	-0.825633	5.5405
2	O05	SS-P06-L14	2.5	X		439	5071.47	3387.69	1.47773	461	5048.32	3354.97	1.46828	450	1.47301	5005.74	3447.08	2.30558	-1.27232	6.13466	3.80261	-0.56739	2.2959
2	O06	SS-P06-L14	1.25	X		413	4963.16	3539.18	1.40651	508	5120.39	3434.81	1.45284	460.5	1.42967	4850.03	3354.89	0.0897311	-1.63988	4.1348	3.24	0.366258	2.96033
2	O07	SS-P06-L14	0.625	X		448	4579.67	3274.98	1.41019	458	5064.59	3602.08	1.40365	453	1.40692	4949.1	3487.78	0.204365	-1.14509	5.45909	1.44781	-0.626985	2.44589
2	O08	SS-P06-L14	0.313	X		439	4833.61	3373.47	1.43003	497	4753.71	3366.55	1.40485	468	1.41744	4796.31	3382.56	0.821473	-1.27232	5.48673	1.49149	0.147745	-0.420221
2	O09	SS-P06-L14	0.156	X		513	4838.91	3398.57	1.42747	433	4945.55	3510.04	1.40709	473	1.41728	4888.08	3463.73	0.741833	-0.22619	5.44341	1.57328	-1.12361	1.3484
2	O10	SS-P06-L14	0.0781	X		493	4830.61	3417.43	1.4141	408	4934.8	3523.71	1.41177	450.5	1.41293	4781.57	3475.4	0.325773	-0.508927	4.38857	1.74361	-1.62023	1.24932
2	O11	SS-P06-L14	0.0391	X		547	4628.34	3427.1	1.34495	471	4680.47	3362.43	1.37701	509	1.36098	5692.16	3556.46	-1.8256	0.254463	15.2124	0.477167	-0.368742	-1.09542
2	O12	SS-P09-L05	40	X		390	6703.85	3750.49	1.66535	399	6654.73	3916.01	1.62858	394.5	1.64697	6236.67	3812.05	8.14301	-1.96502	10.5959	9.64312	-1.79901	17.1058
2	O13	SS-P09-L05	20	X		448	5818.62	3708.09	1.56111	569	5894.08	3822.47	1.51502	508.5	1.53807	5633.32	3699.21	4.8997	-1.14509	8.26963	5.50577	1.57802	10.0932
2	O14	SS-P09-L05	10	X		395	5372.55	3575.95	1.48884	541	5420.14	3613.6	1.49546	468	1.49215	5299.37	3563.34	2.65109	-1.89434	7.25821	4.79291	1.0218	5.72379
2	O15	SS-P09-L05	5	X		490	5178.6	3513.09	1.45631	418	5111.39	3529.51	1.44396	454	1.45014	5107.53	3521.61	1.63918	-0.551337	6.86741	2.91663	-1.42158	2.87733
2	O16	SS-P09-L05	2.5	X		482	5103.66	3513.71	1.43719	465	4832.48	3397.21	1.41684	473.5	1.42702	4778.42	3366.12	1.04422	-0.664432	4.88931	1.92843	-0.487931	0.305969
2	O17	SS-P09-L05	1.25	X		418	4724.36	3335.04	1.41628	450	5295.63	3520.27	1.47763	434	1.44695	5094.52	3491.87	0.393601	-1.56919	5.77088	4.14312	-0.785904	4.57589
2	O18	SS-P09-L05	0.625	X		512	4893.4	3463.47	1.404	400	4689.6	3340.22	1.39646	456	1.40023	4724.29	3331.63	0.0117036	-0.240327	5.06982	1.18568	-1.77915	-1.01125
2	O19	SS-P09-L05	0.313	X		431	4758.97	3323.05	1.40958	347	5002.51	3509.92	1.42706	389	1.41832	4926.2	3468.29	0.185227	-1.38541	5.54401	2.30087	-2.83198	1.87353
2	O20	SS-P09-L05	0.156	X		444	4849.9	3426.66	1.39867	421	4885.17	3477.3	1.4067	432.5	1.40268	4844.75	3439.83	-0.154286	-1.20163	5.30643	1.55893	-1.36198	0.791737
2	O21	SS-P09-L05	0.0781	X		436	4804.34	3402.37	1.38768	404	4805.29	3474.54	1.37708	420	1.38238	4770.68	3426.92	-0.496152	-1.31473	4.95037	0.479692	-1.69969	0.0553129
2	O22	SS-P09-L05	0.0391	X		438	4736.06	3379.3	1.38401	411	5125.97	3609.74	1.40515	424.5	1.39458	4982.92	3580.43	-0.610307	-1.28645	5.49176	1.50245	-1.56063	3.0117
2	O23	LoF/LoF	DMSO	Negative Control		525	4839.88	3551.12	1.37329	490	4632.35	3495.17	1.33652	507.5	1.35491	4163.15	3383.87	-0.943691	-0.0565474	-0.484216	-0.998229	0.00869088	-44.246
2	O24	WT/LoF	DMSO	Positive Control		374	3693.96	3272.57	1.11174	300	3778.24	3337.74	1.12554	337	1.11864	4311.87	3427.01	-9.08138	-2.19121	5.52105	-8.6854	-3.76563	-44.246
2	P01	SS-P06-M02	40	X		360	4845.49	3516.29	1.3872	521	4885.1	3466.63	1.39759	440.5	1.3924	5167.38	3507.15	-0.511081	-2.38913	8.67172	1.22717	0.624502	0.791139
2	P02	SS-P06-M02	20	X		361	5449.65	3547.68	1.52437	382	4571.48	3622.58	1.25135	371.5	1.38786	4986.52	3529.39	3.75663	-2.37499	8.42099	-4.10148	-2.13671	-2.10028
2	P03	SS-P06-M02	10	X		328	5401.57	3436.2	1.56365	412	5221.23	3596.98	1.45413	370	1.50889	5193.52	3583.87	4.97868	-2.84151	7.19154	3.28723	-1.54077	3.88997
2	P04	SS-P06-M02	5	X		417	5165.82	3570.76	1.44339	540	4701.52	3445.08	1.35979	478.5	1.40159	4862.35	3388.16	1.23721	-1.58333	6.44766	-0.150201	1.00193	-0.901419
2	P05	SS-P06-M02	2.5	X		421	5023.18	3331.24	1.49924	486	4808.81	3494.87	1.37953	453.5	1.43939	4796.01	3435.44	2.97477	-1.52678	5.1963	0.569041	-0.0707686	0.0877176
2	P06	SS-P06-M02	1.25	X		441	4783.22	3376.01	1.42725	411	4983.59	3513	1.41832	426	1.42278	5011.47	3513	0.734962	-1.24404	6.53199	1.98222	-1.56063	1.69911
2	P07	SS-P06-M02	0.625	X		347	5039.35	3513	1.4294	427	4784.86	3495.53	1.36553	387	1.39746	4782.1	3432.03	0.801865	-2.57291	5.17611	0.058796	-1.2428	-0.133047
2	P08	SS-P06-M02	0.313	X		395	4779.35	3368.54	1.41622	364	4881.13	3364.57	1.44143	379.5	1.42883	4993.8	3443.27	0.391956	-1.89434	6.88203	2.82437	-2.49428	0.754492
2	P09	SS-P06-M02	0.156	X		414	5106.47	3521.97	1.44478	402	4811.98	3388.25	1.4128	408	1.42879	4919.69	3496.57	1.28038	-1.62574	6.46966	1.78127	-1.73942	0.116965
2	P10	SS-P06-M02	0.0781	X		464	5027.39	3604.88	1.414	421	4679.74	3423.18	1.369	442.5	1.3915	4810.35	3464.91	0.322878	-0.918896	6.01888	0.185395	-1.36198	-1.10219
2	P11	SS-P06-M02	0.0391	X		462	4940.95	3506.65	1.40111	422	4921.54	3598.76	1.35859	442	1.37985	6705.05	4883.15	-0.0782004	-0.94717	24.5196	-0.193838	-1.34212	1.12706
2	P12	SS-P10-A10	40	X		1	8488.56	6167.53	1.37633	0				0.5	0.688165	0	0	-0.849239	-7.46426	-19.7482	-49.6948	-9.72509	-44.246
2	P13	SS-P10-A10	20	X		0				0				0	0	1598.06	1474.32	-43.6702	-7.4784	-3.08041	-49.6948	-9.72509	-44.246
2	P14	SS-P10-A10	10	X		2	3196.13	2948.63	1.06734	1	2969.41	2842.57	1.04462	1.5	1.05598	4098.33	3110.06	-10.4627	-7.45012	7.51186	-11.6335	-9.70523	-16.8701
2	P15	SS-P10-A10	5	X		475	5227.24	3377.55	1.51128	427	4894.27	3341.05	1.4564	451	1.48384	4907.32	3362.15	3.34929	-0.76339	5.91152	3.36987	-1.2428	0.875614
2	P16	SS-P10-A10	2.5	X		584	4920.37	3383.26	1.41258	541	4746.92	3528.66	1.35311	562.5	1.38284	4679.35	3472.46	0.278629	0.777527	4.30226	-0.39373	1.0218	-0.48286
2	P17	SS-P10-A10	1.25	X		520	4611.79	3416.26	1.34046	459	4515.65	3450.09	1.30574	489.5	1.3231	4682.7	3452.35	-1.96534	-0.127232	5.54326	-2.11978	-0.60712	-2.61498
2	P18	SS-P10-A10	0.625	X		482	4849.75	3454.62	1.38912	491	4712.16	3437.88	1.36193	486.5	1.37553	4846.62	3484.25	-0.451396	-0.664432	6.22814	-0.0721447	0.0285557	-0.803263
2	P19	SS-P10-A10	0.313	X		464	4981.08	3530.61	1.40052	421	4688.02	3440.11	1.35537	442.5	1.37794	4803.66	3439.71	-0.0967611	-0.918896	5.90595	-0.311466	-1.36198	-1.02579
2	P20	SS-P10-A10	0.156	X		439	4919.3	3439.31	1.42635	401	4562.47	3351.85	1.3455	420	1.38592	4701.54	3433.54	0.706929	-1.27232	5.49558	-0.670914	-1.75928	-2.18328
2	P21	SS-P10-A10	0.0781	X		492	4840.61	3515.23	1.35809	416	4785.44	3556.44	1.33946	454	1.34878	4748.24	3560.91	-1.41657	-0.523064	4.81992	-0.891038	-1.46131	-0.127713
2	P22	SS-P10-A10	0.0391	X		433	4711.05	3565.38	1.32894	419	4697.11	3447.45	1.36799	426	1.34847	4777.59	3509.36	-2.32357	-1.35714	5.58659	0.148429	-1.40171	-0.942006
2	P23	LoF/LoF	DMSO	Negative Control		526	4858.06	3571.28	1.35381	411	4830.14	3582.82	1.34407	468.5	1.34894	4287.51	3443.72	-1.54998	-0.0424106	-0.218655	-0.723048	-1.56063	-44.246
2	P24	WT/LoF	DMSO	Positive Control		457	3744.88	3304.62	1.11358	333	3903.05	3373.26	1.14713	395	1.13036	3800.54	3332.16	-9.02401	-1.01785	-0.462952	-7.89858	-3.11009	-44.246

## Sheet: Plate_03
Plate	Well	Compound ID	Concentration [µM]	TyPositive Controle	Exclude	Replicate A: DAPI Count	Replicate A: Average ATG9A Intensity inside TGN	Replicate A: Average ATG9A Intensity outside TGN	Replicate A: ATG9A Ratio (on cell basis)	Replicate B: DAPI Count	Replicate B: Average ATG9A Intensity inside TGN	Replicate B: Average ATG9A Intensity outside TGN	Replicate B: ATG9A Ratio (on cell basis)	Average: DAPI Count	Average: ATG9A Ratio	Average: ATG9A Intensity inside TGN	Average: ATG9A Intensity outside TGN	Replicate A: Z-Score ATG9A Ratio	Replicate A: Z-Score DAPI Count compared to negative control	Replicate A: Z-Score ATG9A Intensity inside TGN	Replicaste B: Z-Score ATG9A Ratio	Replicate B: Z-Score DAPI Count compared to negative control	Replicate B: Z-Score ATG9A Intensity inside TGN
3	A01	SS-P10-F04	40	X		414	4656.69	3470.4	1.34113	495	4622.43	3480.79	1.32889	454.5	1.33501	4693.05	3540.92	-0.540206	-0.162828	1.4128	-0.866104	1.56579	0.76822
3	A02	SS-P10-F04	20	X		344	4763.66	3601.04	1.32879	330	4581.19	3521.32	1.30637	337	1.31758	4599.84	3421.55	-0.935976	-1.65764	0.573526	-1.63084	-1.08912	0.53934
3	A03	SS-P10-F04	10	X		431	4618.5	3321.79	1.38586	399	4466.77	3410.48	1.31087	415	1.34837	4480.19	3364.94	0.895675	0.200198	-0.148624	-1.47804	0.0211186	-0.0955534
3	A04	SS-P10-F04	5	X		439	4493.6	3319.4	1.35677	352	4452.78	3396.57	1.31544	395.5	1.3361	4483.38	3323.66	-0.0382281	0.371034	-0.0307423	-1.32309	-0.735129	-0.17318
3	A05	SS-P10-F04	2.5	X		440	4513.99	3250.75	1.37794	523	4558.66	3342.83	1.36777	481.5	1.37286	4570.69	3286.71	0.641545	0.392389	0.366665	0.454008	2.01632	0.414325
3	A06	SS-P10-F04	1.25	X		503	4582.72	3230.6	1.40126	513	4572.73	3338.36	1.37192	508	1.38659	4563.1	3382.36	1.38975	1.73772	0.197495	0.595009	1.85542	0.492398
3	A07	SS-P10-F04	0.625	X		568	4553.46	3426.36	1.3257	454	4620.36	3385.67	1.36744	511	1.34657	4509.62	3339.16	-1.03533	3.12576	-0.696311	0.442644	0.906089	0.756731
3	A08	SS-P10-F04	0.313	X		427	4398.87	3292.66	1.31919	412	4574.6	3245.25	1.41022	419.5	1.3647	4548.53	3293.31	-1.24425	0.11478	0.018275	1.89541	0.230293	0.502782
3	A09	SS-P10-F04	0.156	X		428	4522.47	3341.37	1.3509	431	4493.52	3367.69	1.33696	429.5	1.34393	4328.46	3263.66	-0.226498	0.136135	-2.05779	-0.592086	0.53601	0.052877
3	A10	SS-P10-F04	0.0781	X		490	4163.39	3159.63	1.31465	392	4583.03	3393.77	1.35203	441	1.33334	4429.11	3310.96	-1.38987	1.46011	-1.41144	-0.0804092	-0.091514	0.549563
3	A11	SS-P10-F04	0.0391	X		541	4275.19	3228.16	1.30854	411	4548.13	3305.24	1.37153	476	1.34003	4544.51	3282.35	-1.58623	2.54919	0.124834	0.581532	0.214203	0.355889
3	A12	SS-P12-H14	40	X		417	4540.9	3259.46	1.38725	418	5695.84	4362.17	1.30702	417.5	1.34713	5015.29	3851.16	0.940163	-0.0987645	-1.06716	-1.60886	0.326836	6.72455
3	A13	SS-P12-H14	20	X		397	4334.73	3340.14	1.30342	405	5403.91	4202.31	1.2898	401	1.29661	4914.76	3706.82	-1.75032	-0.525854	-0.541732	-2.19373	0.117661	5.10466
3	A14	SS-P12-H14	10	X		502	4425.61	3211.34	1.37696	324	5125.22	3916	1.31111	413	1.34404	4892.55	3617.01	0.609977	1.71637	0.812734	-1.46982	-1.18566	3.55818
3	A15	SS-P12-H14	5	X		434	4659.87	3318.03	1.41317	398	4510.08	3414.74	1.32417	416	1.36867	4408.91	3318.04	1.77221	0.264262	-1.22326	-1.02664	0.00502824	0.144796
3	A16	SS-P12-H14	2.5	X		409	4307.73	3221.33	1.34304	457	4473.06	3406.5	1.31634	433	1.32969	4357.68	3270.15	-0.478667	-0.2696	-1.60161	-1.29249	0.95436	-0.0606627
3	A17	SS-P12-H14	1.25	X		446	4242.3	3133.81	1.34901	472	4510.94	3391.07	1.33068	459	1.33985	4498.22	3333.52	-0.287076	0.520515	-0.195451	-0.805282	1.19572	0.149556
3	A18	SS-P12-H14	0.625	X		462	4485.5	3275.97	1.36071	341	4314.96	3238.04	1.33358	401.5	1.34715	4418.02	3281.52	0.0885285	0.862187	0.0102014	-0.70691	-0.912123	-0.937949
3	A19	SS-P12-H14	0.313	X		436	4521.07	3325	1.35392	495	4476.64	3362.99	1.33227	465.5	1.34309	4469.88	3325.79	-0.129585	0.306971	-0.324875	-0.751588	1.56579	-0.040801
3	A20	SS-P12-H14	0.156	X		420	4463.12	3288.58	1.35102	419	4360.22	3308.66	1.31917	419.5	1.3351	4322.14	3250.07	-0.222562	-0.034701	-1.36012	-1.19634	0.342926	-0.686806
3	A21	SS-P12-H14	0.0781	X		461	4284.06	3191.47	1.33103	479	4454.23	3387.41	1.31644	470	1.32374	4490.73	3369.36	-0.864256	0.840833	0.0458463	-1.28896	1.30835	-0.165152
3	A22	SS-P12-H14	0.0391	X		417	4527.24	3351.31	1.34874	433	4563.9	3396.81	1.34632	425	1.34753	4502.23	3361.04	-0.295964	-0.0987645	-0.455291	-0.274538	0.568191	0.443409
3	A23	LoF/LoF	DMSO	Negative Control		381	4440.56	3325.27	1.33349	442	4488.18	3320	1.34701	411.5	1.34025	4014.12	3245.81	-0.785285	-0.867526	-5.6617	-0.250973	0.713004	-24.8817
3	A24	WT/LoF	DMSO	Positive Control		347	3540.07	3171.62	1.11935	417	3533.82	3163.23	1.12069	382	1.12002	4193.5	3328.6	-7.65847	-1.59358	1.93045	-7.93585	0.310745	-24.8817
3	B01	SS-P10-G21	40	X		480	4853.19	3493.97	1.39388	347	4829.95	3585.68	1.34785	413.5	1.37087	4690.78	3459.97	1.15288	1.24657	0.186729	-0.222251	-0.815581	1.91976
3	B02	SS-P10-G21	20	X		498	4551.6	3334.27	1.36033	418	4860.11	3630.28	1.34142	458	1.35087	4793.53	3494.57	0.0760507	1.63095	1.20055	-0.440687	0.326836	2.08709
3	B03	SS-P10-G21	10	X		399	4726.95	3358.86	1.40734	391	4593.36	3486.19	1.3212	395	1.36427	4439.05	3368.31	1.58496	-0.483145	-1.35623	-1.12743	-0.107604	0.606876
3	B04	SS-P10-G21	5	X		465	4284.73	3250.44	1.31901	458	4622.57	3406.85	1.35638	461.5	1.3377	4593.6	3390.92	-1.25001	0.92625	0.262054	0.0672911	0.97045	0.768959
3	B05	SS-P10-G21	2.5	X		426	4564.63	3375	1.35217	515	4331.46	3265.34	1.3282	470.5	1.34018	4415.71	3289.71	-0.185846	0.0934258	-0.111832	-0.889691	1.8876	-0.846413
3	B06	SS-P10-G21	1.25	X		455	4499.96	3314.08	1.3555	510	4572.56	3405.12	1.34273	482.5	1.34912	4508.96	3359.48	-0.0786842	0.712706	-0.427548	-0.396353	1.80715	0.491501
3	B07	SS-P10-G21	0.625	X		544	4445.36	3313.85	1.34156	432	4655.95	3405	1.36232	488	1.35194	4512.99	3315.6	-0.526364	2.61325	-0.863078	0.269056	0.552101	0.954195
3	B08	SS-P10-G21	0.313	X		668	4370.03	3226.2	1.33999	488	4624.98	3368.43	1.37307	578	1.35653	4533.9	3358.11	-0.576503	5.26121	-0.442301	0.634093	1.45316	0.782378
3	B09	SS-P10-G21	0.156	X		412	4442.81	3347.79	1.32351	436	4447.09	3357.7	1.3288	424	1.32616	4383.18	3270.17	-1.1055	-0.205537	-1.15653	-0.869207	0.616462	-0.204757
3	B10	SS-P10-G21	0.0781	X		487	4319.27	3182.64	1.35945	575	4633.64	3464.57	1.33701	531	1.34823	4517.49	3331.75	0.0480857	1.39605	-0.682041	-0.590442	2.85302	0.830387
3	B11	SS-P10-G21	0.0391	X		437	4401.34	3198.94	1.37046	489	4484.51	3322.36	1.35012	463	1.36029	4286.93	3302.65	0.401276	0.328325	-2.48586	-0.145471	1.46925	0.00286443
3	B12	SS-P12-H16	40	X		6	4089.36	3282.94	1.24211	10	3940.38	3494.15	1.13741	8	1.18976	4406.84	3445.74	-3.71826	-8.87545	2.04671	-7.36815	-6.23803	-3.01651
3	B13	SS-P12-H16	20	X		365	4873.3	3397.32	1.43281	399	4720.09	3356.95	1.40448	382	1.41864	5021.16	3542.22	2.40253	-1.2092	4.64225	1.70037	0.0211186	1.31012
3	B14	SS-P12-H16	10	X		444	5322.22	3727.5	1.42954	471	4601.07	3400.68	1.35603	457.5	1.39278	4743.08	3438.95	2.29744	0.477806	2.11485	0.055421	1.17963	0.649663
3	B15	SS-P12-H16	5	X		398	4885.09	3477.22	1.40394	538	4669.94	3346.36	1.38714	468	1.39554	4668.17	3331.67	1.47605	-0.5045	0.850507	1.11179	2.25768	1.03184
3	B16	SS-P12-H16	2.5	X		421	4666.41	3316.97	1.40467	525	4640.07	3513.95	1.32269	473	1.36368	4636.76	3439.83	1.49919	-0.0133465	0.659897	-1.07661	2.04851	0.866095
3	B17	SS-P12-H16	1.25	X		472	4633.44	3365.71	1.36509	454	4484.17	3382.26	1.32131	463	1.3432	4605.99	3424.1	0.228805	1.07573	1.20546	-1.12347	0.906089	0.0010173
3	B18	SS-P12-H16	0.625	X		464	4727.8	3465.94	1.36094	361	4517.45	3319.27	1.36212	412.5	1.36153	4373.18	3208.73	0.0957891	0.904896	-1.67895	0.262272	-0.590315	0.185671
3	B19	SS-P12-H16	0.313	X		475	4228.92	3098.19	1.3493	458	4545.46	3423.9	1.32799	466.5	1.33865	4480.11	3336.79	-0.277739	1.1398	-0.604374	-0.896817	0.97045	0.341071
3	B20	SS-P12-H16	0.156	X		448	4414.77	3249.69	1.35198	520	4553.54	3456.32	1.31634	484	1.33416	4502.46	3407.33	-0.191766	0.563224	-0.392764	-1.29231	1.96805	0.385936
3	B21	SS-P12-H16	0.0781	X		394	4451.37	3358.35	1.32621	378	4660.93	3477.81	1.34208	386	1.33415	4559.93	3395.34	-1.0188	-0.589917	-0.349057	-0.418381	-0.316779	0.981837
3	B22	SS-P12-H16	0.0391	X		396	4458.93	3312.87	1.3424	379	4595.11	3464.37	1.32671	387.5	1.33456	4555.88	3364.85	-0.499293	-0.547208	-0.0153356	-0.940226	-0.300689	0.616594
3	B23	LoF/LoF	DMSO	Negative Control		443	4516.65	3265.34	1.38504	477	4283.83	3251.96	1.32233	460	1.35368	3861.94	3164.03	0.869143	0.456452	-6.24002	-1.08886	1.27617	-24.8817
3	B24	WT/LoF	DMSO	Positive Control		379	3440.04	3076.09	1.11484	430	3676.01	3284.85	1.11858	404.5	1.11671	4320.04	3466.19	-7.80306	-0.910235	2.57149	-8.00742	0.51992	-24.8817
3	C01	SS-P10-O16	40	X		525	4964.06	3647.52	1.33512	546	5438.68	4325.6	1.25747	535.5	1.2963	5058.86	3962.35	-0.732984	2.20752	0.923571	-3.29134	2.3864	5.29756
3	C02	SS-P10-O16	20	X		445	4679.04	3599.1	1.29805	486	4889.78	3796.58	1.28925	465.5	1.29365	4803.55	3686.45	-1.92262	0.499161	1.1448	-2.21218	1.42098	2.25175
3	C03	SS-P10-O16	10	X		519	4717.31	3576.32	1.33305	538	5055.46	3935.9	1.28052	528.5	1.30679	4836.85	3660.36	-0.799368	2.07939	0.572006	-2.50865	2.25768	3.1711
3	C04	SS-P10-O16	5	X		593	4618.24	3384.82	1.35751	465	5071.51	3909.37	1.30454	529	1.33102	4692.14	3572.83	-0.0143336	3.65962	-1.19413	-1.6931	1.08308	3.26017
3	C05	SS-P10-O16	2.5	X		536	4312.77	3236.29	1.3322	474	4626.3	3523.39	1.31212	505	1.32216	4508.76	3382.44	-0.826835	2.44242	-0.740574	-1.4356	1.2279	0.789662
3	C06	SS-P10-O16	1.25	X		478	4391.22	3241.49	1.35095	532	4632.85	3514.66	1.32074	505	1.33585	4496.79	3423.61	-0.224822	1.20386	-0.916761	-1.14281	2.16114	0.825999
3	C07	SS-P10-O16	0.625	X		476	4360.74	3332.56	1.30694	428	4440.5	3283.62	1.35086	452	1.3289	4360.08	3243.81	-1.63748	1.16115	-1.38551	-0.120301	0.487739	-0.241336
3	C08	SS-P10-O16	0.313	X		514	4279.67	3204	1.33132	592	4404.83	3309.55	1.32284	553	1.32708	4406.57	3271.93	-0.855059	1.97262	-0.641805	-1.07181	3.12656	-0.439258
3	C09	SS-P10-O16	0.156	X		573	4408.3	3234.31	1.36715	498	4599.77	3421.88	1.35277	535.5	1.35996	4486.06	3294.61	0.295164	3.23253	-0.849638	-0.0553937	1.61407	0.642485
3	C10	SS-P10-O16	0.0781	X		579	4372.35	3167.34	1.36054	540	4361.45	3169.68	1.3745	559.5	1.36752	4411.04	3170.91	0.0828463	3.36066	-0.339301	0.68252	2.28986	-0.679961
3	C11	SS-P10-O16	0.0391	X		512	4460.62	3172.14	1.39184	464	4496.54	3184.31	1.40015	488	1.396	4505	3216.75	1.08769	1.92991	-0.0338184	1.55361	1.06699	0.0696229
3	C12	SS-P13-D05	40	X		542	4513.46	3249.19	1.38012	558	4513.84	3283.49	1.37137	550	1.37575	4385.19	3248.35	0.711519	2.57055	-1.51929	0.576241	2.57949	0.16566
3	C13	SS-P13-D05	20	X		474	4256.53	3213.21	1.3252	490	4403.98	3312.57	1.32803	482	1.32662	4583.34	3213.91	-1.05126	1.11844	1.40726	-0.89543	1.48534	-0.444002
3	C14	SS-P13-D05	10	X		449	4762.7	3115.25	1.41141	531	4440.04	3294	1.34156	490	1.37649	4409.78	3196.96	1.71566	0.584579	-0.808263	-0.435868	2.14505	-0.243871
3	C15	SS-P13-D05	5	X		439	4379.51	3099.92	1.40256	423	4454.1	3187.59	1.39183	431	1.3972	4425.4	3193.16	1.43171	0.371034	-0.708871	1.27115	0.407287	-0.16585
3	C16	SS-P13-D05	2.5	X		436	4396.7	3198.72	1.37376	406	4365.36	3287.75	1.32941	421	1.35158	4313.05	3143.02	0.507105	0.306971	-1.49489	-0.848455	0.133751	-0.658305
3	C17	SS-P13-D05	1.25	X		444	4260.75	2998.28	1.38814	399	4525.58	3248.11	1.38641	421.5	1.38728	4421.37	3185.14	0.968786	0.477806	-1.16872	1.08707	0.0211186	0.230771
3	C18	SS-P13-D05	0.625	X		492	4317.17	3122.17	1.36815	462	4347.34	3218.19	1.3406	477	1.35437	4470.09	3213.99	0.327037	1.50282	0.425191	-0.468673	1.03481	-0.758284
3	C19	SS-P13-D05	0.313	X		452	4592.85	3209.79	1.37685	396	4560.2	3335.38	1.36024	424	1.36855	4609.35	3268.8	0.60652	0.648642	0.804746	0.198378	-0.0271525	0.422908
3	C20	SS-P13-D05	0.156	X		449	4658.49	3202.21	1.32869	507	4301.47	3327.32	1.29072	478	1.30971	4352.94	3298.3	-0.939223	0.584579	-0.66425	-2.16218	1.75888	-1.0128
3	C21	SS-P13-D05	0.0781	X		542	4404.42	3269.29	1.32528	442	4550.66	3416.93	1.33355	492	1.32942	4518.69	3367.82	-1.04865	2.57055	-0.188483	-0.707988	0.713004	0.369979
3	C22	SS-P13-D05	0.0391	X		430	4486.71	3318.7	1.34815	476	4379.72	3300.87	1.32275	453	1.33545	4374.58	3259.03	-0.314721	0.178844	-0.866441	-1.07476	1.26008	-0.578616
3	C23	LoF/LoF	DMSO	Negative Control		396	4369.45	3217.19	1.34611	425	4449.71	3343.18	1.33219	410.5	1.33915	4038.5	3308.57	-0.38029	-0.547208	-5.15745	-0.754274	0.439468	-24.8817
3	C24	WT/LoF	DMSO	Positive Control		379	3627.28	3273.97	1.10191	407	3572.2	3224.14	1.1107	393	1.10631	4196.57	3519.13	-8.218	-0.910235	1.74398	-8.27522	0.149842	-24.8817
3	D01	SS-P11-A09	40	X		312	4820.94	3814.11	1.27429	197	4581.68	3581.89	1.28325	254.5	1.27877	4372.97	3589.19	-2.68544	-2.34098	-2.0528	-2.4161	-3.22914	0.542056
3	D02	SS-P11-A09	20	X		467	4164.26	3596.49	1.16208	378	4270.7	3618.5	1.18268	422.5	1.17238	4356.69	3485.78	-6.28699	0.968959	-0.443028	-5.83089	-0.316779	-1.18352
3	D03	SS-P11-A09	10	X		349	4442.68	3353.05	1.32736	450	4076.44	3431.86	1.18093	399.5	1.25415	4307.07	3353.19	-0.982131	-1.55087	0.106323	-5.89025	0.841727	-2.26148
3	D04	SS-P11-A09	5	X		492	4537.7	3274.53	1.39162	524	4362.33	3247.24	1.34418	508	1.3679	4421.09	3253.6	1.08046	1.50282	-0.228118	-0.346964	2.03241	-0.675075
3	D05	SS-P11-A09	2.5	X		544	4479.85	3259.95	1.38646	498	4381.53	3358.12	1.31161	521	1.34904	4444.28	3335.94	0.914837	2.61325	-0.0709763	-1.45292	1.61407	-0.568549
3	D06	SS-P11-A09	1.25	X		481	4507.03	3313.77	1.35701	476	4370.18	3284.87	1.33088	478.5	1.34394	4508.85	3373.86	-0.0304369	1.26792	0.741246	-0.798777	1.26008	-0.631521
3	D07	SS-P11-A09	0.625	X		460	4647.51	3462.84	1.36795	489	4555.57	3420.12	1.33564	474.5	1.35179	4282.88	3218.59	0.320808	0.819478	-2.94362	-0.637158	1.46925	0.39719
3	D08	SS-P11-A09	0.313	X		540	4010.18	3017.06	1.30687	457	4233.56	3236.83	1.30485	498.5	1.30586	4392.23	3265.94	-1.63957	2.52784	0.18262	-1.6825	0.95436	-1.38964
3	D09	SS-P11-A09	0.156	X		484	4550.89	3295.05	1.38387	508	4289.25	3280.69	1.31136	496	1.34761	4399.71	3272.02	0.831571	1.33199	-0.0528303	-1.4616	1.77497	-1.0806
3	D10	SS-P11-A09	0.0781	X		549	4510.17	3263.35	1.36809	610	4448.93	3303.54	1.35234	579.5	1.36022	4482.73	3302.84	0.325322	2.72003	-0.0159978	-0.0698844	3.41619	-0.194541
3	D11	SS-P11-A09	0.0391	X		606	4516.54	3302.14	1.33897	547	4454.55	3362.19	1.32486	576.5	1.33192	4430.38	3255.43	-0.60939	3.93723	-0.653853	-1.00304	2.40249	-0.163371
3	D12	SS-P13-F17	40	X		597	4406.22	3148.68	1.36133	586	4413.02	3289.55	1.33634	591.5	1.34883	4349.16	3282.53	0.108195	3.74504	-1.35293	-0.613254	3.03002	-0.393816
3	D13	SS-P13-F17	20	X		604	4285.3	3275.51	1.30435	549	4615.19	3419.48	1.34922	576.5	1.32678	4513.54	3340.72	-1.72063	3.89452	-0.621093	-0.175909	2.43467	0.728019
3	D14	SS-P13-F17	10	X		445	4411.88	3261.97	1.35554	431	4548.14	3392.56	1.34134	438	1.34844	4397.11	3224.98	-0.0776581	0.499161	-1.57971	-0.443335	0.53601	0.355956
3	D15	SS-P13-F17	5	X		540	4246.08	3057.39	1.36833	556	4260.08	3249.51	1.30609	548	1.33721	4334.05	3239.7	0.332833	2.52784	-0.64338	-1.6404	2.54731	-1.2425
3	D16	SS-P13-F17	2.5	X		530	4408.03	3229.9	1.35671	552	4534.96	3450.05	1.31618	541	1.33644	4548.14	3396.69	-0.0400842	2.31429	0.242922	-1.29798	2.48294	0.282848
3	D17	SS-P13-F17	1.25	X		441	4561.32	3343.33	1.3531	509	4536.82	3356.62	1.35081	475	1.35196	4491.35	3297.36	-0.155744	0.413743	-0.424581	-0.121934	1.79106	0.29318
3	D18	SS-P13-F17	0.625	X		494	4445.87	3238.1	1.35437	590	4378.83	3370.07	1.30014	542	1.32726	4375.43	3274.52	-0.11506	1.54553	-0.851534	-1.84253	3.09438	-0.58354
3	D19	SS-P13-F17	0.313	X		463	4372.03	3178.97	1.35308	581	4528.12	3379.57	1.33127	522	1.34217	4485.53	3346.72	-0.156622	0.883541	-0.441572	-0.785378	2.94957	0.244885
3	D20	SS-P13-F17	0.156	X		472	4442.93	3313.86	1.34109	600	4381.7	3372.17	1.29964	536	1.32036	4300.43	3244.24	-0.54138	1.07573	-1.73534	-1.85957	3.25528	-0.56763
3	D21	SS-P13-F17	0.0781	X		449	4219.17	3116.31	1.32973	418	4102.5	3166.78	1.28148	433.5	1.3056	4241.6	3233.29	-0.906077	0.584579	-0.801437	-2.47622	0.326836	-2.11688
3	D22	SS-P13-F17	0.0391	X		559	4380.69	3299.81	1.33033	511	4429.41	3332.59	1.32649	535	1.32841	4399.02	3293.68	-0.886736	2.93357	-0.871178	-0.947653	1.82324	-0.302849
3	D23	LoF/LoF	DMSO	Negative Control		433	4368.63	3254.77	1.34142	398	4323.57	3224.75	1.33992	415.5	1.34067	3938.69	3187.12	-0.5309	0.242907	-5.58232	-0.491575	0.00502824	-24.8817
3	D24	WT/LoF	DMSO	Positive Control		323	3553.8	3149.48	1.12534	357	3523.04	3206.04	1.09844	340	1.11189	3789.94	3227.86	-7.46623	-2.10609	-2.67384	-8.69148	-0.654677	-24.8817
3	E01	SS-P11-B09	40	X		211	4056.84	3249.69	1.24881	543	4687.82	3479.93	1.35124	377	1.30003	4510.79	3352.06	-3.50303	-4.49779	-1.0727	-0.107183	2.33813	1.13103
3	E02	SS-P11-B09	20	X		458	4333.77	3224.2	1.34112	504	4300.98	3317.08	1.29846	481	1.31979	4285.76	3293.42	-0.54053	0.776769	-1.43825	-1.89947	1.71061	-1.01552
3	E03	SS-P11-B09	10	X		478	4270.55	3269.76	1.30099	538	4332.87	3219.77	1.34206	508	1.32152	4352.17	3261.68	-1.82853	1.20386	-0.854722	-0.419172	2.25768	-0.838571
3	E04	SS-P11-B09	5	X		589	4371.47	3303.59	1.31632	533	4409.34	3436.82	1.2818	561	1.29906	4354.56	3327.97	-1.33649	3.57421	-1.26924	-2.46535	2.17723	-0.414226
3	E05	SS-P11-B09	2.5	X		516	4299.78	3219.12	1.32394	485	4308.5	3256.79	1.32101	500.5	1.32247	4370.17	3260.92	-1.09195	2.01533	-0.505718	-1.13383	1.40489	-0.973791
3	E06	SS-P11-B09	1.25	X		449	4431.84	3265.04	1.3639	532	4577.2	3377.97	1.3575	490.5	1.3607	4576.54	3397.13	0.190808	0.584579	0.327042	0.10532	2.16114	0.517236
3	E07	SS-P11-B09	0.625	X		596	4575.87	3416.3	1.34622	580	4475.22	3316.36	1.33797	588	1.34209	4468.79	3315.59	-0.376779	3.72369	-0.329233	-0.558002	2.93348	-0.0486908
3	E08	SS-P11-B09	0.313	X		622	4462.36	3314.82	1.3439	598	4532.39	3307.11	1.35027	610	1.34709	4525.2	3326.63	-0.45119	4.2789	-0.00747596	-0.140132	3.2231	0.268569
3	E09	SS-P11-B09	0.156	X		658	4518.01	3346.16	1.34578	494	4670.85	3455.42	1.34993	576	1.34786	4627.18	3419.66	-0.390812	5.04766	0.371246	-0.151714	1.5497	1.03689
3	E10	SS-P11-B09	0.0781	X		497	4583.52	3383.9	1.35326	482	4402.24	3261.29	1.3361	489.5	1.34468	4378.48	3273.12	-0.150699	1.60959	-0.951554	-0.621555	1.35662	-0.453636
3	E11	SS-P11-B09	0.0391	X		508	4354.73	3284.96	1.33006	564	4428.07	3398.91	1.30331	536	1.31669	4531.9	3335.47	-0.895472	1.84449	0.673206	-1.7347	2.67603	-0.310317
3	E12	SS-P13-F22	40	X		521	4635.74	3272.03	1.41017	422	4950.22	3359.6	1.47747	471.5	1.44382	4796.07	3320.64	1.67578	2.1221	0.708875	4.1789	0.391197	2.58711
3	E13	SS-P13-F22	20	X		536	4641.91	3281.69	1.41201	540	4419.05	3382.07	1.30594	538	1.35897	4512.62	3374.95	1.73477	2.44242	0.502274	-1.64545	2.28986	-0.360326
3	E14	SS-P13-F22	10	X		507	4606.18	3367.83	1.36738	455	4451.86	3357.74	1.33176	481	1.34957	4568.87	3337.92	0.302565	1.82314	0.963106	-0.768928	0.922179	-0.178278
3	E15	SS-P13-F22	5	X		486	4685.88	3318.1	1.39938	623	4528.97	3211.31	1.40469	554.5	1.40203	4494.85	3221.89	1.32966	1.37469	-0.338681	1.7075	3.62536	0.249613
3	E16	SS-P13-F22	2.5	X		515	4460.73	3232.47	1.3693	573	4419.17	3326.74	1.31842	544	1.34386	4445.06	3323.82	0.364122	1.99397	-0.279537	-1.22172	2.82084	-0.359713
3	E17	SS-P13-F22	1.25	X		486	4470.96	3320.89	1.33963	498	4384.88	3340.83	1.31427	492	1.32695	4366.68	3313.5	-0.588319	1.37469	-0.987623	-1.36278	1.61407	-0.549982
3	E18	SS-P13-F22	0.625	X		446	4348.49	3286.17	1.32742	656	4522.06	3453.32	1.30738	551	1.3174	4475.97	3372.69	-0.980183	0.520515	-0.517073	-1.59651	4.15634	0.211249
3	E19	SS-P13-F22	0.313	X		520	4429.87	3292.07	1.34822	570	4479.33	3333.08	1.34346	545	1.34584	4452.64	3289.57	-0.312436	2.10075	-0.539723	-0.371466	2.77257	-0.0258391
3	E20	SS-P13-F22	0.156	X		487	4425.96	3246.06	1.33836	565	4531.77	3331.03	1.35021	526	1.34428	4353.22	3218.43	-0.62909	1.39605	-1.99259	-0.142449	2.69212	0.265157
3	E21	SS-P13-F22	0.0781	X		492	4174.67	3105.82	1.33933	323	4171.61	3182.6	1.31991	407.5	1.32962	4195.81	3177.66	-0.597982	1.50282	-1.73046	-1.17122	-1.20175	-1.73337
3	E22	SS-P13-F22	0.0391	X		411	4220.01	3172.71	1.32566	512	4422.8	3362.04	1.30943	461.5	1.31755	4419.29	3313.58	-1.03649	-0.226891	-0.598527	-1.52707	1.83933	-0.339543
3	E23	LoF/LoF	DMSO	Negative Control		546	4415.79	3265.11	1.35081	401	4392.59	3292.14	1.32414	473.5	1.33747	3957.26	3216.24	-0.229394	2.65596	-5.76666	-1.02769	0.0532993	-24.8817
3	E24	WT/LoF	DMSO	Positive Control		335	3521.92	3140.35	1.1171	442	3526.39	3187.46	1.10434	388.5	1.11072	14643.3	6411.59	-7.7306	-1.84983	122.81	-8.4911	0.713004	-24.8817
3	F01	SS-P11-D05	40	X		362	25760.3	9635.71	2.00734	393	18861.9	8905.4	1.8751	377.5	1.94122	18443.6	9721.66	20.8428	-1.27326	78.0888	17.6809	-0.0754236	79.7831
3	F02	SS-P11-D05	20	X		480	18025.4	10537.9	1.58692	383	15889.9	9023.4	1.63571	431.5	1.61132	12654.5	7181.8	7.34892	1.24657	28.33	9.55239	-0.236327	63.2913
3	F03	SS-P11-D05	10	X		557	9419.21	5340.21	1.65892	415	12402.8	7635.35	1.49266	486	1.57579	11197.6	6569.95	9.65983	2.89086	31.6437	4.69492	0.278565	43.9413
3	F04	SS-P11-D05	5	X		456	9992.34	5504.55	1.74871	490	9850	5997.87	1.59437	473	1.67154	7433.33	4758.63	12.5416	0.73406	2.8756	8.14841	1.48534	29.776
3	F05	SS-P11-D05	2.5	X		533	5016.66	3519.38	1.4261	456	7684.32	4848.83	1.56009	494.5	1.4931	6351.46	4228.7	2.18713	2.37835	2.88679	6.98454	0.93827	17.7586
3	F06	SS-P11-D05	1.25	X		635	5018.6	3608.57	1.3978	592	6647.9	4030.6	1.57721	613.5	1.4875	5762.9	3771.82	1.27889	4.55651	2.07325	7.56565	3.12656	12.0076
3	F07	SS-P11-D05	0.625	X		551	4877.89	3513.04	1.39632	469	5258.57	3634.81	1.4521	510	1.42421	4957.77	3443.77	1.23145	2.76274	0.795872	3.31765	1.14744	4.29817
3	F08	SS-P11-D05	0.313	X		435	4656.96	3252.73	1.42776	642	5009.24	3388.45	1.43661	538.5	1.43218	4714.2	3323.73	2.24039	0.285616	-0.579022	2.79144	3.93108	2.91463
3	F09	SS-P11-D05	0.156	X		542	4419.16	3259.02	1.35666	596	4659.57	3442	1.34962	569	1.35314	4717.56	3288.76	-0.0415397	2.57055	1.48154	-0.162422	3.19092	0.97431
3	F10	SS-P11-D05	0.0781	X		598	4775.55	3135.52	1.45126	545	4504.19	3286.41	1.35974	571.5	1.4055	4448.45	3278.54	2.99455	3.7664	-0.731925	0.181154	2.37031	0.112074
3	F11	SS-P11-D05	0.0391	X		587	4392.71	3270.67	1.33259	598	4597.86	3406.31	1.35075	592.5	1.34167	4574.64	3463.81	-0.814279	3.5315	0.185701	-0.124049	3.2231	0.631869
3	F12	SS-P14-I06	40	X		522	4551.42	3521.32	1.32166	642	4365.26	3220.61	1.3459	582	1.33378	4280.57	3193.29	-1.16496	2.14346	-1.86989	-0.288568	3.93108	-0.658848
3	F13	SS-P14-I06	20	X		535	4195.89	3165.97	1.32427	622	4411.23	3299.43	1.3354	578.5	1.32984	4447.93	3282.49	-1.08115	2.42106	-0.200463	-0.645185	3.60927	-0.403748
3	F14	SS-P14-I06	10	X		471	4484.63	3265.54	1.36023	547	4373.14	3199.7	1.35093	509	1.35558	4512.65	3269.88	0.0728179	1.05438	0.768197	-0.117717	2.40249	-0.615127
3	F15	SS-P14-I06	5	X		682	4652.17	3340.06	1.37354	581	4282.84	3251.06	1.3195	631.5	1.34652	4345.23	3229.22	0.500206	5.56017	-0.645719	-1.18503	2.94957	-1.11619
3	F16	SS-P14-I06	2.5	X		552	4407.62	3207.38	1.35635	555	4440.38	3388.54	1.31353	553.5	1.33494	4571.47	3315.68	-0.0515692	2.78409	1.05954	-1.38786	2.53122	-0.241988
3	F17	SS-P14-I06	1.25	X		518	4702.56	3242.81	1.42504	529	4466.08	3349.9	1.33779	523.5	1.38142	4469.94	3316.74	2.15322	2.05804	-0.26316	-0.563887	2.11287	-0.0993628
3	F18	SS-P14-I06	0.625	X		474	4473.79	3283.58	1.35821	526	4395.08	3364.58	1.3087	500	1.33346	4428.95	3361.28	0.00826445	1.11844	-0.326649	-1.55178	2.0646	-0.493346
3	F19	SS-P14-I06	0.313	X		447	4462.81	3357.98	1.32905	460	4347.4	3287.67	1.3182	453.5	1.32363	4408.1	3290	-0.927636	0.54187	-0.292012	-1.22906	1.00263	-0.757964
3	F20	SS-P14-I06	0.156	X		488	4468.8	3292.32	1.34466	504	4493.38	3331.51	1.34329	496	1.34398	4500.52	3316.8	-0.426641	1.4174	-0.0673676	-0.377278	1.71061	0.0521107
3	F21	SS-P14-I06	0.0781	X		469	4507.65	3302.1	1.36625	578	4314.38	3316.26	1.30225	523.5	1.33425	4412.13	3320.05	0.26613	1.01167	-0.0544979	-1.7707	2.90129	-0.941152
3	F22	SS-P14-I06	0.0391	X		566	4509.88	3323.83	1.35853	424	4440.79	3311.24	1.34279	495	1.35066	4519.92	3341.96	0.0183265	3.08305	0.461065	-0.394318	0.423378	-0.239693
3	F23	LoF/LoF	DMSO	Negative Control		429	4599.05	3372.68	1.36101	387	4706.59	3454.26	1.36308	408	1.36205	4138.59	3313.66	0.0979571	0.157489	-5.48529	0.294823	-0.171966	-24.8817
3	F24	WT/LoF	DMSO	Positive Control		336	3570.58	3173.07	1.11634	378	3629.41	3212.33	1.1317	357	1.12402	4265.35	3388.51	-7.75483	-1.82848	2.2085	-7.56216	-0.316779	-24.8817
3	G01	SS-P11-D14	40	X		470	4901.28	3564.68	1.36653	439	5089.71	3835.4	1.32548	454.5	1.34601	4777.4	3567.69	0.275264	1.03302	-0.313505	-0.982003	0.664733	3.36117
3	G02	SS-P11-D14	20	X		555	4465.08	3299.98	1.35305	512	5004.94	3815.75	1.30815	533.5	1.3306	4692.57	3536.69	-0.157501	2.84815	-0.804334	-1.57044	1.83933	2.89078
3	G03	SS-P11-D14	10	X		697	4380.19	3257.63	1.33705	417	4897.72	3649.18	1.34243	557	1.33974	4736.75	3493.09	-0.670975	5.88049	0.326491	-0.406373	0.310745	2.29581
3	G04	SS-P11-D14	5	X		513	4575.78	3337	1.37624	493	4795.12	3628.14	1.32581	503	1.35102	4651.96	3455.52	0.58673	1.95127	-0.0608081	-0.970918	1.53361	1.72647
3	G05	SS-P11-D14	2.5	X		447	4508.79	3282.89	1.37587	557	4275.72	3300.18	1.28792	502	1.33189	4407.81	3169.72	0.574802	0.54187	0.119062	-2.25757	2.5634	-1.15571
3	G06	SS-P11-D14	1.25	X		553	4539.9	3039.26	1.42029	538	4562.22	3391.67	1.34712	545.5	1.3837	4556.66	3284.9	2.00064	2.80544	0.183898	-0.247225	2.25768	0.434073
3	G07	SS-P11-D14	0.625	X		544	4551.11	3178.13	1.41351	642	4440.69	3247.71	1.35127	593	1.38239	4366.27	3265.66	1.78291	2.61325	-1.3151	-0.106204	3.93108	-0.240279
3	G08	SS-P11-D14	0.313	X		588	4291.85	3283.61	1.30861	532	4329.25	3236.67	1.32765	560	1.31813	4298	3218.07	-1.58371	3.55285	-1.46024	-0.908372	2.16114	-0.858657
3	G09	SS-P11-D14	0.156	X		599	4266.75	3199.47	1.31716	572	4632.22	3368.24	1.37021	585.5	1.34369	4502.02	3262.6	-1.30945	3.78775	-0.852796	0.537002	2.80475	0.822543
3	G10	SS-P11-D14	0.0781	X		566	4371.81	3156.96	1.36254	546	4343.41	3239.29	1.33471	556	1.34863	4485.72	3179.36	0.147261	3.08305	0.628626	-0.668478	2.3864	-0.780106
3	G11	SS-P11-D14	0.0391	X		551	4628.03	3119.42	1.39814	576	4398.02	3277.41	1.34803	563.5	1.37309	4507.67	3271.07	1.28969	2.76274	0.566675	-0.216246	2.86911	-0.477064
3	G12	SS-P14-J05	40	X		460	4617.32	3264.72	1.38424	495	4559.84	3349.74	1.35331	477.5	1.36878	4572.68	3343.44	0.843549	0.819478	0.38287	-0.0369223	1.56579	0.420901
3	G13	SS-P14-J05	20	X		544	4585.53	3337.14	1.36644	559	4516.17	3328.79	1.35434	551.5	1.36039	4424.13	3248.63	0.272437	2.61325	-1.08236	-0.00220407	2.59558	0.178547
3	G14	SS-P14-J05	10	X		599	4332.1	3168.48	1.34696	558	4492.75	3264.49	1.38169	578.5	1.36433	4587.39	3359.27	-0.352827	3.78775	0.940836	0.926735	2.57949	0.0485926
3	G15	SS-P14-J05	5	X		502	4682.03	3454.05	1.34786	542	4568.2	3485.97	1.3182	522	1.33303	4645.56	3422.08	-0.32412	1.71637	1.17725	-1.22926	2.32204	0.467272
3	G16	SS-P14-J05	2.5	X		531	4722.92	3358.18	1.40544	565	4225.44	3312.33	1.27593	548	1.34069	4389.03	3317.87	1.52397	2.33565	0.192605	-2.66446	2.69212	-1.43472
3	G17	SS-P14-J05	1.25	X		530	4552.62	3323.42	1.35148	504	4443.79	3331.26	1.33644	517	1.34396	4384.81	3286.66	-0.207761	2.31429	-1.11866	-0.609999	1.71061	-0.22306
3	G18	SS-P14-J05	0.625	X		508	4325.83	3242.06	1.32125	531	4482.35	3312.38	1.34949	519.5	1.33537	4521.65	3246.87	-1.17807	1.84449	0.240801	-0.166855	2.14505	-0.0090825
3	G19	SS-P14-J05	0.313	X		530	4560.95	3181.37	1.41128	494	4446.57	3253.79	1.35435	512	1.38281	4535.91	3285.82	1.71147	2.31429	0.612534	-0.00175344	1.5497	-0.207639
3	G20	SS-P14-J05	0.156	X		543	4625.25	3317.86	1.37302	537	4577.33	3427.75	1.33666	540	1.35484	4516.89	3379.46	0.483526	2.5919	-0.363416	-0.602543	2.24159	0.517933
3	G21	SS-P14-J05	0.0781	X		479	4456.45	3331.18	1.33037	385	4514.22	3387.18	1.33797	432	1.33417	4645.73	3398.37	-0.885355	1.22521	1.49127	-0.557963	-0.204147	0.167738
3	G22	SS-P14-J05	0.0391	X		429	4777.23	3409.56	1.3971	463	4492.4	3402.72	1.32416	446	1.36063	4746.02	3414.42	1.25647	0.157489	2.77718	-1.02681	1.0509	0.0466892
3	G23	LoF/LoF	DMSO	Negative Control		401	4999.64	3426.12	1.4474	389	4488.02	3370.64	1.33482	395	1.39111	4044.49	3299.5	2.87069	-0.440436	-5.30959	-0.664882	-0.139785	-24.8817
3	G24	WT/LoF	DMSO	Positive Control		328	3600.97	3228.35	1.1118	357	3804.4	3309.42	1.1049	342.5	1.10835	4484.47	3396.15	-7.9006	-1.99931	3.73061	-8.47195	-0.654677	-24.8817
3	H01	SS-P11-E12	40	X		526	5164.54	3482.87	1.44619	405	4510.91	3261.36	1.37748	465.5	1.41183	4558.27	3344.33	2.83197	2.22887	0.499145	0.783622	0.117661	0.14937
3	H02	SS-P11-E12	20	X		524	4605.64	3427.3	1.35631	475	4306.37	3241.54	1.32524	499.5	1.34078	4502.81	3277.8	-0.0528319	2.18616	1.04032	-0.990172	1.24399	-0.985598
3	H03	SS-P11-E12	10	X		597	4699.24	3314.06	1.39856	485	4543.73	3321.54	1.37063	541	1.3846	4662.02	3413.1	1.30327	3.74504	1.509	0.551112	1.40489	0.33152
3	H04	SS-P11-E12	5	X		610	4780.3	3504.67	1.36574	518	4434.32	3281.67	1.35216	564	1.35895	4436.33	3254.48	0.24981	4.02265	-0.468157	-0.0762302	1.93587	-0.275612
3	H05	SS-P11-E12	2.5	X		646	4438.33	3227.29	1.35393	565	4393.12	3260.8	1.33975	605.5	1.34684	4493.05	3288.93	-0.129296	4.79141	0.425966	-0.497612	2.69212	-0.504226
3	H06	SS-P11-E12	1.25	X		623	4592.98	3317.07	1.38082	492	4420.61	3279.15	1.34971	557.5	1.36527	4428.57	3299.69	0.733887	4.30026	-0.478556	-0.159145	1.51752	-0.351677
3	H07	SS-P11-E12	0.625	X		582	4436.54	3320.24	1.32964	548	4554.22	3411.79	1.32662	565	1.32813	4566.26	3354.51	-0.908935	3.42472	0.341057	-0.943251	2.41858	0.389732
3	H08	SS-P11-E12	0.313	X		598	4578.29	3297.24	1.36783	582	4441.14	3320.74	1.33492	590	1.35138	4507.4	3308.18	0.316911	3.7664	0.314297	-0.661445	2.96566	-0.237777
3	H09	SS-P11-E12	0.156	X		536	4573.67	3295.62	1.38485	587	4394.1	3210.38	1.3613	561.5	1.37308	4382.99	3190.71	0.863161	2.44242	-0.85245	0.234333	3.04611	-0.498783
3	H10	SS-P11-E12	0.0781	X		571	4371.87	3171.03	1.37937	576	4377.21	3309.65	1.30813	573.5	1.34375	4355.06	3160.69	0.687315	3.18982	-1.07767	-1.57108	2.86911	-0.592507
3	H11	SS-P11-E12	0.0391	X		576	4332.91	3011.73	1.42086	594	4355.33	3175.05	1.36023	585	1.39054	7012.01	4786.42	2.01881	3.2966	29.7725	0.198045	3.15874	-0.71391
3	H12	SS-P14-K18	40	X		562	9668.69	6397.79	1.52875	395	21788.3	10630.4	1.67623	478.5	1.60249	15125.9	7862.06	5.4819	2.99763	22.8043	10.928	-0.0432429	96.0216
3	H13	SS-P14-K18	20	X		583	8463.49	5093.71	1.61412	511	12793.4	9132.24	1.35671	547	1.48542	9636.28	6781.75	8.22198	3.44608	11.3312	0.0785724	1.82324	46.1091
3	H14	SS-P14-K18	10	X		612	6479.13	4431.25	1.45188	607	12496.7	9265.44	1.34718	609.5	1.39953	10139.3	7139.47	3.01459	4.06536	18.8632	-0.245274	3.36792	44.4628
3	H15	SS-P14-K18	5	X		561	7781.85	5013.51	1.54991	623	9697.91	7141.96	1.35998	592	1.45494	7507.63	5412.35	6.16092	2.97628	4.61412	0.18938	3.62536	28.932
3	H16	SS-P14-K18	2.5	X		549	5317.35	3682.74	1.43277	710	6990.68	5380.22	1.29554	629.5	1.36415	6242.26	4526.39	2.40135	2.72003	5.63457	-1.99881	5.02522	13.9096
3	H17	SS-P14-K18	1.25	X		490	5493.85	3672.56	1.49435	568	6091.97	4474.99	1.35374	529	1.42404	5367.42	3954.17	4.37764	1.46011	0.714391	-0.0225744	2.74039	8.92269
3	H18	SS-P14-K18	0.625	X		461	4642.87	3433.35	1.34997	637	4993.61	3876.56	1.29421	549	1.32209	4698.46	3585.57	-0.256265	0.840833	-0.670632	-2.04391	3.85063	2.82788
3	H19	SS-P14-K18	0.313	X		507	4403.31	3294.58	1.33531	530	4842.61	3687.67	1.31646	518.5	1.32589	4616.73	3465.31	-0.726716	1.82314	-0.742689	-1.28834	2.12896	1.98996
3	H20	SS-P14-K18	0.156	X		496	4390.85	3242.96	1.34407	547	4732.15	3502.72	1.34892	521.5	1.3465	4609.93	3378.26	-0.445631	1.58824	-0.182734	-0.18615	2.40249	1.37707
3	H21	SS-P14-K18	0.0781	X		481	4487.7	3253.8	1.36719	541	4355.04	3342.88	1.29498	511	1.33109	4359.45	3332.1	0.296371	1.26792	-0.898684	-2.01765	2.30595	-0.71555
3	H22	SS-P14-K18	0.0391	X		484	4363.87	3321.31	1.31617	529	4307.47	3223.05	1.33567	506.5	1.32592	4366.27	3227.24	-1.34103	1.33199	-0.544797	-0.636114	2.11287	-0.97953
3	H23	LoF/LoF	DMSO	Negative Control		413	4425.08	3231.43	1.35718	505	4022.18	3102.73	1.29168	459	1.32443	3795.15	3114	-0.024827	-0.184182	-5.49952	-2.12966	1.7267	-24.8817
3	H24	WT/LoF	DMSO	Positive Control		264	3568.12	3125.28	1.14162	364	3661.71	3260.75	1.12124	314	1.13143	4187.03	3305.5	-6.94363	-3.366	1.11616	-7.91713	-0.542044	-24.8817
3	I01	SS-P11-E14	40	X		564	4712.36	3350.25	1.40456	495	4351.53	3244.49	1.33752	529.5	1.37104	4451.45	3298.38	1.49573	3.04034	0.185361	-0.573341	1.56579	-0.735045
3	I02	SS-P11-E14	20	X		523	4551.37	3352.28	1.35565	495	4635.08	3450.14	1.34967	509	1.35266	4504.53	3310.3	-0.0740975	2.16481	-0.840291	-0.160551	1.56579	0.838401
3	I03	SS-P11-E14	10	X		527	4373.97	3170.46	1.37598	478	4575.57	3284.93	1.39339	502.5	1.38468	4543.13	3348.23	0.578403	2.25023	-0.0497882	1.3238	1.29226	0.508196
3	I04	SS-P11-E14	5	X		545	4510.69	3411.53	1.33314	533	4382.25	3207.28	1.36447	539	1.3488	4544.44	3267.91	-0.796442	2.63461	1.08314	0.341764	2.17723	-0.564577
3	I05	SS-P11-E14	2.5	X		470	4706.64	3328.54	1.40486	507	4641.59	3299.92	1.40133	488.5	1.40309	4439.83	3218.99	1.50535	1.03302	-1.62604	1.59363	1.75888	0.87454
3	I06	SS-P11-E14	1.25	X		525	4238.07	3138.05	1.34544	610	4462.21	3318.49	1.33912	567.5	1.34228	4529.56	3346.21	-0.401623	2.20752	0.448729	-0.518858	3.41619	-0.120856
3	I07	SS-P11-E14	0.625	X		508	4596.92	3373.93	1.36503	554	4487.48	3260.48	1.36585	531	1.36544	4474.09	3260.5	0.226972	1.84449	-0.338896	0.388792	2.51513	0.019384
3	I08	SS-P11-E14	0.313	X		458	4460.69	3260.52	1.37003	530	4559.55	3434.09	1.32613	494	1.34808	4440.88	3312.65	0.387632	0.776769	-1.13953	-0.959972	2.12896	0.419272
3	I09	SS-P11-E14	0.156	X		548	4322.21	3191.21	1.32017	506	4380.51	3351.44	1.31301	527	1.31659	4528.97	3360.43	-1.21289	2.69867	0.91422	-1.40529	1.74279	-0.574235
3	I10	SS-P11-E14	0.0781	X		543	4677.43	3369.42	1.38612	471	4622.65	3406.61	1.36133	507	1.37372	4550.24	3301.05	0.9038	2.5919	-0.239733	0.235363	1.17963	0.769399
3	I11	SS-P11-E14	0.0391	X		509	4477.84	3195.48	1.37897	487	4390.7	3187.38	1.37493	498	1.37695	4156.35	3245.25	0.674362	1.86585	-3.45348	0.697216	1.43707	-0.517641
3	I12	SS-P14-M02	40	X		415	3922	3303.12	1.19052	512	3978.84	3197.96	1.24857	463.5	1.21955	4121.98	3279.27	-5.37397	-0.141473	-1.46964	-3.59364	1.83933	-2.8031
3	I13	SS-P14-M02	20	X		429	4265.12	3360.57	1.26924	454	4009.91	3331.73	1.21041	441.5	1.23983	3984.82	3295.21	-2.84744	0.157489	-3.23538	-4.88937	0.906089	-2.63065
3	I14	SS-P14-M02	10	X		467	3959.72	3258.69	1.21923	395	3980.25	3357.03	1.18651	431	1.20287	4212.03	3204.18	-4.45261	0.968959	-0.436433	-5.70083	-0.0432429	-2.79527
3	I15	SS-P14-M02	5	X		483	4443.82	3051.33	1.33918	422	3805.19	3207.05	1.1872	452.5	1.26319	4026.43	3271.88	-0.602779	1.31063	-1.5705	-5.67749	0.391197	-3.76665
3	I16	SS-P14-M02	2.5	X		491	4247.68	3336.7	1.27443	491	4117.53	3415.19	1.21185	491	1.24314	4145.7	3407.04	-2.68094	1.48147	-1.9972	-4.8404	1.50143	-2.0335
3	I17	SS-P14-M02	1.25	X		415	4173.87	3398.89	1.22423	439	4122.68	3264.38	1.26138	427	1.2428	4204.05	3338.56	-4.29221	-0.141473	-1.35224	-3.1587	0.664733	-2.00489
3	I18	SS-P14-M02	0.625	X		431	4285.42	3412.74	1.26159	361	4289.05	3293.44	1.3034	396	1.28249	4455.26	3350.49	-3.09315	0.200198	0.590668	-1.73192	-0.590315	-1.08173
3	I19	SS-P14-M02	0.313	X		483	4621.47	3407.54	1.35188	482	4687.74	3512.11	1.33544	482.5	1.34366	4721.37	3457.45	-0.194926	1.31063	1.36268	-0.643856	1.35662	1.13062
3	I20	SS-P14-M02	0.156	X		560	4754.99	3402.78	1.39332	377	4555.56	3375.7	1.35093	468.5	1.37212	4541.17	3288	1.13501	2.95493	0.043203	-0.117943	-0.332869	0.397145
3	I21	SS-P14-M02	0.0781	X		436	4526.78	3200.31	1.40203	398	4427.95	3173.14	1.39211	417	1.39707	4515.83	3252.43	1.41451	0.306971	0.487989	1.2806	0.00502824	-0.310965
3	I22	SS-P14-M02	0.0391	X		430	4603.71	3331.73	1.3942	411	4786.12	3376.14	1.4252	420.5	1.4097	4660.47	3334.91	1.16332	0.178844	0.0897	2.40412	0.214203	1.6765
3	I23	LoF/LoF	DMSO	Negative Control		406	4534.82	3293.68	1.37412	332	4392.6	3205.5	1.36836	369	1.37124	3970.85	3185.85	0.518881	-0.333664	-5.60944	0.474186	-1.05694	-24.8817
3	I24	WT/LoF	DMSO	Positive Control		282	3549.11	3166.19	1.1178	415	3491.64	3135.59	1.11154	348.5	1.11467	4269.97	3374.02	-7.70824	-2.98162	3.05855	-8.24673	0.278565	-24.8817
3	J01	SS-P11-F12	40	X		381	5048.31	3612.45	1.42772	473	4818.69	3601.19	1.3296	427	1.37866	4822.62	3507.98	2.23915	-0.867526	1.77645	-0.842051	1.21181	1.85725
3	J02	SS-P11-F12	20	X		556	4826.56	3414.77	1.41052	331	4843.32	3562.74	1.36335	443.5	1.38693	4725.83	3449.96	1.68695	2.86951	0.514775	0.303738	-1.07303	1.99391
3	J03	SS-P11-F12	10	X		724	4608.34	3337.18	1.3636	523	4874.35	3566.52	1.36847	623.5	1.36604	4703.04	3438.87	0.181279	6.45706	0.0718567	0.477719	2.01632	2.16612
3	J04	SS-P11-F12	5	X		542	4531.73	3311.23	1.3678	558	4571.13	3404.66	1.34304	550	1.35542	4598.71	3343.42	0.31601	2.57055	0.618526	-0.385902	2.57949	0.483567
3	J05	SS-P11-F12	2.5	X		547	4626.28	3282.18	1.41095	506	4348.59	3282.68	1.32573	526.5	1.36834	4320.23	3192.03	1.70073	2.67732	-1.31503	-0.973399	1.74279	-0.751307
3	J06	SS-P11-F12	1.25	X		545	4291.86	3101.37	1.35853	450	4653.45	3387.72	1.37309	497.5	1.36581	4585.34	3322.04	0.0183305	2.63461	-0.0119868	0.634687	0.841727	0.940335
3	J07	SS-P11-F12	0.625	X		610	4517.23	3256.37	1.39879	513	4310.71	3193.97	1.35066	561.5	1.37473	4428.33	3264.13	1.31062	4.02265	0.154038	-0.126893	1.85542	-0.961536
3	J08	SS-P11-F12	0.313	X		460	4545.95	3334.29	1.35567	516	4452.05	3271.3	1.3551	488	1.35538	4456.33	3257.82	-0.0734763	0.819478	-0.339351	0.0236434	1.90369	-0.177214
3	J09	SS-P11-F12	0.156	X		496	4460.61	3244.35	1.37208	505	4395.9	3218.8	1.36489	500.5	1.36849	4415.55	3237.03	0.453426	1.58824	-0.486301	0.35636	1.7267	-0.488806
3	J10	SS-P11-F12	0.0781	X		499	4435.2	3255.26	1.36213	534	4531.82	3313.49	1.36997	516.5	1.36605	4475.22	3270.28	0.133991	1.6523	-0.582066	0.528756	2.19332	0.265392
3	J11	SS-P11-F12	0.0391	X		602	4418.63	3227.07	1.36586	418	4358.09	3237.79	1.33764	510	1.35175	4677.35	3268.41	0.253527	3.85181	2.75959	-0.568984	0.326836	-0.69861
3	J12	SS-P15-A17	40	X		542	4996.6	3299.04	1.46414	420	4559.29	3230.45	1.41671	481	1.44042	4471.87	3262.44	3.40793	2.57055	-0.779645	2.11591	0.359016	0.417818
3	J13	SS-P15-A17	20	X		657	4384.46	3294.42	1.32853	447	4417.58	3334.95	1.32915	552	1.32884	4432.63	3277.11	-0.944381	5.02631	-0.414092	-0.857566	0.793456	-0.368513
3	J14	SS-P15-A17	10	X		563	4447.69	3219.27	1.3657	432	4421.76	3315.11	1.33284	497.5	1.34927	4536.08	3365.73	0.24841	3.01899	0.758014	-0.732027	0.552101	-0.345323
3	J15	SS-P15-A17	5	X		507	4650.41	3416.34	1.35217	526	4548.75	3475.17	1.31181	516.5	1.33199	4621.59	3386.96	-0.185729	1.82314	1.01249	-1.44607	2.0646	0.359334
3	J16	SS-P15-A17	2.5	X		509	4694.42	3298.76	1.40724	544	4478.67	3300.68	1.35951	526.5	1.38338	4419.62	3257.52	1.58171	1.86585	-0.917791	0.173632	2.35422	-0.0295006
3	J17	SS-P15-A17	1.25	X		564	4360.57	3214.36	1.35488	533	4422.61	3262.5	1.35373	548.5	1.35431	4434.39	3232.46	-0.0986853	3.04034	-0.4229	-0.022722	2.17723	-0.340589
3	J18	SS-P15-A17	0.625	X		495	4446.16	3202.42	1.38591	533	4355.41	3220.42	1.35225	514	1.36908	4353.56	3234.81	0.897195	1.56688	-0.969027	-0.0729542	2.17723	-0.713481
3	J19	SS-P15-A17	0.313	X		366	4351.7	3249.2	1.32327	553	4232.03	3242.85	1.30496	459.5	1.31412	4367.05	3240.5	-1.11319	-1.18784	-0.0997062	-1.67864	2.49904	-1.39811
3	J20	SS-P15-A17	0.156	X		476	4502.06	3238.16	1.36921	511	4397.71	3348.31	1.3083	493.5	1.33875	4448.21	3320.84	0.361148	1.16115	-0.119027	-1.56534	1.82324	-0.478775
3	J21	SS-P15-A17	0.0781	X		376	4498.72	3293.37	1.35129	439	4505.06	3297.7	1.37241	407.5	1.36185	4394.29	3233.79	-0.214098	-0.974298	-1.36331	0.611595	0.664733	0.116936
3	J22	SS-P15-A17	0.0391	X		445	4283.51	3169.88	1.34888	484	4573.13	3353.01	1.36416	464.5	1.35652	4468.78	3283.33	-0.291294	0.499161	-0.895424	0.331565	1.3888	0.494663
3	J23	LoF/LoF	DMSO	Negative Control		399	4364.44	3213.64	1.35203	386	4601.94	3346.08	1.37326	392.5	1.36264	4042.27	3221.8	-0.190342	-0.483145	-5.99396	0.640406	-0.188056	-24.8817
3	J24	WT/LoF	DMSO	Positive Control		279	3482.6	3097.53	1.11721	355	3453.44	3129.66	1.10442	317	1.11081	4050.77	3222.75	-7.72717	-3.04568	0.744684	-8.48847	-0.686858	-24.8817
3	K01	SS-P11-G19	40	X		454	4648.11	3315.84	1.41042	447	4678.67	3430.27	1.3677	450.5	1.38906	4605.58	3386.68	1.68401	0.691351	0.0762437	0.451497	0.793456	1.08028
3	K02	SS-P11-G19	20	X		601	4532.49	3343.09	1.3437	392	4588	3163.67	1.44485	496.5	1.39428	4629.84	3259.8	-0.457516	3.83046	0.881033	3.07144	-0.091514	0.577135
3	K03	SS-P11-G19	10	X		498	4671.69	3355.94	1.39244	432	4480.86	3272.81	1.37093	465	1.38168	4463.59	3189.89	1.10667	1.63095	-0.421978	0.561141	0.552101	-0.017366
3	K04	SS-P11-G19	5	X		497	4446.32	3106.98	1.43074	530	4503.73	3303.57	1.35598	513.5	1.39336	4527.85	3301.83	2.33613	1.60959	0.188896	0.0536352	2.12896	0.109529
3	K05	SS-P11-G19	2.5	X		554	4551.98	3300.09	1.38338	521	4731.84	3535.02	1.33963	537.5	1.3615	4560.78	3379.51	0.815875	2.8268	-0.749292	-0.501472	1.98414	1.37535
3	K06	SS-P11-G19	1.25	X		556	4389.71	3224	1.36071	518	4130.89	3115.17	1.32255	537	1.34163	4303.38	3143.18	0.0882394	2.86951	-0.251088	-1.08167	1.93587	-1.95935
3	K07	SS-P11-G19	0.625	X		508	4475.88	3171.2	1.39147	411	4600.72	3419.52	1.34984	459.5	1.37065	4510.5	3357.06	1.07551	1.84449	-0.572529	-0.154871	0.214203	0.647735
3	K08	SS-P11-G19	0.313	X		574	4420.28	3294.59	1.32859	557	4492.22	3325.92	1.34962	565.5	1.3391	4483.04	3307.93	-0.94268	3.25389	-0.262748	-0.162408	2.5634	0.0456866
3	K09	SS-P11-G19	0.156	X		479	4473.86	3289.94	1.35805	558	4235.16	3158.13	1.33218	518.5	1.34512	4412.33	3248.88	0.00308989	1.22521	0.405772	-0.754467	2.57949	-1.38073
3	K10	SS-P11-G19	0.0781	X		565	4589.49	3339.62	1.36259	489	4102.14	3069.72	1.33005	527	1.34632	4319.22	3173.71	0.14857	3.0617	0.0983205	-0.826979	1.46925	-2.1189
3	K11	SS-P11-G19	0.0391	X		538	4536.31	3277.7	1.35945	583	4398.84	3318.78	1.32373	560.5	1.34159	4427.99	3264.39	0.047986	2.48513	-0.359495	-1.04147	2.98175	-0.472485
3	K12	SS-P15-B01	40	X		495	4457.13	3210	1.37933	534	4465.25	3327.8	1.34251	514.5	1.36092	4436.86	3315.95	0.685891	1.56688	-0.640782	-0.403815	2.19332	-0.103995
3	K13	SS-P15-B01	20	X		548	4408.48	3304.1	1.33118	427	4589.54	3343.66	1.37619	487.5	1.35368	4592.31	3271.54	-0.859566	2.69867	0.438049	0.73983	0.471649	0.585719
3	K14	SS-P15-B01	10	X		555	4595.07	3199.41	1.42532	519	4492.26	3225.66	1.37181	537	1.39856	4515.12	3244.16	2.16196	2.84815	0.107998	0.591176	1.95196	0.0459057
3	K15	SS-P15-B01	5	X		503	4537.98	3262.66	1.36975	481	4373.1	3235.77	1.35315	492	1.36145	4548.33	3176.9	0.378655	1.73772	1.18089	-0.0424699	1.34053	-0.615305
3	K16	SS-P15-B01	2.5	X		550	4723.55	3118.04	1.46571	485	4250.87	3166.01	1.34717	517.5	1.40644	4280.32	3166.92	3.45861	2.74138	-1.21149	-0.245491	1.40489	-1.29357
3	K17	SS-P15-B01	1.25	X		497	4309.77	3167.83	1.34691	483	4491.38	3317.29	1.35151	490	1.34921	4451.47	3288.77	-0.354502	1.60959	-0.622976	-0.0982913	1.37271	0.0410222
3	K18	SS-P15-B01	0.625	X		531	4411.56	3260.25	1.3491	350	4279.63	3225.03	1.32769	440.5	1.33839	4240.74	3204.39	-0.284346	2.33565	-1.83539	-0.906888	-0.767309	-1.13402
3	K19	SS-P15-B01	0.313	X		470	4201.86	3183.74	1.3157	419	4464.13	3307.52	1.35397	444.5	1.33484	4287.56	3222.98	-1.35627	1.03302	-2.36076	-0.0145653	0.342926	-0.110186
3	K20	SS-P15-B01	0.156	X		472	4110.99	3138.43	1.3005	532	4431.9	3278.6	1.34842	502	1.32446	4349.79	3250.51	-1.84413	1.07573	-1.45481	-0.202934	2.16114	-0.289053
3	K21	SS-P15-B01	0.0781	X		351	4267.68	3222.42	1.31764	526	4396.97	3231.83	1.35963	438.5	1.33863	4407.82	3256.54	-1.29404	-1.50816	-0.581855	0.177595	2.0646	-0.482853
3	K22	SS-P15-B01	0.0391	X		428	4418.67	3281.25	1.35408	534	4359.97	3304.29	1.32539	481	1.33973	4492.28	3314.56	-0.124485	0.136135	0.608714	-0.985127	2.19332	-0.68816
3	K23	LoF/LoF	DMSO	Negative Control		373	4624.59	3324.83	1.38662	388	4541.53	3349.9	1.3566	380.5	1.37161	4113.82	3313.54	0.920095	-1.03836	-4.81734	0.0747919	-0.155875	-24.8817
3	K24	WT/LoF	DMSO	Positive Control		275	3686.11	3277.19	1.11907	309	3445.6	3078.13	1.11612	292	1.1176	4054.67	3231.45	-7.66723	-3.1311	0.835113	-8.09111	-1.42701	-24.8817
3	L01	SS-P11-H10	40	X		443	4663.75	3384.77	1.37777	366	4672.34	3342.11	1.40226	404.5	1.39002	4750.5	3406.87	0.636062	0.456452	1.78857	1.62518	-0.509864	1.04515
3	L02	SS-P11-H10	20	X		488	4828.65	3471.63	1.3875	361	4575.8	3347.56	1.37129	424.5	1.37939	4454.84	3293.06	0.948221	1.4174	-1.07208	0.573376	-0.590315	0.509431
3	L03	SS-P11-H10	10	X		416	4333.88	3238.56	1.3408	402	4595.29	3262.05	1.41264	409	1.37672	4582.77	3303.65	-0.550728	-0.120119	0.294563	1.97774	0.0693897	0.617618
3	L04	SS-P11-H10	5	X		460	4570.25	3345.25	1.36009	613	4250.28	3198.62	1.33393	536.5	1.34701	4390.03	3247.58	0.0684756	0.819478	0.0605644	-0.695124	3.46446	-1.29685
3	L05	SS-P11-H10	2.5	X		470	4529.78	3296.54	1.37159	436	4486.23	3291.67	1.36803	453	1.36981	4471.75	3310.29	0.437603	1.03302	-0.358706	0.462877	0.616462	0.0124313
3	L06	SS-P11-H10	1.25	X		524	4457.26	3328.91	1.3393	323	4299.79	3182.78	1.35341	423.5	1.34636	4354.17	3179.28	-0.598647	2.18616	-0.640376	-0.0337419	-1.20175	-1.02215
3	L07	SS-P11-H10	0.625	X		439	4408.55	3175.78	1.36508	442	4636.27	3297.12	1.40812	440.5	1.3866	4557.44	3281.91	0.228745	0.371034	-0.235307	1.82399	0.713004	0.845004
3	L08	SS-P11-H10	0.313	X		579	4478.61	3266.7	1.36404	445	4141.08	3139.56	1.32381	512	1.34393	4323.42	3197.79	0.195406	3.36066	-0.0782424	-1.03863	0.761276	-1.90283
3	L09	SS-P11-H10	0.156	X		546	4505.77	3256.02	1.3707	481	4542.57	3352.68	1.36198	513.5	1.36634	4628.29	3383.39	0.408923	2.65596	1.12567	0.257216	1.34053	0.325086
3	L10	SS-P11-H10	0.0781	X		590	4714	3414.1	1.3739	401	4509.39	3321.44	1.35712	495.5	1.36551	4515.39	3289.67	0.511672	3.59556	0.0121047	0.0924796	0.0532993	0.140942
3	L11	SS-P11-H10	0.0391	X		506	4521.4	3257.91	1.37212	539	4433.37	3336.41	1.33201	522.5	1.35206	4424.68	3249.76	0.454488	1.80178	-0.597358	-0.760442	2.27377	-0.280887
3	L12	SS-P15-E20	40	X		565	4415.99	3163.12	1.39507	477	4459.28	3276.61	1.36728	521	1.38117	4304.76	3181.77	1.19114	3.0617	-2.13386	0.437216	1.27617	-0.137115
3	L13	SS-P15-E20	20	X		540	4150.24	3086.93	1.30505	449	4465.66	3190.09	1.39406	494.5	1.34956	4467.9	3210.03	-1.69806	2.52784	-0.284301	1.34668	0.825637	-0.101705
3	L14	SS-P15-E20	10	X		491	4470.13	3229.96	1.37836	574	4254.2	3238.47	1.31426	532.5	1.34631	4441.96	3252.74	0.654893	1.48147	0.638391	-1.36289	2.83693	-1.27511
3	L15	SS-P15-E20	5	X		505	4629.72	3267.02	1.40528	514	4612.21	3406.15	1.35866	509.5	1.38197	4507.86	3315.72	1.51878	1.78043	-0.669491	0.144597	1.87151	0.711502
3	L16	SS-P15-E20	2.5	X		582	4403.51	3225.29	1.33865	482	4299.59	3227.65	1.33537	532	1.33701	4503.42	3307.98	-0.619807	3.42472	1.08659	-0.646195	1.35662	-1.02322
3	L17	SS-P15-E20	1.25	X		484	4707.24	3388.31	1.3804	359	4506.98	3319.48	1.35125	421.5	1.36583	4441.12	3284.63	0.720348	1.33199	-0.832812	-0.1069	-0.622496	0.127565
3	L18	SS-P15-E20	0.625	X		410	4375.26	3249.78	1.33988	471	4360.06	3323.14	1.31593	440.5	1.3279	4454.84	3315.34	-0.580199	-0.248246	0.175267	-1.30643	1.17963	-0.687712
3	L19	SS-P15-E20	0.313	X		445	4549.62	3307.53	1.36973	491	4432.17	3241.25	1.35973	468	1.36473	4402.29	3186.11	0.377792	0.499161	-0.849297	0.180823	1.50143	-0.287525
3	L20	SS-P15-E20	0.156	X		489	4372.41	3130.96	1.3896	590	4356.01	3264.51	1.32555	539.5	1.35758	4382.74	3256.28	1.01558	1.43876	-0.635106	-0.979478	3.09438	-0.710145
3	L21	SS-P15-E20	0.0781	X		528	4409.46	3248.05	1.35467	348	4388.37	3247.71	1.35221	438	1.35344	4433.66	3265.34	-0.10541	2.27158	-0.233383	-0.074369	-0.79949	-0.530568
3	L22	SS-P15-E20	0.0391	X		459	4478.94	3282.97	1.35512	344	4592.83	3283.22	1.39736	401.5	1.37624	4444.86	3272.03	-0.0910259	0.798124	-1.28598	1.45872	-0.863852	0.603955
3	L23	LoF/LoF	DMSO	Negative Control		403	4296.88	3260.84	1.31769	290	4582.61	3298.21	1.3919	346.5	1.3548	4092.37	3254.13	-1.29238	-0.397727	-5.30292	1.27347	-1.73273	-24.8817
3	L24	WT/LoF	DMSO	Positive Control		330	3602.12	3210.04	1.11866	432	3441.09	3092.55	1.11409	381	1.11637	4085.28	3315.21	-7.68044	-1.9566	1.21511	-8.16015	0.552101	-24.8817
3	M01	SS-P11-K21	40	X		501	4729.47	3537.87	1.33304	471	4776.08	3603.95	1.33056	486	1.3318	4722.81	3514.33	-0.799602	1.69501	0.868584	-0.809606	1.17963	1.62082
3	M02	SS-P11-K21	20	X		538	4669.53	3424.71	1.36778	439	4468.31	3376.91	1.32099	488.5	1.34439	4536.7	3385.38	0.31544	2.48513	0.496007	-1.13452	0.664733	-0.0870176
3	M03	SS-P11-K21	10	X		650	4605.09	3393.85	1.35759	494	4536.74	3325.57	1.36872	572	1.36316	4593.66	3314.73	-0.0117613	4.87683	0.759025	0.48635	1.5497	0.29271
3	M04	SS-P11-K21	5	X		564	4650.59	3303.9	1.41578	462	4583.35	3351.98	1.37099	513	1.39339	4576.4	3370.28	1.85607	3.04034	0.289952	0.563168	1.03481	0.551374
3	M05	SS-P11-K21	2.5	X		550	4569.46	3388.59	1.34337	445	4608.93	3330.11	1.38161	497.5	1.36249	4637.28	3315.84	-0.468144	2.74138	0.846082	0.924065	0.761276	0.693274
3	M06	SS-P11-K21	1.25	X		430	4665.64	3301.58	1.41344	402	4761.51	3426.26	1.39011	416	1.40177	4673.04	3401.95	1.78086	0.178844	0.377287	1.21242	0.0693897	1.53996
3	M07	SS-P11-K21	0.625	X		534	4584.56	3377.64	1.356	448	4659.81	3305.51	1.40899	491	1.3825	4508.59	3268.87	-0.0627315	2.39971	-0.936329	1.85374	0.809547	0.975649
3	M08	SS-P11-K21	0.313	X		539	4357.36	3232.24	1.3534	473	4477.07	3256.17	1.3751	506	1.36425	4498.14	3190.52	-0.14637	2.50648	-0.000600495	0.702899	1.21181	-0.0383849
3	M09	SS-P11-K21	0.156	X		549	4519.2	3124.86	1.42051	524	4490.79	3363.28	1.33181	536.5	1.37616	4459.57	3303.5	2.00775	2.72003	-0.525894	-0.767169	2.03241	0.0377392
3	M10	SS-P11-K21	0.0781	X		662	4428.35	3243.71	1.36566	518	4531.78	3306.14	1.37296	590	1.36931	4500.08	3283.94	0.247211	5.13308	-0.294475	0.630377	1.93587	0.265166
3	M11	SS-P11-K21	0.0391	X		541	4468.37	3261.74	1.36722	350	4473.19	3206.98	1.39899	445.5	1.38311	4506	3291.95	0.297323	2.54919	0.112712	1.51415	-0.767309	-0.0599145
3	M12	SS-P15-G02	40	X		578	4538.8	3376.92	1.34782	405	4629.41	3343.05	1.38324	491.5	1.36553	4524.42	3243.23	-0.325231	3.33931	-0.577421	0.97939	0.117661	0.80694
3	M13	SS-P15-G02	20	X		471	4419.44	3143.4	1.39173	495	4733.26	3521.91	1.3419	483	1.36682	4617.5	3398.67	1.08414	1.05438	-0.101598	-0.424509	1.56579	1.3832
3	M14	SS-P15-G02	10	X		418	4501.73	3275.43	1.36372	453	4390.11	3249.59	1.35041	435.5	1.35707	4465.53	3287.27	0.185148	-0.07741	0.125142	-0.135412	0.889999	-0.520913
3	M15	SS-P15-G02	5	X		532	4540.95	3324.95	1.35895	510	4398.5	3304.4	1.32561	521	1.34228	4520.41	3266.05	0.0320388	2.357	0.711261	-0.977656	1.80715	-0.47441
3	M16	SS-P15-G02	2.5	X		444	4642.32	3227.7	1.41834	536	4356.55	3246.42	1.34072	490	1.37953	4405.88	3290.63	1.93806	0.477806	-0.370546	-0.464526	2.2255	-0.707164
3	M17	SS-P15-G02	1.25	X		474	4455.22	3334.84	1.3313	476	4418.96	3301.57	1.33948	475	1.33539	4415.98	3293.32	-0.85544	1.11844	-0.614614	-0.506651	1.26008	-0.360856
3	M18	SS-P15-G02	0.625	X		499	4413	3285.07	1.34184	452	4629.76	3324.97	1.39203	475.5	1.36693	4542.21	3323.17	-0.517295	1.6523	-0.373751	1.27762	0.873908	0.808864
3	M19	SS-P15-G02	0.313	X		436	4454.66	3321.37	1.34495	493	4461.36	3341.58	1.33816	464.5	1.34155	4419.85	3296.57	-0.417574	0.306971	-0.815082	-0.551364	1.53361	-0.125557
3	M20	SS-P15-G02	0.156	X		506	4378.33	3251.56	1.32907	523	4376.28	3352.64	1.30967	514.5	1.31937	4352.69	3239.27	-0.927138	1.80178	-1.0997	-1.51871	2.01632	-0.597682
3	M21	SS-P15-G02	0.0781	X		367	4329.1	3125.89	1.36853	335	4413.07	3343.76	1.3206	351	1.34457	4395.96	3306.49	0.339367	-1.16649	-0.812028	-1.14769	-1.00866	-0.393531
3	M22	SS-P15-G02	0.0391	X		446	4378.86	3269.22	1.33795	418	4327.89	3229.51	1.33725	432	1.3376	4430.75	3300.11	-0.64203	0.520515	0.0827361	-0.582282	0.326836	-0.866177
3	M23	LoF/LoF	DMSO	Negative Control		497	4533.62	3370.72	1.3359	420	4713.04	3359.17	1.40503	458.5	1.37046	4143.41	3246.96	-0.707921	1.60959	-5.4668	1.71911	0.359016	-24.8817
3	M24	WT/LoF	DMSO	Positive Control		268	3573.78	3134.74	1.13715	418	3478.87	3117.68	1.11343	343	1.12529	4129.34	3259.75	-7.08719	-3.28058	1.50612	-8.18249	0.326836	-24.8817
3	N01	SS-P11-N06	40	X		438	4779.8	3401.81	1.40554	404	5605.33	4565.29	1.22624	421	1.31589	5095.22	3983.2	1.52727	0.34968	0.380503	-4.35179	0.10157	6.22233
3	N02	SS-P11-N06	20	X		514	4585.12	3401.11	1.34726	458	5248.54	3984.71	1.31672	486	1.33199	4998.2	3668.77	-0.343252	1.97262	1.32151	-1.27946	0.97045	4.24246
3	N03	SS-P11-N06	10	X		419	4747.87	3352.83	1.41767	358	4972.82	3831.33	1.30028	388.5	1.35898	4849.16	3659.37	1.91661	-0.0560555	1.1922	-1.83769	-0.638586	2.7125
3	N04	SS-P11-N06	5	X		474	4725.51	3487.4	1.35803	382	5132.54	3890.36	1.32141	428	1.33972	4943.91	3664.97	0.00224154	1.11844	1.36432	-1.12027	-0.252418	3.5988
3	N05	SS-P11-N06	2.5	X		560	4755.28	3439.59	1.38746	366	4940.13	3678.62	1.34056	463	1.36401	4634.13	3471.32	0.947093	2.95493	-1.10537	-0.470108	-0.509864	2.53112
3	N06	SS-P11-N06	1.25	X		522	4328.12	3264.01	1.33773	394	4596.66	3336.06	1.38308	458	1.36041	4543.7	3287.12	-0.649112	2.14346	-0.165184	0.973909	-0.0593332	0.625222
3	N07	SS-P11-N06	0.625	X		492	4490.74	3238.18	1.3666	401	4529.73	3358.83	1.35097	446.5	1.35878	4602.32	3371.12	0.277433	1.50282	0.899673	-0.11662	0.0532993	0.253823
3	N08	SS-P11-N06	0.313	X		459	4674.91	3383.41	1.39121	444	4375.46	3251.04	1.34704	451.5	1.36912	4539.14	3337.84	1.06724	0.798124	1.06098	-0.249967	0.745185	-0.602231
3	N09	SS-P11-N06	0.156	X		558	4702.81	3424.64	1.35911	453	4487.27	3331.17	1.35073	505.5	1.35492	4524.84	3344.4	0.0371117	2.91222	0.24925	-0.124556	0.889999	0.0181819
3	N10	SS-P11-N06	0.0781	X		661	4562.42	3357.62	1.35951	519	4425.68	3281.46	1.35299	590	1.35625	4320.95	3232.41	0.0500187	5.11173	-1.75236	-0.047721	1.95196	-0.323568
3	N11	SS-P11-N06	0.0391	X		447	4216.22	3183.35	1.31989	553	4126.82	3191.93	1.28248	500	1.30118	2063.41	1595.97	-1.22191	0.54187	-26.1295	-2.44221	2.49904	-1.98196
3	N12	SS-P15-G08	40	X		0				0				0		2041.19	1640.36	-43.5852	-9.00358	-2.52618	-45.9904	-6.39894	-24.8817
3	N13	SS-P15-G08	20	X		15	4082.38	3280.72	1.24073	0				7.5		2004.72	1632.5	-3.76244	-8.68326	-2.94791	-45.9904	-6.39894	-24.8817
3	N14	SS-P15-G08	10	X		53	4009.44	3265	1.2293	11	3904.03	3013.69	1.28692	32	1.25811	4295.7	3114.89	-4.12936	-7.87179	0.971629	-2.2913	-6.22194	-3.21817
3	N15	SS-P15-G08	5	X		198	4687.36	3216.08	1.44698	116	3952.3	3165.68	1.25121	157	1.3491	4341.75	3242.96	2.8572	-4.77539	1.22516	-3.50383	-4.53246	-2.95037
3	N16	SS-P15-G08	2.5	X		429	4731.21	3320.24	1.42462	273	4784.52	3149.84	1.50805	351	1.46633	4618.74	3210.39	2.13953	0.157489	-0.383548	5.21744	-2.00627	1.66764
3	N17	SS-P15-G08	1.25	X		399	4452.97	3270.95	1.36107	350	4535.18	3258.83	1.38804	374.5	1.37455	4498.42	3246.05	0.099906	-0.483145	-0.333341	1.14218	-0.767309	0.284063
3	N18	SS-P15-G08	0.625	X		434	4461.65	3233.26	1.3755	368	4631.28	3267.67	1.42088	401	1.39819	4642.25	3316.02	0.56316	0.264262	0.774252	2.2574	-0.477683	0.817326
3	N19	SS-P15-G08	0.313	X		360	4653.22	3364.36	1.37362	388	4720.95	3393.83	1.38828	374	1.38095	4533.18	3334.06	0.502619	-1.31597	-1.00544	1.15045	-0.155875	1.3149
3	N20	SS-P15-G08	0.156	X		471	4345.41	3274.29	1.32982	473	4515.01	3338.72	1.35194	472	1.34088	4545.31	3365.52	-0.903047	1.05438	0.325516	-0.0833822	1.21181	0.172143
3	N21	SS-P15-G08	0.0781	X		470	4575.61	3392.31	1.35102	368	4422.58	3286.42	1.34935	419	1.35019	4387.43	3285.85	-0.222663	1.03302	-0.965684	-0.17133	-0.477683	-0.340745
3	N22	SS-P15-G08	0.0391	X		438	4352.28	3285.29	1.31917	450	4465.34	3253.32	1.37119	444	1.34518	4462.73	3283.28	-1.24485	0.34968	-0.342222	0.570282	0.841727	-0.103512
3	N23	LoF/LoF	DMSO	Negative Control		434	4460.12	3313.25	1.34462	448	4724.07	3401.78	1.38665	441	1.36563	4208.23	3308.31	-0.428141	0.264262	-4.78104	1.09497	0.809547	-24.8817
3	N24	WT/LoF	DMSO	Positive Control		282	3692.39	3214.83	1.13827	334	3528.71	3132.85	1.12265	308	1.13046	5964.03	4799.05	-7.05096	-2.98162	22.4334	-7.86937	-1.02476	-24.8817
3	O01	SS-P12-C18	40	X		10	8399.35	6465.25	1.29883	9	13559.8	11244.9	1.15019	9.5	1.22451	10566.6	8396.19	-1.89787	-8.79004	17.6575	-6.93406	-6.25413	50.3617
3	O02	SS-P12-C18	20	X		217	7573.31	5547.49	1.36987	142	9025.85	7103.25	1.26454	179.5	1.31721	7756.34	5872.03	0.382496	-4.36966	11.3757	-3.05128	-4.11411	25.2028
3	O03	SS-P12-C18	10	X		370	6486.83	4640.81	1.38219	361	7271.3	5501.78	1.32528	365.5	1.35373	6435.43	4760.38	0.777698	-1.10242	6.24575	-0.988818	-0.590315	15.4668
3	O04	SS-P12-C18	5	X		355	5599.56	4018.98	1.385	457	5892.29	4534.3	1.30084	406	1.34292	5394.33	4103.65	0.867878	-1.42274	2.1801	-1.81858	0.95436	7.81468
3	O05	SS-P12-C18	2.5	X		382	4896.37	3673	1.32434	481	5448.73	4112.68	1.32433	431.5	1.32433	5134.16	3837.81	-1.07909	-0.846171	1.73622	-1.02113	1.34053	5.35333
3	O06	SS-P12-C18	1.25	X		466	4819.6	3562.93	1.35117	538	4830.23	3719.17	1.30083	502	1.326	4842.12	3635.15	-0.217948	0.947605	1.93523	-1.81905	2.25768	1.92128
3	O07	SS-P12-C18	0.625	X		454	4854.02	3551.13	1.36136	447	4653.12	3411.68	1.36605	450.5	1.3637	4664.07	3388.26	0.109256	0.691351	0.900301	0.395488	0.793456	0.93852
3	O08	SS-P12-C18	0.313	X		517	4675.02	3364.84	1.39126	455	4564.56	3318.77	1.38121	486	1.38623	4541.34	3307.46	1.06886	2.03668	-0.00690627	0.910395	0.922179	0.447093
3	O09	SS-P12-C18	0.156	X		465	4518.11	3296.15	1.36925	369	4586.72	3350.94	1.37159	417	1.37042	4466.28	3294.5	0.362471	0.92625	-1.00286	0.58368	-0.461592	0.570024
3	O10	SS-P12-C18	0.0781	X		483	4345.85	3238.06	1.34406	392	4214.3	3177.79	1.32785	437.5	1.33596	4378.42	3234.67	-0.445954	1.31063	0.134313	-0.901416	-0.091514	-1.49652
3	O11	SS-P12-C18	0.0391	X		424	4542.54	3291.56	1.38071	357	4245.26	3225.04	1.3154	390.5	1.34805	4616.55	3266.6	0.730378	0.0507169	2.70893	-1.32443	-0.654677	-1.32472
3	O12	SS-P15-H05	40	X		372	4987.84	3308.15	1.47785	474	4268.47	3168.17	1.34185	423	1.40985	4429.94	3243.77	3.84808	-1.05972	0.416949	-0.426188	1.2279	-1.19595
3	O13	SS-P15-H05	20	X		503	4591.42	3319.38	1.37716	417	4637.56	3299.4	1.41268	460	1.39492	4636.34	3311.13	0.616396	1.73772	0.669605	1.979	0.310745	0.852176
3	O14	SS-P15-H05	10	X		462	4635.12	3322.85	1.40504	530	4584.18	3362.57	1.36434	496	1.38469	4620.35	3375.49	1.51133	0.862187	0.793367	0.337496	2.12896	0.555961
3	O15	SS-P15-H05	5	X		415	4656.53	3388.42	1.37126	420	4462.9	3280.24	1.36113	417.5	1.3662	4452.15	3251.54	0.427036	-0.141473	-0.45041	0.228677	0.359016	-0.117047
3	O16	SS-P15-H05	2.5	X		474	4441.4	3222.85	1.37463	465	4361.39	3275.58	1.33213	469.5	1.35338	4458.92	3250.71	0.53517	1.11844	0.214723	-0.756101	1.08308	-0.680298
3	O17	SS-P15-H05	1.25	X		463	4556.44	3225.85	1.38994	376	4524.02	3279.79	1.38202	419.5	1.38598	4518.23	3306.8	1.02641	0.883541	-0.0396517	0.938007	-0.34896	0.222128
3	O18	SS-P15-H05	0.625	X		379	4512.45	3333.8	1.33977	405	4511.65	3350.04	1.34885	392	1.34431	4572.06	3385.44	-0.583762	-0.910235	0.654246	-0.188511	0.117661	0.153512
3	O19	SS-P15-H05	0.313	X		431	4632.46	3420.85	1.35106	446	4479.73	3366.15	1.3341	438.5	1.34258	4412.36	3319.39	-0.221212	0.200198	-1.00788	-0.689178	0.777366	-0.0236522
3	O20	SS-P15-H05	0.156	X		432	4344.98	3272.64	1.33083	334	4503.05	3299.34	1.36631	383	1.34857	4474.7	3291.74	-0.870693	0.221553	-0.42183	0.404417	-1.02476	0.105776
3	O21	SS-P15-H05	0.0781	X		416	4446.35	3284.13	1.36003	464	4495.72	3362.13	1.33848	440	1.34925	4613.51	3429.26	0.0664606	-0.120119	1.2257	-0.540721	1.06699	0.0650899
3	O22	SS-P15-H05	0.0391	X		380	4731.3	3496.38	1.35442	292	4461.19	3303.11	1.35507	336	1.35474	4579.64	3418.54	-0.113531	-0.88888	1.03365	0.0227116	-1.70055	-0.126528
3	O23	LoF/LoF	DMSO	Negative Control		437	4698.08	3533.97	1.32341	411	4543.35	3299.13	1.37156	424	1.34748	4343.45	3516.91	-1.10891	0.328325	-2.17249	0.582514	0.214203	-24.8817
3	O24	WT/LoF	DMSO	Positive Control		252	4143.56	3734.69	1.1472	417	3575.96	3151.14	1.12595	334.5	1.13658	4086.13	3318.84	-6.76438	-3.62225	0.445124	-7.75723	0.310745	-24.8817
3	P01	SS-P12-F21	40	X		380	4596.29	3486.55	1.31929	377	4328.5	3301.16	1.31381	378.5	1.31655	4503.88	3400.66	-1.24109	-0.88888	0.924736	-1.37845	-0.332869	-0.862794
3	P02	SS-P12-F21	20	X		408	4679.25	3500.16	1.33836	455	4019.89	3349.9	1.20328	431.5	1.27082	4221.31	3340.15	-0.628934	-0.290955	-0.558436	-5.1314	0.922179	-2.57527
3	P03	SS-P12-F21	10	X		440	4422.72	3330.39	1.32674	350	4627.21	3315.52	1.3967	395	1.36172	4600.46	3365.1	-1.00187	0.392389	0.31454	1.43647	-0.767309	0.794729
3	P04	SS-P12-F21	5	X		383	4573.71	3414.69	1.34295	478	4333.58	3169.81	1.36742	430.5	1.35518	4437.3	3268.91	-0.481722	-0.824817	0.125533	0.442144	1.29226	-0.834642
3	P05	SS-P12-F21	2.5	X		533	4541.02	3368	1.34494	409	4330.47	3202.6	1.3572	471	1.35107	4399.43	3237.77	-0.417664	2.37835	-0.294352	0.0952105	0.182022	-0.851888
3	P06	SS-P12-F21	1.25	X		453	4468.4	3272.95	1.36244	379	4494.43	3255.29	1.38534	416	1.37389	4674.8	3387.2	0.143954	0.669997	1.9419	1.05073	-0.300689	0.0579583
3	P07	SS-P12-F21	0.625	X		365	4855.17	3519.11	1.37654	391	4438.13	3249.48	1.36643	378	1.37148	4506.43	3292	0.596472	-1.2092	0.320449	0.408331	-0.107604	-0.254478
3	P08	SS-P12-F21	0.313	X		390	4574.73	3334.53	1.37439	412	4375.09	3203.97	1.36622	401	1.37031	4356.49	3251.73	0.527604	-0.675335	-1.04888	0.40124	0.230293	-0.604297
3	P09	SS-P12-F21	0.156	X		492	4337.89	3299.49	1.31255	374	4344.99	3258.95	1.33829	433	1.32542	4392.76	3251.6	-1.45735	1.50282	-0.455507	-0.547157	-0.381141	-0.771311
3	P10	SS-P12-F21	0.0781	X		499	4440.52	3244.24	1.3633	413	4328.72	3224.63	1.34334	456	1.35332	4381.96	3245.13	0.171541	1.6523	-0.486235	-0.375628	0.246384	-0.861615
3	P11	SS-P12-F21	0.0391	X		425	4435.21	3265.64	1.35044	449	4336.29	3238.7	1.33996	437	1.3452	4240.26	3199.65	-0.241173	0.0720714	-2.16861	-0.49021	0.825637	-0.819561
3	P12	SS-P15-J12	40	X		508	4144.23	3160.6	1.30703	458	4431.36	3304.17	1.34031	483	1.32367	4417.62	3309.86	-1.6347	1.84449	-0.667351	-0.478444	0.97045	-0.292034
3	P13	SS-P15-J12	20	X		440	4403.88	3315.54	1.32687	434	4376.94	3252.55	1.34966	437	1.33826	4588.48	3367.22	-0.997791	0.392389	1.62304	-0.161052	0.584282	-0.594021
3	P14	SS-P15-J12	10	X		476	4800.02	3481.89	1.37179	427	4362.14	3224.11	1.35517	451.5	1.36348	4300.03	3217.48	0.444127	1.16115	-1.62687	0.0260335	0.471649	-0.676128
3	P15	SS-P15-J12	5	X		363	4237.93	3210.85	1.30808	383	4443.73	3282.02	1.35792	373	1.333	4361.71	3268.8	-1.60069	-1.25191	-1.38543	0.119476	-0.236327	-0.223383
3	P16	SS-P15-J12	2.5	X		388	4279.69	3255.58	1.30577	277	4373.24	3188.58	1.37187	332.5	1.33882	4347.8	3214.85	-1.67486	-0.718044	-1.13866	0.593097	-1.94191	-0.614558
3	P17	SS-P15-J12	1.25	X		362	4322.37	3241.11	1.32735	351	4408.57	3228.26	1.36847	356.5	1.34791	4429.67	3226.8	-0.982386	-1.27326	-0.396295	0.477789	-0.751219	-0.41852
3	P18	SS-P15-J12	0.625	X		396	4450.76	3225.35	1.38071	380	4609.37	3301.1	1.39542	388	1.38806	4586.52	3325.01	0.730234	-0.547208	0.256515	1.3929	-0.284598	0.69571
3	P19	SS-P15-J12	0.313	X		443	4563.67	3348.92	1.35411	357	4527.23	3319.54	1.3694	400	1.36175	4511.6	3341.52	-0.123603	0.456452	-0.134977	0.5093	-0.654677	0.239946
3	P20	SS-P15-J12	0.156	X		478	4495.96	3363.5	1.32448	406	4427.98	3264.3	1.35455	442	1.33951	4405.21	3300.79	-1.07462	1.20386	-0.791281	0.00522999	0.133751	-0.31082
3	P21	SS-P15-J12	0.0781	X		433	4382.45	3337.29	1.31112	382	4390.55	3290.85	1.33273	407.5	1.32193	4459	3343.43	-1.50315	0.242907	0.0471221	-0.735793	-0.252418	-0.518504
3	P22	SS-P15-J12	0.0391	X		395	4527.46	3396.01	1.31967	422	4485.56	3318.01	1.349	408.5	1.33433	4573.53	3349.97	-1.22894	-0.568563	0.822156	-0.183424	0.391197	0.008734
3	P23	LoF/LoF	DMSO	Negative Control		355	4661.5	3381.94	1.37047	264	4490.02	3303.94	1.36187	309.5	1.36617	4012.05	3215.25	0.401627	-1.42274	-5.6963	0.25364	-2.15108	-24.8817
3	P24	WT/LoF	DMSO	Positive Control		352	3534.08	3126.56	1.12474	308	3454.35	3092.73	1.11927	330	1.122	3576.19	3191.89	-7.48544	-1.48681	-4.74838	-7.98412	-1.4431	-24.8817

## Sheet: Plate_04
Plate	Well	Compound ID	Concentration [µM]	TyPositive Controle	Exclude	Replicate A: DAPI Count	Replicate A: Average ATG9A Intensity inside TGN	Replicate A: Average ATG9A Intensity outside TGN	Replicate A: ATG9A Ratio (on cell basis)	Replicate B: DAPI Count	Replicate B: Average ATG9A Intensity inside TGN	Replicate B: Average ATG9A Intensity outside TGN	Replicate B: ATG9A Ratio (on cell basis)	Average: DAPI Count	Average: ATG9A Ratio	Average: ATG9A Intensity inside TGN	Average: ATG9A Intensity outside TGN	Replicate A: Z-Score ATG9A Ratio	Replicate A: Z-Score DAPI Count compared to negative control	Replicate A: Z-Score ATG9A Intensity inside TGN	Replicaste B: Z-Score ATG9A Ratio	Replicate B: Z-Score DAPI Count compared to negative control	Replicate B: Z-Score ATG9A Intensity inside TGN
4	A01	SS-P15-K20	40	X		17	9990.73	3145.44	3.14473	24	12196.9	4094.86	2.99893	20.5	3.07183	9477.81	3772.75	79.2963	-5.37811	13.6395	67.265	-8.20882	60.4589
4	A02	SS-P15-K20	20	X		10	6758.74	3450.64	1.98167	11	10314.9	3761.93	2.64836	10.5	2.31501	7446.63	3628.38	27.5986	-5.47498	-0.19833	53.0555	-8.49449	45.7097
4	A03	SS-P15-K20	10	X		61	4578.34	3494.83	1.30988	34	4340.04	3607.78	1.26528	47.5	1.28758	4645.32	3498.82	-2.26243	-4.7692	2.16423	-3.00383	-7.98907	-1.11671
4	A04	SS-P15-K20	5	X		284	4950.6	3389.85	1.45389	245	5338.67	3634.2	1.46882	264.5	1.46135	4946.47	3534.65	4.13876	-1.68315	-0.351006	5.246	-3.35247	6.70972
4	A05	SS-P15-K20	2.5	X		390	4554.28	3435.1	1.32425	341	4655.19	3291.27	1.40604	365.5	1.36515	4729.93	3434.84	-1.62352	-0.216231	1.23815	2.70166	-1.24293	1.35316
4	A06	SS-P15-K20	1.25	X		478	4804.68	3578.41	1.34018	465	4656.25	3466.42	1.34682	471.5	1.3435	4743.99	3497.44	-0.915352	1.00158	1.40984	0.301085	1.4819	1.36146
4	A07	SS-P15-K20	0.625	X		450	4831.73	3528.45	1.36895	409	5066.8	3531.49	1.41967	429.5	1.39431	4856.34	3531.74	0.363339	0.614097	0.230358	3.254	0.251332	4.57904
4	A08	SS-P15-K20	0.313	X		449	4645.88	3531.99	1.31127	478	4671.97	3457.55	1.35463	463.5	1.33295	4738	3539.83	-2.20032	0.600259	1.23406	0.617723	1.76757	1.48467
4	A09	SS-P15-K20	0.156	X		446	4804.03	3622.11	1.3291	453	4703.27	3496.57	1.34281	449.5	1.33596	4729.9	3530.6	-1.40782	0.558742	0.932539	0.1387	1.21821	1.73001
4	A10	SS-P15-K20	0.0781	X		422	4756.52	3564.62	1.34144	542	4612.75	3425.63	1.3416	482	1.34152	4529.28	3358.44	-0.859337	0.226611	-1.03935	0.0895447	3.17393	1.02057
4	A11	SS-P15-K20	0.0391	X		522	4445.82	3291.24	1.34527	482	4832.35	3625.92	1.32317	502	1.33422	2416.18	1812.96	-0.689358	1.61049	-29.2545	-0.657319	1.85546	2.74162
4	A12	SS-P22-C05	40	X		0				1	4195.41	3125.94	1.34213	0.5	0.671065	4896.24	4103.18	-60.4859	-5.61337	6.26701	0.111062	-8.71423	-2.25019
4	A13	SS-P22-C05	20	X		1	5597.07	5080.42	1.10169	3	4574.72	3472.47	1.27704	2	1.18936	4659.76	3386.34	-11.516	-5.59953	0.858136	-2.52734	-8.67028	0.722537
4	A14	SS-P22-C05	10	X		2	4744.8	3300.21	1.44944	0				1	0.72472	2028.84	1707.9	3.94118	-5.58569	-3.50266	-54.2886	-8.7362	-35.1305
4	A15	SS-P22-C05	5	X		11	4057.68	3415.8	1.18816	8	4433.68	3410.76	1.2818	9.5	1.23498	4711.39	3432.02	-7.6728	-5.46114	2.40858	-2.33439	-8.56041	-0.382839
4	A16	SS-P22-C05	2.5	X		313	4989.1	3453.27	1.43566	304	4915.15	3424.19	1.42262	308.5	1.42914	4727.23	3422.42	3.32863	-1.28182	-0.445982	3.37344	-2.05598	3.39053
4	A17	SS-P22-C05	1.25	X		416	4539.31	3420.65	1.33419	406	4758.75	3385.86	1.39633	411	1.36526	4667.06	3413.06	-1.18152	0.143578	-0.21719	2.30804	0.185409	2.16477
4	A18	SS-P22-C05	0.625	X		468	4575.36	3440.25	1.32448	526	4822.59	3528.71	1.35196	497	1.33822	4717.1	3481.3	-1.61315	0.863196	0.0129059	0.509669	2.82234	2.66512
4	A19	SS-P22-C05	0.313	X		434	4611.62	3433.89	1.3473	419	4430.02	3302.69	1.3451	426.5	1.3462	4636.75	3367.71	-0.599016	0.392676	1.48439	0.231574	0.471077	-0.411567
4	A20	SS-P22-C05	0.156	X		340	4843.48	3432.72	1.39504	478	4709.93	3499.43	1.34222	409	1.36863	4654.14	3466.28	1.52294	-0.908172	-0.0713403	0.114776	1.76757	1.78219
4	A21	SS-P22-C05	0.0781	X		368	4598.35	3433.12	1.34288	426	4505.21	3389.11	1.33176	397	1.33732	4600.06	3480.66	-0.795173	-0.520685	0.541543	-0.309106	0.624898	0.177751
4	A22	SS-P22-C05	0.0391	X		400	4694.92	3572.22	1.32542	410	4540.63	3405.3	1.33751	405	1.33146	4638.38	3476.67	-1.57144	-0.0778433	0.803103	-0.0763231	0.273307	0.455337
4	A23	LoF/LoF	DMSO	Negative Control		397	4736.13	3548.04	1.3431	431	4253.75	3245.97	1.30896	414	1.32603	3842.38	3146.64	-0.785686	-0.11936	-7.47972	-1.23325	0.73477	-35.1305
4	A24	WT/LoF	DMSO	Positive Control		385	3431.02	3047.32	1.12854	345	3559.68	3234.95	1.0991	365	1.11382	4250.99	3401.93	-10.3228	-0.285426	2.1116	-9.7396	-1.15503	-35.1305
4	B01	SS-P15-M13	40	X		376	4942.31	3568.9	1.36744	476	5074.83	3788.35	1.33109	426	1.34926	4882.33	3632.39	0.296107	-0.409975	0.509293	-0.336418	1.72362	4.64199
4	B02	SS-P15-M13	20	X		401	4689.83	3476.44	1.35022	429	4888.74	3506.09	1.39404	415	1.37213	4630.91	3380.86	-0.4689	-0.0640045	-1.50095	2.21502	0.690821	3.18352
4	B03	SS-P15-M13	10	X		452	4373.08	3255.63	1.35048	432	4686.67	3375.96	1.38291	442	1.36669	4850.53	3456.65	-0.457716	0.641775	2.56913	1.76386	0.756744	1.59987
4	B04	SS-P15-M13	5	X		326	5014.4	3537.35	1.41456	480	4838.66	3447.68	1.38248	403	1.39852	4662.54	3424.85	2.39097	-1.10192	-0.781615	1.74652	1.81152	2.79106
4	B05	SS-P15-M13	2.5	X		367	4486.43	3402.01	1.32158	522	4621.22	3509.93	1.33066	444.5	1.32612	4572.24	3472.13	-1.74205	-0.534524	-0.547887	-0.353797	2.73444	1.08694
4	B06	SS-P15-M13	1.25	X		444	4523.26	3434.33	1.31601	513	4516.88	3415.83	1.32764	478.5	1.32183	4559.09	3411.15	-1.98954	0.531065	-0.052626	-0.476291	2.53667	0.269198
4	B07	SS-P15-M13	0.625	X		422	4601.29	3406.47	1.34645	546	4624.95	3487.27	1.33265	484	1.33955	4711.88	3510.32	-0.636775	0.226611	1.20088	-0.273085	3.26183	1.11618
4	B08	SS-P15-M13	0.313	X		472	4798.81	3533.36	1.35154	526	4807.8	3574.07	1.3452	499	1.34837	4812.85	3561.37	-0.41031	0.918551	1.32201	0.235352	2.82234	2.54921
4	B09	SS-P15-M13	0.156	X		409	4817.89	3548.66	1.35627	431	4488.68	3347.58	1.32831	420	1.34229	4553.57	3377.55	-0.200392	0.046706	0.0563781	-0.44908	0.73477	0.0481821
4	B10	SS-P15-M13	0.0781	X		444	4618.47	3407.51	1.35398	511	4770.02	3513.07	1.36477	477.5	1.35938	4623.11	3475.28	-0.302025	0.531065	-0.846538	1.02889	2.49272	2.2531
4	B11	SS-P15-M13	0.0391	X		466	4476.2	3437.5	1.30062	488	4731.1	3363.64	1.38521	477	1.34292	4681.55	3393.19	-2.67385	0.835518	0.14224	1.85737	1.98731	1.9481
4	B12	SS-P22-D11	40	X		412	4632	3422.74	1.35812	443	4827.62	3528.35	1.34999	427.5	1.35406	4797.81	3522.68	-0.117842	0.0882224	1.00536	0.429633	0.998463	2.70451
4	B13	SS-P22-D11	20	X		464	4768	3517.02	1.34251	446	4563.55	3272.84	1.38527	455	1.36389	4533.82	3345.08	-0.811953	0.807841	-0.669482	1.85983	1.06439	0.634972
4	B14	SS-P22-D11	10	X		434	4504.1	3417.32	1.31931	397	4459.99	3238.62	1.37134	415.5	1.34532	4522.8	3328.98	-1.84319	0.392676	-0.152119	1.29497	-0.0123606	-0.176671
4	B15	SS-P22-D11	5	X		396	4585.62	3419.34	1.34242	443	4382.63	3248.98	1.34395	419.5	1.34319	4440.27	3268.22	-0.815813	-0.133199	-0.708737	0.185044	0.998463	-0.782907
4	B16	SS-P22-D11	2.5	X		408	4497.91	3287.47	1.36667	436	4613.62	3449.72	1.32767	422	1.34717	4659.91	3400.39	0.262038	0.0328672	0.613133	-0.474977	0.844642	1.02738
4	B17	SS-P22-D11	1.25	X		348	4706.2	3351.06	1.4026	466	4734.51	3523.05	1.34353	407	1.37306	4634.19	3427.36	1.85901	-0.797462	-0.48053	0.167733	1.50387	1.9748
4	B18	SS-P22-D11	0.625	X		419	4533.87	3331.67	1.3626	481	4830.64	3450.98	1.36741	450	1.36501	4701.55	3385.85	0.0813356	0.185094	-0.235619	1.13589	1.83349	2.72824
4	B19	SS-P22-D11	0.313	X		358	4572.46	3320.72	1.3741	411	4637.29	3534.75	1.3062	384.5	1.34015	4544.28	3379.87	0.592122	-0.659074	-1.00477	-1.3452	0.295281	1.21286
4	B20	SS-P22-D11	0.156	X		345	4451.27	3224.99	1.37299	452	4476.51	3391.89	1.32826	398.5	1.35063	4590.75	3421.66	0.543164	-0.838978	0.605553	-0.451027	1.19623	-0.0472063
4	B21	SS-P22-D11	0.0781	X		417	4705	3451.42	1.36542	408	4487.39	3314.79	1.35203	412.5	1.35873	4636.64	3403.61	0.206448	0.157417	1.11889	0.512481	0.229358	0.0380904
4	B22	SS-P22-D11	0.0391	X		276	4785.89	3492.42	1.36478	417	4445.9	3258.58	1.35841	346.5	1.36159	4695.92	3371.85	0.177852	-1.79386	2.13465	0.770947	0.427128	-0.287039
4	B23	LoF/LoF	DMSO	Negative Control		356	4945.94	3485.13	1.41404	435	4333.17	3310.36	1.30854	395.5	1.36129	3975.56	3304.85	2.36773	-0.686751	-6.2934	-1.25058	0.822667	-35.1305
4	B24	WT/LoF	DMSO	Positive Control		378	3617.95	3299.33	1.09071	366	3694.16	3363.95	1.10949	372	1.1001	8753.5	4937.35	-12.0042	-0.382297	58.4081	-9.31832	-0.693568	-35.1305
4	C01	SS-P15-N17	40	X		82	13812.8	6510.74	1.78162	173	6928.22	3543.5	1.77341	127.5	1.77752	5654.34	3442.11	18.7064	-4.47859	-1.45408	17.592	-4.93463	19.1674
4	C02	SS-P15-N17	20	X		435	4380.47	3340.72	1.31453	362	4639.89	3239.48	1.40135	398.5	1.35794	4791.89	3318.81	-2.05574	0.406515	2.12163	2.5114	-0.781465	1.2333
4	C03	SS-P15-N17	10	X		491	4943.89	3398.13	1.4481	467	5283.48	3617.62	1.46024	479	1.45417	5161.34	3549.25	3.8816	1.18149	2.72654	4.89817	1.52585	6.27721
4	C04	SS-P15-N17	5	X		368	5039.2	3480.89	1.42945	478	5009.22	3422.2	1.46738	423	1.44841	4883.37	3351.38	3.05262	-0.520685	0.938818	5.18757	1.76757	4.12779
4	C05	SS-P15-N17	2.5	X		435	4757.51	3280.57	1.39928	434	4669.27	3158.48	1.4647	434.5	1.43199	4818.12	3345.91	1.71164	0.406515	2.26812	5.07903	0.800693	1.46352
4	C06	SS-P15-N17	1.25	X		461	4966.97	3533.34	1.40135	543	4429.6	3255.4	1.35664	502	1.379	4455.63	3284.37	1.80378	0.766324	-0.811878	0.699124	3.1959	-0.414861
4	C07	SS-P15-N17	0.625	X		544	4481.66	3313.34	1.34803	483	4654.15	3403.86	1.36114	513.5	1.35458	4674.39	3437.53	-0.566311	1.91495	0.539696	0.881438	1.87744	1.345
4	C08	SS-P15-N17	0.313	X		377	4694.63	3471.2	1.35125	438	4222.61	3204.24	1.30429	407.5	1.32777	4403.88	3315.37	-0.423197	-0.396136	-0.155067	-1.42268	0.888591	-2.03708
4	C09	SS-P15-N17	0.156	X		458	4585.15	3426.49	1.33262	443	4771.12	3473.49	1.37967	450.5	1.35615	4747.16	3423.25	-1.25137	0.724808	0.720989	1.63277	0.998463	2.26176
4	C10	SS-P15-N17	0.0781	X		395	4723.19	3373.02	1.37917	469	4587.26	3268.57	1.36199	432	1.37058	4675.17	3356.52	0.81749	-0.147037	0.974163	0.916229	1.5698	0.820823
4	C11	SS-P15-N17	0.0391	X		410	4763.08	3444.46	1.38175	473	4696.24	3460.52	1.36352	441.5	1.37263	4588	3386.26	0.93247	0.0605448	-0.823939	0.977968	1.6577	1.67492
4	C12	SS-P22-D21	40	X		451	4479.76	3312	1.34454	499	4581.12	3358.57	1.36655	475	1.35554	4625.97	3410.23	-0.721699	0.627936	0.38864	1.10073	2.22903	0.772656
4	C13	SS-P22-D21	20	X		416	4670.82	3461.88	1.35195	429	4780.46	3568.44	1.33614	422.5	1.34404	4624.56	3448.45	-0.392314	0.143578	-0.894359	-0.131638	0.690821	2.33493
4	C14	SS-P22-D21	10	X		498	4468.66	3328.46	1.34123	590	4600.5	3312.76	1.36281	544	1.35202	4615.52	3364.19	-0.868862	1.27836	0.132968	0.949139	4.2287	0.92455
4	C15	SS-P22-D21	5	X		458	4630.54	3415.61	1.3509	465	4481.14	3290.02	1.35615	461.5	1.35352	4488.35	3318.88	-0.438902	0.724808	-0.723632	0.679259	1.4819	-0.0108652
4	C16	SS-P22-D21	2.5	X		500	4495.56	3347.74	1.34269	502	4454.16	3450.1	1.29997	501	1.32133	4526.08	3366.85	-0.803639	1.30604	-0.0736101	-1.59764	2.29495	-0.222306
4	C17	SS-P22-D21	1.25	X		425	4597.99	3283.59	1.3633	408	4557.07	3347.97	1.34028	416.5	1.35179	4502.92	3312.43	0.1123	0.268127	-1.02055	0.0361165	0.229358	0.584167
4	C18	SS-P22-D21	0.625	X		426	4448.78	3276.89	1.33608	516	4485.21	3315.58	1.33368	471	1.33488	4522.77	3355.24	-1.09767	0.281966	-0.312615	-0.231567	2.6026	0.0210253
4	C19	SS-P22-D21	0.313	X		392	4560.33	3394.9	1.34174	473	4416.03	3328.04	1.3328	432.5	1.33727	4490.34	3341.3	-0.846201	-0.188554	-0.285215	-0.267098	1.6577	-0.521146
4	C20	SS-P22-D21	0.156	X		412	4564.65	3354.55	1.35358	439	4588.89	3415.64	1.35079	425.5	1.35218	4604.35	3437.01	-0.319601	0.0882224	0.0648261	0.461922	0.910565	0.833562
4	C21	SS-P22-D21	0.0781	X		451	4619.8	3458.38	1.32502	421	4404.21	3368.15	1.3151	436	1.32006	4579.44	3424.88	-1.58909	0.627936	0.920786	-0.984656	0.515025	-0.613818
4	C22	SS-P22-D21	0.0391	X		456	4754.67	3481.62	1.36975	501	4618.17	3388.41	1.36068	478.5	1.36521	4543.94	3326.19	0.398931	0.69713	-0.887706	0.862793	2.27298	1.063
4	C23	LoF/LoF	DMSO	Negative Control		420	4469.71	3263.96	1.35557	479	4359.89	3329.58	1.30896	449.5	1.33226	3949.21	3259.83	-0.231495	0.198933	-6.79743	-1.23323	1.78954	-35.1305
4	C24	WT/LoF	DMSO	Positive Control		302	3538.53	3190.08	1.11271	321	3702.15	3363.73	1.10231	311.5	1.10751	4853.2	3678.9	-11.0265	-1.43405	8.85125	-9.60949	-1.68242	-35.1305
4	D01	SS-P15-P16	40	X		443	6004.26	3994.07	1.45981	427	6056.77	4553.95	1.32753	435	1.39367	5821.68	4456.45	4.40217	0.517226	6.20051	-0.480845	0.646872	12.3376
4	D02	SS-P15-P16	20	X		367	5586.59	4358.96	1.28197	207	5629.43	4213.09	1.31756	287	1.29976	5500.07	4148.55	-3.50289	-0.534524	4.83037	-0.884763	-4.1875	8.98853
4	D03	SS-P15-P16	10	X		399	5370.7	4084.01	1.30929	463	5203.59	3957.58	1.30956	431	1.30943	5045.67	3779.18	-2.28832	-0.0916821	1.76534	-1.20908	1.43795	5.65111
4	D04	SS-P15-P16	5	X		419	4887.75	3600.79	1.353	560	4892.1	3606.5	1.35255	489.5	1.35277	5043.29	3657.51	-0.345706	0.185094	3.71194	0.533471	3.56947	3.20989
4	D05	SS-P15-P16	2.5	X		385	5194.47	3708.52	1.3941	552	4849.49	3611.15	1.34448	468.5	1.36929	4752.07	3511.4	1.48151	-0.285426	0.285956	0.206313	3.39367	2.87598
4	D06	SS-P15-P16	1.25	X		462	4654.64	3411.65	1.35073	414	4825.19	3373.71	1.41772	438	1.38423	4798.65	3400.14	-0.446249	0.780163	1.03143	3.17503	0.361204	2.68548
4	D07	SS-P15-P16	0.625	X		523	4772.11	3426.57	1.38522	515	4562.94	3438.08	1.35573	519	1.37048	4814.02	3525.14	1.08683	1.62433	2.89086	0.662395	2.58062	0.630168
4	D08	SS-P15-P16	0.313	X		518	5065.09	3612.2	1.39453	501	4563.47	3285.36	1.37801	509.5	1.38627	4636.93	3381.44	1.50066	1.55514	0.639718	1.56523	2.27298	0.634375
4	D09	SS-P15-P16	0.156	X		463	4710.39	3477.52	1.3587	470	4551.46	3555.1	1.29003	466.5	1.32437	4486.17	3423.79	-0.09219	0.794002	-1.19755	-2.00051	1.59177	0.540202
4	D10	SS-P15-P16	0.0781	X		445	4420.89	3292.48	1.34353	637	4240.8	3159.6	1.33679	541	1.34016	4406.44	3295.94	-0.766277	0.544903	-0.237995	-0.105191	5.2615	-1.89446
4	D11	SS-P15-P16	0.0391	X		546	4572.09	3432.29	1.33614	525	4645.43	3473.12	1.34403	535.5	1.34008	4550.83	3394.21	-1.09515	1.94262	-0.973233	0.188078	2.80036	1.27669
4	D12	SS-P22-E12	40	X		513	4456.24	3315.3	1.3314	527	4450.38	3291.5	1.34235	520	1.33687	4587.85	3352.41	-1.30583	1.48594	0.734457	0.120119	2.84431	-0.251962
4	D13	SS-P22-E12	20	X		414	4725.31	3413.31	1.3797	436	4644.79	3367.37	1.36174	425	1.37072	4636.02	3375.52	0.841473	0.1159	0.112056	0.905747	0.844642	1.27167
4	D14	SS-P22-E12	10	X		535	4627.24	3383.68	1.37688	541	4613.03	3460.74	1.32891	538	1.35289	4531.25	3346.1	0.715705	1.7904	-1.01616	-0.42494	3.15196	1.02279
4	D15	SS-P22-E12	5	X		510	4449.47	3231.46	1.37894	529	4685.27	3578.07	1.31105	519.5	1.34499	4496.71	3403.23	0.807459	1.44443	-1.91305	-1.14873	2.88826	1.5889
4	D16	SS-P22-E12	2.5	X		460	4308.15	3228.4	1.33932	479	4416.34	3354.56	1.31456	469.5	1.32694	4518.59	3369.66	-0.953841	0.752486	0.0714369	-1.00656	1.78954	-0.518734
4	D17	SS-P22-E12	1.25	X		561	4620.84	3384.75	1.36112	544	4692.46	3512.76	1.31656	552.5	1.33884	4629.47	3433.31	0.0154648	2.15021	-0.273589	-0.925367	3.21788	1.64525
4	D18	SS-P22-E12	0.625	X		481	4566.48	3353.85	1.34797	583	4640.91	3514.2	1.31121	532	1.32959	4608.25	3431.19	-0.569297	1.0431	-0.215731	-1.14207	4.07488	1.24128
4	D19	SS-P22-E12	0.313	X		428	4575.59	3348.18	1.35854	444	4832.04	3567.37	1.35645	436	1.3575	4623.23	3433.13	-0.0991269	0.309643	-1.23866	0.691544	1.02044	2.73917
4	D20	SS-P22-E12	0.156	X		428	4414.41	3298.89	1.33477	456	4605.18	3445.39	1.3283	442	1.33154	4698.68	3437.17	-1.1557	0.309643	1.15887	-0.449539	1.28413	0.961237
4	D21	SS-P22-E12	0.0781	X		379	4792.19	3428.95	1.37714	472	4250.47	3200.88	1.32368	425.5	1.35041	4335.33	3175.8	0.727516	-0.368458	-1.20197	-0.636713	1.63572	-1.81867
4	D22	SS-P22-E12	0.0391	X		412	4420.19	3150.72	1.39491	474	4695.74	3560.5	1.31742	443	1.35617	4618.43	3446.76	1.51736	0.0882224	-0.434534	-0.890342	1.67967	1.67099
4	D23	LoF/LoF	DMSO	Negative Control		467	4541.12	3333.01	1.35996	404	4568.25	3423.66	1.32854	435.5	1.34425	4052.35	3284.76	-0.0360605	0.849357	-6.81063	-0.439906	0.14146	-35.1305
4	D24	WT/LoF	DMSO	Positive Control		326	3536.45	3145.85	1.11961	377	3637.29	3298.19	1.10604	351.5	1.11282	4153.07	3379.79	-10.7198	-1.10192	0.376096	-9.45817	-0.451849	-35.1305
4	E01	SS-P15-P19	40	X		506	4668.85	3461.4	1.35538	403	4902.93	3592.2	1.36323	454.5	1.35931	4913.75	3601.99	-0.2396	1.38907	1.99899	0.966292	0.119486	3.29478
4	E02	SS-P15-P19	20	X		497	4924.56	3611.78	1.36432	389	5158.77	3647.49	1.41137	443	1.38785	4870.54	3465.33	0.157639	1.26452	-0.173057	2.91767	-0.188156	5.29985
4	E03	SS-P15-P19	10	X		494	4582.32	3283.16	1.38403	477	4809.7	3406.27	1.37866	485.5	1.38134	4735.16	3441.25	1.03366	1.22301	0.323855	1.59168	1.74559	2.56408
4	E04	SS-P15-P19	5	X		386	4660.62	3476.23	1.3519	460	4895.42	3629.41	1.34347	423	1.34769	4651.67	3459.32	-0.394465	-0.271587	-1.27985	0.165584	1.37203	3.23594
4	E05	SS-P15-P19	2.5	X		575	4407.92	3289.24	1.31401	466	4873.03	3604.22	1.32029	520.5	1.31715	4711.45	3506.31	-2.07857	2.34395	-0.379024	-0.774242	1.50387	3.06043
4	E06	SS-P15-P19	1.25	X		477	4549.86	3408.4	1.34373	517	4573.32	3369.88	1.35421	497	1.34897	4557.63	3371.54	-0.757529	0.987745	-0.429344	0.600864	2.62457	0.711524
4	E07	SS-P15-P19	0.625	X		555	4541.94	3373.2	1.35493	470	4378.83	3310.12	1.32209	512.5	1.33851	4515	3355.13	-0.259618	2.06717	0.263881	-0.701276	1.59177	-0.812686
4	E08	SS-P15-P19	0.313	X		545	4651.17	3400.13	1.37566	640	4613.73	3417.28	1.33587	592.5	1.35576	4482.95	3331.72	0.661544	1.92878	-1.63366	-0.142635	5.32742	1.02826
4	E09	SS-P15-P19	0.156	X		514	4352.17	3246.17	1.33154	622	4566.83	3399.38	1.33506	568	1.3333	4714.89	3457.89	-1.29965	1.49978	1.60794	-0.175475	4.93188	0.660684
4	E10	SS-P15-P19	0.0781	X		511	4862.95	3516.4	1.38829	563	4448.72	3232.88	1.37262	537	1.38045	4355.15	3175.41	1.22293	1.45827	-2.20864	1.34674	3.63539	-0.264958
4	E11	SS-P15-P19	0.0391	X		544	4261.57	3117.94	1.35686	595	4573.9	3534.16	1.31033	569.5	1.33359	4622.9	3434.49	-0.174152	1.91495	0.395503	-1.17805	4.33857	0.716087
4	E12	SS-P22-E18	40	X		534	4671.91	3334.81	1.40449	645	4769.57	3525.85	1.36464	589.5	1.38457	4710.63	3410.87	1.94309	1.77656	0.2672	1.02353	5.4373	2.24957
4	E13	SS-P22-E18	20	X		522	4651.69	3295.89	1.38506	647	4644.37	3217.55	1.35999	584.5	1.37253	4572.59	3262.62	1.07969	1.61049	-0.690386	0.835013	5.48124	1.26839
4	E14	SS-P22-E18	10	X		535	4500.8	3307.69	1.35862	561	4611.98	3447.68	1.34334	548	1.35098	4543.72	3362.45	-0.0958684	1.7904	-0.851258	0.159993	3.59144	1.01449
4	E15	SS-P22-E18	5	X		419	4475.46	3277.21	1.35863	507	4601.11	3423.45	1.33474	463	1.34669	4684.34	3450.7	-0.0952113	0.185094	1.0027	-0.188389	2.40483	0.929303
4	E16	SS-P22-E18	2.5	X		606	4767.58	3477.95	1.3634	582	4503.87	3354.36	1.33116	594	1.34728	4447.15	3293.41	0.11654	2.77295	-1.39094	-0.333618	4.05291	0.167263
4	E17	SS-P22-E18	1.25	X		466	4390.42	3232.47	1.35539	565	4613.74	3405.17	1.33616	515.5	1.34577	4633.49	3403.74	-0.239292	0.835518	0.277081	-0.13107	3.67934	1.02829
4	E18	SS-P22-E18	0.625	X		470	4653.25	3402.3	1.35808	588	4735.23	3437.31	1.37046	529	1.36427	4586.22	3359.04	-0.119902	0.890874	-1.09405	1.25943	4.18475	1.98049
4	E19	SS-P22-E18	0.313	X		456	4437.2	3280.76	1.32275	554	4571.46	3442.6	1.31552	505	1.31914	4596.1	3390.66	-1.69006	0.69713	0.0708164	-0.9673	3.43762	0.696968
4	E20	SS-P22-E18	0.156	X		517	4620.74	3338.71	1.38366	515	4455.39	3383.47	1.32025	516	1.35195	4536.02	3417.69	1.01736	1.5413	0.0448216	-0.775854	2.58062	-0.212731
4	E21	SS-P22-E18	0.0781	X		563	4616.65	3451.91	1.34004	440	4496.35	3407.83	1.32399	501.5	1.33201	4457.32	3342.32	-0.921748	2.17788	-1.21402	-0.624172	0.932539	0.108337
4	E22	SS-P22-E18	0.0391	X		526	4418.3	3276.8	1.33928	497	4621.73	3416.08	1.34225	511.5	1.34076	4616.43	3401.11	-0.955237	1.66585	0.00977692	0.115759	2.18508	1.09093
4	E23	LoF/LoF	DMSO	Negative Control		470	4611.13	3386.15	1.35447	425	4622.76	3399.01	1.35587	447.5	1.35517	4066.9	3241.97	-0.280382	0.890874	-6.97192	0.66812	0.602923	-35.1305
4	E24	WT/LoF	DMSO	Positive Control		288	3511.03	3084.93	1.12873	418	3749.85	3346.23	1.11584	353	1.12229	7564.28	6193.25	-10.3141	-1.62779	42.96	-9.06089	0.449102	-35.1305
4	F01	SS-P16-G06	40	X		491	11378.7	9040.28	1.16534	491	9440.57	7403.81	1.20196	491	1.18365	8823.77	6785.19	-8.68699	1.18149	22.8307	-5.57046	2.05323	38.8572
4	F02	SS-P16-G06	20	X		435	8206.98	6166.57	1.26837	525	8074.75	6517.16	1.23218	480	1.25028	7700.77	6127.59	-4.10717	0.406515	17.2446	-4.34549	2.80036	28.153
4	F03	SS-P16-G06	10	X		516	7326.79	5738.01	1.23977	496	7301.63	5735.22	1.2323	506	1.23603	7392.03	5892.95	-5.37863	1.52746	18.2324	-4.34055	2.16311	22.0939
4	F04	SS-P16-G06	5	X		556	7482.43	6050.68	1.21717	501	7718.52	6086.34	1.20108	528.5	1.20913	7571.72	6139.4	-6.38312	2.08101	17.8675	-5.60599	2.27298	25.3611
4	F05	SS-P16-G06	2.5	X		383	7424.93	6192.45	1.19877	362	7728.42	6205.01	1.21595	372.5	1.20736	8293	6950.34	-7.20096	-0.313103	26.9597	-5.00339	-0.781465	25.4387
4	F06	SS-P16-G06	1.25	X		475	8857.58	7695.67	1.14158	407	9448.68	7789.71	1.15771	441	1.14965	7394.13	5885.62	-9.74301	0.960068	4.63288	-7.36374	0.207384	38.9208
4	F07	SS-P16-G06	0.625	X		402	5339.58	3981.52	1.34016	485	6938.31	5871.46	1.18122	443.5	1.26069	6502.63	5334.33	-0.916259	-0.0501657	9.24915	-6.41083	1.92139	19.2465
4	F08	SS-P16-G06	0.313	X		514	6066.96	4797.2	1.25272	499	5536.29	4281.23	1.26609	506.5	1.2594	5265.07	4039.2	-4.80315	1.49978	2.43863	-2.97088	2.22903	8.25857
4	F09	SS-P16-G06	0.156	X		418	4993.84	3797.17	1.315	551	4667.56	3515.61	1.33396	484.5	1.32448	4930.07	3603.65	-2.03471	0.171255	3.69987	-0.219939	3.3717	1.45015
4	F10	SS-P16-G06	0.0781	X		405	5192.57	3691.69	1.35453	605	4667.26	3439.43	1.35331	505	1.35392	4553.02	3414.68	-0.277556	-0.00864926	-1.08398	0.564403	4.55832	1.44775
4	F11	SS-P16-G06	0.0391	X		464	4438.78	3389.93	1.31252	664	4712.23	3487.52	1.34934	564	1.33093	4711.41	3425.32	-2.14505	0.807841	0.640978	0.403453	5.85481	1.80022
4	F12	SS-P22-F03	40	X		460	4710.58	3363.12	1.39731	459	4470.99	3255.28	1.36662	459.5	1.38196	4386.68	3219.01	1.62399	0.752486	-1.94971	1.10354	1.35005	-0.0904558
4	F13	SS-P22-F03	20	X		520	4302.37	3182.75	1.34728	486	4580.92	3419.05	1.33381	503	1.34055	4603.71	3406.85	-0.599604	1.58281	0.107314	-0.22615	1.94336	0.771143
4	F14	SS-P22-F03	10	X		579	4626.5	3394.65	1.37014	495	4524.81	3283.68	1.37386	537	1.372	4549.46	3302.67	0.416405	2.3993	-0.225197	1.39711	2.14113	0.331359
4	F15	SS-P22-F03	5	X		566	4574.1	3321.65	1.36548	549	4675.43	3403.65	1.37196	557.5	1.36872	4658.5	3391.81	0.209157	2.2194	0.203023	1.32	3.32775	1.51183
4	F16	SS-P22-F03	2.5	X		409	4641.58	3379.96	1.3631	419	4623.27	3417.21	1.35442	414	1.35876	4533.48	3316.02	0.103513	0.046706	-1.05286	0.609325	0.471077	1.10301
4	F17	SS-P22-F03	1.25	X		448	4443.69	3214.83	1.37259	429	4362.83	3268.4	1.33336	438.5	1.35298	4282.7	3182.51	0.525432	0.58642	-2.58315	-0.244411	0.690821	-0.938077
4	F18	SS-P22-F03	0.625	X		623	4202.56	3096.62	1.3539	507	4420.45	3316.19	1.33627	565	1.34509	4491.63	3328.73	-0.305421	3.00821	-0.296791	-0.126521	2.40483	-0.486553
4	F19	SS-P22-F03	0.313	X		538	4562.82	3341.27	1.35404	456	4518.11	3402.37	1.32551	497	1.33977	4496.28	3377.39	-0.299496	1.83191	-0.857691	-0.562592	1.28413	0.278863
4	F20	SS-P22-F03	0.156	X		438	4474.44	3352.42	1.3353	533	4669.62	3503.91	1.31839	485.5	1.32684	4518.97	3393.98	-1.13218	0.448032	-1.53121	-0.851347	2.97616	1.46627
4	F21	SS-P22-F03	0.0781	X		319	4368.32	3284.05	1.3386	458	4439.62	3291.47	1.34703	388.5	1.34282	4463.92	3294.73	-0.985555	-1.19879	-0.770249	0.309831	1.32808	-0.336279
4	F22	SS-P22-F03	0.0391	X		406	4488.22	3297.99	1.36747	416	4486.04	3353.28	1.32951	411	1.34849	4431.05	3337.42	0.297607	0.00518956	-1.48203	-0.400269	0.405153	0.0275053
4	F23	LoF/LoF	DMSO	Negative Control		394	4376.06	3321.55	1.31765	399	4473.86	3320.18	1.34253	396.5	1.33009	4004.11	3249.73	-1.91675	-0.160876	-6.82387	0.127289	0.0315882	-35.1305
4	F24	WT/LoF	DMSO	Positive Control		394	3534.36	3179.28	1.11146	482	3597.14	3287.37	1.10057	438	1.10602	5709.19	4284.8	-11.0818	-0.160876	20.3826	-9.67995	1.85546	-35.1305
4	G01	SS-P21-B07	40	X		65	7821.23	5282.23	1.48759	28	6775.12	4804.1	1.42006	46.5	1.45383	6234.41	4580.09	5.63697	-4.71385	6.88025	3.26973	-8.12092	17.9675
4	G02	SS-P21-B07	20	X		167	5693.7	4356.07	1.27925	105	6007.42	4705.38	1.23899	136	1.25912	5675.78	4412.53	-3.62385	-3.30229	4.66177	-4.06944	-6.42889	11.9509
4	G03	SS-P21-B07	10	X		147	5344.13	4119.67	1.28861	157	5756.77	4531.75	1.23051	152	1.25956	5620.56	4240.44	-3.20762	-3.57906	5.55169	-4.41328	-5.28622	9.98646
4	G04	SS-P21-B07	5	X		269	5484.36	3949.13	1.36853	243	5597.3	4162.75	1.33728	256	1.3529	5446.37	3918.78	0.344652	-1.89073	4.35275	-0.0857089	-3.39642	8.7367
4	G05	SS-P21-B07	2.5	X		398	5295.44	3674.82	1.43523	448	5209.13	3784.94	1.37393	423	1.40458	4856.87	3590.14	3.30972	-0.105521	-0.666205	1.39997	1.10833	5.69456
4	G06	SS-P21-B07	1.25	X		454	4504.61	3395.34	1.31069	480	4683.3	3551.96	1.29737	467	1.30403	4731.86	3479.76	-2.22641	0.669453	1.08423	-1.7031	1.81152	1.57348
4	G07	SS-P21-B07	0.625	X		506	4780.43	3407.56	1.38233	638	4908.37	3546.62	1.3845	572	1.38342	4696.9	3400.18	0.958303	1.38907	-0.787896	1.82847	5.28347	3.33738
4	G08	SS-P21-B07	0.313	X		500	4485.44	3253.74	1.35337	516	4546.66	3399.41	1.35072	508	1.35205	4425.55	3353.7	-0.329138	1.30604	-1.93666	0.459312	2.6026	0.5026
4	G09	SS-P21-B07	0.156	X		524	4304.43	3307.99	1.30856	594	4642.5	3528.34	1.3261	559	1.31733	4530.87	3404.58	-2.3207	1.63817	-1.20804	-0.538567	4.3166	1.25375
4	G10	SS-P21-B07	0.0781	X		533	4419.24	3280.81	1.31876	498	4403.71	3380.39	1.28516	515.5	1.30196	4392.97	3331.16	-1.86731	1.76272	-1.44292	-2.19814	2.20706	-0.617748
4	G11	SS-P21-B07	0.0391	X		572	4382.23	3281.92	1.29882	615	4749.89	3459.1	1.36292	593.5	1.33087	4671.92	3414.5	-2.75377	2.30243	-0.0992064	0.953615	4.77806	2.09537
4	G12	SS-P22-F05	40	X		550	4593.95	3369.9	1.37944	560	4633.83	3463.73	1.33908	555	1.35926	4465.28	3275.52	0.829609	1.99798	-1.98557	-0.0125683	3.56947	1.18576
4	G13	SS-P22-F05	20	X		578	4296.72	3087.31	1.3697	620	4905.07	3429	1.39366	599	1.38168	4714.35	3356.8	0.396707	2.38547	-0.545479	2.19971	4.88793	3.31152
4	G14	SS-P22-F05	10	X		531	4523.64	3284.6	1.37127	620	4758.89	3419.78	1.34842	575.5	1.35985	4777.37	3419	0.466747	1.73504	1.18214	0.366213	4.88793	2.16593
4	G15	SS-P22-F05	5	X		576	4795.85	3418.22	1.32858	602	4768.52	3474.01	1.35891	589	1.34374	4677.68	3399.56	-1.43101	2.35779	-0.144357	0.791191	4.4924	2.24139
4	G16	SS-P22-F05	2.5	X		500	4586.84	3325.12	1.36412	502	4672.34	3457.7	1.3396	501	1.35186	4633.61	3439.79	0.148629	1.30604	-0.0933243	0.00845889	2.29495	1.48757
4	G17	SS-P22-F05	1.25	X		370	4594.88	3421.87	1.34293	507	4446.06	3334.85	1.33897	438.5	1.34095	4521.66	3408.5	-0.792948	-0.493008	-0.0782877	-0.0169836	2.40483	-0.28579
4	G18	SS-P22-F05	0.625	X		541	4597.25	3482.15	1.31611	577	4739.33	3452.3	1.33899	559	1.32755	4526.15	3347.6	-1.98532	1.87343	-1.88245	-0.0161229	3.94303	2.0126
4	G19	SS-P22-F05	0.313	X		571	4312.97	3242.89	1.33515	489	4636.45	3377.9	1.37921	530	1.35718	4598.29	3402.62	-1.13892	2.28859	-0.313877	1.61391	2.00929	1.2063
4	G20	SS-P22-F05	0.156	X		596	4560.13	3427.33	1.33919	641	4578.47	3586.55	1.28774	618.5	1.31346	4540.06	3485.2	-0.959306	2.63456	-0.684952	-2.09364	5.3494	0.751877
4	G21	SS-P22-F05	0.0781	X		438	4501.66	3383.84	1.33124	512	4363.27	3253.6	1.33625	475	1.33374	4484.81	3342.1	-1.31284	0.448032	-0.0205106	-0.127235	2.5147	-0.93467
4	G22	SS-P22-F05	0.0391	X		514	4606.35	3430.59	1.33814	410	4862.19	3527.97	1.38092	462	1.35953	4627.27	3438.45	-1.00601	1.49978	-1.37871	1.68324	0.273307	2.97546
4	G23	LoF/LoF	DMSO	Negative Control		550	4392.35	3348.93	1.32592	439	4494.74	3429.42	1.30802	494.5	1.31697	4085.65	3356.24	-1.54924	1.99798	-5.92144	-1.27145	0.910565	-35.1305
4	G24	WT/LoF	DMSO	Positive Control		357	3676.56	3283.07	1.12339	429	3787.51	3368.57	1.11498	393	1.11918	4250.66	3487.32	-10.5518	-0.672912	0.661513	-9.09596	0.690821	-35.1305
4	H01	SS-P21-D12	40	X		121	4713.82	3606.07	1.28673	114	4559.32	3609.77	1.25182	117.5	1.26927	4621.23	3560.11	-3.29126	-3.93887	0.466779	-3.5496	-6.23112	0.601849
4	H02	SS-P21-D12	20	X		166	4683.14	3510.45	1.31395	170	4831.38	3750.35	1.28476	168	1.29935	4788.6	3642.09	-2.08144	-3.31613	0.864559	-2.21426	-5.00055	2.73401
4	H03	SS-P21-D12	10	X		245	4745.81	3533.83	1.33692	190	4666.6	3545.83	1.3137	217.5	1.32531	4918.2	3542.39	-1.0602	-2.22286	3.55537	-1.04121	-4.56107	1.44263
4	H04	SS-P21-D12	5	X		339	5169.8	3538.96	1.45681	286	5349.27	3710.86	1.43549	312.5	1.44615	5166.66	3582.24	4.26869	-0.922011	2.37652	3.89514	-2.45152	6.79283
4	H05	SS-P21-D12	2.5	X		422	4984.05	3453.63	1.43578	343	4939.59	3415.53	1.4295	382.5	1.43264	4720.93	3321.87	3.33398	0.226611	-0.681052	3.65231	-1.19898	3.58207
4	H06	SS-P21-D12	1.25	X		450	4502.27	3228.2	1.39457	527	4483.73	3376.5	1.32577	488.5	1.36017	4520.83	3244.06	1.50202	0.614097	-0.327894	-0.551967	2.84431	0.00942754
4	H07	SS-P21-D12	0.625	X		491	4557.92	3111.63	1.4305	476	4678.08	3479.37	1.3385	483.5	1.3845	4662.34	3439.64	3.09908	1.18149	0.234904	-0.0360381	1.72362	1.53258
4	H08	SS-P21-D12	0.313	X		397	4646.6	3399.92	1.3563	641	4541.37	3407.5	1.33616	519	1.34623	4601.75	3355.55	-0.198992	-0.11936	0.333495	-0.130703	5.3494	0.461162
4	H09	SS-P21-D12	0.156	X		443	4662.13	3303.6	1.39717	710	4809.57	3497.66	1.35135	576.5	1.37426	4757.13	3468.9	1.61775	0.517226	0.603624	0.484703	6.86563	2.56306
4	H10	SS-P21-D12	0.0781	X		553	4704.7	3440.14	1.38433	582	4600.53	3374.03	1.35578	567.5	1.37005	4533.37	3303.06	1.04707	2.0395	-0.909916	0.664185	4.05291	0.924783
4	H11	SS-P21-D12	0.0391	X		570	4466.21	3232.1	1.36993	584	4654.11	3529.14	1.31889	577	1.34441	4633.98	3457.14	0.407039	2.27476	0.0270464	-0.830734	4.09686	1.34474
4	H12	SS-P22-F08	40	X		385	4613.85	3385.14	1.35218	628	5046.37	3762.79	1.34246	506.5	1.34732	4675.44	3442.61	-0.382157	-0.285426	-1.93611	0.124602	5.06373	4.41894
4	H13	SS-P22-F08	20	X		424	4304.52	3122.44	1.37602	600	5005.61	3646.36	1.36469	512	1.37036	4787.49	3495.77	0.677589	0.254288	-0.255261	1.02567	4.44845	4.09945
4	H14	SS-P22-F08	10	X		455	4569.37	3345.18	1.35708	483	4745.37	3553.96	1.32687	469	1.34198	4620.98	3427.42	-0.164184	0.683291	-0.717042	-0.507439	1.87744	2.0599
4	H15	SS-P22-F08	5	X		523	4496.6	3300.88	1.36739	596	4822.81	3511.68	1.3433	559.5	1.35534	4625.58	3319.29	0.293954	1.62433	-1.15014	0.158503	4.36055	2.66684
4	H16	SS-P22-F08	2.5	X		536	4428.36	3126.91	1.3811	564	4787.51	3675.99	1.30421	550	1.34265	4612.56	3435.3	0.903337	1.80424	-1.09149	-1.4258	3.65737	2.39018
4	H17	SS-P22-F08	1.25	X		485	4437.6	3194.61	1.37882	566	4465.48	3297	1.33901	525.5	1.35892	4348.33	3167.32	0.802139	1.09846	-2.40157	-0.0152274	3.70132	-0.133595
4	H18	SS-P22-F08	0.625	X		480	4231.18	3037.65	1.34672	410	4501.82	3402.98	1.3162	445	1.33146	4489.16	3352.56	-0.624759	1.02926	-0.84461	-0.939878	0.273307	0.151179
4	H19	SS-P22-F08	0.313	X		539	4476.5	3302.14	1.35631	467	4759.63	3495.7	1.3818	503	1.36906	4531.08	3313.79	-0.198269	1.84575	-1.94875	1.71898	1.52585	2.17172
4	H20	SS-P22-F08	0.156	X		550	4302.52	3131.88	1.37352	562	4718.99	3554.9	1.32825	556	1.35088	4678.52	3476.29	0.566463	1.99798	0.180658	-0.45146	3.61342	1.85315
4	H21	SS-P22-F08	0.0781	X		512	4638.05	3397.67	1.36126	498	4604.13	3473.55	1.31941	505	1.34034	4530.33	3366.46	0.0217123	1.4721	-0.971426	-0.809649	2.20706	0.953013
4	H22	SS-P22-F08	0.0391	X		427	4456.52	3259.37	1.36776	447	4466.46	3302.49	1.34391	437	1.35584	4519.01	3320	0.310493	0.295805	-0.241352	0.183364	1.08636	-0.125949
4	H23	LoF/LoF	DMSO	Negative Control		467	4571.56	3337.51	1.36303	363	4371.76	3284.91	1.33334	415	1.34819	3872.91	3193.29	0.100485	0.849357	-7.84113	-0.245308	-0.759491	-35.1305
4	H24	WT/LoF	DMSO	Positive Control		450	3374.07	3101.66	1.09253	369	3816.86	3438.12	1.10737	409.5	1.09995	4237.69	3426.33	-11.9236	0.614097	0.310524	-9.40419	-0.627644	-35.1305
4	I01	SS-P21-E16	40	X		452	4658.52	3414.54	1.37026	367	4829.88	3476.1	1.39502	409.5	1.38264	4633.24	3425.8	0.421509	0.641775	-1.09785	2.25488	-0.671593	2.72226
4	I02	SS-P21-E16	20	X		460	4436.6	3375.5	1.32167	460	4816.75	3484.63	1.37086	460	1.34627	4847.86	3524.19	-1.7381	0.752486	1.70955	1.27575	1.37203	2.61939
4	I03	SS-P21-E16	10	X		429	4878.96	3563.75	1.36572	442	4687.04	3424.46	1.37718	435.5	1.37145	4636.48	3300.46	0.219982	0.323482	-0.150173	1.53178	0.976488	1.60282
4	I04	SS-P21-E16	5	X		593	4585.92	3176.46	1.4061	589	4874.66	3587.65	1.34522	591	1.37566	4670.03	3442.27	2.01469	2.59305	-0.915028	0.236392	4.20673	3.07317
4	I05	SS-P21-E16	2.5	X		512	4465.41	3296.89	1.33449	572	4631.64	3375.51	1.36977	542	1.35213	4665.97	3390.64	-1.16812	1.4721	0.575725	1.23153	3.83316	1.16865
4	I06	SS-P21-E16	1.25	X		420	4700.3	3405.78	1.37389	490	4385.9	3413.95	1.29747	455	1.33568	4441.79	3387.05	0.583035	0.198933	-0.710235	-1.69923	2.03126	-0.757285
4	I07	SS-P21-E16	0.625	X		510	4497.68	3360.16	1.337	487	4560.11	3325.39	1.37142	498.5	1.35421	4599.62	3312.91	-1.05664	1.44443	0.187433	1.29817	1.96534	0.608023
4	I08	SS-P21-E16	0.313	X		545	4639.12	3300.42	1.40595	496	4694.93	3377.25	1.36956	520.5	1.38776	4504.27	3305.47	2.00797	1.92878	-1.87841	1.22302	2.16311	1.66462
4	I09	SS-P21-E16	0.156	X		559	4313.61	3233.7	1.33097	493	4546.39	3356.34	1.35098	526	1.34097	4593.51	3325.13	-1.32469	2.12253	0.196951	0.469703	2.09718	0.500491
4	I10	SS-P21-E16	0.0781	X		655	4640.62	3293.92	1.38214	449	4524.78	3334.22	1.35625	552	1.3692	4492	3317.72	0.949903	3.45105	-0.954286	0.683325	1.13031	0.331141
4	I11	SS-P21-E16	0.0391	X		511	4459.22	3301.23	1.32781	461	4568.16	3462.39	1.31844	486	1.32313	4553.87	3422.11	-1.46504	1.45827	-0.44426	-0.848984	1.394	0.671069
4	I12	SS-P22-F11	40	X		505	4539.59	3381.83	1.34867	484	4583.66	3367.69	1.34634	494.5	1.3475	4678.42	3395.72	-0.538163	1.37523	1.03827	0.281832	1.89941	0.792551
4	I13	SS-P22-F11	20	X		408	4773.19	3423.75	1.39079	542	4593.95	3445.74	1.33671	475	1.36375	4495.64	3206.35	1.33408	0.0328672	-1.34708	-0.108758	3.17393	0.873252
4	I14	SS-P22-F11	10	X		428	4397.33	2966.96	1.40999	534	4516.72	3252.27	1.34264	481	1.37632	4534.08	3279.55	2.18777	0.309643	-0.369066	0.131759	2.99813	0.267976
4	I15	SS-P22-F11	5	X		567	4551.43	3306.84	1.36818	532	4595.67	3488.42	1.31767	549.5	1.34292	4481.64	3385.19	0.329078	2.23324	-1.5357	-0.880459	2.95419	0.886692
4	I16	SS-P22-F11	2.5	X		517	4367.61	3281.96	1.33603	585	4388.38	3270.06	1.32918	551	1.3326	4378.45	3236.3	-1.10005	1.5413	-1.52999	-0.413672	4.11883	-0.737851
4	I17	SS-P22-F11	1.25	X		573	4368.51	3202.53	1.34658	464	4594.17	3393.33	1.3464	518.5	1.34649	4440.9	3289.27	-0.631081	2.31627	-2.04328	0.284137	1.45993	0.874912
4	I18	SS-P22-F11	0.625	X		502	4287.63	3185.21	1.34829	419	4543.12	3326.3	1.357	460.5	1.35264	4560.43	3347.95	-0.555102	1.33372	-0.202107	0.713817	0.471077	0.47489
4	I19	SS-P22-F11	0.313	X		490	4577.74	3369.59	1.36731	444	4735.5	3550.57	1.3347	467	1.351	4771.03	3517.73	0.290322	1.16765	1.25001	-0.190229	1.02044	1.98261
4	I20	SS-P22-F11	0.156	X		444	4806.55	3484.89	1.37606	576	4526.82	3399.56	1.32508	510	1.35057	4500.69	3344.76	0.679597	0.531065	-0.856935	-0.580038	3.92106	0.347102
4	I21	SS-P22-F11	0.0781	X		527	4474.56	3289.95	1.36483	491	4521.18	3346.86	1.33603	509	1.35043	4475.5	3295.44	0.180401	1.67969	-1.14092	-0.136038	2.05323	0.302888
4	I22	SS-P22-F11	0.0391	X		591	4429.81	3244.03	1.36421	468	4549.35	3376.92	1.34914	529.5	1.35667	4587.66	3379.59	0.152614	2.56537	0.103905	0.395201	1.54782	0.5237
4	I23	LoF/LoF	DMSO	Negative Control		455	4625.96	3382.27	1.36403	337	4672.88	3461.2	1.34508	396	1.35455	4093.08	3309.51	0.144699	0.683291	-6.95764	0.230457	-1.33083	-35.1305
4	I24	WT/LoF	DMSO	Positive Control		304	3513.28	3157.81	1.11007	368	3782.47	3397.78	1.11722	336	1.11364	5356.96	4420.59	-11.1438	-1.40637	14.7357	-9.00518	-0.649619	-35.1305
4	J01	SS-P21-F08	40	X		406	6931.46	5443.4	1.24114	396	7306.55	5811.34	1.2275	401	1.23432	7555.17	6183.26	-5.3179	0.00518956	20.2719	-4.53524	-0.034335	22.1324
4	J02	SS-P21-F08	20	X		357	7803.8	6555.18	1.19061	367	7634.15	6269.22	1.17355	362	1.18208	7570.48	6161.24	-7.56381	-0.672912	18.3871	-6.72172	-0.671593	24.6999
4	J03	SS-P21-F08	10	X		392	7506.81	6053.27	1.20003	400	6788.13	5528.13	1.21478	396	1.20741	6637.05	5403.13	-7.14502	-0.188554	11.9084	-5.0507	0.0535626	18.0695
4	J04	SS-P21-F08	5	X		399	6485.98	5278.13	1.23785	411	5829.2	4625.84	1.26197	405	1.24991	5810.59	4611.15	-5.46371	-0.0916821	7.50401	-3.13818	0.295281	10.5542
4	J05	SS-P21-F08	2.5	X		484	5791.98	4596.46	1.26348	501	5658.14	4417.16	1.28643	492.5	1.27496	5462.25	4215.03	-4.32475	1.08462	4.16817	-2.14648	2.27298	9.21349
4	J06	SS-P21-F08	1.25	X		452	5266.36	4012.9	1.31011	449	5075.3	3927.22	1.29407	450.5	1.30209	5001.06	3805.57	-2.25198	0.641775	2.01337	-1.83705	1.13031	4.64566
4	J07	SS-P21-F08	0.625	X		382	4926.83	3683.93	1.33282	423	4871.12	3663.44	1.31928	402.5	1.32605	4737.52	3571.05	-1.24246	-0.326942	-0.0359317	-0.815138	0.558974	3.04549
4	J08	SS-P21-F08	0.313	X		472	4603.92	3478.66	1.32071	491	4513.86	3526.1	1.29391	481.5	1.30731	4502.71	3447.4	-1.78077	0.918551	-0.749095	-1.84356	2.05323	0.245556
4	J09	SS-P21-F08	0.156	X		504	4491.55	3368.7	1.31975	439	4724.47	3458.85	1.36108	471.5	1.34041	4585.01	3345.23	-1.82342	1.36139	-1.041	0.878982	0.910565	1.89612
4	J10	SS-P21-F08	0.0781	X		372	4445.56	3231.61	1.37927	496	4635.52	3378.26	1.37961	434	1.37944	4550.17	3346.15	0.822225	-0.46533	-0.918787	1.63016	2.16311	1.19906
4	J11	SS-P21-F08	0.0391	X		424	4464.81	3314.05	1.34762	535	4756.49	3588.21	1.32396	479.5	1.33579	4574.78	3422	-0.584491	0.254288	-1.37415	-0.625326	3.02011	2.1471
4	J12	SS-P22-F20	40	X		493	4393.06	3255.79	1.33341	611	4462.72	3326	1.34598	552	1.33969	4554.04	3355.97	-1.21644	1.20917	0.227071	0.267038	4.69016	-0.155234
4	J13	SS-P22-F20	20	X		452	4645.37	3385.94	1.36746	581	4429.33	3305.41	1.33627	516.5	1.35186	4380.79	3260.14	0.297195	0.641775	-1.76007	-0.12649	4.03093	-0.416922
4	J14	SS-P22-F20	10	X		512	4332.25	3214.88	1.35353	484	4520.23	3396.68	1.31814	498	1.33583	4648.73	3388.05	-0.322078	1.4721	1.06397	-0.861378	1.89941	0.295429
4	J15	SS-P22-F20	5	X		473	4777.23	3379.43	1.39785	407	4596.81	3450.37	1.33473	440	1.36629	4431.66	3274.83	1.64816	0.93239	-2.1773	-0.188899	0.207384	0.895608
4	J16	SS-P22-F20	2.5	X		467	4266.51	3099.29	1.36873	507	4633.85	3509.55	1.31341	487	1.34107	4406.39	3344.01	0.353513	0.849357	-2.73314	-1.05296	2.40483	1.18593
4	J17	SS-P22-F20	1.25	X		471	4178.93	3178.48	1.30387	495	4446.43	3336.43	1.32872	483	1.3163	4384.56	3307.87	-2.5292	0.904713	-1.8208	-0.432484	2.14113	-0.282894
4	J18	SS-P22-F20	0.625	X		589	4322.69	3279.31	1.31513	534	4416.23	3382.6	1.30263	561.5	1.30888	4360.17	3334.28	-2.02891	2.53769	-1.93867	-1.48988	2.99813	-0.519618
4	J19	SS-P22-F20	0.313	X		464	4304.11	3285.96	1.31025	435	4565.92	3477.27	1.30626	449.5	1.30826	4612.8	3446.13	-2.2456	0.807841	0.317938	-1.34268	0.822667	0.653584
4	J20	SS-P22-F20	0.156	X		449	4659.68	3414.99	1.37855	527	4443.64	3356.12	1.32443	488	1.35149	4610.7	3389.25	0.790224	0.600259	1.06724	-0.606437	2.84431	-0.304789
4	J21	SS-P22-F20	0.0781	X		376	4777.75	3422.38	1.38485	500	4646.57	3494.15	1.32399	438	1.35442	4470.29	3364.08	1.07038	-0.409975	-2.00275	-0.624125	2.251	1.2856
4	J22	SS-P22-F20	0.0391	X		443	4294.02	3234.01	1.32468	497	4575.5	3412.27	1.32462	470	1.32465	4482.71	3329.23	-1.60447	0.517226	-1.39409	-0.598521	2.18508	0.728652
4	J23	LoF/LoF	DMSO	Negative Control		469	4389.92	3246.19	1.35701	372	4376.02	3231.85	1.35842	420.5	1.35771	3905.21	3166.31	-0.167427	0.877035	-7.45832	0.771255	-0.561721	-35.1305
4	J24	WT/LoF	DMSO	Positive Control		347	3434.39	3100.78	1.1078	327	3747.86	3357.85	1.11068	337	1.10924	1873.93	1678.92	-11.2447	-0.811301	-29.2545	-9.27015	-1.55057	-35.1305
4	K01	SS-P21-F11	40	X		0				3	4327.78	3373.16	1.2907	1.5	0.645349	2163.89	1686.58	-60.4859	-5.61337	-29.2545	-1.97362	-8.67028	-1.2128
4	K02	SS-P21-F11	20	X		0				2	4592.69	3659.48	1.28325	1	0.641625	4403.02	3500.03	-60.4859	-5.61337	-2.51466	-2.27547	-8.69226	0.863374
4	K03	SS-P21-F11	10	X		24	4213.36	3340.58	1.25543	11	4364.93	3249.82	1.33133	17.5	1.29338	4653.87	3400.19	-4.68234	-5.28124	2.11485	-0.326605	-8.49449	-0.921685
4	K04	SS-P21-F11	5	X		314	4942.82	3550.57	1.39682	181	5017.21	3556.44	1.40762	247.5	1.40222	4882.59	3439.15	1.60212	-1.26798	0.878174	2.76553	-4.75883	4.19043
4	K05	SS-P21-F11	2.5	X		454	4747.96	3321.86	1.4256	447	5064.15	3667.56	1.38991	450.5	1.40775	4871.33	3512.31	2.88169	0.669453	0.437493	2.04751	1.08636	4.55826
4	K06	SS-P21-F11	1.25	X		491	4678.52	3357.06	1.38467	477	4903.67	3489.48	1.40486	484	1.39476	4700.79	3407.37	1.06203	1.18149	-0.708716	2.65364	1.74559	3.30056
4	K07	SS-P21-F11	0.625	X		434	4497.92	3325.25	1.35269	428	4824.85	3537.17	1.35933	431	1.35601	4706.58	3453.34	-0.359169	0.392676	-0.135089	0.808371	0.668846	2.68287
4	K08	SS-P21-F11	0.313	X		520	4588.3	3369.51	1.3529	445	4692.57	3360.49	1.39042	482.5	1.37166	4572.34	3291.71	-0.350127	1.58281	-0.999411	2.06831	1.04241	1.64612
4	K09	SS-P21-F11	0.156	X		592	4452.11	3222.93	1.38623	525	4624.35	3345.98	1.38209	558.5	1.38416	4613.68	3327.17	1.1314	2.57921	-0.0417639	1.73066	2.80036	1.11151
4	K10	SS-P21-F11	0.0781	X		396	4603.01	3308.36	1.39354	490	4627.22	3376.42	1.36274	443	1.37814	4440.77	3274.67	1.45623	-0.133199	-2.25463	0.946266	2.03126	1.13393
4	K11	SS-P21-F11	0.0391	X		524	4254.33	3172.92	1.33538	487	4519.11	3499	1.29523	505.5	1.31531	4595.3	3463.21	-1.12859	1.63817	0.392872	-1.79001	1.96534	0.286668
4	K12	SS-P22-G04	40	X		550	4671.49	3427.41	1.3605	460	4586.55	3352.56	1.35752	505	1.35901	4571.13	3357.27	-0.0121753	1.99798	-0.341955	0.734753	1.37203	0.815247
4	K13	SS-P22-G04	20	X		601	4555.71	3361.99	1.34585	564	4711.42	3552.14	1.34111	582.5	1.34348	4544.38	3353.7	-0.663238	2.70376	-1.47401	0.0696473	3.65737	1.79389
4	K14	SS-P22-G04	10	X		491	4377.33	3155.26	1.39062	505	4766.57	3568.7	1.33575	498	1.36319	4627.08	3430.69	1.32681	1.18149	-0.774238	-0.147478	2.36088	2.22607
4	K15	SS-P22-G04	5	X		590	4487.59	3292.67	1.34933	477	4743.34	3516.45	1.34984	533.5	1.34958	4489.37	3363.49	-0.508786	2.55153	-2.37481	0.423513	1.74559	2.04405
4	K16	SS-P22-G04	2.5	X		635	4235.39	3210.53	1.31616	519	4824.87	3614.42	1.32539	577	1.32077	4525.55	3396.92	-1.98327	3.17428	-2.433	-0.567495	2.66852	2.68297
4	K17	SS-P22-G04	1.25	X		416	4226.22	3179.42	1.33922	473	4596.49	3370.01	1.35835	444.5	1.34878	4584.08	3358	-0.957974	0.143578	-0.24057	0.768345	1.6577	0.893103
4	K18	SS-P22-G04	0.625	X		352	4571.68	3345.99	1.36439	432	4590.48	3379.05	1.33135	392	1.34787	4546.32	3353.78	0.160846	-0.742106	-0.681789	-0.326036	0.756744	0.846024
4	K19	SS-P22-G04	0.313	X		468	4502.16	3328.5	1.35017	373	4838.23	3539.5	1.37208	420.5	1.36113	4599.03	3388.58	-0.471306	0.863196	-1.58509	1.32503	-0.539747	2.78768
4	K20	SS-P22-G04	0.156	X		464	4359.83	3237.67	1.34495	578	4658.66	3555.33	1.29086	521	1.31791	4561.97	3422.7	-0.703373	0.807841	-0.915796	-1.9669	3.96501	1.38033
4	K21	SS-P22-G04	0.0781	X		415	4465.29	3290.07	1.35615	496	4464.12	3451.66	1.30173	455.5	1.32894	4417.82	3341.59	-0.205318	0.129739	-1.5109	-1.52642	2.16311	-0.144317
4	K22	SS-P22-G04	0.0391	X		460	4371.52	3231.52	1.34813	507	4334.92	3324.34	1.31971	483.5	1.33392	4487.73	3359.21	-0.562145	0.752486	0.196474	-0.797846	2.40483	-1.15685
4	K23	LoF/LoF	DMSO	Negative Control		413	4640.54	3394.09	1.3705	335	4453.37	3192	1.39024	374	1.38037	4050.92	3237.08	0.432263	0.102061	-6.09964	2.06127	-1.37477	-35.1305
4	K24	WT/LoF	DMSO	Positive Control		304	3648.48	3282.16	1.10885	362	3569.27	3231.16	1.10006	333	1.10446	6409.75	6227.49	-11.1977	-1.40637	29.4517	-9.70051	-0.781465	-35.1305
4	L01	SS-P21-P12	40	X		1	9250.24	9223.83	1.00286	0			#DIV/0!	0.5	#DIV/0!	2447.37	1586.2	-15.909	-5.59953	1.80969	#DIV/0!	-8.7362	-35.1305
4	L02	SS-P21-P12	20	X		4	4894.74	3172.4	1.53193	7	4640.12	3542.49	1.32862	5.5	1.43027	4302.43	3410.58	7.60765	-5.55801	-4.09247	-0.4364	-8.58238	1.23508
4	L03	SS-P21-P12	10	X		51	3964.74	3278.68	1.18986	54	4259.82	3419.29	1.23317	52.5	1.21152	4387.05	3354.38	-7.59702	-4.90759	-0.604861	-4.30532	-7.54959	-1.74539
4	L04	SS-P21-P12	5	X		268	4514.28	3289.47	1.36133	219	4950.58	3417.05	1.41525	243.5	1.38829	4984.31	3372.02	0.0248556	-1.90457	2.59219	3.07462	-3.92381	3.66819
4	L05	SS-P21-P12	2.5	X		318	5018.03	3326.99	1.49927	302	5236.02	3612.95	1.45519	310	1.47723	5011.4	3481.99	6.15602	-1.21263	1.12455	4.6936	-2.09993	5.90528
4	L06	SS-P21-P12	1.25	X		451	4786.78	3351.02	1.42668	366	4896.2	3416.21	1.42971	408.5	1.4282	4758.78	3375.51	2.9296	0.627936	0.0747432	3.66098	-0.693568	3.242
4	L07	SS-P21-P12	0.625	X		432	4621.36	3334.82	1.37009	462	4762.01	3355.13	1.4108	447	1.39045	4514.04	3271.68	0.413973	0.364999	-2.18012	2.89462	1.41598	2.19036
4	L08	SS-P21-P12	0.313	X		477	4266.07	3188.23	1.34362	445	4617.98	3564.13	1.30507	461	1.32435	4593.13	3433.09	-0.762267	0.987745	-0.262156	-1.39125	1.04241	1.06156
4	L09	SS-P21-P12	0.156	X		381	4568.28	3302.05	1.38053	562	4608.49	3417.95	1.34653	471.5	1.36353	4659.66	3427.34	0.878046	-0.340781	0.642485	0.289468	3.61342	0.987186
4	L10	SS-P21-P12	0.0781	X		403	4710.82	3436.72	1.38097	512	4715.84	3501.22	1.35091	457.5	1.36594	4653.76	3426.9	0.897753	-0.0363269	-0.113622	0.467063	2.5147	1.82853
4	L11	SS-P21-P12	0.0391	X		407	4591.68	3352.57	1.35865	511	4622.71	3323.77	1.3754	459	1.36703	4615.62	3371.82	-0.0942774	0.0190284	-0.0067011	1.45962	2.49272	1.09859
4	L12	SS-P22-G08	40	X		554	4608.53	3419.88	1.32922	552	4804.82	3393.85	1.39408	553	1.36165	4600	3321.86	-1.40248	2.05333	-1.36078	2.21671	3.39367	2.52589
4	L13	SS-P22-G08	20	X		414	4395.17	3249.87	1.34939	494	4489.85	3406.01	1.32308	454	1.33624	4435.27	3296.6	-0.506141	0.1159	-1.45264	-0.660871	2.11916	0.0573421
4	L14	SS-P22-G08	10	X		394	4380.7	3187.19	1.36978	454	4307.92	3215.67	1.33574	424	1.35276	4373.38	3272.18	0.400369	-0.160876	-1.08367	-0.147902	1.24018	-1.36845
4	L15	SS-P22-G08	5	X		546	4438.83	3328.68	1.3191	433	4335.3	3207.45	1.35149	489.5	1.3353	4455.97	3230.01	-1.85227	1.94262	-0.209068	0.490352	0.778718	-1.15388
4	L16	SS-P22-G08	2.5	X		420	4576.64	3252.58	1.40013	413	4414.58	3265.14	1.35099	416.5	1.37556	4345.71	3243.94	1.74921	0.198933	-2.11171	0.470225	0.33923	-0.532538
4	L17	SS-P22-G08	1.25	X		515	4276.85	3222.74	1.33246	438	4721.42	3438.85	1.3618	476.5	1.34713	4468.9	3262.57	-1.25839	1.51362	-2.49553	0.908431	0.888591	1.87224
4	L18	SS-P22-G08	0.625	X		420	4216.37	3086.3	1.35773	397	5007.66	3508.99	1.41641	408.5	1.38707	4812.06	3482.44	-0.135264	0.198933	0.0435888	3.12199	-0.0123606	4.11557
4	L19	SS-P22-G08	0.313	X		471	4616.45	3455.89	1.32557	494	4566.81	3490.54	1.30365	482.5	1.31461	4582.54	3426.69	-1.56488	0.904713	-0.0718635	-1.44865	2.11916	0.660554
4	L20	SS-P22-G08	0.156	X		578	4598.26	3362.84	1.359	332	4609.72	3398.32	1.36163	455	1.36031	4535.38	3351.34	-0.0788843	2.38547	-0.942815	0.901306	-1.4407	0.996846
4	L21	SS-P22-G08	0.0781	X		354	4461.03	3304.37	1.34932	424	4635.29	3485.87	1.32548	389	1.3374	4703.39	3449.8	-0.509344	-0.714429	1.02746	-0.56391	0.580949	1.19722
4	L22	SS-P22-G08	0.0391	X		363	4771.48	3413.72	1.39029	462	4418.73	3324.7	1.3283	412.5	1.3593	4591.65	3372.06	1.31205	-0.589879	0.983582	-0.449463	1.41598	-0.500029
4	L23	LoF/LoF	DMSO	Negative Control		353	4764.57	3419.42	1.38407	377	4527.42	3433.19	1.31991	365	1.35199	4158.57	3389.59	1.03545	-0.728268	-5.20326	-0.789702	-0.451849	-35.1305
4	L24	WT/LoF	DMSO	Positive Control		269	3789.72	3346	1.12748	354	3599.38	3232.5	1.11067	311.5	1.11907	4178.36	3366.08	-10.37	-1.89073	0.93771	-9.27056	-0.957261	-35.1305
4	M01	SS-P22-A12	40	X		386	4757.34	3499.66	1.36332	431	4734.15	3458.74	1.36747	408.5	1.3654	4688.05	3458.02	0.113319	-0.271587	0.20543	1.13831	0.73477	1.97199
4	M02	SS-P22-A12	20	X		501	4641.96	3457.31	1.3589	449	4564.98	3357.1	1.35385	475	1.35638	4499.07	3315.25	-0.0832583	1.31988	-1.11967	0.586263	1.13031	0.646182
4	M03	SS-P22-A12	10	X		471	4433.16	3273.41	1.35738	465	4424.26	3335.37	1.33164	468	1.34451	4436.33	3307.74	-0.150843	0.904713	-1.02293	-0.314297	1.4819	-0.456685
4	M04	SS-P22-A12	5	X		389	4448.41	3280.1	1.35031	462	4727.88	3470.05	1.35799	425.5	1.35415	4659.91	3434.34	-0.465222	-0.23007	-0.112044	0.753916	1.41598	1.92287
4	M05	SS-P22-A12	2.5	X		491	4591.93	3398.64	1.35035	389	4655.64	3417.7	1.36217	440	1.35626	4622.72	3384.37	-0.463272	1.18149	-0.125565	0.923238	-0.188156	1.35672
4	M06	SS-P22-A12	1.25	X		446	4589.8	3351.03	1.36154	445	4634.84	3425.17	1.34907	445.5	1.3553	4551.97	3325.69	0.0341668	0.558742	-0.891629	0.392246	1.04241	1.19367
4	M07	SS-P22-A12	0.625	X		494	4469.09	3226.2	1.38783	504	4628.42	3371.06	1.36656	499	1.3772	4471.9	3242.78	1.20283	1.22301	-1.86714	1.10144	2.3389	1.14341
4	M08	SS-P22-A12	0.313	X		515	4315.38	3114.49	1.3899	495	4694.85	3453.13	1.36711	505	1.37851	4584.97	3265.5	1.29481	1.51362	-0.853576	1.12353	2.14113	1.66397
4	M09	SS-P22-A12	0.156	X		480	4475.09	3077.88	1.41333	546	4703.42	3426.02	1.36342	513	1.38837	4593.85	3381.49	2.3361	1.02926	-0.795303	0.973883	3.26183	1.73118
4	M10	SS-P22-A12	0.0781	X		514	4484.27	3336.97	1.34317	560	4872.03	3550.65	1.36484	537	1.35401	4623.13	3398.22	-0.782315	1.49978	-1.49373	1.03152	3.56947	3.05259
4	M11	SS-P22-A12	0.0391	X		524	4374.22	3245.79	1.34376	657	4571.47	3423.81	1.3344	590.5	1.33908	6441.64	5144.33	-0.75645	1.63817	23.4959	-0.202356	5.70099	0.697058
4	M12	SS-P22-G10	40	X		473	8311.8	6864.86	1.16314	554	8119.68	6925.32	1.17515	513.5	1.16914	7764.96	6571.46	-8.78498	0.93239	17.7743	-6.6569	3.43762	28.5051
4	M13	SS-P22-G10	20	X		478	7410.25	6217.61	1.18636	536	7409.12	6350.03	1.16684	507	1.1766	7084.34	5855.63	-7.75243	1.00158	13.6447	-6.99388	3.04208	22.9363
4	M14	SS-P22-G10	10	X		510	6759.56	5361.24	1.23372	545	6723.12	5569.16	1.21385	527.5	1.22378	6463.75	5258.15	-5.64771	1.44443	10.1213	-5.08859	3.23985	17.56
4	M15	SS-P22-G10	5	X		467	6204.38	4947.13	1.25999	571	5777.32	4643.07	1.24301	519	1.2515	5400.91	4255.66	-4.4799	0.849357	2.63329	-3.90665	3.81119	10.1475
4	M16	SS-P22-G10	2.5	X		537	5024.51	3868.24	1.27876	538	5534.73	4366.77	1.26141	537.5	1.27009	5246.94	4047.26	-3.64555	1.81807	2.21846	-3.16057	3.08603	8.24632
4	M17	SS-P22-G10	1.25	X		423	4959.15	3727.75	1.31478	371	4996.17	3855.71	1.29685	397	1.30581	4962.66	3774.86	-2.04426	0.240449	2.0281	-1.72439	-0.583695	4.02548
4	M18	SS-P22-G10	0.625	X		415	4929.15	3694.01	1.33176	632	5085.31	3851.94	1.32238	523.5	1.32707	4877.67	3647.39	-1.28946	0.129739	0.38366	-0.689254	5.15163	4.72409
4	M19	SS-P22-G10	0.313	X		421	4670.04	3442.84	1.34881	439	4854.89	3629.41	1.33086	430	1.33983	4632.63	3449.45	-0.531665	0.212772	-1.26427	-0.345885	0.910565	2.91825
4	M20	SS-P22-G10	0.156	X		454	4410.38	3269.49	1.34593	382	4755.84	3559.4	1.33745	418	1.34169	4601.62	3365.1	-0.659943	0.669453	-1.02934	-0.0787245	-0.341977	2.14197
4	M21	SS-P22-G10	0.0781	X		409	4447.4	3170.79	1.39633	401	4482.33	3287.38	1.35467	405	1.3755	4546.38	3309.22	1.58052	0.046706	0.00534542	0.619418	0.0755371	-0.00159604
4	M22	SS-P22-G10	0.0391	X		465	4610.43	3331.06	1.36675	467	4490.18	3333.4	1.34189	466	1.35432	4560.83	3355.26	0.265547	0.82168	0.138966	0.101233	1.52585	0.0599216
4	M23	LoF/LoF	DMSO	Negative Control		328	4631.48	3377.13	1.36366	347	4384.55	3237.11	1.35124	337.5	1.35745	3979.91	3201.4	0.128287	-1.07424	-6.56428	0.480391	-1.11108	-35.1305
4	M24	WT/LoF	DMSO	Positive Control		331	3575.26	3165.68	1.12637	354	3659.99	3301.65	1.10386	342.5	1.11511	3307	3206.02	-10.4193	-1.03272	-10.507	-9.54644	-0.957261	-35.1305
4	N01	SS-P22-A21	40	X		407	2954.02	3110.39	0.973483	449	2824.74	3152.81	0.953489	428	0.963486	2911.3	3217.39	-17.2149	0.0190284	-10.2288	-15.6414	1.13031	-12.9925
4	N02	SS-P22-A21	20	X		339	2997.85	3281.97	0.932647	423	2961.82	3121.06	0.947878	381	0.940263	3035.69	3103.47	-19.0301	-0.922011	-9.51987	-15.8689	0.558974	-11.9182
4	N03	SS-P22-A21	10	X		409	3109.56	3085.89	1.00536	295	3198.73	3223.53	0.979312	352	0.992338	3298.07	3208.27	-15.7978	0.046706	-7.69299	-14.5948	-2.25375	-10.0614
4	N04	SS-P22-A21	5	X		372	3397.42	3193.02	1.06473	413	3369.08	3278.13	1.0351	392.5	1.04992	3478.98	3297.73	-13.1588	-0.46533	-6.47795	-12.3335	0.33923	-8.72632
4	N05	SS-P22-A21	2.5	X		418	3588.87	3317.32	1.08714	434	3697.95	3424.42	1.08749	426	1.08731	3799.19	3341.16	-12.163	0.171255	-4.50062	-10.2102	0.800693	-6.14894
4	N06	SS-P22-A21	1.25	X		400	3900.43	3257.9	1.19697	414	4200.14	3469.84	1.21638	407	1.20668	4195.86	3344.11	-7.28083	-0.0778433	-2.65282	-4.98596	0.361204	-2.21312
4	N07	SS-P22-A21	0.625	X		357	4191.59	3218.39	1.30356	326	4421.83	3432.82	1.28642	341.5	1.29499	4502.36	3378.65	-2.54326	-0.672912	-0.16948	-2.14709	-1.57254	-0.475715
4	N08	SS-P22-A21	0.313	X		388	4582.88	3324.48	1.36962	519	4415.54	3371.68	1.30976	453.5	1.33969	4423.4	3290.91	0.393298	-0.243909	-1.13174	-1.20114	2.66852	-0.524988
4	N09	SS-P22-A21	0.156	X		378	4431.26	3210.14	1.37919	516	4492.18	3493.35	1.29707	447	1.33813	4655.09	3441.61	0.818422	-0.382297	1.32263	-1.71543	2.6026	0.0756285
4	N10	SS-P22-A21	0.0781	X		412	4817.99	3389.86	1.41367	528	4508.41	3346.98	1.34512	470	1.37939	4553.76	3317.85	2.35102	0.0882224	-0.0665139	0.232218	2.86629	0.202848
4	N11	SS-P22-A21	0.0391	X		393	4599.11	3288.72	1.40116	377	4678.62	3397.3	1.36871	385	1.38494	5221.41	3405.37	1.79528	-0.174715	7.32766	1.1886	-0.451849	1.53684
4	N12	SS-P22-G13	40	X		422	5764.19	3413.44	1.62161	551	5750.92	3236.69	1.68806	486.5	1.65484	5126.26	3341.32	11.594	0.226611	-0.685335	14.1326	3.3717	9.94062
4	N13	SS-P22-G13	20	X		440	4501.6	3445.95	1.3198	519	4714	3553.84	1.31942	479.5	1.31961	4551.55	3402.92	-1.82113	0.475709	-1.39928	-0.809597	2.66852	1.81405
4	N14	SS-P22-G13	10	X		494	4389.1	3252	1.35035	425	4771.41	3491.36	1.37029	459.5	1.36032	4629.14	3431.42	-0.463447	1.22301	-0.778771	1.25259	0.602923	2.26401
4	N15	SS-P22-G13	5	X		477	4486.88	3371.48	1.32596	390	4596.35	3451.16	1.3315	433.5	1.32873	4510.42	3356.54	-1.54731	0.987745	-1.17471	-0.319941	-0.166182	0.892058
4	N16	SS-P22-G13	2.5	X		465	4424.49	3261.92	1.36258	431	4677.55	3365.37	1.37447	448	1.36853	4450.22	3248.78	0.08034	0.82168	-2.45418	1.42191	0.73477	1.52844
4	N17	SS-P22-G13	1.25	X		514	4222.89	3132.19	1.35618	372	4676.59	3473.88	1.34221	443	1.3492	4677.83	3467.03	-0.204205	1.49978	0.440938	0.114452	-0.561721	1.52086
4	N18	SS-P22-G13	0.625	X		393	4679.06	3460.19	1.35967	449	4544.39	3433.07	1.31518	421	1.33743	4612.26	3406.71	-0.0490546	-0.174715	0.447741	-0.981081	1.13031	0.484774
4	N19	SS-P22-G13	0.313	X		427	4680.14	3380.35	1.37243	353	4668.29	3426.54	1.35741	390	1.36492	4474.01	3347.48	0.517983	0.295805	-2.09338	0.730465	-0.979235	1.45587
4	N20	SS-P22-G13	0.156	X		444	4279.74	3268.42	1.30642	507	4528.71	3443.61	1.30389	475.5	1.30516	4613.85	3450.97	-2.41595	0.531065	0.56744	-1.43877	2.40483	0.361889
4	N21	SS-P22-G13	0.0781	X		411	4699	3458.34	1.36071	341	4843.51	3569.83	1.35105	376	1.35588	4575.34	3383.72	-0.00304756	0.0743836	-1.91932	0.472636	-1.24293	2.82908
4	N22	SS-P22-G13	0.0391	X		431	4307.16	3197.62	1.35356	423	4801.5	3478.39	1.37478	427	1.36417	4807.39	3471.15	-0.320733	0.35116	1.29269	1.43429	0.558974	2.49982
4	N23	LoF/LoF	DMSO	Negative Control		291	4813.27	3463.91	1.38431	428	4547.68	3351.6	1.36032	359.5	1.37232	4100.81	3282.64	1.04636	-1.58627	-6.0649	0.848496	0.668846	-35.1305
4	N24	WT/LoF	DMSO	Positive Control		286	3653.95	3213.68	1.13674	425	3700.86	3318.2	1.10836	355.5	1.12255	4309.95	3489.66	-9.95814	-1.65547	1.964	-9.36435	0.602923	-35.1305
4	O01	SS-P22-B09	40	X		439	4919.05	3661.12	1.34512	401	4784.74	3534.73	1.34331	420	1.34421	4816.35	3488.04	-0.695904	0.46187	1.51282	0.158878	0.0755371	2.3685
4	O02	SS-P22-B09	20	X		465	4847.96	3441.35	1.39826	482	4977.61	3689.04	1.35755	473.5	1.3779	4806.56	3586.06	1.6661	0.82168	0.164544	0.736118	1.85546	3.88001
4	O03	SS-P22-B09	10	X		463	4635.51	3483.08	1.33984	462	4754.12	3481.31	1.36109	462.5	1.35047	4688.91	3400.38	-0.930348	0.794002	0.0895784	0.879517	1.41598	2.12854
4	O04	SS-P22-B09	5	X		352	4623.7	3319.45	1.387	430	4372.53	3250.46	1.33337	391	1.36019	4485.75	3300.57	1.16572	-0.742106	-0.0673115	-0.24387	0.712795	-0.862131
4	O05	SS-P22-B09	2.5	X		439	4598.98	3350.68	1.3711	352	4726.79	3478.84	1.36078	395.5	1.36594	4591.55	3372.85	0.458856	0.46187	-0.97281	0.866937	-1.00121	1.91433
4	O06	SS-P22-B09	1.25	X		370	4456.3	3266.85	1.36696	231	4716.66	3352.53	1.40073	300.5	1.38384	4729.72	3398.43	0.274979	-0.493008	0.845283	2.48624	-3.66011	1.83493
4	O07	SS-P22-B09	0.625	X		498	4742.78	3444.32	1.37866	436	4582	3357.35	1.36205	467	1.37035	4471.77	3288.7	0.794932	1.27836	-1.57429	0.918473	0.844642	0.779584
4	O08	SS-P22-B09	0.313	X		515	4361.53	3220.06	1.34977	467	4685.28	3452.2	1.36061	491	1.35519	4600.81	3362.85	-0.489178	1.51362	-0.591782	0.860021	1.52585	1.58898
4	O09	SS-P22-B09	0.156	X		406	4516.34	3273.5	1.37146	462	4866.07	3537.79	1.34808	434	1.35977	4601.18	3392.28	0.475101	0.00518956	-1.7344	0.352352	1.41598	3.00585
4	O10	SS-P22-B09	0.0781	X		445	4336.3	3246.76	1.34097	467	4623.89	3473.27	1.32476	456	1.33286	4471.98	3329.3	-0.880406	0.544903	-1.83742	-0.593065	1.52585	1.1079
4	O11	SS-P22-B09	0.0391	X		504	4320.07	3185.33	1.3572	478	4556.09	3450.31	1.31637	491	1.33678	4772.93	3393.31	-0.159048	1.36139	2.41277	-0.93292	1.76757	0.576542
4	O12	SS-P22-G17	40	X		355	4989.76	3336.31	1.4979	431	4977.27	3494.42	1.4155	393	1.4567	4884.01	3460.69	6.09506	-0.70059	1.14969	3.08509	0.73477	3.87738
4	O13	SS-P22-G17	20	X		387	4790.74	3426.96	1.39238	378	4717.29	3409.43	1.38006	382.5	1.38622	4695	3364.18	1.40486	-0.257748	0.40052	1.64834	-0.429875	1.8399
4	O14	SS-P22-G17	10	X		430	4672.7	3318.93	1.40275	371	4886.54	3464.19	1.41323	400.5	1.40799	4755.37	3370.04	1.86576	0.337321	0.0927162	2.99296	-0.583695	3.1663
4	O15	SS-P22-G17	5	X		397	4624.2	3275.89	1.40146	357	4906.85	3508.86	1.38646	377	1.39396	4782.73	3404.95	1.80853	-0.11936	0.3112	1.90801	-0.891337	3.32547
4	O16	SS-P22-G17	2.5	X		382	4658.62	3301.04	1.40051	343	4685.45	3511.12	1.33165	362.5	1.36608	4477.1	3371.01	1.76623	-0.326942	-2.16312	-0.31373	-1.19898	1.59033
4	O17	SS-P22-G17	1.25	X		441	4268.75	3230.91	1.32455	512	4577.45	3400.64	1.34653	476.5	1.33554	4499.41	3334.44	-1.60999	0.489548	-1.19447	0.28951	2.5147	0.743944
4	O18	SS-P22-G17	0.625	X		371	4421.38	3268.24	1.34845	443	4677.73	3442.22	1.34104	407	1.34474	4661.29	3408.01	-0.548015	-0.479169	0.223806	0.0668469	0.998463	1.52984
4	O19	SS-P22-G17	0.313	X		373	4644.85	3373.8	1.37236	443	4638.16	3441.82	1.34761	408	1.35998	4626.3	3370.99	0.51494	-0.451491	0.030816	0.333136	0.998463	1.21972
4	O20	SS-P22-G17	0.156	X		309	4614.44	3300.16	1.3957	458	4601.32	3339.02	1.37167	383.5	1.38369	4632.85	3374.38	1.55246	-1.33718	0.347725	1.3085	1.32808	0.93096
4	O21	SS-P22-G17	0.0781	X		307	4664.38	3409.73	1.3693	328	4671.02	3481.28	1.34029	317.5	1.3548	4618.99	3386.95	0.378943	-1.36485	-0.270566	0.0366264	-1.5286	1.47721
4	O22	SS-P22-G17	0.0391	X		330	4566.95	3292.63	1.37752	427	4405.03	3285.22	1.33714	378.5	1.35733	4510.32	3334.18	0.744424	-1.04656	0.0382294	-0.0909859	0.646872	-0.60739
4	O23	LoF/LoF	DMSO	Negative Control		369	4615.61	3383.13	1.36251	450	4617.69	3432.66	1.33976	409.5	1.35114	4147.37	3350.1	0.0773064	-0.506847	-5.91833	0.015166	1.15228	-35.1305
4	O24	WT/LoF	DMSO	Positive Control		299	3677.05	3267.54	1.13173	400	3673.16	3318.81	1.10796	349.5	1.11985	4298.78	3423.31	-10.181	-1.47556	1.99792	-9.38025	0.0535626	-35.1305
4	P01	SS-P22-B17	40	X		373	4924.4	3527.82	1.3792	334	4657.23	3342.46	1.34162	353.5	1.36041	4601.31	3328.88	0.818872	-0.451491	-0.40744	0.0905631	-1.39675	1.36916
4	P02	SS-P22-B17	20	X		351	4545.39	3315.3	1.37208	373	4900.5	3676.76	1.33528	362	1.35368	4780.62	3522.67	0.502756	-0.755945	0.324614	-0.166481	-0.539747	3.27574
4	P03	SS-P22-B17	10	X		319	4660.74	3368.58	1.3886	346	4542.77	3352.97	1.36071	332.5	1.37466	4539.27	3298.43	1.23687	-1.19879	-0.46849	0.864246	-1.13306	0.47209
4	P04	SS-P22-B17	5	X		314	4535.77	3243.9	1.38489	265	4652.02	3413.24	1.35786	289.5	1.37138	4628.94	3317.34	1.07199	-1.26798	-0.0236274	0.748757	-2.91298	1.32833
4	P05	SS-P22-B17	2.5	X		329	4605.86	3221.43	1.42902	363	4746.2	3513.54	1.35118	346	1.3901	4654.61	3436.95	3.03358	-1.0604	-0.295604	0.477995	-0.759491	2.06646
4	P06	SS-P22-B17	1.25	X		373	4563.01	3360.37	1.37189	367	4470.04	3338.75	1.34163	370	1.35676	4513.33	3360.14	0.49409	-0.451491	-0.336165	0.0908935	-0.671593	-0.0978749
4	P07	SS-P22-B17	0.625	X		349	4556.62	3381.54	1.34343	395	4549.44	3429.63	1.32756	372	1.33549	4442.43	3289.56	-0.771153	-0.783623	-1.74003	-0.47953	-0.0563094	0.524416
4	P08	SS-P22-B17	0.313	X		398	4335.41	3149.49	1.37343	353	4470.84	3353.58	1.32909	375.5	1.35126	4594.52	3399.37	0.56276	-0.105521	0.68924	-0.417523	-0.979235	-0.0915893
4	P09	SS-P22-B17	0.156	X		399	4718.19	3445.16	1.36422	380	4663.89	3551.34	1.31149	389.5	1.33786	4620.3	3505.22	0.153395	-0.0916821	-0.208631	-1.13083	-0.385926	1.42138
4	P10	SS-P22-B17	0.0781	X		473	4576.71	3459.1	1.32724	462	4660.37	3477.11	1.34015	467.5	1.3337	4617.41	3439.09	-1.4904	0.93239	-0.222965	0.0309604	1.41598	1.39374
4	P11	SS-P22-B17	0.0391	X		411	4574.45	3401.07	1.34472	400	4386.52	3298.17	1.32367	405.5	1.3342	4263.53	3202.37	-0.713453	0.0743836	-2.97678	-0.63712	0.0535626	-0.752472
4	P12	SS-P22-G20	40	X		542	4140.54	3106.56	1.32387	353	4693.09	3563.98	1.3195	447.5	1.32168	4552.86	3376.21	-1.64043	1.88727	-1.24998	-0.806295	-0.979235	1.65019
4	P13	SS-P22-G20	20	X		406	4412.63	3188.44	1.38129	364	4542.3	3416.38	1.33047	385	1.35588	4470.95	3343.61	0.911762	0.00518956	-1.33265	-0.361464	-0.737516	0.468405
4	P14	SS-P22-G20	10	X		386	4399.6	3270.84	1.33574	407	4452.41	3383.75	1.31956	396.5	1.32765	4598.13	3432.54	-1.11276	-0.271587	0.852112	-0.803655	0.207384	-0.236088
4	P15	SS-P22-G20	5	X		398	4743.85	3481.33	1.35819	326	4601.78	3401.47	1.35007	362	1.35413	4507.6	3298.97	-0.114751	-0.105521	-1.2449	0.433101	-1.57254	0.934586
4	P16	SS-P22-G20	2.5	X		332	4413.43	3196.48	1.37001	318	4759.49	3501.95	1.34917	325	1.35959	4584.66	3368.49	0.410672	-1.01888	-1.26774	0.396398	-1.74834	2.17062
4	P17	SS-P22-G20	1.25	X		363	4409.83	3235.03	1.3582	313	4565.21	3378.64	1.35091	338	1.35455	4555.24	3381.35	-0.114392	-0.589879	-0.408168	0.466764	-1.85821	0.647958
4	P18	SS-P22-G20	0.625	X		385	4545.27	3384.05	1.33993	325	4750	3489.93	1.36077	355	1.35035	4634.92	3462.59	-0.9267	-0.285426	-0.569574	0.866519	-1.59452	2.09619
4	P19	SS-P22-G20	0.313	X		333	4519.84	3435.25	1.30788	481	4905.26	3720.47	1.31497	407	1.31143	4716.52	3569.25	-2.3509	-1.00504	-0.519112	-0.989691	1.83349	3.31299
4	P20	SS-P22-G20	0.156	X		424	4527.79	3418.04	1.32979	422	4570.5	3499.15	1.31348	423	1.32163	4618.38	3442.61	-1.37711	0.254288	0.359718	-1.05028	0.537	0.689402
4	P21	SS-P22-G20	0.0781	X		381	4666.27	3386.08	1.37699	321	4489	3291.75	1.35657	351	1.36678	4554.64	3325.82	0.720988	-0.340781	0.0678518	0.696544	-1.68242	0.0507032
4	P22	SS-P22-G20	0.0391	X		346	4620.28	3359.89	1.37381	413	4631.6	3433.9	1.34509	379.5	1.35945	4629.82	3435.93	0.579532	-0.825139	0.117052	0.230981	0.33923	1.16832
4	P23	LoF/LoF	DMSO	Negative Control		291	4628.03	3437.97	1.35255	340	4662.69	3408.32	1.3705	315.5	1.36153	4184.82	3326.99	-0.36554	-1.58627	-5.72854	1.26097	-1.2649	-35.1305
4	P24	WT/LoF	DMSO	Positive Control		244	3706.95	3245.66	1.13664	428	3719.89	3320.53	1.11544	336	1.12604	3708.96	3305.8	-9.96277	-2.2367	-5.78512	-9.07719	0.668846	-35.1305

## Sheet: Plate_05
Plate	Well	Compound ID	Concentration [µM]	TyPositive Controle	Exclude	Replicate A: DAPI Count	Replicate A: Average ATG9A Intensity inside TGN	Replicate A: Average ATG9A Intensity outside TGN	Replicate A: ATG9A Ratio (on cell basis)	Replicate B: DAPI Count	Replicate B: Average ATG9A Intensity inside TGN	Replicate B: Average ATG9A Intensity outside TGN	Replicate B: ATG9A Ratio (on cell basis)	Average: DAPI Count	Average: ATG9A Ratio	Average: ATG9A Intensity inside TGN	Average: ATG9A Intensity outside TGN	Replicate A: Z-Score ATG9A Ratio	Replicate A: Z-Score DAPI Count compared to negative control	Replicate A: Z-Score ATG9A Intensity inside TGN	Replicaste B: Z-Score ATG9A Ratio	Replicate B: Z-Score DAPI Count compared to negative control	Replicate B: Z-Score ATG9A Intensity inside TGN
5	A01	SS-P22-H04	40	X		449	4097.43	3257.49	1.25477	436	4258.86	3289.52	1.29656	442.5	1.27566	4417.13	3272.33	-5.64595	-0.098248	2.14	-4.66716	-1.43803	-2.42336
5	A02	SS-P22-H04	20	X		492	4575.4	3255.15	1.4042	500	4554.17	3360.96	1.35803	496	1.38111	4596.21	3319.05	-0.169062	0.371159	2.88148	-1.83999	-0.558902	0.106087
5	A03	SS-P22-H04	10	X		496	4638.26	3277.15	1.42079	434	4571.3	3271.44	1.38886	465	1.40482	4524.36	3203.15	0.439115	0.414825	0.984222	-0.422227	-1.46551	0.252799
5	A04	SS-P22-H04	5	X		394	4477.43	3134.87	1.43026	521	4645.73	3358.27	1.38989	457.5	1.41008	4523.06	3203.88	0.786329	-0.698652	0.0755702	-0.37476	-0.270436	0.890338
5	A05	SS-P22-H04	2.5	X		417	4400.4	3049.49	1.41728	492	4589.21	3233.63	1.40292	454.5	1.4101	4522.04	3173.34	0.310444	-0.447574	0.718089	0.224408	-0.668793	0.406244
5	A06	SS-P22-H04	1.25	X		566	4454.87	3113.05	1.43717	523	4662.17	3302.02	1.41608	544.5	1.42662	4534.92	3233.94	1.03933	1.17898	0.161196	0.829789	-0.242963	1.03118
5	A07	SS-P22-H04	0.625	X		605	4407.66	3165.87	1.3912	492	4691.12	3361.18	1.39586	548.5	1.39353	4583.35	3286.78	-0.645527	1.60472	0.962507	-0.100145	-0.668793	1.27912
5	A08	SS-P22-H04	0.313	X		561	4475.58	3212.38	1.39661	443	4651.71	3294.82	1.40979	502	1.4032	4503.59	3219.58	-0.447126	1.12439	-0.454348	0.540408	-1.34188	0.941561
5	A09	SS-P22-H04	0.156	X		463	4355.48	3144.34	1.38534	492	4522.16	3286.11	1.37446	477.5	1.3799	4401.44	3231.6	-0.860188	0.0545822	-1.3364	-1.08429	-0.668793	-0.168053
5	A10	SS-P22-H04	0.0781	X		504	4280.71	3177.08	1.35085	527	4659.81	3329.16	1.40372	515.5	1.37728	4602.22	3283.52	-2.12442	0.502156	1.77696	0.261041	-0.188018	1.01091
5	A11	SS-P22-H04	0.0391	X		458	4544.63	3237.88	1.40453	460	4688.96	3342.99	1.39629	459	1.40041	4645.78	3249.89	-0.156722	0	2.46079	-0.0803388	-1.10836	1.26063
5	A12	SS-P22-O22	40	X		520	4602.59	3156.79	1.45408	507	4649.39	3358.32	1.37486	513.5	1.41447	4632.18	3284.45	1.65942	0.676819	2.60685	-1.06624	-0.462747	0.92167
5	A13	SS-P22-O22	20	X		613	4614.97	3210.58	1.44102	585	4689.22	3299.02	1.42729	599	1.43416	4695.04	3211.57	1.18076	1.69205	3.62008	1.34529	0.608696	1.26286
5	A14	SS-P22-O22	10	X		497	4700.87	3124.11	1.47774	603	4848.97	3274.16	1.45691	550	1.46733	4665.25	3244.7	2.52655	0.425741	1.03275	2.70763	0.855953	2.63113
5	A15	SS-P22-O22	5	X		544	4481.54	3215.24	1.38793	547	4918.92	3392.64	1.44211	545.5	1.41502	4685.95	3343.62	-0.765175	0.938814	0.695877	2.0269	0.0867113	3.23029
5	A16	SS-P22-O22	2.5	X		470	4452.98	3294.61	1.35483	557	4772.23	3446.56	1.39022	513.5	1.37253	4529.5	3271.55	-1.97843	0.130997	-1.26477	-0.35942	0.224076	1.97385
5	A17	SS-P22-O22	1.25	X		505	4286.78	3096.55	1.37548	477	4671.19	3237.82	1.43258	491	1.40403	4560.83	3216.55	-1.22176	0.513073	0.666267	1.58846	-0.87484	1.10839
5	A18	SS-P22-O22	0.625	X		552	4450.47	3195.27	1.39126	564	4703.25	3386.5	1.38307	558	1.38716	4506.75	3263.96	-0.643057	1.02615	-0.987951	-0.688672	0.320231	1.38298
5	A19	SS-P22-O22	0.313	X		606	4310.25	3141.42	1.375	640	4587.21	3377.27	1.34733	623	1.36117	4499.52	3271.41	-1.23921	1.61563	0.210404	-2.33198	1.3642	0.389123
5	A20	SS-P22-O22	0.156	X		406	4411.83	3165.56	1.38963	568	4740.12	3333.9	1.41006	487	1.39984	4574.81	3268.18	-0.703085	-0.567655	0.183006	0.552913	0.375177	1.69884
5	A21	SS-P22-O22	0.0781	X		551	4409.51	3202.47	1.36915	399	4689.14	3333.96	1.40776	475	1.38846	4564.85	3230.17	-1.4536	1.01523	0.549302	0.44713	-1.94628	1.26219
5	A22	SS-P22-O22	0.0391	X		367	4440.56	3126.38	1.4196	539	4817.79	3420.4	1.41548	453	1.41754	4573.99	3168.09	0.395522	-0.993396	-0.752706	0.802235	-0.0231803	2.36411
5	A23	LoF/LoF	DMSO	Negative Control		377	4330.19	2915.77	1.46088	620	4742.79	3454.93	1.35768	498.5	1.40928	4144.76	3225.56	1.90846	-0.884232	-9.99497	-1.85629	1.08947	-38.9019
5	A24	WT/LoF	DMSO	Positive Control		428	3546.73	2996.2	1.17774	445	3663.38	3314.79	1.11799	436.5	1.14787	4243.77	3268.28	-8.46915	-0.327493	5.07455	-12.8796	-1.31441	-38.9019
5	B01	SS-P22-H05	40	X		398	4824.16	3221.76	1.49271	562	4667.15	3361.77	1.39069	480	1.4417	4633.21	3287.18	3.07506	-0.654986	2.42164	-0.338128	0.292758	1.07379
5	B02	SS-P22-H05	20	X		585	4599.27	3212.59	1.42932	479	4755.14	3248.26	1.43829	532	1.43381	4610.07	3200.47	0.751883	1.38639	0.837585	1.85137	-0.847367	1.82744
5	B03	SS-P22-H05	10	X		440	4465	3152.68	1.41976	501	4583.34	3175.72	1.42727	470.5	1.42352	4517.92	3118.6	0.40138	-0.196496	0.69019	1.34448	-0.545165	0.355918
5	B04	SS-P22-H05	5	X		416	4452.5	3061.49	1.45161	512	4661.89	3240.52	1.43672	464	1.44416	4542.31	3200.62	1.56865	-0.458491	0.338883	1.77896	-0.394064	1.02878
5	B05	SS-P22-H05	2.5	X		456	4422.72	3160.72	1.39753	491	4447.66	3222.14	1.36654	473.5	1.38203	4491.16	3188.24	-0.413319	-0.0218329	1.65932	-1.44885	-0.68253	-0.806155
5	B06	SS-P22-H05	1.25	X		476	4534.65	3154.33	1.43017	542	4612	3362.78	1.37155	509	1.40086	4544.82	3209.65	0.782945	0.196496	0.986815	-1.21816	0.0180291	0.601395
5	B07	SS-P22-H05	0.625	X		537	4477.65	3056.52	1.45256	544	4630.5	3137.54	1.44675	540.5	1.44966	4523.53	3159.87	1.60363	0.862399	0.266166	2.24021	0.045502	0.759852
5	B08	SS-P22-H05	0.313	X		713	4416.56	3182.21	1.39113	524	4664.29	3173.07	1.4684	618.5	1.42976	4570.06	3214.12	-0.64795	2.78369	0.965497	3.23588	-0.229227	1.04931
5	B09	SS-P22-H05	0.156	X		508	4475.84	3255.18	1.37291	592	4627.59	3162.48	1.44974	550	1.41133	4513.77	3163.1	-1.31567	0.545822	0.0703809	2.37782	0.704852	0.734963
5	B10	SS-P22-H05	0.0781	X		538	4399.96	3163.72	1.39115	547	4852.39	3362.01	1.43547	542.5	1.41331	4636.95	3208.22	-0.647172	0.873315	0.324702	1.72135	0.0867113	2.66044
5	B11	SS-P22-H05	0.0391	X		601	4421.52	3054.44	1.45069	641	4632.2	3246.02	1.42106	621	1.43587	4709.33	3364.04	1.53518	1.56105	4.62978	1.05852	1.37794	0.774412
5	B12	SS-P23-C17	40	X		528	4786.46	3482.07	1.37546	569	4926.28	3462.94	1.40699	548.5	1.39122	4882	3537.95	-1.22243	0.764151	5.23454	0.411465	0.388913	3.29331
5	B13	SS-P23-C17	20	X		622	4837.72	3612.97	1.33416	705	4717.42	3373.01	1.38845	663.5	1.36131	4660.86	3340.57	-2.73602	1.7903	2.481	-0.441052	2.25707	1.50435
5	B14	SS-P23-C17	10	X		570	4604.31	3308.13	1.3877	575	4681.39	3353.56	1.39179	572.5	1.38974	4565.16	3265.27	-0.773784	1.22264	0.648041	-0.287405	0.471332	1.19578
5	B15	SS-P23-C17	5	X		542	4448.93	3176.98	1.40049	591	4898.6	3332.49	1.42227	566.5	1.41138	4665.87	3264.93	-0.305024	0.916981	0.461754	1.11426	0.691115	3.05623
5	B16	SS-P23-C17	2.5	X		543	4433.14	3197.38	1.37246	575	4506.58	3272.22	1.37139	559	1.37193	4439.41	3197.64	-1.33228	0.927897	-0.256657	-1.22543	0.471332	-0.301488
5	B17	SS-P23-C17	1.25	X		505	4372.24	3123.06	1.39998	537	4618.29	3283.16	1.40219	521	1.40108	4628.94	3275.02	-0.323577	0.513073	2.89713	0.190766	-0.0506532	0.655328
5	B18	SS-P23-C17	0.625	X		620	4639.58	3266.88	1.4041	602	4574.47	3310.31	1.38482	611	1.39446	4539	3286.53	-0.172536	1.76846	1.29229	-0.608183	0.842216	0.279948
5	B19	SS-P23-C17	0.313	X		632	4503.54	3262.75	1.37556	515	4644.32	3303.42	1.39591	573.5	1.38574	4558.12	3205.17	-1.21855	1.89946	0.919276	-0.0979924	-0.352855	0.878266
5	B20	SS-P23-C17	0.156	X		506	4471.92	3106.92	1.43283	610	4690.28	3377.91	1.38199	558	1.40741	4581.01	3306.6	0.880421	0.523989	0.917058	-0.738103	0.952108	1.27192
5	B21	SS-P23-C17	0.0781	X		494	4471.73	3235.28	1.38365	523	4650.55	3333.48	1.39519	508.5	1.38942	4589.71	3273.7	-0.921963	0.392992	1.59104	-0.131248	-0.242963	0.931642
5	B22	SS-P23-C17	0.0391	X		442	4528.86	3213.92	1.41105	465	4616.93	3271.74	1.40406	453.5	1.40755	4496.75	3209.03	0.0821279	-0.174663	-0.205529	0.27664	-1.03968	0.643655
5	B23	LoF/LoF	DMSO	Negative Control		297	4376.57	3146.32	1.38828	457	4716.09	3375.87	1.40013	377	1.39421	4046.26	3192.04	-0.752335	-1.75755	-12.0039	0.0960302	-1.14957	-38.9019
5	B24	WT/LoF	DMSO	Positive Control		402	3376.43	3008.2	1.12005	482	3639.51	3291.57	1.09566	442	1.10785	4113.94	3250.05	-10.5838	-0.611321	2.29297	-13.9067	-0.806158	-38.9019
5	C01	SS-P22-H11	40	X		463	4588.37	3208.53	1.43123	479	4777.86	3382.41	1.39986	471	1.41555	4798.02	3222.7	0.821912	0.0545822	5.0041	0.083569	-0.847367	2.02208
5	C02	SS-P22-H11	20	X		512	4818.19	3062.98	1.53997	600	4761.18	3160.02	1.46687	556	1.50342	4655.27	3163.56	4.8072	0.589488	1.83273	3.16571	0.814743	1.87919
5	C03	SS-P22-H11	10	X		471	4549.35	3167.1	1.43093	539	4572.45	3185.58	1.43758	505	1.43425	4476.44	3155.95	0.81087	0.141914	-0.159908	1.81829	-0.0231803	0.262654
5	C04	SS-P22-H11	5	X		466	4380.44	3126.33	1.41082	578	4376.54	3068.8	1.42488	522	1.41785	4426.34	3143.34	0.0736852	0.0873315	0.969053	1.2342	0.512541	-1.41538
5	C05	SS-P22-H11	2.5	X		472	4476.14	3217.87	1.38809	614	4575.13	3242.07	1.41901	543	1.40355	4606.96	3183.37	-0.759487	0.15283	2.88768	0.964237	1.00705	0.285655
5	C06	SS-P22-H11	1.25	X		420	4638.78	3124.68	1.47912	553	4567.63	3169.64	1.42504	486.5	1.45208	4445.41	3134.17	2.57704	-0.414825	-0.835184	1.24166	0.16913	0.221362
5	C07	SS-P22-H11	0.625	X		540	4323.2	3098.69	1.39522	570	4575.71	3149.32	1.44125	555	1.41824	4526.28	3067.77	-0.498101	0.895148	0.977462	1.98747	0.40265	0.290636
5	C08	SS-P22-H11	0.313	X		521	4476.85	2986.22	1.45833	465	4664.82	3193.17	1.45171	493	1.45502	4526.7	3192.99	1.81516	0.687736	-0.063796	2.46834	-1.03968	1.05385
5	C09	SS-P22-H11	0.156	X		533	4388.59	3192.81	1.36567	560	4621.39	3295.06	1.40672	546.5	1.38619	4507.97	3228.44	-1.58112	0.818733	0.00646872	0.399043	0.265285	0.681856
5	C10	SS-P22-H11	0.0781	X		540	4394.54	3161.82	1.39051	525	4767.36	3221.42	1.47682	532.5	1.43367	4543.83	3129.98	-0.670745	0.895148	-0.86939	3.62333	-0.215491	1.9321
5	C11	SS-P22-H11	0.0391	X		640	4320.3	3038.53	1.42561	545	4493.43	3255.16	1.37682	592.5	1.40122	9201.17	5582.59	0.615972	1.98679	112.245	-0.976128	0.0592384	-0.414133
5	C12	SS-P23-H17	40	X		616	13908.9	7910.01	1.57642	562	16283.5	9117.31	1.49628	589	1.53635	14196.6	8045.22	6.14334	1.7248	91.0189	4.51829	0.292758	100.572
5	C13	SS-P23-H17	20	X		600	12109.6	6973.12	1.62224	635	11468.3	7080.68	1.44014	617.5	1.53119	10435.2	6149.67	7.82273	1.55013	59.0777	1.93609	1.29552	59.3283
5	C14	SS-P23-H17	10	X		537	9401.98	5218.66	1.56884	647	9212.56	6454.19	1.38122	592	1.47503	7518.36	5329.56	5.86551	0.862399	16.8713	-0.773542	1.46036	40.0067
5	C15	SS-P23-H17	5	X		644	5824.16	4204.94	1.39521	600	7006.57	5279.31	1.32703	622	1.36112	6437.58	4747.37	-0.498277	2.03046	17.3955	-3.26582	0.814743	21.1117
5	C16	SS-P23-H17	2.5	X		462	5868.6	4215.44	1.38658	549	9644.06	7369.39	1.31432	505.5	1.35045	7708.22	5827.26	-0.814862	0.0436658	16.2604	-3.85033	0.114184	43.7027
5	C17	SS-P23-H17	1.25	X		515	5772.38	4285.12	1.35271	578	6448.73	4770.99	1.35958	546.5	1.35615	5780.55	4185.06	-2.05598	0.622237	8.47449	-1.76874	0.512541	16.3337
5	C18	SS-P23-H17	0.625	X		510	5112.37	3599.12	1.41841	570	5839.52	4277.48	1.36198	540	1.3902	5268.57	3835.41	0.35205	0.567655	3.58174	-1.65824	0.40265	11.1156
5	C19	SS-P23-H17	0.313	X		559	4697.62	3393.34	1.37165	564	4930.11	3281.13	1.46034	561.5	1.41599	4746.96	3310.47	-1.36204	1.10256	2.0032	2.86535	0.320231	3.32612
5	C20	SS-P23-H17	0.156	X		534	4563.8	3339.81	1.36623	550	5075.8	3464.89	1.44864	542	1.40743	4759.93	3331.26	-1.56062	0.829649	0.590524	2.327	0.127921	4.57404
5	C21	SS-P23-H17	0.0781	X		564	4444.05	3197.63	1.38767	638	4961.72	3549.84	1.39158	601	1.38962	4730.57	3357.45	-0.774814	1.15714	1.24378	-0.297126	1.33673	3.59687
5	C22	SS-P23-H17	0.0391	X		484	4499.43	3165.05	1.4327	520	4671.4	3330.03	1.40451	502	1.4186	4484.07	3153.1	0.875687	0.283827	-1.14724	0.297439	-0.284173	1.11023
5	C23	LoF/LoF	DMSO	Negative Control		574	4296.74	2976.17	1.43044	645	4507.66	3332.65	1.37481	609.5	1.40263	3909.38	3127.33	0.79301	1.26631	-12.7746	-1.06818	1.43288	-38.9019
5	C24	WT/LoF	DMSO	Positive Control		432	3311.1	2922	1.12947	414	3879.31	3177.72	1.1288	423	1.12913	4460.28	3150.7	-10.2382	-0.283827	7.63554	-12.3828	-1.74024	-38.9019
5	D01	SS-P22-I17	40	X		490	5041.25	3123.68	1.60726	599	5083.67	3235.22	1.55397	544.5	1.58062	4925.06	3212.26	7.27375	0.349326	4.39384	7.17161	0.801007	4.6414
5	D02	SS-P22-I17	20	X		445	4766.46	3189.3	1.49459	535	4813.47	3099.95	1.53994	490	1.51727	4725.86	3158.63	3.14411	-0.141914	2.88157	6.52625	-0.0781261	2.32705
5	D03	SS-P22-I17	10	X		470	4638.26	3217.31	1.44503	584	4717.81	3280.02	1.44046	527	1.44275	4530.63	3162.83	1.32762	0.130997	-0.596237	1.95099	0.59496	1.50773
5	D04	SS-P22-I17	5	X		425	4343.45	3045.64	1.41622	580	4646.03	3185.92	1.45196	502.5	1.43409	4596.7	3106.14	0.271779	-0.360243	1.80947	2.47991	0.540014	0.892869
5	D05	SS-P22-I17	2.5	X		466	4547.38	3026.36	1.49015	494	4732.67	3197.74	1.49476	480	1.49246	4617.75	3222.43	2.98131	0.0873315	1.28404	4.44831	-0.641321	1.63498
5	D06	SS-P22-I17	1.25	X		546	4502.84	3247.12	1.39175	549	4624.02	3060.19	1.51306	547.5	1.45241	4541.54	3153.11	-0.625136	0.960647	0.767573	5.29005	0.114184	0.70439
5	D07	SS-P22-I17	0.625	X		643	4459.06	3246.02	1.37496	643	4617.16	3189.71	1.44186	643	1.40841	4488.29	3127.85	-1.24077	2.01954	-0.407781	2.01518	1.40541	0.645587
5	D08	SS-P22-I17	0.313	X		538	4359.43	3065.98	1.41656	532	4590.53	3164.03	1.43422	535	1.42539	4532.76	3089.13	0.284036	0.873315	0.955405	1.66418	-0.119335	0.417574
5	D09	SS-P22-I17	0.156	X		577	4474.98	3014.24	1.48837	655	4932.3	3143.78	1.53352	616	1.51095	4692.63	3088.33	2.9161	1.29906	0.69562	6.231	1.57025	3.34487
5	D10	SS-P22-I17	0.0781	X		567	4452.96	3032.88	1.43272	586	4624.58	3260.28	1.41537	576.5	1.42405	4516.35	3144.42	0.876551	1.18989	0.166738	0.797101	0.622433	0.709195
5	D11	SS-P22-I17	0.0391	X		555	4408.13	3028.57	1.43022	608	4633.96	3259.53	1.42531	581.5	1.42776	4468.41	3195.62	0.784604	1.05889	-1.07507	1.25428	0.924635	0.789526
5	D12	SS-P23-L22	40	X		561	4302.86	3131.71	1.37691	594	4776.72	3230.92	1.4464	577.5	1.41165	4602.79	3187.14	-1.16919	1.12439	0.411289	2.22415	0.732325	2.01233
5	D13	SS-P23-L22	20	X		700	4428.86	3143.36	1.40354	662	4422.85	3227.12	1.37523	681	1.38938	4346.92	3156.77	-0.192977	2.64178	-1.45104	-1.04927	1.6664	-1.01869
5	D14	SS-P23-L22	10	X		586	4270.99	3086.42	1.38799	552	4559.1	3216.85	1.41161	569	1.3998	4462.44	3205.65	-0.763219	1.3973	-0.332764	0.623934	0.155394	0.148362
5	D15	SS-P23-L22	5	X		555	4365.79	3194.45	1.3646	630	4704.76	3279.63	1.42324	592.5	1.39392	4581.68	3203.53	-1.62036	1.05889	0.761982	1.15883	1.22684	1.39599
5	D16	SS-P23-L22	2.5	X		563	4458.59	3127.43	1.43334	533	4487.25	3185.95	1.41453	548	1.42393	4419.65	3124.49	0.899061	1.14623	-0.49476	0.758456	-0.105599	-0.467101
5	D17	SS-P23-L22	1.25	X		562	4352.05	3063.03	1.41534	562	4718.89	3289.14	1.43408	562	1.42471	4567.42	3215.13	0.239516	1.13531	0.259082	1.65774	0.292758	1.51699
5	D18	SS-P23-L22	0.625	X		551	4415.96	3141.12	1.39076	595	4533.5	3134.36	1.45407	573	1.42242	4473.55	3152.81	-0.661552	1.01523	0.231316	2.57694	0.746061	-0.0709578
5	D19	SS-P23-L22	0.313	X		600	4413.6	3171.26	1.39008	572	4621.27	3208.43	1.43476	586	1.41242	4476.99	3164.51	-0.686356	1.55013	-0.723064	1.6886	0.430123	0.680871
5	D20	SS-P23-L22	0.156	X		451	4332.7	3120.59	1.39294	547	4616.72	3333.42	1.38993	499	1.39144	4451.03	3314.45	-0.581445	-0.0764151	-1.28166	-0.373118	0.0867113	0.641864
5	D21	SS-P23-L22	0.0781	X		672	4285.35	3295.49	1.35014	611	4872.24	3313.75	1.45699	641.5	1.40357	4625.28	3209.85	-2.15032	2.33612	-0.184842	2.71128	0.965844	2.83046
5	D22	SS-P23-L22	0.0391	X		489	4378.32	3105.94	1.38868	631	4550.53	3240.86	1.4021	560	1.39539	4407.11	3153.58	-0.737891	0.33841	-1.5372	0.186852	1.24057	0.0749235
5	D23	LoF/LoF	DMSO	Negative Control		499	4263.69	3066.3	1.38261	509	4410.06	3200.46	1.37897	504	1.38079	3907.9	3102.14	-0.960207	0.447574	-11.6583	-0.87727	-0.435274	-38.9019
5	D24	WT/LoF	DMSO	Positive Control		430	3405.73	3003.83	1.13003	450	3437.41	3062.49	1.1245	440	1.12726	3982.75	3161.61	-10.2179	-0.30566	1.58187	-12.5804	-1.24572	-38.9019
5	E01	SS-P22-I21	40	X		483	4528.09	3260.74	1.3936	486	4587.74	3278.89	1.41128	484.5	1.40244	4637.2	3258.19	-0.557395	0.272911	3.45243	0.609036	-0.751212	0.393637
5	E02	SS-P22-I21	20	X		472	4686.65	3237.49	1.45868	600	4778.55	3316.32	1.43857	536	1.44862	4633.72	3190.42	1.82774	0.15283	1.11956	1.86384	0.814743	2.028
5	E03	SS-P22-I21	10	X		464	4488.9	3064.52	1.45785	447	4560.82	3274.08	1.40279	455.5	1.43032	4533.69	3203.23	1.79756	0.0654986	1.32792	0.218514	-1.28693	0.163075
5	E04	SS-P22-I21	5	X		503	4506.56	3132.37	1.43175	546	4486.06	3135.76	1.43802	524.5	1.43489	4357.13	3072.9	0.84099	0.49124	-1.95586	1.83891	0.0729749	-0.47731
5	E05	SS-P22-I21	2.5	X		504	4228.2	3010.04	1.40157	494	4724.36	3251.97	1.46092	499	1.43124	4581.91	3182.66	-0.265235	0.502156	0.536482	2.89179	-0.641321	1.56381
5	E06	SS-P22-I21	1.25	X		511	4439.47	3113.35	1.41377	657	4477.7	3267.31	1.38293	584	1.39835	4504.95	3223.59	0.18169	0.578571	1.63037	-0.694808	1.59772	-0.548931
5	E07	SS-P22-I21	0.625	X		627	4532.2	3179.87	1.42778	603	4841.68	2984.55	1.57891	615	1.50335	4643.41	3050.54	0.695416	1.84488	0.60342	8.31842	0.855953	2.56872
5	E08	SS-P22-I21	0.313	X		606	4445.15	3116.53	1.42036	606	4873.61	3054.32	1.56688	606	1.49362	4651.71	3080.43	0.423522	1.61563	0.42238	7.76532	0.897162	2.84224
5	E09	SS-P22-I21	0.156	X		615	4429.8	3106.53	1.41832	562	4564.24	3226.47	1.40708	588.5	1.4127	4565.3	3182.73	0.348562	1.71388	2.03328	0.415845	0.292758	0.192389
5	E10	SS-P22-I21	0.0781	X		585	4566.35	3138.98	1.45623	688	4756.79	3183.87	1.48997	636.5	1.4731	4582.8	3200.61	1.73815	1.38639	0.174712	4.22776	2.02355	1.84163
5	E11	SS-P22-I21	0.0391	X		554	4408.8	3217.35	1.36473	642	4487.3	3200.61	1.39565	598	1.38019	5051.58	3766.57	-1.61552	1.04798	14.414	-0.110024	1.39167	-0.466684
5	E12	SS-P24-P11	40	X		696	5615.86	4332.52	1.29785	589	6295.8	4791.11	1.30224	642.5	1.30004	5714.47	4343.63	-4.06696	2.59811	8.71949	-4.40586	0.663642	15.0238
5	E13	SS-P24-P11	20	X		675	5133.14	3896.16	1.3218	655	5731.15	4113.89	1.36679	665	1.34429	5400.48	3856.97	-3.18917	2.36887	7.97228	-1.43734	1.57025	10.1873
5	E14	SS-P24-P11	10	X		612	5069.8	3600.06	1.39608	689	5401.52	3840.32	1.3793	650.5	1.38769	5154.81	3719.47	-0.466373	1.68113	6.06472	-0.861998	2.03729	7.3639
5	E15	SS-P24-P11	5	X		453	4908.1	3598.62	1.36955	629	5248.37	3805.39	1.37079	541	1.37017	5057.63	3697.52	-1.43884	-0.0545822	5.57861	-1.25313	1.2131	6.05217
5	E16	SS-P24-P11	2.5	X		651	4866.89	3589.65	1.35846	681	5077.3	3486.18	1.44297	666	1.40072	4857.33	3357.93	-1.84526	2.10687	2.87103	2.0666	1.9274	4.58687
5	E17	SS-P24-P11	1.25	X		536	4637.37	3229.67	1.41014	606	4650.51	3207.35	1.43881	571	1.42447	4536.13	3220.46	0.0486289	0.851482	0.327467	1.87494	0.897162	0.931246
5	E18	SS-P24-P11	0.625	X		623	4421.75	3233.57	1.36629	618	4590.14	3296.93	1.3955	620.5	1.3809	4512.62	3265.23	-1.55828	1.80121	0.484899	-0.116777	1.062	0.414206
5	E19	SS-P24-P11	0.313	X		702	4435.1	3233.52	1.36348	580	4578.81	3252.64	1.39705	641	1.38027	4471.61	3194.06	-1.66127	2.66361	-0.348975	-0.0454201	0.540014	0.317105
5	E20	SS-P24-P11	0.156	X		606	4364.41	3135.47	1.38692	628	4449.66	3142.48	1.42182	617	1.40437	4371.07	3145.3	-0.802226	1.61563	-1.19738	1.09365	1.19936	-0.789108
5	E21	SS-P24-P11	0.0781	X		630	4292.49	3148.13	1.35832	549	4516.39	3293.44	1.37479	589.5	1.36655	4444.27	3164.99	-1.85068	1.87763	-0.257694	-1.06941	0.114184	-0.217467
5	E22	SS-P24-P11	0.0391	X		577	4372.15	3036.54	1.42685	624	4883.58	3139.15	1.52499	600.5	1.47592	4623.93	3137.25	0.661171	1.29906	-0.350375	5.83862	1.14442	2.92756
5	E23	LoF/LoF	DMSO	Negative Control		542	4364.29	3135.34	1.39056	552	4577.58	3244.56	1.41809	547	1.40433	3923.33	3086.11	-0.668733	0.916981	-13.2703	0.922328	0.155394	-38.9019
5	E24	WT/LoF	DMSO	Positive Control		537	3269.08	2927.65	1.11243	450	3416.53	3079.92	1.11246	493.5	1.11245	3468.88	3159.92	-10.8628	0.862399	-10.2958	-13.1339	-1.24572	-38.9019
5	F01	SS-P22-J06	40	X		411	3521.23	3239.92	1.09291	613	3601.39	3313.88	1.09729	512	1.0951	3712.43	3241.28	-11.5782	-0.513073	-6.73015	-13.8318	0.993317	-8.05481
5	F02	SS-P22-J06	20	X		512	3823.48	3168.68	1.20167	668	3715.19	3212	1.16191	590	1.18179	4174.1	3448.33	-7.59225	0.589488	2.81951	-10.8597	1.74882	-7.08004
5	F03	SS-P22-J06	10	X		556	4633	3684.67	1.25901	542	4118.56	3143.14	1.29763	549	1.27832	4226.51	3149.09	-5.49036	1.06981	-0.702145	-4.61813	0.0180291	-3.62508
5	F04	SS-P22-J06	5	X		442	4334.47	3155.05	1.37367	684	4481.32	3202.53	1.40484	563	1.38926	4457.47	3139.74	-1.28775	-0.174663	0.467573	0.312934	1.96861	-0.517929
5	F05	SS-P22-J06	2.5	X		493	4433.63	3076.95	1.42844	512	4263.42	3132.27	1.35676	502.5	1.3926	4355.76	3115.25	0.719545	0.382075	0.638312	-1.89836	-0.394064	-2.38426
5	F06	SS-P22-J06	1.25	X		689	4448.1	3098.23	1.42448	594	4629.55	3109.76	1.47639	641.5	1.45044	4550.92	3173.16	0.574563	2.5217	0.92363	3.60327	0.732325	0.751734
5	F07	SS-P22-J06	0.625	X		698	4472.29	3236.57	1.38249	636	4612.31	3207.95	1.43016	667	1.40632	4588.27	3194.75	-0.964822	2.61995	2.00828	1.47716	1.30926	0.604078
5	F08	SS-P22-J06	0.313	X		645	4564.23	3181.54	1.42914	676	4559.18	3295.67	1.39315	660.5	1.41115	4538.94	3252.56	0.745339	2.04137	1.47117	-0.225031	1.85871	0.148986
5	F09	SS-P22-J06	0.156	X		547	4518.7	3209.45	1.39813	657	4531.19	3331.34	1.37178	602	1.38495	4468.61	3220.39	-0.391558	0.971563	0.141951	-1.20763	1.59772	-0.0907093
5	F10	SS-P22-J06	0.0781	X		655	4406.03	3109.45	1.4143	691	4629.82	3162.98	1.4548	673	1.43455	4525	3152.27	0.20133	2.15054	0.308954	2.61036	2.06476	0.754063
5	F11	SS-P22-J06	0.0391	X		585	4420.18	3141.55	1.41543	717	4717.84	3016.15	1.53149	651	1.47346	4649.05	3104.92	0.242827	1.38639	2.19741	6.1375	2.42191	1.50795
5	F12	SS-P25-F19	40	X		664	4580.27	3193.68	1.43612	533	4535.97	3187.49	1.41528	598.5	1.4257	4465.29	3141.54	1.00093	2.24879	0.00717368	0.792825	-0.105599	-0.0497698
5	F13	SS-P25-F19	20	X		671	4394.6	3095.6	1.41335	587	4634.28	3258.55	1.42257	629	1.41796	4452.47	3124.82	0.166479	2.3252	-1.45482	1.12824	0.636169	0.792247
5	F14	SS-P25-F19	10	X		532	4270.67	2991.09	1.42426	692	4495.58	3121.14	1.43342	612	1.42884	4476.44	3134.49	0.566218	0.807817	0.746717	1.62714	2.0785	-0.395737
5	F15	SS-P25-F19	5	X		609	4457.29	3147.84	1.41005	654	4608.07	3228.19	1.42592	631.5	1.41799	4559.42	3142.97	0.0454252	1.64838	1.3776	1.28239	1.55651	0.567755
5	F16	SS-P25-F19	2.5	X		524	4510.77	3057.75	1.47948	732	5043.51	3456.64	1.44869	628	1.46409	4733.78	3245.46	2.59031	0.720485	0.354583	2.32966	2.62795	4.29748
5	F17	SS-P25-F19	1.25	X		612	4424.05	3034.29	1.4485	748	4736.65	3263.96	1.45003	680	1.44926	4675.02	3256.7	1.45467	1.68113	2.58816	2.39091	2.84774	1.66912
5	F18	SS-P25-F19	0.625	X		549	4613.39	3249.45	1.41255	636	4536.59	3378.07	1.35034	592.5	1.38145	4408.75	3228.2	0.13721	0.993396	-1.33411	-2.19362	1.30926	-0.0444802
5	F19	SS-P25-F19	0.313	X		602	4280.9	3078.33	1.37417	605	4639.07	3243.65	1.41041	603.5	1.39229	4525.91	3212.29	-1.26972	1.57197	0.221302	0.568731	0.883425	0.833286
5	F20	SS-P25-F19	0.156	X		525	4412.75	3180.93	1.38865	718	4728.26	3468.79	1.36391	621.5	1.37628	4589.97	3354.84	-0.738725	0.731402	0.680594	-1.56962	2.43564	1.59721
5	F21	SS-P25-F19	0.0781	X		581	4451.69	3240.89	1.36772	573	4480.82	3144.36	1.42668	577	1.3972	4423.51	3157.13	-1.50613	1.34272	-0.327869	1.31706	0.443859	-0.522131
5	F22	SS-P25-F19	0.0391	X		526	4366.2	3169.9	1.37988	640	4690.29	3241.33	1.42848	583	1.40418	4523.59	3189.53	-1.06023	0.742318	-0.437544	1.39997	1.3642	1.27198
5	F23	LoF/LoF	DMSO	Negative Control		528	4356.9	3137.72	1.38932	620	4468.36	3192.09	1.38742	574	1.38837	3864.59	3052.25	-0.714161	0.764151	-13.3676	-0.48832	1.08947	-38.9019
5	F24	WT/LoF	DMSO	Positive Control		445	3260.83	2912.42	1.11652	441	3469.56	3078.25	1.12719	443	1.12186	4019.67	3166.96	-10.713	-0.141914	2.07354	-12.4564	-1.36935	-38.9019
5	G01	SS-P22-J08	40	X		512	4569.77	3255.67	1.41013	497	4571.3	3227.31	1.41132	504.5	1.41073	4585.62	3155.77	0.0486011	0.589488	2.42944	0.610965	-0.600111	0.252817
5	G02	SS-P22-J08	20	X		434	4599.94	3084.23	1.48742	545	4620.4	3276.98	1.41005	489.5	1.44874	4523.74	3221.81	2.8813	-0.261995	0.390421	0.552345	0.0592384	0.673379
5	G03	SS-P22-J08	10	X		569	4427.09	3166.64	1.39807	564	4587.53	3236.95	1.41782	566.5	1.40794	4587.4	3236.55	-0.393607	1.21172	2.27995	0.9097	0.320231	0.39181
5	G04	SS-P22-J08	5	X		574	4587.26	3236.15	1.41339	606	4785.86	3198.1	1.4808	590	1.44709	4697.95	3233.63	0.168022	1.26631	2.54853	3.80602	0.897162	2.0906
5	G05	SS-P22-J08	2.5	X		672	4610.03	3269.16	1.4128	589	4578.16	3118.58	1.46781	630.5	1.44031	4587.84	3153.93	0.146445	2.33612	2.40101	3.20863	0.663642	0.311607
5	G06	SS-P22-J08	1.25	X		556	4597.53	3189.27	1.43233	606	4694.5	3285.11	1.43326	581	1.4328	4420.17	3101.64	0.862116	1.06981	-2.92722	1.62	0.897162	1.30803
5	G07	SS-P22-J08	0.625	X		506	4145.85	2918.17	1.41191	569	4693.04	3225.15	1.45644	537.5	1.43418	4558.92	3209.38	0.113741	0.523989	0.36345	2.68579	0.388913	1.2956
5	G08	SS-P22-J08	0.313	X		607	4424.8	3193.6	1.38574	597	4637.22	3249.31	1.42273	602	1.40424	4528.59	3189.38	-0.845366	1.62655	0.306251	1.13572	0.773534	0.817433
5	G09	SS-P22-J08	0.156	X		541	4419.95	3129.46	1.40902	719	4642.55	3251.27	1.42282	630	1.41592	4619.26	3145.44	0.00780326	0.906065	2.38261	1.13955	2.44938	0.863128
5	G10	SS-P22-J08	0.0781	X		514	4595.97	3039.62	1.48898	702	4713.02	3263.26	1.43916	608	1.46407	4593.19	3236.39	2.93853	0.611321	0.93616	1.89128	2.21586	1.46673
5	G11	SS-P22-J08	0.0391	X		627	4473.35	3209.53	1.38274	683	4460.76	3152.31	1.40626	655	1.3945	5181.39	3860.92	-0.955605	1.84488	17.7897	0.378062	1.95487	-0.694004
5	G12	SS-P25-M19	40	X		724	5902.01	4569.53	1.29627	612	6378.74	4917.51	1.30427	668	1.30027	5758.6	4265.23	-4.12484	2.90377	8.78225	-4.31249	0.979581	15.7341
5	G13	SS-P25-M19	20	X		686	5138.46	3612.94	1.40357	573	5929.24	4353.89	1.35499	629.5	1.37928	5537.25	4024.91	-0.191854	2.48895	8.86238	-1.97999	0.443859	11.884
5	G14	SS-P25-M19	10	X		666	5145.25	3695.93	1.38407	580	5185.48	3889.27	1.34006	623	1.36207	5020.09	3720.3	-0.90659	2.27062	5.4349	-2.66642	0.540014	5.51347
5	G15	SS-P25-M19	5	X		624	4854.71	3551.33	1.37579	570	4761.68	3407.74	1.39609	597	1.38594	4720.82	3418.57	-1.21013	1.81213	3.37342	-0.0895694	0.40265	1.88351
5	G16	SS-P25-M19	2.5	X		666	4679.96	3429.39	1.35938	647	4781.95	3368.57	1.40712	656.5	1.38325	4669.49	3334.41	-1.81184	2.27062	1.92314	0.417693	1.46036	2.05714
5	G17	SS-P25-M19	1.25	X		581	4557.02	3300.24	1.38008	722	4645.02	3355.77	1.39129	651.5	1.38569	4571.03	3279.89	-1.05309	1.34272	1.21556	-0.310277	2.49059	0.88429
5	G18	SS-P25-M19	0.625	X		593	4497.04	3204.01	1.38811	646	4536.32	3238.68	1.40054	619.5	1.39432	4657.86	3276.03	-0.758826	1.47372	4.54651	0.114782	1.44662	-0.0467762
5	G19	SS-P25-M19	0.313	X		738	4779.4	3313.39	1.43644	552	4625.85	3305.4	1.3978	645	1.41712	4554.98	3261.09	1.0129	3.0566	1.06298	-0.011023	0.155394	0.720091
5	G20	SS-P25-M19	0.156	X		526	4484.1	3216.79	1.39226	570	4431.59	3199.17	1.40313	548	1.39769	4389.91	3168.9	-0.606691	0.742318	-0.539905	0.234042	0.40265	-0.943814
5	G21	SS-P25-M19	0.0781	X		573	4348.23	3138.62	1.38254	576	4606.82	3288.15	1.40189	574.5	1.39222	4488.73	3229.5	-0.962885	1.25539	-0.275558	0.177289	0.485068	0.557056
5	G22	SS-P25-M19	0.0391	X		447	4370.63	3170.85	1.38429	629	4621.82	3327.78	1.38924	538	1.38677	4534.19	3225.35	-0.898531	-0.120081	0.620204	-0.40455	1.2131	0.685524
5	G23	LoF/LoF	DMSO	Negative Control		516	4446.57	3122.93	1.42269	441	4416.93	3141.51	1.40932	478.5	1.41601	3940.68	3105.73	0.508935	0.633154	-10.9657	0.518668	-1.36935	-38.9019
5	G24	WT/LoF	DMSO	Positive Control		569	3464.44	3069.95	1.12271	403	3569.35	3096.16	1.1592	486	1.14096	4296.47	3240.1	-10.4861	1.21172	7.42725	-10.9845	-1.89134	-38.9019
5	H01	SS-P22-J11	40	X		199	5023.6	3384.05	1.50967	380	5081.4	3290.9	1.53907	289.5	1.52437	4769.65	3231.32	3.69675	-2.82736	0.753987	6.48604	-2.20728	4.62199
5	H02	SS-P22-J11	20	X		487	4457.91	3171.74	1.40286	577	4584.01	3258.54	1.40863	532	1.40574	4566.02	3223.23	-0.218015	0.316577	1.81711	0.486822	0.498805	0.361676
5	H03	SS-P22-J11	10	X		428	4548.03	3187.92	1.43271	698	4766.55	3316.21	1.42598	563	1.42934	4585.69	3189.18	0.876106	-0.327493	0.127936	1.28483	2.16092	1.92517
5	H04	SS-P22-J11	5	X		427	4404.84	3062.14	1.43258	704	5050.32	3264.66	1.50515	565.5	1.46886	4734.87	3214.28	0.871221	-0.33841	0.299982	4.92591	2.24333	4.35582
5	H05	SS-P22-J11	2.5	X		590	4419.42	3163.91	1.39877	529	4690.76	3203.67	1.45712	559.5	1.42795	4642.78	3171.99	-0.367832	1.44097	2.36891	2.71715	-0.160545	1.27607
5	H06	SS-P22-J11	1.25	X		546	4594.81	3140.31	1.4658	607	4615.71	3284.52	1.40185	576.5	1.43383	4525.27	3193.5	2.08873	0.960647	0.481655	0.175441	0.910898	0.633189
5	H07	SS-P22-J11	0.625	X		704	4434.82	3102.49	1.41053	586	4566.27	3207.81	1.42464	645	1.41759	4458.51	3141.54	0.0631218	2.68544	-0.5101	1.22349	0.622433	0.209765
5	H08	SS-P22-J11	0.313	X		515	4350.75	3075.27	1.42195	576	4644.3	3253.19	1.41071	545.5	1.41633	4580.67	3204.3	0.481734	0.622237	1.45154	0.58293	0.485068	0.878055
5	H09	SS-P22-J11	0.156	X		707	4517.04	3155.41	1.42486	619	4799.21	3165.77	1.47711	663	1.45099	4531.16	3091.69	0.58836	2.71819	-1.54408	3.63672	1.07574	2.20493
5	H10	SS-P22-J11	0.0781	X		515	4263.1	3017.61	1.41446	626	4514.94	3108.22	1.4466	570.5	1.43053	4515.26	3108.08	0.207277	0.622237	1.43424	2.23331	1.17189	-0.229914
5	H11	SS-P22-J11	0.0391	X		660	4515.57	3107.95	1.43978	734	4623.4	3202.42	1.44211	697	1.44095	4975.88	3644.63	1.1351	2.20512	11.0225	2.02701	2.65543	0.699092
5	H12	SS-P25-O19	40	X		610	5328.37	4086.84	1.30378	575	6416.39	4868.89	1.31363	592.5	1.3087	5692.16	4213.71	-3.8497	1.6593	6.77064	-3.88191	0.471332	16.0566
5	H13	SS-P25-O19	20	X		667	4967.94	3558.53	1.38832	655	5462.14	3975.44	1.37876	661	1.38354	5494.67	4026.43	-0.750874	2.28154	13.3682	-0.886924	1.57025	7.88314
5	H14	SS-P25-O19	10	X		663	5527.21	4077.42	1.34433	596	5212.23	3799.84	1.37572	629.5	1.36003	5163.83	3850.36	-2.36315	2.23787	8.51049	-1.02656	0.759797	5.74259
5	H15	SS-P25-O19	5	X		579	5115.42	3900.89	1.33664	563	4750.6	3390.74	1.40853	571	1.37258	4597.83	3260.88	-2.64533	1.32089	0.602516	0.482277	0.306495	1.78855
5	H16	SS-P25-O19	2.5	X		635	4445.07	3131.02	1.416	614	4497.94	3171.05	1.40586	624.5	1.41093	4464.13	3145.62	0.263534	1.93221	0.428552	0.35981	1.00705	-0.375494
5	H17	SS-P25-O19	1.25	X		626	4430.32	3120.18	1.41855	624	4579.72	3263.89	1.40959	625	1.41407	4477.98	3191.98	0.356981	1.83396	-0.209491	0.531327	1.14442	0.324942
5	H18	SS-P25-O19	0.625	X		693	4376.24	3120.07	1.4101	692	4681.84	3337.14	1.40889	692.5	1.4095	4489.94	3202.63	0.0471725	2.56536	-1.13184	0.499229	2.0785	1.19963
5	H19	SS-P25-O19	0.313	X		497	4298.05	3068.11	1.39857	560	4448.15	3131.03	1.42527	528.5	1.41192	4446.7	3143.87	-0.375148	0.425741	0.604661	1.2522	0.265285	-0.801993
5	H20	SS-P25-O19	0.156	X		661	4445.25	3156.7	1.40657	722	4569.72	3312.73	1.38789	691.5	1.39723	4480.58	3186.45	-0.0820639	2.21604	-0.030271	-0.466981	2.49059	0.239322
5	H21	SS-P25-O19	0.0781	X		616	4391.43	3060.18	1.42979	638	4608.79	3259.11	1.40036	627	1.41507	4494.49	3236.98	0.768984	1.7248	-0.162784	0.106716	1.33673	0.573915
5	H22	SS-P25-O19	0.0391	X		578	4380.19	3214.85	1.34067	660	4541.16	3413.29	1.35798	619	1.34933	4443.59	3241.95	-2.49734	1.30997	-0.566071	-1.84246	1.63893	-0.00530742
5	H23	LoF/LoF	DMSO	Negative Control		498	4346.01	3070.61	1.41308	467	4721.01	3293.19	1.43293	482.5	1.423	4045.31	3158.09	0.15654	0.436658	-12.0844	1.60455	-1.0122	-38.9019
5	H24	WT/LoF	DMSO	Positive Control		405	3369.6	3023	1.11825	487	3638.84	3036.91	1.17576	446	1.14701	4176.05	3158.27	-10.6495	-0.578571	3.76637	-10.223	-0.737476	-38.9019
5	I01	SS-P22-K02	40	X		530	4713.27	3279.62	1.43717	479	4713.4	3233.47	1.41661	504.5	1.42689	4553.77	3167	1.03963	0.785984	0.00163848	0.8541	-0.847367	1.46995
5	I02	SS-P22-K02	20	X		587	4394.13	3100.53	1.40733	561	4625.42	3208.89	1.4378	574	1.42257	4444.26	3155.07	-0.054051	1.40822	-1.54414	1.82852	0.279022	0.716358
5	I03	SS-P22-K02	10	X		549	4263.1	3101.25	1.37879	634	4458.34	3190.33	1.39265	591.5	1.38572	4437.85	3071.04	-1.10024	0.993396	0.275528	-0.248001	1.28178	-0.714688
5	I04	SS-P22-K02	5	X		502	4417.35	2951.75	1.46904	525	4695.03	3271.36	1.43244	513.5	1.45074	4524.7	3161.6	2.20748	0.480323	-0.467384	1.58228	-0.215491	1.31261
5	I05	SS-P22-K02	2.5	X		372	4354.37	3051.84	1.42159	664	4444.47	3065.22	1.43591	518	1.42875	4439.83	3039	0.468473	-0.938814	0.486097	1.74177	1.69388	-0.833533
5	I06	SS-P22-K02	1.25	X		480	4435.2	3012.78	1.46979	621	4601.78	3280.71	1.39237	550.5	1.43108	4506.97	3194.25	2.23502	0.240162	0.214246	-0.260652	1.10321	0.513932
5	I07	SS-P22-K02	0.625	X		621	4412.16	3107.79	1.40293	599	4447.91	3180.23	1.40534	610	1.40413	4462.45	3169.54	-0.215635	1.77938	0.979004	0.335864	0.801007	-0.804013
5	I08	SS-P22-K02	0.313	X		552	4476.98	3158.86	1.41392	625	4715.4	3036.05	1.5292	588.5	1.47156	4545.67	3026.31	0.187243	1.02615	-0.213008	6.03239	1.15815	1.48708
5	I09	SS-P22-K02	0.156	X		618	4375.94	3016.57	1.43834	644	4529.55	3072.37	1.4585	631	1.44842	4443.77	3119.46	1.08256	1.74663	-0.424728	2.78042	1.41915	-0.104747
5	I10	SS-P22-K02	0.0781	X		637	4357.99	3166.55	1.38116	634	4563.6	3274.65	1.4001	635.5	1.39063	4402.13	3168.39	-1.01357	1.95404	-1.8087	0.0946641	1.28178	0.186852
5	I11	SS-P22-K02	0.0391	X		613	4240.67	3062.12	1.38674	577	4648.89	3235.31	1.43694	595	1.41184	4720.76	3209.53	-0.808928	1.69205	4.70244	1.78894	0.498805	0.91744
5	I12	SS-P26-I07	40	X		634	4792.62	3183.76	1.51178	649	4813.33	3271.28	1.46814	641.5	1.48996	4813.11	3245.12	3.77424	1.92129	4.94153	3.22384	1.48783	2.32586
5	I13	SS-P26-I07	20	X		635	4812.88	3218.97	1.4983	670	5189.26	3107.83	1.61983	652.5	1.55907	4781.39	3033.77	3.28005	1.93221	-0.241556	10.2006	1.77629	5.54586
5	I14	SS-P26-I07	10	X		697	4373.52	2959.72	1.45881	594	4931.23	3239.94	1.51829	645.5	1.48855	4690.66	3140.58	1.8327	2.60903	0.661703	5.53021	0.732325	3.33572
5	I15	SS-P26-I07	5	X		690	4450.09	3041.23	1.44411	619	4655.26	3114.81	1.48212	654.5	1.46312	4617.3	3154.76	1.29395	2.53261	2.18655	3.86714	1.07574	0.971984
5	I16	SS-P26-I07	2.5	X		607	4579.35	3194.71	1.42029	681	4612.66	3177.77	1.43099	644	1.42564	4490.14	3107.14	0.420984	1.62655	-0.311192	1.51536	1.9274	0.607117
5	I17	SS-P26-I07	1.25	X		499	4367.61	3036.51	1.43054	613	4459.8	3136.5	1.41998	556	1.42526	4413.85	3098.82	0.796384	0.447574	-0.307782	1.00882	0.993317	-0.70224
5	I18	SS-P26-I07	0.625	X		597	4367.9	3061.15	1.42396	528	4487.91	3095.38	1.44897	562.5	1.43646	4441.57	3107.52	0.555399	1.51739	0.0145086	2.34217	-0.174281	-0.461443
5	I19	SS-P26-I07	0.313	X		519	4395.22	3119.65	1.40895	598	4447.35	3243.02	1.37461	558.5	1.39178	4451.48	3138.73	0.00502445	0.665903	0.726867	-1.07736	0.78727	-0.808862
5	I20	SS-P26-I07	0.156	X		523	4455.61	3034.44	1.44841	573	4466.13	3183.46	1.39828	548	1.42334	4377.75	3144.14	1.45135	0.709569	-1.2343	0.0108515	0.443859	-0.647964
5	I21	SS-P26-I07	0.0781	X		553	4289.36	3104.82	1.37396	602	4434.84	3256.18	1.35988	577.5	1.36692	4376.7	3218.24	-1.27744	1.03706	-0.889794	-1.75516	0.842216	-0.916023
5	I22	SS-P26-I07	0.0391	X		563	4318.57	3180.3	1.36833	480	4601.44	3266.85	1.41673	521.5	1.39253	4596.18	3243.67	-1.48378	1.14623	2.32303	0.859418	-0.833631	0.511016
5	I23	LoF/LoF	DMSO	Negative Control		564	4590.92	3220.48	1.42964	574	4394.74	3180.25	1.38625	569	1.40794	3891.71	3070.29	0.763376	1.15714	-11.8594	-0.542444	0.457596	-38.9019
5	I24	WT/LoF	DMSO	Positive Control		473	3388.68	2960.33	1.14084	462	3481.61	3107.49	1.12012	467.5	1.13048	4148.69	3201.82	-9.8216	0.163747	4.97551	-12.7816	-1.08089	-38.9019
5	J01	SS-P22-K10	40	X		413	4815.77	3296.14	1.47709	453	4882.37	3266.72	1.49562	433	1.48635	4752.49	3201.46	2.5026	-0.49124	2.69702	4.48782	-1.20452	2.91724
5	J02	SS-P22-K10	20	X		397	4622.62	3136.2	1.47386	510	4578.35	3259.65	1.40308	453.5	1.43847	4558.73	3188.28	2.38421	-0.665903	1.71189	0.231882	-0.421537	0.31321
5	J03	SS-P22-K10	10	X		420	4539.11	3116.91	1.46195	529	4842.98	3193.21	1.49348	474.5	1.47772	4629.89	3140.15	1.9479	-0.414825	0.269079	4.38946	-0.160545	2.57983
5	J04	SS-P22-K10	5	X		488	4416.8	3087.1	1.42954	520	4635.97	3206.47	1.44247	504	1.436	4545.63	3182.31	0.759688	0.327493	0.723168	2.04324	-0.284173	0.806751
5	J05	SS-P22-K10	2.5	X		571	4455.3	3158.14	1.41546	564	4486.28	3149.59	1.42483	567.5	1.42015	4417.81	3144.34	0.243657	1.23356	-0.526614	1.23231	0.320231	-0.475439
5	J06	SS-P22-K10	1.25	X		492	4349.35	3139.08	1.39419	585	4562.14	3263.92	1.40217	538.5	1.39818	4514.77	3224.46	-0.535738	0.371159	0.865962	0.190062	0.608696	0.174402
5	J07	SS-P22-K10	0.625	X		576	4467.4	3185	1.40196	671	4509.86	3169.64	1.41289	623.5	1.40742	4506.16	3188.55	-0.25114	1.28814	1.27944	0.682823	1.79003	-0.273428
5	J08	SS-P22-K10	0.313	X		746	4502.45	3207.46	1.40409	599	4554.22	3320.96	1.38019	672.5	1.39214	4519.12	3210.3	-0.172978	3.14393	1.06211	-0.821143	0.801007	0.106521
5	J09	SS-P22-K10	0.156	X		581	4484.03	3099.65	1.44412	538	4506.96	3140.82	1.43846	559.5	1.44129	4413.55	3079.77	1.2944	1.34272	-0.871382	1.85877	-0.0369167	-0.298238
5	J10	SS-P22-K10	0.0781	X		579	4320.13	3018.72	1.4314	566	4574.8	3233.86	1.4147	572.5	1.42305	4464.23	3188.47	0.827888	1.32089	-0.475702	0.766311	0.347704	0.282793
5	J11	SS-P22-K10	0.0391	X		576	4353.67	3143.08	1.37979	654	4738.41	3284.43	1.42617	615	1.40298	4672.59	3210.12	-1.06358	1.28814	2.51	1.29386	1.55651	1.68417
5	J12	SS-P26-M11	40	X		650	4606.76	3135.82	1.46748	574	4896.33	3068.87	1.53215	612	1.49981	4671.72	3092.87	2.15027	2.09596	0.626643	6.16801	0.457596	3.03685
5	J13	SS-P26-M11	20	X		663	4447.11	3116.87	1.41813	547	4865.97	3120.26	1.54509	605	1.48161	4658.84	3127.88	0.341536	2.23787	0.68091	6.76306	0.0867113	2.77679
5	J14	SS-P26-M11	10	X		674	4451.71	3135.51	1.41325	523	4566.59	3231.33	1.42514	598.5	1.4192	4515.5	3211.35	0.162901	2.35795	0.830683	1.24654	-0.242963	0.212501
5	J15	SS-P26-M11	5	X		684	4464.41	3191.38	1.37985	587	4637.5	3184.23	1.4637	635.5	1.42178	4522.22	3144.55	-1.06123	2.46712	0.152778	3.01985	0.636169	0.819848
5	J16	SS-P26-M11	2.5	X		628	4406.94	3104.88	1.40496	575	4419.58	3116.97	1.41382	601.5	1.40939	4428.59	3136.54	-0.140937	1.85579	0.514419	0.725594	0.471332	-1.0467
5	J17	SS-P26-M11	1.25	X		558	4437.6	3156.12	1.41078	570	4558.56	3233	1.41741	564	1.41409	4510.74	3258.58	0.0721517	1.09164	0.813029	0.890904	0.40265	0.143713
5	J18	SS-P26-M11	0.625	X		523	4462.91	3284.15	1.35558	645	4415.17	3052.83	1.45808	584	1.40683	4484.33	3130.53	-1.95103	0.709569	1.88165	2.76109	1.43288	-1.08451
5	J19	SS-P26-M11	0.313	X		544	4553.5	3208.23	1.40303	670	4652.61	3253.57	1.4251	607	1.41407	4616.28	3111.18	-0.211656	0.938814	2.19375	1.24456	1.77629	0.949272
5	J20	SS-P26-M11	0.156	X		649	4579.96	2968.79	1.50026	599	4453.9	3169.79	1.40244	624	1.45135	4534.41	3225.6	3.352	2.08504	2.6062	0.202205	0.801007	-0.752728
5	J21	SS-P26-M11	0.0781	X		635	4614.92	3281.41	1.40866	544	4558.43	3212.74	1.40273	589.5	1.4057	4484.17	3180.7	-0.00528284	1.93221	0.187735	0.215871	0.045502	0.142624
5	J22	SS-P26-M11	0.0391	X		503	4409.91	3148.67	1.40139	527	4575.88	3215.97	1.42013	515	1.41076	4536.06	3226.48	-0.271752	0.49124	1.20611	1.01574	-0.188018	0.292045
5	J23	LoF/LoF	DMSO	Negative Control		497	4496.24	3237	1.39034	532	4538.13	3228.75	1.40582	514.5	1.39808	4431.11	3147	-0.676801	0.425741	-0.824519	0.357859	-0.119335	-38.9019
5	J24	WT/LoF	DMSO	Positive Control		415	4324.1	3065.25	1.20714	442	3593.03	3180.02	1.12331	428.5	1.16522	4341.51	3222.93	-7.39173	-0.469407	8.2104	-12.6352	-1.35562	-38.9019
5	K01	SS-P22-K11	40	X		226	5089.98	3265.84	1.54893	334	5182.74	3377.26	1.55048	280	1.54971	4968.86	3300.78	5.13586	-2.53261	4.25837	7.01083	-2.83915	5.49002
5	K02	SS-P22-K11	20	X		381	4754.97	3224.31	1.47587	518	4779.84	3326.43	1.4292	449.5	1.45253	4590.04	3222.17	2.45795	-0.840566	0.0737098	1.43293	-0.311646	2.03904
5	K03	SS-P22-K11	10	X		402	4400.24	3117.9	1.41099	463	4772.73	3240.81	1.47241	432.5	1.4417	4660.01	3235.17	0.0798042	-0.611321	1.80841	3.4204	-1.06715	1.9781
5	K04	SS-P22-K11	5	X		386	4547.29	3229.53	1.41115	595	4547.63	3290.83	1.39302	490.5	1.40209	4561.39	3308.11	0.0858762	-0.785984	2.13718	-0.230806	0.746061	0.0500388
5	K05	SS-P22-K11	2.5	X		649	4575.16	3325.4	1.37132	565	4652.2	3215.62	1.45477	607	1.41305	4611.64	3226.96	-1.37405	2.08504	2.08894	2.60926	0.333967	0.945797
5	K06	SS-P22-K11	1.25	X		525	4571.07	3238.3	1.41553	538	4503.17	3128.71	1.45067	531.5	1.4331	4475.35	3154.13	0.246429	0.731402	0.63161	2.42043	-0.0369167	-0.330729
5	K07	SS-P22-K11	0.625	X		508	4447.53	3179.56	1.38968	511	4505.54	3122.03	1.4462	509.5	1.41794	4468.79	3124.8	-0.70119	0.545822	0.448895	2.21482	-0.407801	-0.310442
5	K08	SS-P22-K11	0.313	X		590	4432.05	3127.58	1.42088	491	4713.29	3116.44	1.49622	540.5	1.45855	4531.21	3111.97	0.442469	1.44097	-0.529208	4.51529	-0.68253	1.469
5	K09	SS-P22-K11	0.156	X		651	4349.13	3107.5	1.38896	581	4657.65	3266.13	1.42635	616	1.40765	4546.06	3216.92	-0.72758	2.10687	0.477391	1.30182	0.553751	0.992477
5	K10	SS-P22-K11	0.0781	X		536	4434.46	3167.7	1.40117	554	4496.16	3017.72	1.47539	545	1.43828	4514.66	3138.53	-0.28011	0.851482	1.64165	3.55746	0.182866	-0.390795
5	K11	SS-P22-K11	0.0391	X		645	4533.16	3259.35	1.39034	574	4758.2	3258.19	1.45099	609.5	1.42067	4634.1	3250.16	-0.676754	2.04137	1.36846	2.43538	0.457596	1.85371
5	K12	SS-P27-N02	40	X		672	4510	3242.13	1.39711	521	4559.77	3156.37	1.44433	596.5	1.42072	4599.67	3150.69	-0.428668	2.33612	2.89699	2.12885	-0.270436	0.154054
5	K13	SS-P27-N02	20	X		707	4639.57	3145.01	1.46587	576	4571.65	3206.19	1.41603	641.5	1.44095	4431.83	3145.8	2.09127	2.71819	-1.2032	0.827439	0.485068	0.255845
5	K14	SS-P27-N02	10	X		582	4292	3085.42	1.38274	492	4685.19	3167.69	1.47304	537	1.42789	4514.44	3147.09	-0.955603	1.35364	-0.593382	3.44914	-0.668793	1.22833
5	K15	SS-P27-N02	5	X		470	4343.69	3126.5	1.38478	471	4532.66	3213.32	1.40914	470.5	1.39696	4489.49	3173.89	-0.880654	0.130997	0.617252	0.510664	-0.957259	-0.0781575
5	K16	SS-P27-N02	2.5	X		644	4446.32	3134.46	1.39348	589	4602.46	3193.08	1.42629	616.5	1.40989	4479.44	3172.23	-0.561866	2.03046	-0.443156	1.29947	0.663642	0.519705
5	K17	SS-P27-N02	1.25	X		594	4356.43	3151.38	1.38248	644	4509.19	3291.15	1.36122	619	1.37185	4626.28	3244.18	-0.964911	1.48464	4.12159	-1.69361	1.41915	-0.279169
5	K18	SS-P27-N02	0.625	X		530	4743.38	3197.2	1.47124	600	4560.77	3146.47	1.44224	565	1.45674	4556.17	3210.57	2.28826	0.785984	1.85888	2.03274	0.814743	0.162659
5	K19	SS-P27-N02	0.313	X		693	4551.57	3274.66	1.39258	607	4536.07	3244.57	1.39045	650	1.39152	4520.38	3246.75	-0.594914	2.56536	1.30589	-0.348851	0.910898	-0.048955
5	K20	SS-P27-N02	0.156	X		564	4504.69	3248.93	1.38736	528	4655.17	3281.15	1.41168	546	1.39952	4480.25	3173.92	-0.786036	1.15714	-1.04598	0.627331	-0.174281	0.971234
5	K21	SS-P27-N02	0.0781	X		514	4305.33	3066.68	1.39851	475	4484.49	3140.66	1.41954	494.5	1.40903	4439.22	3123.56	-0.377325	0.611321	-0.000487027	0.988988	-0.902313	-0.490703
5	K22	SS-P27-N02	0.0391	X		538	4393.95	3106.46	1.41707	676	4537.99	3252.76	1.37097	607	1.39402	4456.21	3200.41	0.30263	0.873315	-0.230789	-1.24475	1.85871	-0.0324737
5	K23	LoF/LoF	DMSO	Negative Control		502	4374.43	3148.05	1.39395	507	4520.58	3212.17	1.40285	504.5	1.3984	3955.45	3097.94	-0.544744	0.480323	-11.8401	0.221241	-0.462747	-38.9019
5	K24	WT/LoF	DMSO	Positive Control		361	3390.32	2983.7	1.13186	426	3472.14	3070.8	1.1391	393.5	1.13548	4132.82	3251.26	-10.1508	-1.05889	4.71279	-11.909	-1.5754	-38.9019
5	L01	SS-P22-L13	40	X		441	4793.49	3431.72	1.39497	459	4837.79	3401.62	1.39765	450	1.39631	4753.68	3314.73	-0.507059	-0.185579	3.25084	-0.0180749	-1.1221	2.53538
5	L02	SS-P22-L13	20	X		453	4669.57	3227.84	1.44387	381	4632.21	3217.68	1.43546	417	1.43966	4629.29	3247.33	1.28522	-0.0545822	2.74137	1.72078	-2.19354	0.774515
5	L03	SS-P22-L13	10	X		379	4626.38	3276.97	1.41642	424	4546.75	3194.63	1.42524	401.5	1.42083	4515.92	3191.98	0.279048	-0.862399	1.07466	1.25099	-1.60287	0.0425172
5	L04	SS-P22-L13	5	X		525	4485.09	3189.33	1.41871	458	4804.75	3343.16	1.43139	491.5	1.42505	4609.69	3230.89	0.362735	0.731402	0.243401	1.53373	-1.13583	2.25239
5	L05	SS-P22-L13	2.5	X		637	4414.63	3118.63	1.4035	465	4662.15	3223.85	1.44728	551	1.42539	4533.79	3190.57	-0.194594	1.95404	0.134925	2.26469	-1.03968	1.03095
5	L06	SS-P22-L13	1.25	X		546	4405.43	3157.28	1.40174	627	4430.45	3136.36	1.42328	586.5	1.41251	4442.09	3172.58	-0.25921	0.960647	0.704725	1.16087	1.18563	-0.953608
5	L07	SS-P22-L13	0.625	X		575	4453.73	3208.81	1.38472	557	4450.54	3020.64	1.46653	566	1.42563	4460.83	3104.47	-0.882774	1.27722	0.909796	3.14986	0.224076	-0.781508
5	L08	SS-P22-L13	0.313	X		529	4471.12	3188.3	1.40832	561	4488.12	3134.33	1.43607	545	1.4222	4498.07	3151	-0.0177587	0.775067	1.34509	1.7491	0.279022	-0.45968
5	L09	SS-P22-L13	0.156	X		615	4508.02	3167.67	1.41106	642	4706.75	3278.88	1.44873	628.5	1.4299	4542.31	3163.52	0.0825242	1.71388	-0.190154	2.33136	1.39167	1.41297
5	L10	SS-P22-L13	0.0781	X		621	4377.87	3048.16	1.42335	484	4583.61	3178.1	1.44284	552.5	1.4331	4462.03	3161.93	0.53306	1.77938	-0.631671	2.0605	-0.778685	0.358278
5	L11	SS-P22-L13	0.0391	X		621	4340.45	3145.76	1.37379	533	4550.02	3225.91	1.41331	577	1.39355	5901.22	4470.81	-1.28345	1.77938	33.7201	0.702441	-0.105599	0.0705652
5	L12	SS-P28-N19	40	X		624	7252.42	5715.71	1.25382	517	7879.57	5769.83	1.36867	570.5	1.31124	7362.98	5607.18	-5.68062	1.81213	28.9302	-1.3509	-0.325382	28.5892
5	L13	SS-P28-N19	20	X		603	6846.39	5444.52	1.26139	638	6682.31	5052.63	1.33809	620.5	1.29974	6598.17	5058.52	-5.40328	1.58288	25.0094	-2.7571	1.33673	18.3343
5	L14	SS-P28-N19	10	X		443	6514.02	5064.41	1.27983	470	5797.24	4283.12	1.35022	456.5	1.31502	5737.91	4317.49	-4.72746	-0.163747	15.154	-2.19946	-0.970995	10.7534
5	L15	SS-P28-N19	5	X		638	5678.59	4351.86	1.30601	529	5640.18	3929.43	1.40717	583.5	1.35659	5301.1	3826.1	-3.76795	1.96496	6.70088	0.419961	-0.160545	9.40815
5	L16	SS-P28-N19	2.5	X		650	4962.02	3722.77	1.31388	587	5068.52	3687.75	1.37776	618.5	1.34582	4868.28	3601.4	-3.4793	2.09596	3.23291	-0.93286	0.636169	4.51164
5	L17	SS-P28-N19	1.25	X		631	4668.05	3515.05	1.32688	568	4816.1	3480.85	1.37691	599.5	1.35189	4611.99	3311.9	-3.00282	1.88854	0.1638	-0.971914	0.375177	2.34959
5	L18	SS-P28-N19	0.625	X		567	4407.88	3142.96	1.38756	574	4779.08	3427.59	1.38716	570.5	1.38736	4772.91	3485.23	-0.778833	1.18989	4.39708	-0.500562	0.457596	2.03254
5	L19	SS-P28-N19	0.313	X		421	4766.73	3542.88	1.35041	483	4405.98	3103.86	1.40706	452	1.37873	4606.66	3293.46	-2.14062	-0.403908	4.87626	0.415007	-0.792421	-1.16323
5	L20	SS-P28-N19	0.156	X		499	4807.35	3483.06	1.38155	501	4582.91	3221.21	1.42375	500	1.40265	4542.08	3221.45	-0.999148	0.447574	1.26517	1.18265	-0.545165	0.352304
5	L21	SS-P28-N19	0.0781	X		494	4501.24	3221.7	1.38908	515	4495.77	3249.26	1.38256	504.5	1.38582	4424.99	3170.69	-0.722956	0.392992	-0.469355	-0.711939	-0.352855	-0.394143
5	L22	SS-P28-N19	0.0391	X		569	4354.21	3092.11	1.41219	540	4447.98	3064.35	1.44669	554.5	1.42944	4391.57	3099.08	0.124033	1.21172	-0.694033	2.23724	-0.00944381	-0.803431
5	L23	LoF/LoF	DMSO	Negative Control		377	4335.16	3133.81	1.38271	506	4663.25	3272.01	1.42252	441.5	1.40261	4043.56	3157.98	-0.956753	-0.884232	-11.4443	1.12584	-0.476483	-38.9019
5	L24	WT/LoF	DMSO	Positive Control		416	3423.87	3043.95	1.12252	483	3403.9	3086.66	1.10863	449.5	1.11557	4095.7	3160.9	-10.4932	-0.458491	4.64198	-13.3104	-0.792421	-38.9019
5	M01	SS-P22-M10	40	X		299	4787.49	3235.15	1.47677	532	5067.14	3427.48	1.48286	415.5	1.47982	4838.84	3341.27	2.49109	-1.73571	2.55446	3.90118	-0.119335	4.49984
5	M02	SS-P22-M10	20	X		375	4610.53	3255.07	1.42099	521	4882.45	3401.28	1.4395	448	1.43025	4742.83	3279.68	0.446618	-0.906065	2.46803	1.90695	-0.270436	2.91789
5	M03	SS-P22-M10	10	X		378	4603.21	3158.08	1.45706	490	4812.78	3233.18	1.48914	434	1.4731	4656.12	3204.82	1.76856	-0.873315	1.24405	4.18996	-0.696266	2.3212
5	M04	SS-P22-M10	5	X		406	4499.45	3176.46	1.42074	487	4559.27	3145.34	1.44537	446.5	1.43305	4519.84	3163.44	0.437223	-0.567655	1.01937	2.17679	-0.737476	0.149811
5	M05	SS-P22-M10	2.5	X		570	4480.4	3181.54	1.4065	480	4593.03	3162.59	1.45538	525	1.43094	4468.55	3096.31	-0.0844747	1.22264	-0.588927	2.63718	-0.833631	0.438968
5	M06	SS-P22-M10	1.25	X		520	4344.07	3030.03	1.42693	598	4469.52	3171.11	1.42472	559	1.42582	4478.21	3183.31	0.66404	0.676819	1.09609	1.22697	0.78727	-0.618978
5	M07	SS-P22-M10	0.625	X		588	4486.91	3195.51	1.39715	499	4442.78	3142.26	1.42127	543.5	1.40921	4444.29	3172.91	-0.427397	1.41914	0.611084	1.0685	-0.572638	-0.848012
5	M08	SS-P22-M10	0.313	X		606	4445.79	3203.55	1.385	565	4500.92	3194.1	1.4184	585.5	1.4017	4413.67	3071.72	-0.872758	1.61563	-0.797159	0.936506	0.333967	-0.349974
5	M09	SS-P22-M10	0.156	X		523	4326.42	2949.35	1.45055	487	4677.45	3239.08	1.44528	505	1.44791	4561.1	3197.82	1.52984	0.709569	0.598675	2.17255	-0.737476	1.16203
5	M10	SS-P22-M10	0.0781	X		531	4444.74	3156.57	1.40245	571	4928.94	3211.33	1.44029	551	1.42137	4609.39	3150.22	-0.233126	0.7969	-1.2286	1.94315	0.416386	3.31612
5	M11	SS-P22-M10	0.0391	X		481	4289.85	3089.1	1.3884	624	4775.95	3228.34	1.46054	552.5	1.42447	4656.69	3215.11	-0.74786	0.251078	1.69204	2.87421	1.14442	2.00576
5	M12	SS-P29-A12	40	X		521	4537.43	3201.88	1.4109	581	4686.1	3220.34	1.46117	551	1.43604	4538.91	3109.87	0.0765499	0.687736	-0.0267898	2.90364	0.553751	1.2361
5	M13	SS-P29-A12	20	X		514	4391.72	2999.41	1.45783	577	4593.3	3113.79	1.44904	545.5	1.45343	4577.51	3117.22	1.79664	0.611321	1.97862	2.34542	0.498805	0.441232
5	M14	SS-P29-A12	10	X		546	4561.72	3120.66	1.46133	512	4579	3157.25	1.44469	529	1.45301	4556.78	3176.27	1.92488	0.960647	1.65814	2.14561	-0.394064	0.318802
5	M15	SS-P29-A12	5	X		539	4534.55	3195.29	1.419	607	4633.63	3230.84	1.43049	573	1.42475	4625.99	3244.35	0.373554	0.884232	2.64656	1.49241	0.910898	0.786737
5	M16	SS-P29-A12	2.5	X		534	4618.34	3257.86	1.42009	570	4539.94	3165.92	1.43681	552	1.42845	4465.2	3169.55	0.413311	0.829649	-0.0417243	1.78313	0.40265	-0.0157841
5	M17	SS-P29-A12	1.25	X		577	4390.46	3173.19	1.38251	541	4567.21	3202.36	1.42806	559	1.40528	4484.62	3147.99	-0.96375	1.29906	0.0948375	1.38043	0.00429264	0.21775
5	M18	SS-P29-A12	0.625	X		497	4402.03	3093.62	1.415	587	4476.29	3213.01	1.39499	542	1.405	4441.04	3179.04	0.226975	0.425741	0.139095	-0.140115	0.636169	-0.560966
5	M19	SS-P29-A12	0.313	X		475	4405.78	3145.07	1.38673	630	4405.21	3179.28	1.39044	552.5	1.38859	4426.1	3162	-0.809139	0.185579	0.625207	-0.349597	1.22684	-1.16978
5	M20	SS-P29-A12	0.156	X		417	4446.99	3144.73	1.41694	606	4610.43	3254.41	1.42173	511.5	1.41933	4567.19	3221.28	0.297865	-0.447574	1.53303	1.08937	0.897162	0.58796
5	M21	SS-P29-A12	0.0781	X		683	4523.95	3188.15	1.41399	483	4594.47	3298.42	1.39438	583	1.40419	4460	3218.11	0.189962	2.4562	-0.807605	-0.168111	-0.792421	0.451319
5	M22	SS-P29-A12	0.0391	X		601	4325.53	3137.8	1.37858	582	4376.75	3103.59	1.41987	591.5	1.39923	4367.46	3106.18	-1.10779	1.56105	-0.422662	1.00406	0.567487	-1.41356
5	M23	LoF/LoF	DMSO	Negative Control		428	4358.16	3108.76	1.40731	686	4607.91	3236.77	1.4201	557	1.4137	3998.82	3111.35	-0.0548933	-0.327493	-11.8472	1.01447	1.99608	-38.9019
5	M24	WT/LoF	DMSO	Positive Control		308	3389.72	2985.94	1.13587	465	3658.83	3095.09	1.18503	386.5	1.16045	4023.63	3065.66	-10.0039	-1.63747	-0.065677	-9.79647	-1.03968	-38.9019
5	N01	SS-P22-M21	40	X		331	4388.43	3036.24	1.43589	541	4724.9	3240.85	1.4603	436	1.4481	4664.62	3212.49	0.992752	-1.38639	2.48135	2.86355	0.00429264	1.56842
5	N02	SS-P22-M21	20	X		375	4604.34	3184.13	1.44989	382	4864.6	3161.3	1.53463	378.5	1.49226	4718.2	3163.19	1.50578	-0.906065	2.09753	6.28189	-2.1798	2.76504
5	N03	SS-P22-M21	10	X		398	4571.8	3165.08	1.44262	456	4564.62	3128.86	1.44915	427	1.44589	4515.6	3158.4	1.23923	-0.654986	0.856316	2.35082	-1.16331	0.195616
5	N04	SS-P22-M21	5	X		489	4466.58	3187.94	1.40618	613	4450.71	3151.49	1.4046	551	1.40539	4508.59	3159.97	-0.0964911	0.33841	2.03468	0.301908	0.993317	-0.780091
5	N05	SS-P22-M21	2.5	X		340	4566.47	3168.45	1.4349	511	4426.11	3169.78	1.40098	425.5	1.41794	4471.17	3178.38	0.956182	-1.28814	1.442	0.135332	-0.407801	-0.990783
5	N06	SS-P22-M21	1.25	X		556	4516.23	3186.99	1.42278	543	4600.95	3305.61	1.40492	549.5	1.41385	4593.42	3197.26	0.512051	1.06981	2.26368	0.316533	0.0317655	0.506809
5	N07	SS-P22-M21	0.625	X		271	4585.88	3088.91	1.48669	405	4490.79	3102.88	1.44809	338	1.46739	4459.41	3113.93	2.85449	-2.04137	0.401519	2.30204	-1.86386	-0.436786
5	N08	SS-P22-M21	0.313	X		354	4428.03	3124.98	1.41961	367	4850.04	3160.71	1.4597	360.5	1.43965	4705.35	3199.94	0.395849	-1.13531	1.9661	2.83579	-2.38585	2.64035
5	N09	SS-P22-M21	0.156	X		519	4560.66	3239.17	1.4063	538	4605.5	3160.12	1.46188	528.5	1.43409	4526.4	3101.86	-0.0919698	0.665903	0.628927	2.93603	-0.0369167	0.545718
5	N10	SS-P22-M21	0.0781	X		523	4447.31	3043.6	1.45596	580	4421.64	3028.96	1.47114	551.5	1.46355	4289.12	3092.03	1.72804	0.709569	-2.80041	3.36189	0.540014	-1.02904
5	N11	SS-P22-M21	0.0391	X		519	4156.6	3155.1	1.33009	558	4496.95	3183.47	1.41129	538.5	1.37069	5687.54	4262.88	-2.88537	0.665903	29.3048	0.609377	0.237812	-0.384034
5	N12	SS-P29-A21	40	X		544	6878.14	5342.29	1.29803	521	6496.23	4936.92	1.30403	532.5	1.30103	6319.31	4807.2	-4.06038	0.938814	20.6253	-4.3237	-0.270436	16.7405
5	N13	SS-P29-A21	20	X		623	6142.39	4677.48	1.30607	530	5537.91	4142.15	1.34173	576.5	1.3239	5605.19	4275.8	-3.7657	1.80121	15.0817	-2.58975	-0.146808	8.53215
5	N14	SS-P29-A21	10	X		478	5672.46	4409.44	1.27588	575	4963.42	3478.83	1.42535	526.5	1.35061	4763.03	3405.56	-4.87204	0.218329	1.98947	1.25587	0.471332	3.61146
5	N15	SS-P29-A21	5	X		506	4562.64	3332.29	1.3669	480	4834.65	3440.89	1.40509	493	1.38599	4644.58	3358.79	-1.53596	0.523989	0.713917	0.324061	-0.833631	2.50853
5	N16	SS-P29-A21	2.5	X		495	4454.51	3276.68	1.36264	591	4573.66	3290.39	1.38271	543	1.37267	4576.83	3251.25	-1.69233	0.403908	2.19427	-0.705143	0.691115	0.273015
5	N17	SS-P29-A21	1.25	X		412	4580	3212.1	1.42174	547	4508.36	3187.98	1.406	479.5	1.41387	4461	3174.14	0.473948	-0.502156	0.231848	0.365909	0.0867113	-0.286285
5	N18	SS-P29-A21	0.625	X		531	4413.65	3160.31	1.39133	512	4614.2	3152.26	1.46729	521.5	1.42931	4465.73	3143.41	-0.640667	0.7969	-0.905027	3.18499	-0.394064	0.620232
5	N19	SS-P29-A21	0.313	X		393	4317.27	3134.56	1.37743	577	4518.39	3260.51	1.39898	485	1.3882	4463.07	3183.7	-1.15009	-0.709569	0.162364	0.0432071	0.498805	-0.200375
5	N20	SS-P29-A21	0.156	X		428	4407.76	3106.88	1.42018	574	4620.31	3264.7	1.41428	501	1.41723	4540.59	3209.63	0.41675	-0.327493	0.788861	0.746718	0.457596	0.672624
5	N21	SS-P29-A21	0.0781	X		461	4460.86	3154.55	1.41558	487	4494.75	3234.39	1.39393	474	1.40475	4461.79	3167.43	0.248035	0.0327493	0.410983	-0.188913	-0.737476	-0.402826
5	N22	SS-P29-A21	0.0391	X		632	4428.83	3100.46	1.4354	617	4560.57	3252.41	1.41417	624.5	1.42478	4510.36	3243.55	0.974667	1.89946	0.780452	0.741722	1.04826	0.160956
5	N23	LoF/LoF	DMSO	Negative Control		415	4460.15	3234.68	1.38232	560	4467.15	3171.39	1.40104	487.5	1.39168	3921.44	3064.72	-0.970847	-0.469407	-12.0122	0.137937	0.265285	-38.9019
5	N24	WT/LoF	DMSO	Positive Control		421	3375.72	2958.05	1.12882	490	3465.64	3102.3	1.11438	455.5	1.1216	3978.66	3159.46	-10.2621	-0.403908	1.15234	-13.0457	-0.696266	-38.9019
5	O01	SS-P22-N08	40	X		301	4491.68	3216.62	1.40172	415	4821.77	3338.27	1.44632	358	1.42402	4847.97	3282.31	-0.259821	-1.71388	5.66443	2.22048	-1.7265	2.39819
5	O02	SS-P22-N08	20	X		199	4874.16	3226.34	1.50991	231	4641.69	3124.08	1.48887	215	1.49939	4581.61	3151.18	3.70542	-2.82736	1.50445	4.17745	-4.25401	0.855702
5	O03	SS-P22-N08	10	X		278	4521.52	3178.29	1.435	433	4699.99	3252.61	1.4404	355.5	1.4377	4654.34	3208.21	0.959942	-1.96496	2.5326	1.94807	-1.47924	1.3551
5	O04	SS-P22-N08	5	X		224	4608.68	3163.81	1.45459	112	4408.35	3079.56	1.43442	168	1.4445	4534.75	3132.16	1.678	-2.55445	3.15162	1.67302	-5.88864	-1.14293
5	O05	SS-P22-N08	2.5	X		372	4661.15	3184.76	1.46738	378	4686.29	3237.62	1.44432	375	1.45585	4509	3154	2.14669	-0.938814	-0.73472	2.12832	-2.23475	1.23778
5	O06	SS-P22-N08	1.25	X		443	4331.71	3070.37	1.41493	516	4570.04	3253.2	1.41579	479.5	1.41536	4426.75	3123.85	0.224447	-0.163747	-1.3039	0.816165	-0.339119	0.242051
5	O07	SS-P22-N08	0.625	X		470	4283.46	2994.5	1.42902	617	4686.15	3156.06	1.49467	543.5	1.46184	4534.48	3114.73	0.740884	0.130997	-0.132	4.44391	1.04826	1.23659
5	O08	SS-P22-N08	0.313	X		413	4382.8	3073.39	1.43079	475	4476.72	3096.16	1.4504	444	1.4406	4495.96	3137.81	0.805739	-0.49124	1.42993	2.40806	-0.902313	-0.557309
5	O09	SS-P22-N08	0.156	X		473	4515.21	3179.46	1.40902	516	4525.08	3180.77	1.43896	494.5	1.42399	4424.77	3159.55	0.00768263	0.163747	-0.820362	1.88194	-0.339119	-0.143068
5	O10	SS-P22-N08	0.0781	X		561	4324.45	3138.32	1.38311	578	4371.27	3149.18	1.38308	569.5	1.38309	4363.06	3104.44	-0.941971	1.12439	-0.461761	-0.688029	0.512541	-1.46051
5	O11	SS-P22-N08	0.0391	X		351	4354.85	3059.71	1.42361	602	4439.78	3219.94	1.37815	476.5	1.40088	5037.74	3651.31	0.542408	-1.16806	14.648	-0.914895	0.842216	-0.873724
5	O12	SS-P29-F09	40	X		515	5635.7	4082.68	1.38297	558	6075.57	4463.61	1.3519	536.5	1.36743	5704.81	4168.48	-0.947125	0.622237	11.0895	-2.12215	0.237812	13.1374
5	O13	SS-P29-F09	20	X		596	5334.04	3873.36	1.37686	534	5547.26	3958.36	1.39746	565	1.38716	5149.11	3676.78	-1.17082	1.50647	4.21104	-0.0265973	-0.0918625	8.6122
5	O14	SS-P29-F09	10	X		408	4750.96	3395.19	1.39098	445	4847.07	3273.12	1.46328	426.5	1.42713	4706.95	3298.23	-0.653576	-0.545822	2.03877	3.00065	-1.31441	2.61492
5	O15	SS-P29-F09	5	X		485	4566.82	3323.33	1.37661	466	5082.89	3554.13	1.41823	475.5	1.39742	4723.43	3380.83	-1.18031	0.294744	-0.354087	0.928426	-1.02594	4.63473
5	O16	SS-P29-F09	2.5	X		469	4363.98	3207.52	1.36659	546	4572.84	3239.67	1.41358	507.5	1.39008	4524.84	3217.47	-1.54752	0.120081	0.97745	0.714597	0.0729749	0.265991
5	O17	SS-P29-F09	1.25	X		416	4476.85	3195.26	1.40271	577	4468.47	3171.99	1.40637	496.5	1.40454	4375.49	3153.77	-0.223395	-0.458491	-1.31518	0.383082	0.498805	-0.627982
5	O18	SS-P29-F09	0.625	X		485	4282.51	3135.55	1.368	591	4441.95	3212.42	1.3765	538	1.37225	4520.66	3229.6	-1.49574	0.294744	2.42277	-0.99085	0.691115	-0.855143
5	O19	SS-P29-F09	0.313	X		332	4599.37	3246.78	1.42354	564	4573.52	3274.11	1.38749	448	1.40551	4590.14	3246.84	0.539864	-1.37547	2.51003	-0.485139	0.320231	0.271804
5	O20	SS-P29-F09	0.156	X		466	4606.77	3219.57	1.42772	646	4349.74	3200.47	1.35741	556	1.39256	4415.3	3211.44	0.693051	0.0873315	1.02465	-1.86855	1.44662	-1.64488
5	O21	SS-P29-F09	0.0781	X		512	4480.85	3222.41	1.38748	511	4533.78	3223.2	1.41535	511.5	1.40141	4527.46	3217.53	-0.781821	0.589488	1.49988	0.795925	-0.407801	-0.0685663
5	O22	SS-P29-F09	0.0391	X		519	4521.14	3211.86	1.41049	423	4339.04	3140.09	1.37986	471	1.39518	4418.08	3170.71	0.0616614	0.665903	1.21641	-0.835936	-1.61661	-1.73653
5	O23	LoF/LoF	DMSO	Negative Control		449	4497.11	3201.33	1.40821	518	4459.25	3170.57	1.40834	483.5	1.40827	3941.44	3114.82	-0.0220106	-0.098248	-11.4471	0.473762	-0.311646	-38.9019
5	O24	WT/LoF	DMSO	Positive Control		418	3423.63	3059.07	1.11927	477	3514.54	3108.05	1.12252	447.5	1.1209	4095.4	3182.31	-10.6122	-0.436658	3.32982	-12.6714	-0.87484	-38.9019
5	P01	SS-P22-O07	40	X		293	4676.26	3256.57	1.40364	381	4623.61	3115.26	1.4872	337	1.44542	4528.81	3164.48	-0.189537	-1.80121	0.471989	4.10042	-2.19354	0.700842
5	P02	SS-P22-O07	20	X		426	4434	3213.7	1.38536	360	4663.41	3225.31	1.44588	393	1.41562	4562.1	3172.95	-0.859506	-0.349326	0.788032	2.20016	-2.482	1.04178
5	P03	SS-P22-O07	10	X		312	4460.79	3120.58	1.42571	389	4521.49	3123.05	1.44998	350.5	1.43784	4475.46	3129.95	0.619333	-1.5938	0.418073	2.38873	-2.08365	-0.173819
5	P04	SS-P22-O07	5	X		408	4429.43	3136.85	1.41503	434	4506.01	3155.66	1.43009	421	1.42256	4540.64	3175.87	0.228105	-0.545822	2.13858	1.47379	-1.46551	-0.306425
5	P05	SS-P22-O07	2.5	X		342	4575.28	3196.08	1.43392	433	4488.63	3100.86	1.44481	387.5	1.43936	4495.63	3165.66	0.920481	-1.26631	1.28144	2.15085	-1.47924	-0.455241
5	P06	SS-P22-O07	1.25	X		467	4502.62	3230.47	1.39462	482	4535.77	3125.94	1.45652	474.5	1.42557	4453.07	3116.34	-0.520079	0.098248	-0.278771	2.68935	-0.806158	-0.0514748
5	P07	SS-P22-O07	0.625	X		435	4370.36	3106.74	1.40351	401	4581.26	3202.58	1.42864	418	1.41607	4584.1	3175.71	-0.194377	-0.251078	2.2761	1.40725	-1.91881	0.338168
5	P08	SS-P22-O07	0.313	X		417	4586.94	3148.83	1.45532	474	4368.96	3000.25	1.48657	445.5	1.47094	4370.53	3058.02	1.70462	-0.447574	-0.258361	4.07164	-0.91605	-1.48029
5	P09	SS-P22-O07	0.156	X		385	4372.09	3115.79	1.41824	592	4461.08	3153.76	1.41705	488.5	1.41765	4498.53	3170.33	0.345505	-0.7969	1.675	0.874518	0.704852	-0.691257
5	P10	SS-P22-O07	0.0781	X		411	4535.98	3186.9	1.42349	465	4651.97	3158.49	1.46506	438	1.44428	4501.96	3120.04	0.537992	-0.513073	-0.495949	3.0825	-1.03968	0.943822
5	P11	SS-P22-O07	0.0391	X		370	4351.95	3081.6	1.41147	448	4515.92	3178.34	1.42578	409	1.41863	4501.4	3229.54	0.0976231	-0.960647	1.09567	1.27598	-1.2732	-0.22152
5	P12	SS-P29-J15	40	X		436	4486.87	3280.74	1.38135	444	4804.82	3104.75	1.42643	440	1.40389	4643.55	3150.79	-1.00628	-0.240162	1.0414	1.30548	-1.32814	2.253
5	P13	SS-P29-J15	20	X		384	4482.27	3196.84	1.39079	483	4884.55	3383.45	1.42272	433.5	1.40675	4748.91	3327.34	-0.660529	-0.807817	2.58666	1.13494	-0.792421	2.93592
5	P14	SS-P29-J15	10	X		391	4613.26	3271.23	1.40446	423	5053.34	3363.94	1.41682	407	1.41064	4769.22	3304.77	-0.159421	-0.731402	1.07476	0.863616	-1.61661	4.38163
5	P15	SS-P29-J15	5	X		449	4485.1	3245.61	1.38165	507	4573.62	3179.19	1.43909	478	1.41037	4550.72	3194.71	-0.995569	-0.098248	1.5786	1.88789	-0.462747	0.272735
5	P16	SS-P29-J15	2.5	X		366	4527.81	3210.23	1.40914	431	4550.94	3094.07	1.4745	398.5	1.44182	4597.02	3191.73	0.012034	-1.00431	2.93868	3.51653	-1.50672	0.0783891
5	P17	SS-P29-J15	1.25	X		275	4643.1	3289.4	1.41788	370	4503.45	3159.54	1.40784	322.5	1.41286	4508.5	3191.75	0.332659	-1.99771	1.41042	0.450506	-2.34464	-0.328317
5	P18	SS-P29-J15	0.625	X		416	4513.55	3223.95	1.40279	566	4358.31	3159.66	1.38389	491	1.39334	4473.22	3203.45	-0.220521	-0.458491	2.29028	-0.650804	0.347704	-1.57153
5	P19	SS-P29-J15	0.313	X		521	4588.14	3247.24	1.39507	484	4617.72	3238.03	1.41937	502.5	1.40722	4593.45	3278.86	-0.503684	0.687736	2.06652	0.980954	-0.778685	0.650422
5	P20	SS-P29-J15	0.156	X		475	4569.17	3319.68	1.37841	499	4588.22	3312.81	1.39863	487	1.38852	4488.13	3219.71	-1.11436	0.185579	-0.0703166	0.0272695	-0.572638	0.397762
5	P21	SS-P29-J15	0.0781	X		504	4388.03	3126.61	1.38923	475	4437.68	3219.44	1.3836	489.5	1.38642	4451.24	3196.49	-0.717724	0.502156	0.835297	-0.663921	-0.902313	-0.891655
5	P22	SS-P29-J15	0.0391	X		382	4464.8	3173.53	1.40869	573	4446.77	3260.87	1.36189	477.5	1.38529	4428.77	3128.1	-0.0043103	-0.829649	0.197936	-1.66248	0.443859	-0.813829
5	P23	LoF/LoF	DMSO	Negative Control		265	4410.77	2995.34	1.46859	457	4457.03	3284.43	1.36238	361	1.41548	3978.45	3184.89	2.19116	-2.10687	-10.5478	-1.64018	-1.14957	-38.9019
5	P24	WT/LoF	DMSO	Positive Control		384	3499.86	3085.34	1.13443	328	3760.36	3457.5	1.09863	356	1.11653	1880.18	1728.75	-10.0568	-0.807817	-51.8347	-13.7704	-2.92157	-38.9019
2
2

## Sheet: Plate_06
Plate	Well	Compound ID	Concentration [µM]	TyPositive Controle	Exclude	Replicate A: DAPI Count	Replicate A: Average ATG9A Intensity inside TGN	Replicate A: Average ATG9A Intensity outside TGN	Replicate A: ATG9A Ratio (on cell basis)	Replicate B: DAPI Count	Replicate B: Average ATG9A Intensity inside TGN	Replicate B: Average ATG9A Intensity outside TGN	Replicate B: ATG9A Ratio (on cell basis)	Average: DAPI Count	Average: ATG9A Ratio	Average: ATG9A Intensity inside TGN	Average: ATG9A Intensity outside TGN	Replicate A: Z-Score ATG9A Ratio	Replicate A: Z-Score DAPI Count compared to negative control	Replicate A: Z-Score ATG9A Intensity inside TGN	Replicaste B: Z-Score ATG9A Ratio	Replicate B: Z-Score DAPI Count compared to negative control	Replicate B: Z-Score ATG9A Intensity inside TGN
6	A01	SS-P29-L01	40	X		352	8907.37	6784.13	1.30848	380	9229.16	6878.75	1.31015	366	1.30932	9223.83	7069.36	-4.01949	0.520677	20.1326	-3.52969	1.77503	48.9268
6	A02	SS-P29-L01	20	X		298	9218.5	7259.98	1.25389	359	9466.63	7490.82	1.24576	328.5	1.24983	9532.99	7595.2	-6.09672	-0.907466	21.9804	-6.27149	0.868633	51.5817
6	A03	SS-P29-L01	10	X		259	9599.35	7699.57	1.24079	266	10170.6	8162.48	1.23676	262.5	1.23877	9943.17	8101.14	-6.59516	-1.9389	22.5453	-6.65506	-3.14542	59.4516
6	A04	SS-P29-L01	5	X		288	9715.77	8039.8	1.19282	331	10730.6	9164.54	1.16068	309.5	1.17675	10300.2	8724.28	-8.42043	-1.17194	23.293	-9.89472	-0.3399	65.7121
6	A05	SS-P29-L01	2.5	X		340	9869.88	8284.02	1.19293	366	10097.9	8367.16	1.21163	353	1.20228	7825.37	6110.62	-8.416	0.203312	2.34723	-7.72487	1.17077	58.6392
6	A06	SS-P29-L01	1.25	X		304	5552.83	3854.08	1.45019	309	9292.11	7661.25	1.19254	306.5	1.32137	7360.27	5720.91	1.37275	-0.748784	1.7436	-8.53789	-1.28946	49.6306
6	A07	SS-P29-L01	0.625	X		298	5428.42	3780.56	1.43482	329	7960.75	6254.38	1.26817	313.5	1.35149	7319.96	5692.11	0.787584	-0.907466	7.81206	-5.31719	-0.426224	34.7463
6	A08	SS-P29-L01	0.313	X		312	6679.17	5129.84	1.30292	305	5394.09	3822.71	1.41913	308.5	1.36102	5613.93	4086.2	-4.23091	-0.537207	3.71028	1.11079	-1.46211	6.05174
6	A09	SS-P29-L01	0.156	X		309	5833.77	4349.68	1.34498	370	5227.62	3758.69	1.39232	339.5	1.36865	5152.27	3699.17	-2.63076	-0.616548	0.0381225	-0.0307599	1.34341	4.19069
6	A10	SS-P29-L01	0.0781	X		366	5076.91	3639.65	1.40165	364	4983.95	3524.37	1.41304	365	1.40734	5280.46	3734.16	-0.474432	0.890937	2.46438	0.851567	1.08444	1.46647
6	A11	SS-P29-L01	0.0391	X		368	5576.98	3943.95	1.42179	341	5389.99	3908.22	1.38522	354.5	1.4035	5697.52	4031.01	0.291892	0.943831	4.54129	-0.333062	0.091719	6.00595
6	A12	SS-P34-J16	40	X		364	6005.04	4153.8	1.45388	324	5478.29	3886.24	1.41177	344	1.43282	5546.28	3928.84	1.51282	0.838043	2.64533	0.797574	-0.642033	6.99306
6	A13	SS-P34-J16	20	X		328	5614.28	3971.43	1.41173	293	5317.49	3838.99	1.38723	310.5	1.39948	5311.99	3799.68	-0.0908847	-0.114053	1.15196	-0.247506	-1.98005	5.19539
6	A14	SS-P34-J16	10	X		297	5306.48	3760.38	1.41199	360	5059.65	3641.06	1.38788	328.5	1.39993	5085.5	3659.69	-0.0808365	-0.933913	0.205143	-0.219956	0.911795	2.31286
6	A15	SS-P34-J16	5	X		307	5111.34	3678.31	1.39161	360	5099.22	3635.39	1.40516	333.5	1.39838	5227.39	3654.71	-0.856535	-0.669442	1.39006	0.515904	0.911795	2.75514
6	A16	SS-P34-J16	2.5	X		342	5355.56	3674.03	1.45841	291	5055.08	3588.05	1.4057	316.5	1.43205	5152.85	3660.78	1.68545	0.256206	0.880866	0.53893	-2.06638	2.26175
6	A17	SS-P34-J16	1.25	X		378	5250.61	3733.5	1.40679	339	5178.06	3673.57	1.40761	358.5	1.4072	5163.49	3666.14	-0.278605	1.2083	0.387436	0.620586	0.00539524	3.63662
6	A18	SS-P34-J16	0.625	X		304	5148.91	3658.71	1.41378	316	4843.86	3513.36	1.38049	310	1.39713	4982	3573.26	-0.0127421	-0.748784	0.247815	-0.534594	-0.987328	-0.0996576
6	A19	SS-P34-J16	0.313	X		308	5120.13	3633.17	1.41472	306	5016.51	3712.95	1.35392	307	1.38432	5073.56	3645.24	0.0228139	-0.642995	0.298621	-1.66588	-1.41895	1.83048
6	A20	SS-P34-J16	0.156	X		360	5130.6	3577.53	1.43668	380	5169.54	3739.19	1.37672	370	1.4067	5030.89	3635.25	0.858468	0.732254	-0.857905	-0.694842	1.77503	3.5413
6	A21	SS-P34-J16	0.0781	X		281	4892.24	3531.31	1.39734	376	5074.52	3662.49	1.3931	328.5	1.39522	5127.32	3688.93	-0.638266	-1.35707	0.538884	0.0024828	1.60239	2.47906
6	A22	SS-P34-J16	0.0391	X		309	5180.12	3715.38	1.39822	399	5135.81	3729.96	1.37939	354	1.38881	5238.29	3765.28	-0.604852	-0.616548	1.3183	-0.581214	2.59511	3.16422
6	A23	LoF/LoF	DMSO	Negative Control		354	5340.77	3800.6	1.40605	367	5001.68	3579.95	1.39791	360.5	1.40198	4387.94	3456.96	-0.30686	0.573572	-6.28247	0.207368	1.21393	-54.2527
6	A24	WT/LoF	DMSO	Positive Control		311	3774.21	3333.97	1.12774	296	3683.7	3296.73	1.1188	303.5	1.12327	5261.5	3780.88	-10.8965	-0.563654	8.58897	-11.6778	-1.85057	-54.2527
6	B01	SS-P29-P20	40	X		268	6839.29	4265.03	1.54169	321	7129.52	4951.25	1.47392	294.5	1.50781	6270.78	4364.38	4.85425	-1.70088	1.66409	3.44393	-0.771519	25.4534
6	B02	SS-P29-P20	20	X		294	5412.04	3777.51	1.42626	316	6120.11	4378.38	1.40866	305	1.41746	5753.93	4083.06	0.461953	-1.01325	1.54625	0.665073	-0.987328	14.1684
6	B03	SS-P29-P20	10	X		283	5387.75	3787.75	1.43177	257	5892.58	4298.22	1.36573	270	1.39875	5461.78	3991.43	0.671678	-1.30417	-0.184706	-1.16285	-3.53388	11.6247
6	B04	SS-P29-P20	5	X		371	5030.99	3684.65	1.36959	355	5630.07	4194.94	1.33858	363	1.35409	5514.89	3971.29	-1.69403	1.02317	1.60427	-2.31896	0.695986	8.68992
6	B05	SS-P29-P20	2.5	X		351	5399.71	3747.64	1.44309	351	5425.97	4014.35	1.36044	351	1.40176	5332.67	3802.22	1.10228	0.49423	0.826332	-1.3884	0.523338	6.40821
6	B06	SS-P29-P20	1.25	X		340	5239.37	3590.08	1.4614	332	5371.51	3985.42	1.35193	336	1.40667	5326.83	3886.01	1.79908	0.203312	1.03396	-1.75048	-0.296738	5.79927
6	B07	SS-P29-P20	0.625	X		321	5282.16	3786.6	1.39044	340	4878.66	3613.77	1.35566	330.5	1.37305	4863.97	3553.98	-0.901051	-0.299183	-1.06636	-1.59195	0.0485571	0.289412
6	B08	SS-P29-P20	0.313	X		313	4849.27	3494.19	1.38412	338	4921.59	3450.95	1.43091	325.5	1.40751	5117.34	3591.83	-1.14153	-0.51076	1.18396	1.61243	-0.0377667	0.769352
6	B09	SS-P29-P20	0.156	X		331	5313.08	3732.72	1.41974	370	5096	3692.68	1.38298	350.5	1.40136	5010.54	3578.65	0.214147	-0.0347118	-0.698589	-0.428289	1.34341	2.71918
6	B10	SS-P29-P20	0.0781	X		312	4925.07	3464.62	1.42019	390	5146.69	3687.59	1.40118	351	1.41069	5134.61	3661.03	0.231112	-0.537207	0.259458	0.346626	2.20665	3.28584
6	B11	SS-P29-P20	0.0391	X		308	5122.53	3634.46	1.41693	389	5010.11	3560.01	1.40956	348.5	1.41325	5181.72	3574	0.107165	-0.642995	1.37932	0.703304	2.16349	1.75891
6	B12	SS-P34-K17	40	X		323	5353.34	3588	1.49472	367	5175.21	3611.39	1.43912	345	1.46692	5160.51	3659.26	3.06677	-0.246289	0.372387	1.96208	1.21393	3.60478
6	B13	SS-P34-K17	20	X		335	5145.81	3707.13	1.40621	353	5023.04	3568.51	1.40699	344	1.4066	5020.93	3581.64	-0.300693	0.0710766	-0.243702	0.593992	0.609662	1.90346
6	B14	SS-P34-K17	10	X		285	5018.83	3594.78	1.40523	354	5330.39	3676	1.45913	319.5	1.43218	5167.5	3610.87	-0.337939	-1.25128	-0.312701	2.81441	0.652824	5.3396
6	B15	SS-P34-K17	5	X		334	5004.61	3545.74	1.40499	357	5037.53	3559.93	1.41829	345.5	1.41164	5100.51	3653.49	-0.347244	0.0446295	0.458167	1.07517	0.782309	2.0655
6	B16	SS-P34-K17	2.5	X		343	5163.49	3747.06	1.38662	315	4826.55	3427.54	1.40851	329	1.39757	5047.14	3560	-1.04607	0.282653	0.963879	0.658746	-1.03049	-0.293161
6	B17	SS-P34-K17	1.25	X		358	5267.72	3692.46	1.42233	331	4981.34	3535.26	1.40755	344.5	1.41494	5082.55	3577.43	0.312503	0.67936	0.556467	0.617616	-0.3399	1.43735
6	B18	SS-P34-K17	0.625	X		368	5183.75	3619.61	1.43616	321	4816.21	3463.38	1.39279	344.5	1.41447	4847.48	3457.41	0.838598	0.943831	-0.923298	-0.0105441	-0.771519	-0.408807
6	B19	SS-P34-K17	0.313	X		309	4878.76	3451.43	1.42007	352	4997.43	3549.88	1.40641	330.5	1.41324	5111.12	3605.42	0.226571	-0.616548	0.755671	0.569229	0.5665	1.61722
6	B20	SS-P34-K17	0.156	X		313	5224.81	3660.97	1.43495	352	4968.95	3651.98	1.37138	332.5	1.40316	5014.96	3609.23	0.7927	-0.51076	-0.0391686	-0.922589	0.5665	1.29875
6	B21	SS-P34-K17	0.0781	X		343	5060.98	3566.48	1.42841	314	4913.75	3534.8	1.39826	328.5	1.41333	4905.93	3514.96	0.543871	0.282653	-0.829394	0.222223	-1.07365	0.681642
6	B22	SS-P34-K17	0.0391	X		322	4898.11	3495.13	1.40556	300	4933.56	3533.24	1.39478	311	1.40017	5257.85	3826.06	-0.325586	-0.272736	2.48943	0.0741141	-1.67792	0.903199
6	B23	LoF/LoF	DMSO	Negative Control		449	5582.14	4118.89	1.3583	313	4940.33	3581.28	1.37818	381	1.36824	4434.49	3548.97	-2.12367	3.08605	-5.5331	-0.632708	-1.11681	-54.2527
6	B24	WT/LoF	DMSO	Positive Control		315	3928.65	3516.67	1.11509	263	3722.05	3380.62	1.1039	289	1.10949	4314.37	3517.89	-11.378	-0.457866	-0.787789	-12.3125	-3.27491	-54.2527
6	C01	SS-P30-C15	40	X		254	4906.69	3655.15	1.37064	272	5341.71	3716.52	1.43889	263	1.40477	5128	3615.95	-1.65442	-2.07114	-0.750868	1.95257	-2.88645	5.4661
6	C02	SS-P30-C15	20	X		301	4914.3	3515.38	1.39929	294	4938.01	3639.32	1.35934	297.5	1.37931	4866.2	3508.16	-0.564248	-0.828125	-1.33266	-1.43518	-1.93689	0.952947
6	C03	SS-P30-C15	10	X		301	4794.39	3377.01	1.42899	314	5063.67	3646.05	1.39037	307.5	1.40968	4935.36	3514.25	0.566043	-0.828125	-1.27129	-0.113788	-1.07365	2.35777
6	C04	SS-P30-C15	5	X		363	4807.04	3382.46	1.42912	356	4920.3	3495.96	1.41664	359.5	1.42288	4868.36	3448.39	0.570931	0.811596	-1.22576	1.0051	0.739147	0.754864
6	C05	SS-P30-C15	2.5	X		272	4816.42	3400.81	1.4223	332	4998.3	3574.39	1.39953	302	1.41091	4946.43	3501.21	0.311246	-1.59509	-0.846626	0.276124	-0.296738	1.62691
6	C06	SS-P30-C15	1.25	X		315	4894.56	3428.02	1.43259	296	5147.46	3752.24	1.37207	305.5	1.40233	5202.53	3648.67	0.702855	-0.457866	0.914752	-0.893018	-1.85057	3.29448
6	C07	SS-P30-C15	0.625	X		284	5257.59	3545.1	1.47726	323	5013.63	3547.24	1.41288	303.5	1.44507	5041.92	3589.06	2.40263	-1.27773	0.00560342	0.844676	-0.685195	1.79832
6	C08	SS-P30-C15	0.313	X		321	5070.21	3630.88	1.40099	342	5010.31	3622.36	1.38482	331.5	1.3929	5096.61	3554.62	-0.499586	-0.299183	0.552398	-0.350175	0.134881	1.76117
6	C09	SS-P30-C15	0.156	X		325	5182.91	3486.88	1.48156	326	5072.59	3586.12	1.41436	325.5	1.44796	5162.36	3639.1	2.56617	-0.193394	0.888212	0.907804	-0.555709	2.45752
6	C10	SS-P30-C15	0.0781	X		339	5252.12	3692.08	1.42486	376	4987.4	3614.64	1.38391	357.5	1.40438	5014.29	3565.07	0.408609	0.176865	-0.135272	-0.388818	1.60239	1.50502
6	C11	SS-P30-C15	0.0391	X		291	5041.18	3515.51	1.43161	306	5071.48	3628.27	1.40399	298.5	1.4178	4458.17	3541.37	0.665722	-1.0926	-5.93965	0.466213	-1.41895	2.44511
6	C12	SS-P36-I21	40	X		303	3844.86	3454.47	1.2709	329	4019.98	3689	1.08757	316	1.17923	3936.94	3506.53	-5.44944	-0.775231	-5.89576	-13.008	-0.426224	-9.31044
6	C13	SS-P36-I21	20	X		317	3853.91	3324.06	1.25742	327	4030.99	3518.67	1.1516	322	1.20451	4272.33	3412.54	-5.96219	-0.404971	-2.69467	-10.2811	-0.512547	-9.18735
6	C14	SS-P36-I21	10	X		391	4513.67	3306.41	1.39547	322	4363.68	3479.25	1.26275	356.5	1.32911	5024.93	3360.15	-0.70937	1.55211	2.99426	-5.54818	-0.728357	-5.46799
6	C15	SS-P36-I21	5	X		330	5686.19	3241.04	1.80942	303	4760.87	3604.89	1.31852	316.5	1.56397	4226.42	3525.42	15.0411	-0.0611589	-6.68142	-3.17342	-1.54843	-1.02752
6	C16	SS-P36-I21	2.5	X		338	3691.98	3445.95	1.05864	386	5086.11	3619.8	1.40649	362	1.23257	5055.55	3742.1	-13.5257	0.150418	-0.213832	0.572842	2.034	2.6086
6	C17	SS-P36-I21	1.25	X		327	5024.99	3864.39	1.31146	346	5163.66	3642.46	1.41635	336.5	1.3639	5103.35	3620.76	-3.90614	-0.1405	-0.126189	0.992632	0.307528	3.47562
6	C18	SS-P36-I21	0.625	X		316	5043.05	3599.07	1.3975	331	4933.82	3628.87	1.37141	323.5	1.38446	5081.82	3645.77	-0.632153	-0.431418	0.780014	-0.921125	-0.3399	0.906114
6	C19	SS-P36-I21	0.313	X		334	5229.82	3662.66	1.43443	293	4877.65	3354.19	1.45629	313.5	1.44536	5024.44	3527.97	0.772768	0.0446295	0.495683	2.69329	-1.98005	0.278117
6	C20	SS-P36-I21	0.156	X		341	5171.22	3701.75	1.40896	370	5091.59	3638.19	1.39612	355.5	1.40254	5170.72	3627.11	-0.19635	0.229759	0.877223	0.131149	1.34341	2.66983
6	C21	SS-P36-I21	0.0781	X		345	5249.86	3616.04	1.45279	344	5027.5	3531.85	1.42327	344.5	1.43803	5216.38	3701.51	1.47145	0.335548	1.63119	1.28702	0.221205	1.95342
6	C22	SS-P36-I21	0.0391	X		348	5405.26	3871.17	1.39682	288	4817.03	3473.6	1.38199	318	1.38941	4929.67	3511.7	-0.658059	0.414889	-0.129817	-0.470656	-2.19586	-0.399602
6	C23	LoF/LoF	DMSO	Negative Control		304	5042.3	3549.79	1.43063	367	4911.28	3597.97	1.3682	335.5	1.39942	4437.17	3553.74	0.628468	-0.748784	-5.36622	-1.0579	1.21393	-54.2527
6	C24	WT/LoF	DMSO	Positive Control		281	3963.05	3509.5	1.12795	272	3967.21	3576.75	1.10987	276.5	1.11891	5381.18	4141.42	-10.8887	-1.35707	8.37482	-12.0584	-2.88645	-54.2527
6	D01	SS-P30-C21	40	X		296	6795.15	4706.09	1.44328	297	7135.53	4904.92	1.45455	296.5	1.44891	6871.22	4977.91	1.10958	-0.960361	7.46152	2.61914	-1.8074	25.5206
6	D02	SS-P30-C21	20	X		360	6606.92	5050.9	1.31565	284	6890.59	4987.96	1.37939	322	1.34752	6702.31	4894.72	-3.74648	0.732254	7.01081	-0.581278	-2.36851	22.7822
6	D03	SS-P30-C21	10	X		341	6514.02	4801.48	1.35465	335	6559.23	4983.01	1.32477	338	1.33971	6476.22	4828.21	-2.26262	0.229759	6.42467	-2.90704	-0.167252	19.0777
6	D04	SS-P30-C21	5	X		297	6393.22	4673.41	1.36989	363	6400.65	4909.92	1.30302	330	1.33645	6407.01	4876.2	-1.68289	-0.933913	6.52247	-3.83346	1.04128	17.3048
6	D05	SS-P30-C21	2.5	X		309	6413.37	4842.48	1.32693	317	6241.42	4649.65	1.34396	313	1.33545	5966.69	4420.79	-3.31735	-0.616548	3.02224	-2.08998	-0.944166	15.5246
6	D06	SS-P30-C21	1.25	X		318	5691.96	4191.92	1.36148	296	5918.71	4457.02	1.32728	307	1.34438	5829.53	4271.2	-2.00275	-0.378524	3.25701	-2.80031	-1.85057	11.9169
6	D07	SS-P30-C21	0.625	X		325	5740.35	4085.37	1.40276	343	5811.16	4251.05	1.36779	334	1.38527	5559.69	3987.26	-0.432267	-0.193394	1.16038	-1.07539	0.178043	10.7145
6	D08	SS-P30-C21	0.313	X		324	5308.22	3723.48	1.41916	354	5580.48	4049.2	1.37842	339	1.39879	5394.1	3816.8	0.19185	-0.219842	0.672766	-0.622577	0.652824	8.13554
6	D09	SS-P30-C21	0.156	X		333	5207.72	3584.39	1.45664	364	5318.76	3977.66	1.34919	348.5	1.40291	5102.39	3710.72	1.61796	0.0181824	-0.888049	-1.86744	1.08444	5.20956
6	D10	SS-P30-C21	0.0781	X		297	4886.03	3443.78	1.42146	391	5105.25	3722.28	1.38295	344	1.40221	5217.42	3795.3	0.279411	-0.933913	1.26409	-0.429697	2.24981	2.82262
6	D11	SS-P30-C21	0.0391	X		350	5329.59	3868.32	1.38296	323	5088.16	3589.53	1.42128	336.5	1.40212	5134.33	3755.02	-1.18557	0.467783	0.540691	1.20228	-0.685195	2.63155
6	D12	SS-P36-K08	40	X		375	5180.5	3920.5	1.31901	309	3959.73	3499.43	1.13524	342	1.22712	4069.01	3465.42	-3.61893	1.12896	-4.32193	-10.9778	-1.28946	-9.98394
6	D13	SS-P36-K08	20	X		301	4178.28	3431.4	1.21852	325	4187.87	3602.28	1.16763	313	1.19308	4236.97	3553.06	-7.44221	-0.828125	-3.799	-9.5986	-0.598871	-7.43342
6	D14	SS-P36-K08	10	X		344	4286.06	3503.85	1.22781	290	4235.56	3348.97	1.27033	317	1.24907	4382.15	3429.51	-7.08905	0.309101	-2.6215	-5.22536	-2.10954	-6.90032
6	D15	SS-P36-K08	5	X		303	4528.75	3510.05	1.29504	315	4475.17	3490.34	1.28524	309	1.29014	4761.31	3577.76	-4.53065	-0.775231	-0.104869	-4.59055	-1.03049	-4.22155
6	D16	SS-P36-K08	2.5	X		332	5047.44	3665.19	1.38552	357	4924.9	3481.45	1.41536	344.5	1.40044	5010.9	3594.99	-1.08804	-0.00826472	0.13507	0.95052	0.782309	0.806358
6	D17	SS-P36-K08	1.25	X		313	5096.9	3708.52	1.37366	310	5046.01	3558.44	1.41515	311.5	1.39441	5063.46	3568.99	-1.53921	-0.51076	0.057511	0.941392	-1.2463	2.1603
6	D18	SS-P36-K08	0.625	X		370	5080.91	3579.55	1.42034	409	4876.43	3447.16	1.4091	389.5	1.41472	4955.72	3430.35	0.236934	0.996725	-0.165216	0.683852	3.02673	0.26443
6	D19	SS-P36-K08	0.313	X		365	5035.01	3413.54	1.48005	306	4967.46	3581.08	1.39025	335.5	1.43515	5007.76	3605.3	2.50864	0.86449	-0.101864	-0.118785	-1.41895	1.28211
6	D20	SS-P36-K08	0.156	X		303	5048.06	3629.51	1.39739	302	4859.56	3433.32	1.41672	302.5	1.40706	4935.16	3485.74	-0.636382	-0.775231	-0.282788	1.00827	-1.59159	0.0758112
6	D21	SS-P36-K08	0.0781	X		380	5010.77	3538.16	1.42499	309	4924.8	3610.94	1.36903	344.5	1.39701	4909.76	3562.68	0.413679	1.2612	-0.845862	-1.02229	-1.28946	0.805256
6	D22	SS-P36-K08	0.0391	X		302	4894.72	3514.42	1.40686	330	4881.81	3537.61	1.39055	316	1.39871	5034.51	3593.41	-0.275981	-0.801678	0.57322	-0.105944	-0.383062	0.3246
6	D23	LoF/LoF	DMSO	Negative Control		330	5187.2	3649.2	1.42374	363	4750.73	3452.66	1.37762	346.5	1.40068	4218.64	3406.5	0.366339	-0.0611589	-6.70778	-0.656506	1.04128	-54.2527
6	D24	WT/LoF	DMSO	Positive Control		261	3686.55	3360.33	1.09905	318	3803.47	3405.85	1.12126	289.5	1.11015	9511.6	7468.38	-11.9882	-1.88601	49.2498	-11.5734	-0.901005	-54.2527
6	E01	SS-P30-J11	40	X		284	15219.7	11530.9	1.17739	321	16103.9	12553.6	1.1821	302.5	1.17974	17331.3	9761.73	-9.00751	-1.27773	65.4506	-8.98256	-0.771519	125.784
6	E02	SS-P30-J11	20	X		317	18558.8	6969.85	1.41864	302	18233.5	13694.7	1.21104	309.5	1.31484	18301.9	12104.2	0.172129	-0.404971	64.5356	-7.75029	-1.59159	149.593
6	E03	SS-P30-J11	10	X		319	18370.2	10513.7	1.64547	319	17727	9119.98	1.21473	319	1.4301	13225.7	7887.72	8.80279	-0.352077	17.7355	-7.59282	-0.857843	143.93
6	E04	SS-P30-J11	5	X		354	8724.44	6655.46	1.27217	278	17585.4	10362.8	1.23048	316	1.25132	18666.4	12623.9	-5.40116	0.573572	71.2179	-6.92249	-2.62748	142.347
6	E05	SS-P30-J11	2.5	X		316	19747.5	14885	1.11351	415	23947.3			365.5	0.556753	20410.9	6669.94	-11.4382	-0.431418	57.2789	-59.3198	3.2857	213.471
6	E06	SS-P30-J11	1.25	X		332	16874.5	13339.9	1.12541	299	16556.1	10672.4	1.33244	315.5	1.22893	13765.9	9980.7	-10.9851	-0.00826472	28.6586	-2.5807	-1.72108	130.84
6	E07	SS-P30-J11	0.625	X		340	10975.8	9289.03	1.15258	362	11329.7	9616.13	1.16327	351	1.15793	8494.51	6786.57	-9.9513	0.203312	2.8641	-9.78414	0.998119	72.4097
6	E08	SS-P30-J11	0.313	X		346	5659.37	3957.02	1.43276	393	8160.54	6597.9	1.23882	369.5	1.33579	7492.71	5907.62	0.709294	0.361995	8.51902	-6.56725	2.33614	36.9799
6	E09	SS-P30-J11	0.156	X		350	6824.88	5217.34	1.31766	379	5297.38	3759.39	1.41389	364.5	1.36578	5950.99	4419.98	-3.66998	0.467783	7.45023	0.887818	1.73187	4.97059
6	E10	SS-P30-J11	0.0781	X		339	6604.59	5080.56	1.29902	381	6034.05	4570.18	1.32758	360	1.3133	5881.91	4378.48	-4.37932	0.176865	3.20568	-2.78761	1.81819	13.2063
6	E11	SS-P30-J11	0.0391	X		345	5729.77	4186.79	1.37005	431	5275.09	3896.99	1.35396	388	1.362	6861.93	5313.07	-1.67656	0.335548	16.398	-1.66438	3.97629	4.72139
6	E12	SS-P36-K21	40	X		327	8448.77	6729.15	1.24483	358	5991.53	4316.96	1.39112	342.5	1.31797	6438.15	4783.91	-6.44139	-0.1405	8.80961	-0.0819848	0.825471	12.731
6	E13	SS-P36-K21	20	X		316	6884.77	5250.87	1.30781	337	5414.58	3877.79	1.39443	326.5	1.35112	5753.85	4223.17	-4.04496	-0.431418	4.96863	0.0591097	-0.0809286	6.28078
6	E14	SS-P36-K21	10	X		307	6093.12	4568.54	1.3379	309	5448.6	3805.04	1.42772	308	1.38281	5796	4126.9	-2.89994	-0.669442	5.21257	1.47659	-1.28946	6.66117
6	E15	SS-P36-K21	5	X		355	6143.4	4448.76	1.38005	350	4888.7	3555.01	1.3757	352.5	1.37787	5159.79	3731.28	-1.2963	0.600019	1.75553	-0.738645	0.480176	0.401653
6	E16	SS-P36-K21	2.5	X		404	5430.88	3907.54	1.38891	389	5249.59	3740.56	1.40531	396.5	1.39711	5108.63	3661	-0.959103	1.89593	-0.491925	0.522424	2.16349	4.43623
6	E17	SS-P36-K21	1.25	X		359	4967.67	3581.45	1.38821	353	5146.77	3817.79	1.35017	356	1.36919	5128.62	3724.37	-0.985796	0.705807	0.200908	-1.82543	0.609662	3.2868
6	E18	SS-P36-K21	0.625	X		352	5110.47	3630.95	1.40746	364	5160	3737.53	1.3853	358	1.39638	5055.41	3685.32	-0.253407	0.520677	-0.573704	-0.329643	1.08444	3.43466
6	E19	SS-P36-K21	0.313	X		397	4950.81	3633.11	1.36389	341	5110.04	3653.27	1.4044	369	1.38414	5110.99	3608.88	-1.91106	1.7108	0.208108	0.483623	0.091719	2.87614
6	E20	SS-P36-K21	0.156	X		339	5111.95	3564.49	1.43146	324	5022.02	3583.9	1.40764	331.5	1.41955	5015.52	3616.45	0.659895	0.176865	-0.29124	0.621607	-0.642033	1.89209
6	E21	SS-P36-K21	0.0781	X		337	5009.03	3649	1.3745	340	5061.99	3630.1	1.39536	338.5	1.38493	5068.7	3599.07	-1.50758	0.123971	0.0308891	0.0988874	0.0485571	2.33891
6	E22	SS-P36-K21	0.0391	X		324	5075.42	3568.05	1.42553	330	4831.97	3441.27	1.40556	327	1.41555	4876.95	3458.68	0.434434	-0.219842	-0.713852	0.533124	-0.383062	-0.232573
6	E23	LoF/LoF	DMSO	Negative Control		364	4921.93	3476.09	1.41887	321	4995.34	3506.59	1.43223	342.5	1.42555	4351.28	3430.64	0.180706	0.838043	-6.6075	1.66876	-0.771519	-54.2527
6	E24	WT/LoF	DMSO	Positive Control		263	3707.22	3354.7	1.10282	317	3606.68	3255.6	1.10896	290	1.10589	5460.4	4077.98	-11.8448	-1.83312	10.8928	-12.0972	-0.944166	-54.2527
6	F01	SS-P30-L17	40	X		63	7314.12	4900.36	1.50875	49	7790.93	5006.19	1.57766	56	1.5432	6746.83	4491.46	3.60075	-7.12254	3.07448	7.86148	-12.5116	32.8477
6	F02	SS-P30-L17	20	X		151	5702.73	3976.74	1.43596	168	6455.16	4888.75	1.3233	159.5	1.37963	6354.52	4676.09	0.831096	-4.79519	5.7486	-2.96962	-7.37529	17.9142
6	F03	SS-P30-L17	10	X		292	6253.88	4463.44	1.40149	275	6325.06	4509.01	1.40899	283.5	1.40524	6118.59	4414.4	-0.480568	-1.06615	4.09047	0.679179	-2.75697	16.4597
6	F04	SS-P30-L17	5	X		317	5912.13	4319.8	1.36365	356	6008.01	4321.49	1.38404	336.5	1.37385	5819.96	4274.52	-1.9204	-0.404971	2.73089	-0.383102	0.739147	12.9152
6	F05	SS-P30-L17	2.5	X		292	5631.91	4227.55	1.33877	342	5792.03	4168.43	1.38822	317	1.3635	5633.71	4026.53	-2.86694	-1.06615	1.97151	-0.205126	0.134881	10.5006
6	F06	SS-P30-L17	1.25	X		331	5475.4	3884.64	1.4042	322	5373.83	3978.84	1.35642	326.5	1.38031	5337.34	3893.01	-0.37725	-0.0347118	1.12465	-1.5595	-0.728357	5.82525
6	F07	SS-P30-L17	0.625	X		286	5300.85	3807.18	1.39695	339	5071.89	3601.8	1.40337	312.5	1.40016	5169.29	3669.43	-0.653347	-1.22483	0.958879	0.439698	0.00539524	2.44967
6	F08	SS-P30-L17	0.313	X		327	5266.69	3737.06	1.41681	376	4957.82	3573.44	1.37782	351.5	1.39731	4943.76	3546.54	0.102605	-0.1405	-0.676213	-0.648345	1.60239	1.17442
6	F09	SS-P30-L17	0.156	X		323	4929.69	3519.64	1.40734	370	4994.06	3511.75	1.42419	346.5	1.41577	5041	3565.36	-0.257761	-0.246289	0.0915722	1.32641	1.34341	1.57957
6	F10	SS-P30-L17	0.0781	X		366	5087.93	3618.97	1.4059	283	5086.25	3613.16	1.41253	324.5	1.40922	5337.36	3767.62	-0.312472	0.890937	2.52013	0.82974	-2.41167	2.61023
6	F11	SS-P30-L17	0.0391	X		301	5588.47	3922.09	1.42843	333	5166.33	3700.84	1.39963	317	1.41403	4989.07	3431.3	0.544495	-0.828125	-1.24815	0.280629	-0.253576	3.50543
6	F12	SS-P36-O12	40	X		317	4811.81	3161.76	1.54362	412	4666.5	3278.7	1.42798	364.5	1.4858	4959.37	3311.67	4.92743	-0.404971	0.888757	1.48767	3.15621	-2.08255
6	F13	SS-P36-O12	20	X		225	5252.23	3344.64	1.49465	267	5271.86	3257.65	1.59792	246	1.54629	4979.18	3265.6	3.06438	-2.83811	-1.85609	8.72445	-3.10226	4.68524
6	F14	SS-P36-O12	10	X		364	4686.51	3273.56	1.44681	299	4578.69	3430.58	1.34091	331.5	1.39386	4708.99	3392.53	1.24397	0.838043	-1.1148	-2.21974	-1.72108	-3.06421
6	F15	SS-P36-O12	5	X		309	4839.29	3354.47	1.44399	414	5109.08	3562.22	1.44245	361.5	1.44322	5027.04	3419.74	1.13665	-0.616548	-0.601936	2.10381	3.24254	2.86539
6	F16	SS-P36-O12	2.5	X		338	4944.99	3277.26	1.51099	346	5029.09	3529.99	1.43196	342	1.47147	4884.45	3394.09	3.68591	0.150418	-1.59747	1.65714	0.307528	1.97112
6	F17	SS-P36-O12	1.25	X		345	4739.81	3258.19	1.45144	325	4790.56	3343.84	1.44011	335	1.44577	4760.79	3324.98	1.42005	0.335548	-1.6401	2.00418	-0.598871	-0.695528
6	F18	SS-P36-O12	0.625	X		268	4731.02	3306.13	1.4199	326	5004.49	3563.22	1.40479	297	1.41234	4833.8	3430.96	0.220195	-1.70088	-1.96958	0.500119	-0.555709	1.6961
6	F19	SS-P36-O12	0.313	X		301	4663.12	3298.7	1.42497	336	4797.44	3433.19	1.39761	318.5	1.41129	4760.02	3407.91	0.413074	-0.828125	-1.68101	0.194376	-0.12409	-0.618638
6	F20	SS-P36-O12	0.156	X		318	4722.59	3382.64	1.40715	341	4960.28	3460.86	1.43717	329.5	1.42216	5030.15	3524.09	-0.265072	-0.378524	0.150253	1.87897	0.091719	1.20187
6	F21	SS-P36-O12	0.0781	X		356	5100.03	3587.32	1.42831	378	5031.03	3584.34	1.41139	367	1.41985	4950.4	3517.64	0.540087	0.626466	-0.966906	0.781534	1.68871	1.99282
6	F22	SS-P36-O12	0.0391	X		282	4869.77	3450.93	1.41869	300	4872.07	3469.72	1.39758	291	1.40813	4935.8	3492.45	0.173851	-1.33062	-0.337328	0.193389	-1.67792	0.215678
6	F23	LoF/LoF	DMSO	Negative Control		314	4999.53	3515.18	1.42588	340	4839.18	3481.87	1.39352	327	1.4097	4342.84	3465.19	0.447736	-0.484313	-5.93166	0.0205961	0.0485571	-54.2527
6	F24	WT/LoF	DMSO	Positive Control		258	3846.51	3448.52	1.12036	263	3782.44	3388.1	1.12013	260.5	1.12024	4157.77	3271.18	-11.1774	-1.96535	-2.60037	-11.6215	-3.27491	-54.2527
6	G01	SS-P31-C07	40	X		76	4533.11	3154.27	1.44188	104	4823.03	3459.51	1.40073	90	1.4213	4518.98	3362.07	1.05639	-6.77872	-4.1441	0.327223	-10.1376	-0.332493
6	G02	SS-P31-C07	20	X		201	4214.94	3264.63	1.29092	239	4403.22	3451.97	1.27666	220	1.28379	4317.63	3343.82	-4.68757	-3.47284	-4.06107	-4.95596	-4.31079	-5.0259
6	G03	SS-P31-C07	10	X		211	4232.05	3235.66	1.29393	156	4557.45	3418.4	1.33308	183.5	1.3135	4566.68	3374.17	-4.57318	-3.20836	-2.39268	-2.55326	-7.89323	-3.30168
6	G04	SS-P31-C07	5	X		196	4575.91	3329.94	1.36699	271	4773.29	3477.66	1.35931	233.5	1.36315	4947.72	3446.85	-1.79325	-3.60507	0.257568	-1.43657	-2.92961	-0.888589
6	G05	SS-P31-C07	2.5	X		311	5122.14	3416.03	1.50065	332	4970.44	3501.02	1.42031	321.5	1.46048	5069.54	3529.64	3.29267	-0.563654	0.483194	1.16127	-0.296738	1.31548
6	G06	SS-P31-C07	1.25	X		306	5168.65	3558.26	1.4617	326	5095.24	3539.02	1.44858	316	1.45514	5143.96	3505.69	1.81073	-0.69589	0.5998	2.3648	-0.555709	2.71068
6	G07	SS-P31-C07	0.625	X		274	5192.68	3472.36	1.49524	364	5247.67	3736.28	1.40256	319	1.4489	5440.67	3911.2	3.08671	-1.5422	2.73948	0.405433	1.08444	4.41479
6	G08	SS-P31-C07	0.313	X		395	5633.68	4086.13	1.37364	377	5185.36	3760.47	1.38424	386	1.37894	5147.69	3690.78	-1.54004	1.6579	0.198749	-0.374627	1.64555	3.71824
6	G09	SS-P31-C07	0.156	X		389	5110.02	3621.09	1.41078	336	5091.83	3607.34	1.41292	362.5	1.41185	5150.65	3633.89	-0.127121	1.49922	0.681226	0.846441	-0.12409	2.67258
6	G10	SS-P31-C07	0.0781	X		313	5209.46	3660.43	1.42582	343	5190.28	3736.29	1.39329	328	1.40955	5247.74	3732.15	0.445227	-0.51076	1.14578	0.0106704	0.178043	3.7732
6	G11	SS-P31-C07	0.0391	X		393	5305.21	3728	1.41952	393	5045.43	3736.47	1.35859	393	1.38905	5335.95	3797.04	0.205588	1.60501	2.70449	-1.46708	2.33614	2.15379
6	G12	SS-P37-B04	40	X		361	5626.47	3857.62	1.46249	412	4985.77	3630.4	1.38263	386.5	1.42256	5142.86	3653.51	1.84064	0.758701	1.12025	-0.443303	3.15621	1.48688
6	G13	SS-P37-B04	20	X		429	5299.95	3676.62	1.44196	461	5082.38	3549.52	1.43851	445	1.44023	5138.08	3660.2	1.05952	2.5571	0.605148	1.93601	5.27115	2.5669
6	G14	SS-P37-B04	10	X		406	5193.78	3770.88	1.37775	334	5024.67	3560.45	1.4071	370	1.39242	5300.88	3672.42	-1.38365	1.94882	2.46497	0.598542	-0.210414	1.92172
6	G15	SS-P37-B04	5	X		396	5577.1	3784.39	1.46599	370	4991.59	3568.04	1.39621	383	1.4311	5143.41	3653.75	1.97395	1.68435	1.09733	0.134917	1.34341	1.55196
6	G16	SS-P37-B04	2.5	X		351	5295.22	3739.46	1.42018	383	5053.69	3640.48	1.39492	367	1.40755	5152.76	3725.8	0.230603	0.49423	0.886844	0.0801499	1.90452	2.24612
6	G17	SS-P37-B04	1.25	X		362	5251.84	3811.12	1.38592	345	5077.2	3722.23	1.37458	353.5	1.38025	5097	3626.22	-1.07279	0.785148	0.23165	-0.786027	0.264367	2.50902
6	G18	SS-P37-B04	0.625	X		355	5116.8	3530.2	1.44409	344	5036.71	3560.22	1.41958	349.5	1.43184	5140.31	3592.71	1.14033	0.600019	0.848359	1.1303	0.221205	2.0563
6	G19	SS-P37-B04	0.313	X		308	5243.91	3625.21	1.44955	370	5304.2	3827.48	1.3955	339	1.42252	5365.46	3803.83	1.34809	-0.642995	1.73534	0.104794	1.34341	5.04682
6	G20	SS-P37-B04	0.156	X		379	5426.72	3780.18	1.4363	411	5177.18	3742.07	1.39275	395	1.41452	5267.47	3695.75	0.843948	1.23475	1.40073	-0.0125327	3.11305	3.62679
6	G21	SS-P37-B04	0.0781	X		395	5357.76	3649.43	1.48023	406	4846.27	3548.28	1.37399	400.5	1.42711	5051.52	3653.1	2.51575	1.6579	0.910795	-0.811386	2.89724	-0.0727371
6	G22	SS-P37-B04	0.0391	X		356	5256.78	3757.92	1.40828	365	4934.17	3507.44	1.41327	360.5	1.41078	5008.62	3515.21	-0.222014	0.626466	0.0679745	0.861399	1.1276	0.910026
6	G23	LoF/LoF	DMSO	Negative Control		335	5083.07	3522.98	1.43397	361	4798.97	3523.01	1.36535	348	1.39966	4243.13	3368.86	0.755386	0.0710766	-6.70421	-1.1793	0.954957	-54.2527
6	G24	WT/LoF	DMSO	Positive Control		261	3687.28	3214.71	1.14583	268	3738.59	3343.67	1.12205	264.5	1.13394	5036.85	3949.18	-10.2081	-1.88601	6.14275	-11.5396	-3.0591	-54.2527
6	H01	SS-P31-K13	40	X		292	6335.11	4554.68	1.39454	236	6283.36	4436.61	1.42002	264	1.40728	6133.83	4356.08	-0.74502	-1.06615	4.44066	1.14878	-4.44028	15.9935
6	H02	SS-P31-K13	20	X		300	5984.3	4275.54	1.40708	278	5799.72	4168.62	1.39729	289	1.40219	5522.87	3917.1	-0.267797	-0.854572	0.858583	0.181062	-2.62748	10.5866
6	H03	SS-P31-K13	10	X		359	5246.02	3665.58	1.43302	289	5401.21	3871.76	1.39613	324	1.41458	5243.04	3725.68	0.719328	0.705807	0.0766889	0.131663	-2.1527	6.13136
6	H04	SS-P31-K13	5	X		329	5084.86	3579.6	1.42455	294	5291.08	3712.9	1.4255	311.5	1.42502	5300.63	3666.39	0.396948	-0.087606	1.16988	1.38217	-1.93689	4.90012
6	H05	SS-P31-K13	2.5	X		320	5310.18	3619.88	1.4676	319	5189.14	3736.08	1.39747	319.5	1.43254	5190.93	3644.7	2.03519	-0.32563	0.600018	0.18868	-0.857843	3.7605
6	H06	SS-P31-K13	1.25	X		309	5192.72	3553.31	1.46174	317	5105.24	3613.93	1.4216	313	1.44167	5078.93	3599.57	1.81189	-0.616548	-0.079774	1.21609	-0.944166	2.8225
6	H07	SS-P31-K13	0.625	X		324	5052.62	3585.22	1.4131	346	5160	3692.84	1.40545	335	1.40928	5210.98	3726.88	-0.0386954	-0.219842	0.93597	0.528434	0.307528	3.4347
6	H08	SS-P31-K13	0.313	X		371	5261.97	3760.92	1.40039	348	5144.64	3638.67	1.42045	359.5	1.41042	5092.56	3587.2	-0.522363	1.02317	-0.138672	1.16695	0.393852	3.26298
6	H09	SS-P31-K13	0.156	X		319	5040.48	3535.72	1.43276	332	5282.06	3638.18	1.45757	325.5	1.44517	5157.17	3628.51	0.709422	-0.352077	-0.178402	2.74782	-0.296738	4.79927
6	H10	SS-P31-K13	0.0781	X		317	5032.29	3618.85	1.39124	317	5095.6	3570.06	1.43643	317	1.41383	5069.7	3561.72	-0.870602	-0.404971	-0.122568	1.84767	-0.944166	2.71474
6	H11	SS-P31-K13	0.0391	X		325	5043.8	3553.39	1.42982	367	5236.59	3824.41	1.35887	346	1.39434	5302.87	3792.81	0.597569	-0.193394	1.45596	-1.4552	1.21393	4.29099
6	H12	SS-P37-F19	40	X		370	5369.14	3761.22	1.43457	357	5336.68	3644.89	1.45588	363.5	1.44523	5217.63	3667.12	0.778312	0.996725	0.143262	2.67597	0.782309	5.40992
6	H13	SS-P37-F19	20	X		342	5098.58	3689.36	1.38688	325	5324.76	3741.28	1.42588	333.5	1.40638	5404.43	3850.41	-1.03621	0.256206	2.0137	1.39847	-0.598871	5.27669
6	H14	SS-P37-F19	10	X		332	5484.09	3959.54	1.39972	390	5310.49	3710.3	1.42551	361	1.41261	5087.72	3568.51	-0.547932	-0.00826472	-0.990313	1.38269	2.20665	5.11716
6	H15	SS-P37-F19	5	X		363	4864.95	3426.72	1.42934	338	5141.87	3741.15	1.3805	350.5	1.40492	5253.79	3821.24	0.579242	0.811596	1.4393	-0.53386	-0.0377667	3.23196
6	H16	SS-P37-F19	2.5	X		346	5365.71	3901.34	1.39019	288	5039.63	3524.04	1.4334	317	1.41179	5147.42	3591.15	-0.910409	0.361995	0.903221	1.7185	-2.19586	2.08901
6	H17	SS-P37-F19	1.25	X		358	5255.22	3658.27	1.44263	343	4971.22	3530.49	1.42095	350.5	1.43179	5048.59	3571.95	1.08507	0.67936	0.276033	1.18843	0.178043	1.32421
6	H18	SS-P37-F19	0.625	X		377	5125.95	3613.4	1.42117	313	4968.66	3645.83	1.36976	345	1.39546	5075.52	3654.03	0.268371	1.18186	0.549811	-0.991373	-1.11681	1.29557
6	H19	SS-P37-F19	0.313	X		388	5182.38	3662.24	1.41572	352	5307.12	3785.15	1.39688	370	1.4063	5162.28	3693.1	0.0608756	1.47277	-0.250425	0.163312	0.5665	5.07943
6	H20	SS-P37-F19	0.156	X		397	5017.44	3601.05	1.39566	318	5116.34	3589.64	1.42291	357.5	1.40929	5003.97	3513.29	-0.702105	1.7108	-0.861062	1.27206	-0.901005	2.94662
6	H21	SS-P37-F19	0.0781	X		348	4891.59	3436.93	1.41942	383	4967.82	3507.06	1.41048	365.5	1.41495	4993.1	3538.36	0.201907	0.414889	-0.24583	0.742484	1.90452	1.28616
6	H22	SS-P37-F19	0.0391	X		329	5018.39	3569.67	1.40976	301	5107.73	3585.48	1.4238	315	1.41678	5229	3717.26	-0.165599	-0.087606	1.36445	1.30966	-1.63476	2.85033
6	H23	LoF/LoF	DMSO	Negative Control		298	5350.28	3849.05	1.39617	353	4824.75	3428.89	1.40976	325.5	1.40296	4244.56	3314.93	-0.682965	-0.907466	-6.81539	0.711873	0.609662	-54.2527
6	H24	WT/LoF	DMSO	Positive Control		311	3664.37	3200.96	1.14036	304	3685.2	3291.68	1.12134	307.5	1.13085	4475.21	3382.32	-10.4164	-0.563654	0.951733	-11.5698	-1.50527	-54.2527
6	I01	SS-P32-D20	40	X		51	5265.21	3472.96	1.51057	7	4637.64	3128.02	1.5472	29	1.52888	4590.98	2940.57	3.67002	-7.4399	-2.54599	6.56451	-14.3244	-2.40513
6	I02	SS-P32-D20	20	X		2	4544.31	2753.11	1.64043	2	4107.65	2407.14	1.70644	2	1.67344	4030.48	2625.78	8.61114	-8.73581	-5.41345	13.3455	-14.5402	-8.33033
6	I03	SS-P32-D20	10	X		13	3953.31	2844.42	1.40549	4	4110.29	2969.79	1.38334	8.5	1.39441	4046.77	3055.21	-0.32828	-8.44489	-5.26821	-0.413194	-14.4538	-8.3008
6	I04	SS-P32-D20	5	X		22	3983.25	3140.62	1.26161	15	4002.56	3441.51	1.16565	18.5	1.21363	4718.55	3377.24	-5.80276	-8.20687	1.7733	-9.68303	-13.9791	-9.50514
6	I05	SS-P32-D20	2.5	X		302	5434.54	3312.97	1.63009	254	5392.83	3372.97	1.59389	278	1.61199	5407.94	3445.22	8.21782	-0.801678	1.71754	8.5529	-3.66337	6.03767
6	I06	SS-P32-D20	1.25	X		342	5423.05	3517.46	1.5408	290	5155.91	3577.66	1.44511	316	1.49296	5238.86	3586.56	4.82036	0.256206	1.22633	2.2173	-2.10954	3.38893
6	I07	SS-P32-D20	0.625	X		328	5321.81	3595.47	1.49262	311	5325.29	3677.43	1.44859	319.5	1.4706	5206.9	3638.46	2.9871	-0.114053	0.0943421	2.36535	-1.20314	5.28258
6	I08	SS-P32-D20	0.313	X		333	5088.5	3599.49	1.41812	347	5226.66	3629.35	1.45188	340	1.435	5109.38	3613.46	0.15226	0.0181824	-0.37345	2.50561	0.35069	4.17997
6	I09	SS-P32-D20	0.156	X		381	4992.09	3597.56	1.39711	335	5280.46	3802.93	1.38998	358	1.39355	5283.56	3715.09	-0.647008	1.28764	1.05582	-0.130288	-0.167252	4.78143
6	I10	SS-P32-D20	0.0781	X		359	5286.67	3627.26	1.46407	329	5396.3	3732.17	1.44954	344	1.45681	5273.06	3737.2	1.90086	0.705807	0.391862	2.406	-0.426224	6.07641
6	I11	SS-P32-D20	0.0391	X		310	5149.82	3742.23	1.38031	324	5154.83	3634.64	1.41798	317	1.39914	13738.3	8917.24	-1.2865	-0.590101	83.7084	1.06178	-0.642033	3.37694
6	I12	SS-P37-H16	40	X		320	22321.8	14199.8	1.20997	357	16474.2	12460.5	1.17479	338.5	1.19238	17244.2	12447.9	-7.76763	-0.32563	62.8083	-9.29384	0.782309	129.924
6	I13	SS-P37-H16	20	X		323	18014.2	12435.2	1.19567	352	13308.5	11009.1	1.15469	337.5	1.17518	12818.6	10645.8	-8.31172	-0.246289	35.2231	-10.1495	0.5665	94.5322
6	I14	SS-P37-H16	10	X		396	12328.7	10282.6	1.15474	390	12655.9	10440.3	1.14477	393	1.14975	12202.8	10081.8	-9.86918	1.68435	32.4141	-10.5722	2.20665	87.2366
6	I15	SS-P37-H16	5	X		318	11749.8	9723.39	1.16075	420	11829.3	10137.9	1.15061	369	1.15568	11016.3	9458.23	-9.64047	-0.378524	24.911	-10.3236	3.50151	77.9957
6	I16	SS-P37-H16	2.5	X		401	10203.4	8778.52	1.15858	333	9653.52	8206.01	1.17919	367	1.16888	9943.66	8591.28	-9.72324	1.81659	25.0587	-9.10663	-0.253576	53.671
6	I17	SS-P37-H16	1.25	X		369	10233.8	8976.55	1.13933	321	9633.77	8082.49	1.19213	345	1.16573	8120.04	6612.61	-10.4557	0.970278	7.45853	-8.55521	-0.771519	53.4502
6	I18	SS-P37-H16	0.625	X		374	6606.3	5142.73	1.29218	344	5977.33	4531.49	1.3226	359	1.30739	6563.51	5000.28	-4.63981	1.10251	10.095	-2.99977	0.221205	12.5722
6	I19	SS-P37-H16	0.313	X		366	7149.69	5469.06	1.30473	338	6012.85	4560.85	1.3156	352	1.31016	5751.37	4299.01	-4.1621	0.890937	2.04185	-3.29781	-0.0377667	12.9693
6	I20	SS-P37-H16	0.156	X		387	5489.89	4037.17	1.35959	305	5412.31	3910.47	1.38414	346	1.37186	5297.27	3795.65	-2.07474	1.44633	0.549153	-0.379024	-1.46211	6.25541
6	I21	SS-P37-H16	0.0781	X		367	5182.24	3680.82	1.40878	327	5206.49	3638	1.42229	347	1.41553	5187.45	3656.2	-0.203063	0.917384	0.482112	1.24533	-0.512547	3.9544
6	I22	SS-P37-H16	0.0391	X		378	5168.42	3674.39	1.40434	336	5015.24	3574.14	1.41701	357	1.41068	5046.41	3577.7	-0.371984	1.2083	0.041328	1.02082	-0.12409	1.81629
6	I23	LoF/LoF	DMSO	Negative Control		332	5077.58	3581.25	1.42576	344	4937.24	3541.35	1.39775	338	1.41176	4302.82	3412.95	0.442935	-0.00826472	-6.79581	0.200687	0.221205	-54.2527
6	I24	WT/LoF	DMSO	Positive Control		295	3668.4	3284.55	1.10905	322	3770.45	3380.12	1.10694	308.5	1.108	4307.83	3376.34	-11.6078	-0.986808	-1.08604	-12.1829	-0.728357	-54.2527
6	J01	SS-P33-B03	40	X		322	4845.22	3372.56	1.44439	261	4940.27	3309.66	1.48885	291.5	1.46662	4941.87	3362.95	1.15205	-0.272736	-0.609307	4.07967	-3.36123	0.978117
6	J02	SS-P33-B03	20	X		351	4943.48	3416.24	1.45251	298	5071.77	3476.32	1.45936	324.5	1.45593	4968.45	3380.43	1.46079	0.49423	-0.989426	2.82401	-1.76424	2.44829
6	J03	SS-P33-B03	10	X		320	4865.13	3284.55	1.4805	340	4908.32	3372.65	1.45979	330	1.47014	4785.75	3352.87	2.52571	-0.32563	-1.96926	2.84223	0.0485571	0.621029
6	J04	SS-P33-B03	5	X		318	4663.18	3333.08	1.40044	319	4820.13	3465.48	1.39517	318.5	1.39781	4867.16	3423.64	-0.520424	-0.378524	-0.751388	0.0907325	-0.857843	-0.365
6	J05	SS-P33-B03	2.5	X		313	4914.19	3381.8	1.45687	312	4936.34	3250.88	1.51075	312.5	1.48381	4947.57	3348	1.62686	-0.51076	-0.534898	5.01254	-1.15998	0.934204
6	J06	SS-P33-B03	1.25	X		308	4958.81	3445.12	1.4395	322	5407.24	3706.23	1.46074	315	1.45012	5182.93	3573.08	0.965906	-0.642995	-0.535864	2.88274	-0.728357	6.19878
6	J07	SS-P33-B03	0.625	X		339	4958.61	3439.94	1.44408	372	5222.8	3573.43	1.46368	355.5	1.45388	5035.63	3491.42	1.13999	0.176865	-1.07031	3.00813	1.42974	4.1368
6	J08	SS-P33-B03	0.313	X		354	4848.46	3409.41	1.41947	349	4925.52	3568.34	1.38429	351.5	1.40188	4817.5	3456.88	0.20383	0.573572	-1.7446	-0.372776	0.437014	0.813267
6	J09	SS-P33-B03	0.156	X		282	4709.48	3345.42	1.41708	339	4915.92	3440.02	1.42793	310.5	1.42251	4950.38	3478.04	0.112888	-1.33062	-0.408624	1.48557	0.00539524	0.7059
6	J10	SS-P33-B03	0.0781	X		365	4984.84	3516.06	1.42256	331	4898.87	3425.49	1.43077	348	1.42666	4946.42	3487.23	0.321195	0.86449	-0.364328	1.60643	-0.3399	0.515322
6	J11	SS-P33-B03	0.0391	X		322	4993.97	3548.98	1.41108	429	5207.49	3721.1	1.39589	375.5	1.40348	5135.3	3671.34	-0.115697	-0.272736	-0.0288407	0.121183	3.88997	3.96559
6	J12	SS-P38-B18	40	X		328	5063.11	3621.58	1.40098	330	5148.61	3678	1.4024	329	1.40169	5121.8	3672.62	-0.499961	-0.114053	0.125837	0.39842	-0.383062	3.30732
6	J13	SS-P38-B18	20	X		343	5094.99	3667.24	1.39018	337	4913.48	3567.8	1.37675	340	1.38346	4947.88	3569.41	-0.91085	0.282653	-0.421024	-0.69378	-0.0809286	0.678613
6	J14	SS-P38-B18	10	X		287	4982.28	3571.02	1.38775	359	4927.82	3461.67	1.42293	323	1.40534	4961.1	3526.73	-1.00334	-1.19838	-0.36239	1.27264	0.868633	0.839027
6	J15	SS-P38-B18	5	X		384	4994.37	3591.79	1.39411	392	4888.2	3523.66	1.38571	388	1.38991	4915.55	3525.68	-0.761417	1.36698	-0.612126	-0.312182	2.29298	0.396062
6	J16	SS-P38-B18	2.5	X		352	4942.89	3527.69	1.40705	357	5090.1	3516.23	1.45051	354.5	1.42878	5184.18	3605.74	-0.268999	0.520677	1.01502	2.44727	0.782309	2.6532
6	J17	SS-P38-B18	1.25	X		387	5278.26	3695.25	1.43858	332	4965.65	3480.55	1.43391	359.5	1.43625	4997.22	3518.46	0.930896	1.44633	-0.19538	1.74046	-0.296738	1.26187
6	J18	SS-P38-B18	0.625	X		320	5028.79	3556.37	1.42049	359	5025.5	3603.32	1.39599	339.5	1.40824	4992.13	3562.72	0.242398	-0.32563	-0.535188	0.125645	0.868633	1.93102
6	J19	SS-P38-B18	0.313	X		290	4958.75	3522.12	1.41115	373	4944.4	3544.29	1.40264	331.5	1.4069	5135.07	3660.67	-0.112728	-1.11904	1.24535	0.408925	1.4729	1.02439
6	J20	SS-P38-B18	0.156	X		333	5325.73	3777.05	1.39891	352	4961.95	3463.42	1.42527	342.5	1.41209	5193.92	3615.76	-0.578745	0.0181824	1.7313	1.37222	0.5665	1.22058
6	J21	SS-P38-B18	0.0781	X		330	5425.89	3768.11	1.42764	305	5259.09	3871.75	1.36702	317.5	1.39733	5206.74	3747.76	0.514638	-0.0611589	0.413988	-1.10798	-1.46211	4.54254
6	J22	SS-P38-B18	0.0391	X		369	5154.38	3623.76	1.41323	383	5061.96	3701.2	1.36761	376	1.39042	4974.01	3642.22	-0.0335596	0.970278	-0.887876	-1.08285	1.90452	2.33865
6	J23	LoF/LoF	DMSO	Negative Control		306	4886.06	3583.25	1.37925	360	4784.24	3424.7	1.39743	333	1.38834	4286.05	3417.34	-1.32663	-0.69589	-6.21624	0.186717	0.911795	-54.2527
6	J24	WT/LoF	DMSO	Positive Control		244	3787.86	3409.98	1.10831	276	3911.72	3445.09	1.13414	260	1.12122	4534	3452.15	-11.636	-2.33561	0.423164	-11.0249	-2.7138	-54.2527
6	K01	SS-P33-B13	40	X		323	5156.27	3459.21	1.49359	323	5081.75	3544.23	1.44436	323	1.46898	5008.38	3450.17	3.02404	-0.246289	-0.650364	2.1855	-0.685195	2.55983
6	K02	SS-P33-B13	20	X		332	4935.01	3356.12	1.46988	309	5073.32	3442.44	1.4639	320.5	1.46689	5030.22	3385.71	2.12175	-0.00826472	-0.397497	3.01747	-1.28946	2.46558
6	K03	SS-P33-B13	10	X		303	4987.13	3328.97	1.49303	322	4860.33	3399.72	1.42249	312.5	1.45776	4893.07	3446.27	3.00283	-0.775231	-0.694981	1.25418	-0.728357	0.0844368
6	K04	SS-P33-B13	5	X		376	4925.82	3492.81	1.40984	359	4710.02	3354.46	1.41011	367.5	1.40998	4755.29	3417.44	-0.162634	1.15541	-1.30274	0.726872	0.868633	-1.59594
6	K05	SS-P33-B13	2.5	X		352	4800.55	3480.43	1.38374	305	4836.78	3441.73	1.40584	328.5	1.39479	4940.33	3405.8	-1.15577	0.520677	-0.122122	0.545152	-1.46211	-0.17885
6	K06	SS-P33-B13	1.25	X		312	5043.89	3369.87	1.49288	324	5027.74	3689.17	1.38124	318	1.43706	5034.96	3602.6	2.99708	-0.537207	-0.130372	-0.502598	-0.642033	1.95608
6	K07	SS-P33-B13	0.625	X		294	5042.19	3516.03	1.43607	341	5112.54	3525.07	1.45076	317.5	1.44342	5171.52	3583.98	0.835497	-1.01325	0.783284	2.45797	0.091719	2.90412
6	K08	SS-P33-B13	0.313	X		351	5230.5	3642.9	1.43583	384	4946.73	3490.93	1.4165	367.5	1.42616	4951.37	3444.81	0.826096	0.49423	-0.548479	0.998986	1.94768	1.05036
6	K09	SS-P33-B13	0.156	X		339	4956.01	3398.7	1.45974	321	5078.16	3564.22	1.43188	330	1.44581	5306.88	3757.97	1.73611	0.176865	2.26358	1.65387	-0.771519	2.51974
6	K10	SS-P33-B13	0.0781	X		345	5535.59	3951.73	1.39837	422	4856.16	3471.2	1.3955	383.5	1.39694	5089.1	3596.42	-0.598997	0.335548	1.22741	0.104555	3.58783	0.0378899
6	K11	SS-P33-B13	0.0391	X		341	5322.03	3721.64	1.4326	349	4975.02	3536.51	1.41116	345	1.42188	5194.99	3757	0.703256	0.229759	1.6783	0.771579	0.437014	1.36663
6	K12	SS-P38-P03	40	X		342	5414.96	3977.5	1.3655	349	5224.7	3611.39	1.44787	345.5	1.40668	5353.89	3759.52	-1.84986	0.256206	2.00882	2.33471	0.437014	4.15805
6	K13	SS-P38-P03	20	X		340	5483.09	3907.65	1.40321	323	5004.27	3520.41	1.4276	331.5	1.4154	5175.74	3653.82	-0.415014	0.203312	1.34954	1.47158	-0.685195	1.69365
6	K14	SS-P38-P03	10	X		317	5347.2	3787.23	1.42472	389	4885.27	3412	1.43549	353	1.4301	4933.28	3445.94	0.403391	-0.404971	-0.425768	1.80744	2.16349	0.363232
6	K15	SS-P38-P03	5	X		279	4981.3	3479.88	1.43692	397	4914.96	3478.22	1.42035	338	1.42863	5072.57	3626.98	0.867699	-1.40996	0.781769	1.16283	2.50879	0.695231
6	K16	SS-P38-P03	2.5	X		284	5230.18	3775.73	1.39346	351	4962.95	3519.13	1.42213	317.5	1.4078	5196.49	3565.76	-0.78585	-1.27773	1.75141	1.23868	0.523338	1.23174
6	K17	SS-P38-P03	1.25	X		363	5430.03	3612.39	1.51191	391	4982.73	3479.89	1.4257	377	1.46881	5051.34	3539.29	3.72116	0.811596	0.246927	1.39078	2.24981	1.45287
6	K18	SS-P38-P03	0.625	X		328	5119.95	3598.69	1.42334	338	5142.84	3637.34	1.42726	333	1.4253	5066.83	3560.93	0.35084	-0.114053	-0.379566	1.4571	-0.0377667	3.24287
6	K19	SS-P38-P03	0.313	X		292	4990.83	3484.53	1.43361	359	5174.94	3620.63	1.42982	325.5	1.43172	5110.14	3596.82	0.74179	-1.06615	-0.115059	1.56623	0.868633	3.60173
6	K20	SS-P38-P03	0.156	X		305	5045.34	3573	1.41108	342	4958.1	3510.01	1.40872	323.5	1.4099	4910.17	3471.22	-0.115607	-0.722337	-1.00343	0.667568	0.134881	1.17754
6	K21	SS-P38-P03	0.0781	X		312	4862.24	3432.44	1.41747	386	4808.33	3466.59	1.38901	349	1.40324	5003.74	3568.56	0.127755	-0.537207	0.631153	-0.171544	2.034	-0.496887
6	K22	SS-P38-P03	0.0391	X		346	5199.14	3670.54	1.41372	268	4938.84	3531.85	1.39817	307	1.40595	4923.01	3491.46	-0.0149405	0.361995	-0.785399	0.218468	-3.0591	0.962183
6	K23	LoF/LoF	DMSO	Negative Control		334	4907.18	3451.07	1.4384	314	4819.53	3591.86	1.34729	324	1.39284	4271.37	3435.44	0.923996	0.0446295	-6.52991	-1.94843	-1.07365	-54.2527
6	K24	WT/LoF	DMSO	Positive Control		291	3723.21	3279.01	1.13757	236	3794.81	3398.35	1.1159	263.5	1.12673	6668.33	5549.96	-10.5226	-1.0926	21.7014	-11.8017	-4.44028	-54.2527
6	L01	SS-P33-L09	40	X		303	9541.84	7701.57	1.21654	322	9134.65	7569.65	1.20311	312.5	1.20982	8288.72	6748.15	-7.51789	-0.775231	11.5171	-8.08778	-0.728357	47.8701
6	L02	SS-P33-L09	20	X		266	7442.79	5926.65	1.25792	284	7775.99	6088.85	1.25891	275	1.25842	7162.9	5564.61	-5.94315	-1.75377	7.18437	-5.7116	-2.36851	32.6808
6	L03	SS-P33-L09	10	X		360	6549.8	5040.38	1.29949	325	6895.96	5185.86	1.33243	342.5	1.31596	6341.49	4758.54	-4.36146	0.732254	3.48344	-2.5808	-0.598871	22.8423
6	L04	SS-P33-L09	5	X		332	5787.01	4331.23	1.34402	344	5861.62	4368.8	1.34664	338	1.34533	5599.77	4191.61	-2.66715	-0.00826472	1.30444	-1.97612	0.221205	11.2786
6	L05	SS-P33-L09	2.5	X		326	5337.91	4014.41	1.33331	307	5089.94	3812.24	1.3413	316.5	1.3373	5175.47	3817.79	-3.07455	-0.166947	0.931294	-2.20351	-1.37579	2.65141
6	L06	SS-P33-L09	1.25	X		339	5261	3823.34	1.37841	286	5256.83	3759.15	1.3958	312.5	1.38711	5223.37	3767.85	-1.35849	0.176865	0.586366	0.117353	-2.28219	4.51723
6	L07	SS-P33-L09	0.625	X		325	5189.91	3776.55	1.38459	302	5152.83	3630.66	1.41983	313.5	1.40221	5147.66	3689.06	-1.12342	-0.193394	0.356329	1.14054	-1.59159	3.35449
6	L08	SS-P33-L09	0.313	X		308	5142.5	3747.46	1.38328	283	5062.53	3501.2	1.45028	295.5	1.41678	4948.71	3428.29	-1.1734	-0.642995	-1.13621	2.43746	-2.41167	2.34504
6	L09	SS-P33-L09	0.156	X		337	4834.88	3355.38	1.43398	347	5236.9	3679.81	1.43107	342	1.43253	5325.7	3786.8	0.755853	0.123971	1.67603	1.61943	0.35069	4.29443
6	L10	SS-P33-L09	0.0781	X		395	5414.5	3893.79	1.39364	351	5268.02	3842.54	1.37844	373	1.38604	5449.46	3889.09	-0.779232	1.6579	2.72601	-0.621764	0.523338	4.6423
6	L11	SS-P33-L09	0.0391	X		319	5630.9	3935.63	1.42956	336	5260.44	3699.8	1.42615	327.5	1.42786	5453.62	3315.19	0.587756	-0.352077	2.80314	1.40997	-0.12409	4.55763
6	L12	SS-P38-P10	40	X		1	5646.8	2930.58	1.92685	324	5484.28	3520.09	1.56254	162.5	1.7447	2742.14	1760.05	19.5094	-8.76226	-24.5945	7.21775	-0.642033	7.06005
6	L13	SS-P38-P10	20	X		0				328	5561.21	3575.73	1.5637	164	1.5637	4686.38	3293.17	-53.8067	-8.7887	-6.10126	7.26702	-0.469386	7.92014
6	L14	SS-P38-P10	10	X		19	3811.55	3010.61	1.27954	4	4323	3187	1.3793	11.5	1.32942	4815.85	3301.68	-5.12042	-8.28621	1.16277	-0.585118	-14.4538	-5.92279
6	L15	SS-P38-P10	5	X		270	5308.71	3416.36	1.54775	263	5065.28	3455.34	1.46577	266.5	1.50676	5193.2	3529.09	5.0849	-1.64799	1.22301	3.09694	-3.27491	2.37573
6	L16	SS-P38-P10	2.5	X		294	5321.13	3602.84	1.48211	335	5092.36	3442.56	1.48163	314.5	1.48187	5029.22	3453.71	2.58705	-1.01325	-0.499634	3.77246	-0.167252	2.67848
6	L17	SS-P38-P10	1.25	X		377	4966.08	3464.86	1.4296	339	4999.58	3579.3	1.40195	358	1.41577	4923.24	3566.31	0.589	1.18186	-1.07783	0.379368	0.00539524	1.64119
6	L18	SS-P38-P10	0.625	X		322	4846.91	3553.32	1.37422	331	4982.79	3547.48	1.40881	326.5	1.39152	5028.38	3574.21	-1.51798	-0.272736	0.0238049	0.671432	-0.3399	1.45356
6	L19	SS-P38-P10	0.313	X		354	5073.96	3600.93	1.41368	367	5283.95	3681.09	1.43971	360.5	1.4267	5092.23	3556.07	-0.0166532	0.573572	-0.817824	1.9875	1.21393	4.82047
6	L20	SS-P38-P10	0.156	X		297	4900.5	3431.04	1.43523	366	4921.98	3523.58	1.40689	331.5	1.42106	4909.93	3536.34	0.803349	-0.933913	-0.830482	0.589629	1.17077	0.77368
6	L21	SS-P38-P10	0.0781	X		343	4897.89	3549.1	1.38011	349	5099.99	3601.14	1.41784	346	1.39897	5029.55	3522.28	-1.29408	0.282653	-0.533465	1.05589	0.437014	2.76381
6	L22	SS-P38-P10	0.0391	X		332	4959.11	3443.42	1.43964	395	4741.18	3468.77	1.3775	363.5	1.40857	4907.13	3529.4	0.971341	-0.00826472	0.0195335	-0.661787	2.42246	-1.24763
6	L23	LoF/LoF	DMSO	Negative Control		316	5073.08	3590.04	1.41641	314	4852.79	3434.59	1.41488	315	1.41564	4281.94	3377.22	0.0871879	-0.431418	-6.58874	0.930016	-1.07365	-54.2527
6	L24	WT/LoF	DMSO	Positive Control		226	3711.08	3319.85	1.12074	256	3469.11	3113.9	1.11564	241	1.11819	4627.52	3451.77	-11.163	-2.81166	3.47815	-11.8124	-3.57704	-54.2527
6	M01	SS-P33-N17	40	X		239	5785.92	3789.63	1.5297	266	5904.57	3895.4	1.51398	252.5	1.52184	5760.1	3794.88	4.39786	-2.46785	2.65186	5.14997	-3.14542	11.7588
6	M02	SS-P33-N17	20	X		335	5615.62	3694.36	1.51774	304	5429.61	3700.26	1.4765	319.5	1.49712	5322.81	3642.79	3.9428	0.0710766	0.713013	3.55408	-1.50527	6.4489
6	M03	SS-P33-N17	10	X		296	5216.01	3585.33	1.45936	310	5324.02	3764.91	1.41882	303	1.43909	5195.31	3637.89	1.72164	-0.960361	-0.0119287	1.0979	-1.2463	5.26836
6	M04	SS-P33-N17	5	X		355	5066.6	3510.86	1.44908	319	5278.03	3765.08	1.41701	337	1.43305	5203.37	3634.99	1.33053	0.600019	0.289423	1.02064	-0.857843	4.75423
6	M05	SS-P33-N17	2.5	X		335	5128.71	3504.9	1.46513	319	5097.9	3517.76	1.45618	327	1.46066	5138.24	3554.69	1.94112	0.0710766	0.531463	2.68881	-0.857843	2.74038
6	M06	SS-P33-N17	1.25	X		361	5178.59	3591.61	1.4462	355	5047.88	3533.76	1.43057	358	1.43838	5019.9	3559.2	1.22061	0.758701	-0.37433	1.59819	0.695986	2.18127
6	M07	SS-P33-N17	0.625	X		330	4991.91	3584.64	1.39658	338	4929.14	3564.45	1.38745	334	1.39201	4872.86	3506.95	-0.667313	-0.0611589	-1.22502	-0.238235	-0.0377667	0.853768
6	M08	SS-P33-N17	0.313	X		405	4816.57	3449.44	1.401	384	4956.16	3564.92	1.38237	394.5	1.39168	4984.94	3539.93	-0.499072	1.92237	-0.268485	-0.45449	1.94768	1.15582
6	M09	SS-P33-N17	0.156	X		336	5013.72	3514.95	1.43008	309	5121.13	3650.51	1.41404	322.5	1.42206	5168.55	3654.98	0.607462	0.0975237	0.712852	0.894096	-1.28946	3.00009
6	M10	SS-P33-N17	0.0781	X		381	5215.98	3659.45	1.42814	357	4959.22	3574.03	1.38593	369	1.40704	5149.21	3738.62	0.533678	1.28764	1.31075	-0.302716	0.782309	1.18997
6	M11	SS-P33-N17	0.0391	X		285	5339.21	3903.2	1.37359	356	4869.27	3543.62	1.37538	320.5	1.37448	6629.08	4545.13	-1.54219	-1.25128	16.1075	-0.752205	0.739147	0.184354
6	M12	SS-P39-I16	40	X		348	8388.9	5546.63	1.49647	329	10407	6766.43	1.50842	338.5	1.50244	9021.38	6048.77	3.1335	0.414889	12.4533	4.9132	-0.426224	62.0948
6	M13	SS-P39-I16	20	X		380	7635.76	5331.11	1.43415	392	8690.11	5553.13	1.57468	386	1.50442	8436.65	5676.86	0.762128	1.2612	15.1094	7.73492	2.29298	42.9004
6	M14	SS-P39-I16	10	X		369	8183.2	5800.6	1.41614	322	8970.71	5738.39	1.54358	345.5	1.47986	7884.81	5282.32	0.0771826	0.970278	8.39308	6.41027	-0.728357	46.0374
6	M15	SS-P39-I16	5	X		352	6798.92	4826.26	1.4181	383	6498.33	4483.84	1.46269	367.5	1.4404	6240.43	4369.78	0.151728	0.520677	4.43205	2.96594	1.90452	18.3969
6	M16	SS-P39-I16	2.5	X		368	5982.53	4255.72	1.41528	414	6453.52	4510.32	1.42901	391	1.42215	5914.39	4164.48	0.0443698	0.943831	1.48562	1.53173	3.24254	17.8959
6	M17	SS-P39-I16	1.25	X		308	5375.25	3818.65	1.41671	332	5340.64	3873	1.38929	320	1.403	5235.78	3725.96	0.0985793	-0.642995	0.300124	-0.159813	-0.296738	5.45415
6	M18	SS-P39-I16	0.625	X		320	5130.91	3578.92	1.43811	319	5266.92	3750.86	1.39871	319.5	1.41841	5140.19	3647.27	0.913055	-0.32563	-0.269762	0.241359	-0.857843	4.63007
6	M19	SS-P39-I16	0.313	X		322	5013.46	3543.68	1.42526	377	5339.39	3813.89	1.39287	349.5	1.40906	5182.14	3750.71	0.423849	-0.272736	-0.214253	-0.00729081	1.64555	5.44018
6	M20	SS-P39-I16	0.156	X		369	5024.9	3687.53	1.37287	309	4913.42	3576.98	1.37659	339	1.37473	4974.86	3613.98	-1.56928	0.970278	-0.159005	-0.700579	-1.28946	0.678046
6	M21	SS-P39-I16	0.0781	X		295	5036.29	3650.99	1.38568	380	5003.48	3659.86	1.36846	337.5	1.37707	5042.74	3599.4	-1.08218	-0.986808	0.062784	-1.04685	1.77503	1.68479
6	M22	SS-P39-I16	0.0391	X		352	5082	3538.93	1.43136	371	5191.37	3695.31	1.40321	361.5	1.41729	5023.79	3588.22	0.656287	0.520677	-1.03266	0.433127	1.38658	3.78536
6	M23	LoF/LoF	DMSO	Negative Control		356	4856.22	3481.12	1.39337	326	4768.82	3464.91	1.38083	341	1.3871	4202.83	3382.27	-0.789497	0.626466	-6.94892	-0.520183	-0.555709	-54.2527
6	M24	WT/LoF	DMSO	Positive Control		277	3636.85	3299.63	1.10638	325	3643.9	3268.3	1.10873	301	1.10756	4181.44	3221.07	-11.7093	-1.46286	-1.6985	-12.1068	-0.598871	-54.2527
6	N01	SS-P34-A22	40	X		274	4718.99	3173.85	1.49183	307	4825.42	3265.95	1.48646	290.5	1.48915	4850.95	3250.73	2.95699	-1.5422	-0.93438	3.97824	-1.37579	-0.305863
6	N02	SS-P34-A22	20	X		312	4876.48	3235.5	1.51398	291	4781.49	3177.9	1.51472	301.5	1.51435	4696.89	3114.68	3.79973	-0.537207	-2.21621	5.18125	-2.06638	-0.796939
6	N03	SS-P34-A22	10	X		280	4612.28	3051.47	1.51357	295	4669.38	3135.68	1.49423	287.5	1.5039	4689.96	3151.98	3.78414	-1.38351	-1.73947	4.30907	-1.89373	-2.05034
6	N04	SS-P34-A22	5	X		357	4710.54	3168.28	1.48171	293	4855.72	3189.86	1.52742	325	1.50456	4813.32	3274.01	2.57181	0.652913	-1.44653	5.72208	-1.98005	0.0329551
6	N05	SS-P34-A22	2.5	X		348	4770.92	3358.15	1.42427	359	4984.36	3310.65	1.51218	353.5	1.46822	4874.18	3284.08	0.386209	0.414889	-1.48005	5.07325	0.868633	1.47104
6	N06	SS-P34-A22	1.25	X		297	4764.01	3257.51	1.4715	309	4793.32	3344.64	1.44574	303	1.45862	4869.22	3376.01	2.18361	-0.933913	-0.601354	2.24409	-1.28946	-0.664682
6	N07	SS-P34-A22	0.625	X		361	4945.11	3407.39	1.46572	326	4923.65	3385.07	1.45342	343.5	1.45957	5011.02	3494.47	1.96349	0.758701	0.14232	2.57126	-0.555709	0.79235
6	N08	SS-P34-A22	0.313	X		275	5098.39	3603.87	1.42215	320	4853.48	3345.9	1.45602	297.5	1.43908	5066.3	3511.75	0.305496	-1.51575	1.01923	2.6819	-0.814681	0.00788548
6	N09	SS-P34-A22	0.156	X		303	5279.13	3677.59	1.44637	330	5260.41	3585.13	1.46155	316.5	1.45396	5264.17	3710.82	1.22716	-0.775231	0.964912	2.91727	-0.383062	4.55723
6	N10	SS-P34-A22	0.0781	X		321	5267.93	3836.51	1.37753	344	4836.24	3375.13	1.4337	332.5	1.40562	4899.89	3448	-1.39195	-0.299183	-0.512017	1.7312	0.221205	-0.184827
6	N11	SS-P34-A22	0.0391	X		380	4963.53	3520.87	1.41841	347	4954.22	3541.88	1.4095	363.5	1.41396	9806.52	7603.61	0.163236	1.2612	46.5284	0.701048	0.35069	1.13417
6	N12	SS-P39-P05	40	X		338	14658.8	11665.3	1.15363	325	8258.61	6428.4	1.2885	331.5	1.22106	8462.75	6660.85	-9.91132	0.150418	17.4562	-4.45184	-0.598871	38.0763
6	N13	SS-P39-P05	20	X		332	8666.88	6893.31	1.25666	294	7461.74	5800.55	1.2899	313	1.27328	7553.73	5948.44	-5.9911	-0.00826472	12.5016	-4.39226	-1.93689	29.1675
6	N14	SS-P39-P05	10	X		316	7645.72	6096.34	1.24182	333	6595.5	5117.71	1.29258	324.5	1.2672	6483.07	5000.77	-6.55587	-0.431418	6.31511	-4.27781	-0.253576	19.4832
6	N15	SS-P39-P05	5	X		378	6370.64	4883.83	1.29706	391	5752.98	4198.74	1.37578	384.5	1.33642	6054.88	4476.52	-4.454	1.2083	6.24788	-0.735246	2.24981	10.0641
6	N16	SS-P39-P05	2.5	X		294	6356.78	4754.31	1.32514	315	5948.77	4572.37	1.30678	304.5	1.31596	5540.84	4156.1	-3.3854	-1.01325	0.309764	-3.67329	-1.03049	12.2529
6	N17	SS-P39-P05	1.25	X		333	5132.9	3739.82	1.37861	357	5234.22	3944.8	1.33671	345	1.35766	5040.71	3674.57	-1.35084	0.0181824	-1.07641	-2.39887	0.782309	4.26447
6	N18	SS-P39-P05	0.625	X		290	4847.2	3404.35	1.42825	396	5092.48	3686.64	1.36454	343	1.3964	4927.19	3547.69	0.53791	-1.11904	-1.49028	-1.21381	2.46562	2.67984
6	N19	SS-P39-P05	0.313	X		350	4761.9	3408.74	1.39919	312	4796.1	3396.9	1.41757	331	1.40838	4809.2	3411.47	-0.568042	0.467783	-1.19721	1.04442	-1.15998	-0.633649
6	N20	SS-P39-P05	0.156	X		303	4822.31	3426.03	1.41365	324	4991.26	3476.26	1.44483	313.5	1.42924	4990.74	3509.11	-0.0176294	-0.775231	-0.382487	2.20539	-0.642033	1.54821
6	N21	SS-P39-P05	0.0781	X		324	4990.22	3541.95	1.40408	293	4841.73	3415.07	1.41791	308.5	1.41099	4920.9	3497.05	-0.381883	-0.219842	-0.334712	1.05894	-1.98005	-0.12343
6	N22	SS-P39-P05	0.0391	X		312	5000.07	3579.03	1.39438	339	4880.41	3583.57	1.3667	325.5	1.38054	4899.06	3506.52	-0.750808	-0.537207	-0.734346	-1.12185	0.00539524	0.308986
6	N23	LoF/LoF	DMSO	Negative Control		312	4917.7	3429.47	1.43978	326	4675.73	3391.35	1.38355	319	1.41166	4139.11	3311.57	0.976579	-0.537207	-7.11562	-0.404329	-0.555709	-54.2527
6	N24	WT/LoF	DMSO	Positive Control		242	3602.49	3231.8	1.11928	297	3680.12	3342.66	1.10003	269.5	1.10965	4589.94	3662	-11.2186	-2.3885	2.08976	-12.4774	-1.8074	-54.2527
6	O01	SS-P34-B21	40	X		283	5499.77	3981.33	1.38015	289	5732.11	4136.68	1.37336	286	1.37676	5691.2	4012.99	-1.29226	-1.30417	2.82008	-0.838189	-2.1527	9.83072
6	O02	SS-P34-B21	20	X		271	5650.29	3889.31	1.41441	267	5218.02	3659.44	1.43461	269	1.42451	5210.77	3656.7	0.0110944	-1.62154	0.652429	1.77029	-3.10226	4.08337
6	O03	SS-P34-B21	10	X		266	5203.53	3653.96	1.43319	274	5167.68	3640.96	1.42057	270	1.42688	5138.83	3644.7	0.725819	-1.75377	0.198546	1.17237	-2.80013	3.52051
6	O04	SS-P34-B21	5	X		293	5109.98	3648.44	1.40232	315	4933.15	3521.96	1.40801	304	1.40517	4977.73	3508.26	-0.448766	-1.0397	-0.226783	0.637346	-1.03049	0.898561
6	O05	SS-P34-B21	2.5	X		324	5022.32	3494.55	1.44972	288	4914.73	3483.06	1.40416	306	1.42694	4882.66	3365.58	1.35464	-0.219842	-1.06004	0.473283	-2.19586	0.692668
6	O06	SS-P34-B21	1.25	X		295	4850.58	3248.1	1.49717	277	5090.69	3484.56	1.46413	286	1.48065	5048.88	3447.35	3.16015	-0.986808	-0.300726	3.0273	-2.67064	2.65986
6	O07	SS-P34-B21	0.625	X		311	5007.08	3410.14	1.47802	262	4867.55	3433.32	1.40902	286.5	1.44352	4992.5	3460.66	2.43152	-0.563654	0.234776	0.680486	-3.31807	0.165181
6	O08	SS-P34-B21	0.313	X		294	5117.45	3488.01	1.46862	307	4882.43	3380.26	1.44874	300.5	1.45868	4962.53	3488.04	2.07386	-1.01325	-0.128193	2.37187	-1.37579	0.331568
6	O09	SS-P34-B21	0.156	X		304	5042.64	3595.82	1.40709	324	4972.09	3594.07	1.39387	314	1.40048	4950.14	3545.62	-0.267206	-0.748784	-0.683477	0.0352411	-0.642033	1.33392
6	O10	SS-P34-B21	0.0781	X		321	4928.19	3497.16	1.41322	343	4930.21	3464.68	1.43011	332	1.42167	4999.43	3551.07	-0.0340689	-0.299183	-0.00196357	1.5786	0.178043	0.865738
6	O11	SS-P34-B21	0.0391	X		332	5068.65	3637.46	1.3983	277	5093.38	3581.14	1.42531	304.5	1.41181	5128.03	3641.45	-0.601805	-0.00826472	0.454246	1.3742	-2.67064	2.68995
6	O12	SS-P40-O07	40	X		280	5162.68	3701.77	1.40023	320	5118.68	3557.7	1.4423	300	1.42127	5096.18	3567.71	-0.528226	-1.38351	0.0224335	2.0977	-0.814681	2.97273
6	O13	SS-P40-O07	20	X		343	5073.68	3577.73	1.41896	298	5061.13	3514.98	1.43324	320.5	1.4261	5026.38	3534.85	0.184235	0.282653	-0.375678	1.71176	-1.76424	2.32932
6	O14	SS-P40-O07	10	X		330	4991.63	3554.72	1.39786	329	4752.72	3486.89	1.36942	329.5	1.38364	4912.15	3471.67	-0.618498	-0.0611589	0.0122098	-1.00573	-0.426224	-1.11858
6	O15	SS-P40-O07	5	X		310	5071.57	3456.46	1.47118	324	4849.58	3501.34	1.39655	317	1.43386	4807.13	3452.44	2.17124	-0.590101	-1.47681	0.149263	-0.642033	-0.0356917
6	O16	SS-P40-O07	2.5	X		361	4764.68	3403.54	1.40417	315	4813.72	3411.12	1.41734	338	1.41075	4920.67	3466.18	-0.378278	0.758701	-0.201015	1.03451	-1.03049	-0.436681
6	O17	SS-P40-O07	1.25	X		330	5027.63	3521.24	1.43356	329	5034.29	3653.23	1.37442	329.5	1.40399	4966.39	3522.4	0.739734	-0.0611589	-0.827614	-0.793016	-0.426224	2.02929
6	O18	SS-P40-O07	0.625	X		262	4898.48	3391.57	1.4411	393	4843.15	3475.26	1.39168	327.5	1.41639	4908.08	3452.6	1.02666	-1.85956	-0.46601	-0.0577695	2.33614	-0.107655
6	O19	SS-P40-O07	0.313	X		281	4973.01	3429.94	1.45547	376	5113.75	3636.18	1.4113	328.5	1.43338	5056.01	3499.91	1.57349	-1.35707	-0.343441	0.777355	1.60239	2.91767
6	O20	SS-P40-O07	0.156	X		315	4998.27	3363.65	1.48418	335	4824.4	3525.39	1.37411	325	1.42914	4852.22	3479.11	2.66592	-0.457866	-0.917125	-0.806315	-0.167252	-0.317239
6	O21	SS-P40-O07	0.0781	X		311	4880.03	3432.83	1.43091	355	5097.06	3575.14	1.42828	333	1.42959	5017.81	3518.28	0.638812	-0.563654	-0.633191	1.50066	0.695986	2.73105
6	O22	SS-P40-O07	0.0391	X		310	4938.55	3461.42	1.4271	297	4739.1	3361.26	1.4163	303.5	1.4217	4887.4	3410.73	0.494121	-0.590101	-0.161848	0.990404	-1.8074	-1.27086
6	O23	LoF/LoF	DMSO	Negative Control		326	5035.7	3460.21	1.45733	357	4865.17	3410.27	1.42719	341.5	1.44226	4269.91	3282.53	1.64431	-0.166947	-6.76551	1.45422	0.782309	-54.2527
6	O24	WT/LoF	DMSO	Positive Control		230	3674.65	3154.79	1.17184	276	3561.8	3234.06	1.10408	253	1.13796	12226.2	1617.03	-9.21846	-2.70587	76.7639	-12.305	-2.7138	-54.2527
6	P01	SS-P34-E08	40	X		12	20890.5			21	19943.9	11078.1	1.60812	16.5	1.60812	16674.3	10440.7	-53.8067	-8.47134	40.4431	9.15886	-13.7201	168.715
6	P02	SS-P34-E08	20	X		129	13404.6	9803.33	1.30999	118	13601.1	9650.94	1.31413	123.5	1.31206	11783.2	8772.64	-3.962	-5.37703	23.7557	-3.36044	-9.53338	97.8037
6	P03	SS-P34-E08	10	X		206	9965.23	7894.33	1.25105	178	10111.5	7949.39	1.2567	192	1.25388	9181.74	7268.19	-6.2045	-3.3406	15.443	-5.80577	-6.94367	58.7915
6	P04	SS-P34-E08	5	X		283	8251.95	6587	1.25013	279	7921.26	6298.36	1.25282	281	1.25148	7592.86	5942.51	-6.23953	-1.30417	10.6518	-5.97109	-2.58432	34.3048
6	P05	SS-P34-E08	2.5	X		323	7264.46	5586.66	1.30267	303	6787.47	5244.47	1.30236	313	1.30252	6613.84	5083.04	-4.24038	-0.246289	6.65267	-3.86133	-1.54843	21.6293
6	P06	SS-P34-E08	1.25	X		315	6440.21	4921.61	1.31312	307	6379.12	4752.78	1.3452	311	1.32916	6356.4	4688.67	-3.84282	-0.457866	6.13578	-2.03728	-1.37579	17.0641
6	P07	SS-P34-E08	0.625	X		326	6333.68	4624.55	1.36509	323	5833.53	4455.48	1.3094	324.5	1.33724	5541.72	4110.8	-1.86529	-0.166947	0.877458	-3.56187	-0.685195	10.9646
6	P08	SS-P34-E08	0.313	X		309	5249.91	3766.13	1.39773	300	5334.69	3758.31	1.41962	304.5	1.40867	5635.15	4044.47	-0.62358	-0.616548	4.20441	1.13183	-1.67792	5.38764
6	P09	SS-P34-E08	0.156	X		356	5935.61	4330.64	1.36937	286	5325	3716.21	1.4365	321	1.40294	5174.69	3628.61	-1.70261	0.626466	-0.21675	1.8507	-2.28219	5.27934
6	P10	SS-P34-E08	0.0781	X		373	5024.38	3541.01	1.42578	299	5154.57	3601.64	1.43492	336	1.43035	5116.09	3622.19	0.443715	1.07607	0.0415188	1.78331	-1.72108	3.37398
6	P11	SS-P34-E08	0.0391	X		320	5077.61	3642.74	1.40617	333	5249.42	3801.35	1.38322	326.5	1.3947	5274.66	3703.45	-0.302204	-0.32563	1.12002	-0.418194	-0.253576	4.43442
6	P12	SS-P41-H21	40	X		299	5299.9	3605.56	1.48136	286	5341.92	3755.32	1.42902	292.5	1.45519	5297.27	3698.42	2.5585	-0.881019	0.890654	1.53227	-2.28219	5.46845
6	P13	SS-P41-H21	20	X		328	5252.63	3641.52	1.44676	310	5304.2	3658.86	1.45704	319	1.4519	5204.44	3629.8	1.24189	-0.114053	0.172785	2.72506	-1.2463	5.04686
6	P14	SS-P41-H21	10	X		308	5104.67	3600.73	1.42656	333	4972.35	3590.96	1.38515	320.5	1.40586	4962.07	3541.96	0.473374	-0.642995	-0.568969	-0.335876	-0.253576	1.33676
6	P15	SS-P41-H21	5	X		382	4951.79	3492.95	1.41856	291	4965.99	3551.09	1.40144	336.5	1.41	5012.06	3548.85	0.16903	1.31409	-0.0529678	0.357657	-2.06638	1.26566
6	P16	SS-P41-H21	2.5	X		291	5058.14	3546.61	1.42984	281	4821.89	3501.43	1.37134	286	1.40059	4914.61	3508.6	0.598175	-1.0926	-0.299497	-0.924166	-2.49799	-0.34528
6	P17	SS-P41-H21	1.25	X		297	5007.33	3515.77	1.4191	268	4952.96	3395.55	1.462	282.5	1.44055	4799.75	3381.06	0.189549	-0.933913	-2.05006	2.9364	-3.0591	1.12006
6	P18	SS-P41-H21	0.625	X		277	4646.53	3366.58	1.39046	315	4852.71	3589.71	1.35344	296	1.37195	4846.1	3460.92	-0.900098	-1.46286	-1.11386	-1.68651	-1.03049	-0.000680646
6	P19	SS-P41-H21	0.313	X		304	4839.48	3332.14	1.45117	307	4980.08	3528.24	1.40672	305.5	1.42895	4979.82	3580.12	1.41005	-0.748784	-0.434278	0.58261	-1.37579	1.42329
6	P20	SS-P41-H21	0.156	X		354	4979.55	3632.01	1.373	282	4860.05	3440.03	1.41309	318	1.39305	4964.04	3543.75	-1.56445	0.573572	-0.00493015	0.853754	-2.45483	0.0812863
6	P21	SS-P41-H21	0.0781	X		329	5068.04	3647.47	1.39921	316	4831.66	3460.93	1.39877	322.5	1.39899	4902.72	3526.22	-0.567066	-0.087606	-0.462249	0.244026	-0.987328	-0.236012
6	P22	SS-P41-H21	0.0391	X		330	4973.78	3591.51	1.39516	315	4909.14	3506.78	1.40025	322.5	1.3977	4876.65	3507.8	-0.721399	-0.0611589	-1.09112	0.306788	-1.03049	0.6301
6	P23	LoF/LoF	DMSO	Negative Control		287	4844.17	3508.82	1.38195	296	4878.62	3461.53	1.41697	291.5	1.39946	4188.06	3282.37	-1.22402	-1.19838	-7.62502	1.01911	-1.85057	-54.2527
6	P24	WT/LoF	DMSO	Positive Control		228	3497.5	3103.21	1.13262	298	3588.6	3278.69	1.09719	263	1.11491	1794.3	1639.34	-10.7107	-2.75876	-24.5945	-12.5982	-1.76424	-54.2527
2
2

## Sheet: Plate_07
Plate	Well	Compound ID	Concentration [µM]	TyPositive Controle	Exclude	Replicate A: DAPI Count	Replicate A: Average ATG9A Intensity inside TGN	Replicate A: Average ATG9A Intensity outside TGN	Replicate A: ATG9A Ratio (on cell basis)	Replicate B: DAPI Count	Replicate B: Average ATG9A Intensity inside TGN	Replicate B: Average ATG9A Intensity outside TGN	Replicate B: ATG9A Ratio (on cell basis)	Average: DAPI Count	Average: ATG9A Ratio	Average: ATG9A Intensity inside TGN	Average: ATG9A Intensity outside TGN	Replicate A: Z-Score ATG9A Ratio	Replicate A: Z-Score DAPI Count compared to negative control	Replicate A: Z-Score ATG9A Intensity inside TGN	Replicaste B: Z-Score ATG9A Ratio	Replicate B: Z-Score DAPI Count compared to negative control	Replicate B: Z-Score ATG9A Intensity inside TGN
7	A01	SS-P42-P16	40	X		13	4555.51	2809.69	1.60943	7	5041.75	3284.37	1.5432	10	1.57632	4954.37	3038.77	19.7094	-5.11915	1.74891	16.105	-7.1659	2.00438
7	A02	SS-P42-P16	20	X		17	4866.99	2793.17	1.75972	92	5097.02	3892.84	1.3137	54.5	1.53671	5018.9	3673.42	30.4985	-5.07116	2.21014	1.29396	-5.78138	2.33319
7	A03	SS-P42-P16	10	X		309	4940.78	3454	1.47431	264	5199.93	3614.9	1.43173	286.5	1.45302	5295.78	3525.25	10.0085	-1.56791	5.02838	8.91137	-2.97977	2.94533
7	A04	SS-P42-P16	5	X		272	5391.63	3435.6	1.57383	298	5242.76	3584.65	1.44794	285	1.51089	5069.99	3491.96	17.1536	-2.01182	1.93786	9.95749	-2.42596	3.20013
7	A05	SS-P42-P16	2.5	X		375	4897.22	3399.27	1.43886	423	4963.53	3590.22	1.3812	399	1.41003	4827.97	3467.95	7.46376	-0.776083	0.657657	5.64995	-0.389905	1.53909
7	A06	SS-P42-P16	1.25	X		421	4692.41	3345.68	1.4052	411	4685.78	3479.58	1.35078	416	1.37799	4730.09	3483.28	5.04715	-0.224202	1.17013	3.68662	-0.585366	-0.113129
7	A07	SS-P42-P16	0.625	X		421	4774.4	3486.98	1.3727	377	4776.36	3559.21	1.34694	399	1.35982	4587.3	3378.99	2.71363	-0.224202	-1.18118	3.43911	-1.13917	0.425692
7	A08	SS-P42-P16	0.313	X		386	4398.24	3198.77	1.37469	334	4422.03	3366.69	1.31841	360	1.34655	4508.15	3392.98	2.85649	-0.644112	0.0441969	1.59769	-1.83958	-1.68206
7	A09	SS-P42-P16	0.156	X		388	4594.27	3419.26	1.34726	404	4648.08	3477.22	1.33606	396	1.34166	4775	3558.79	0.887166	-0.620117	1.96727	2.73689	-0.699385	-0.337358
7	A10	SS-P42-P16	0.0781	X		493	4901.92	3640.35	1.34919	421	4505.33	3534.1	1.28105	457	1.31512	4657.78	3617.94	1.02595	0.639613	1.39415	-0.813586	-0.422481	-1.18653
7	A11	SS-P42-P16	0.0391	X		487	4810.24	3701.78	1.30911	354	4519.22	3400.88	1.33155	420.5	1.32033	4447	3385.35	-1.85199	0.567628	-1.32786	2.44572	-1.51381	-1.1039
7	A12	SS-P43-G11	40	X		386	4374.77	3369.82	1.30186	391	4368.5	3450.9	1.27154	388.5	1.2867	4432	3420.96	-2.37193	-0.644112	-0.573177	-1.42688	-0.911135	-2.00047
7	A13	SS-P43-G11	20	X		352	4495.51	3391.03	1.32382	500	4689.62	3546.4	1.29057	426	1.3072	4711.49	3508.89	-0.795817	-1.05202	0.913553	-0.198769	0.864305	-0.0902712
7	A14	SS-P43-G11	10	X		483	4733.35	3471.37	1.35254	476	4707.85	3615.35	1.30215	479.5	1.32735	4724.42	3603.79	1.26661	0.519638	0.961292	0.548181	0.473383	0.0181701
7	A15	SS-P43-G11	5	X		436	4740.99	3592.24	1.32124	477	4961.83	3629.78	1.36045	456.5	1.34085	4855.73	3599.73	-0.98079	-0.0442405	1.01534	4.31101	0.489671	1.52901
7	A16	SS-P43-G11	2.5	X		433	4749.63	3569.69	1.32014	385	4553.29	3559.78	1.28147	409	1.3008	4587.28	3499.9	-1.05949	-0.0802328	0.212923	-0.786575	-1.00887	-0.901249
7	A17	SS-P43-G11	1.25	X		399	4621.27	3440.01	1.34581	481	4699.13	3649.89	1.27981	440	1.31281	4653.14	3539.23	0.783227	-0.488145	0.124668	-0.893205	0.554825	-0.0337139
7	A18	SS-P43-G11	0.625	X		517	4607.15	3428.58	1.34092	367	4639.04	3483.99	1.32277	442	1.33185	4738.41	3544.32	0.432193	0.927551	1.56636	1.87914	-1.30206	-0.391151
7	A19	SS-P43-G11	0.313	X		465	4837.79	3604.66	1.342	448	4678.48	3643.27	1.28263	456.5	1.31231	4816.43	3718.63	0.509297	0.303685	2.29518	-0.711436	0.0173065	-0.156545
7	A20	SS-P43-G11	0.156	X		553	4954.38	3793.99	1.3133	412	4612.39	3484.14	1.31514	482.5	1.31422	4582.53	3450.92	-1.5508	1.35946	-0.215881	1.38695	-0.569077	-0.549656
7	A21	SS-P43-G11	0.0781	X		463	4552.67	3417.71	1.32972	435	4680.21	3670.82	1.2843	449	1.30701	4631.38	3557.9	-0.372378	0.27969	-0.0290302	-0.603561	-0.194443	-0.146259
7	A22	SS-P43-G11	0.0391	X		409	4582.56	3444.98	1.3204	407	4806.01	3665.13	1.30686	408	1.31363	4815.07	3645.19	-1.04125	-0.368171	1.48097	0.852039	-0.65052	0.602071
7	A23	LoF/LoF	DMSO	Negative Control		343	4824.13	3625.25	1.32569	449	4557.02	3660.19	1.26026	396	1.29298	4101.2	3466.03	-0.661352	-1.16	-5.88714	-2.15504	0.0335949	-27.9867
7	A24	WT/LoF	DMSO	Positive Control		750	3645.39	3271.88	1.10708	742	3793.82	3343.65	1.11413	746	1.1106	4291.1	3462.29	-16.3562	3.72295	1.25754	-11.5859	4.80611	-27.9867
7	B01	SS-P43-A04	40	X		425	4788.38	3580.92	1.34682	380	4596.42	3455.54	1.33473	402.5	1.34077	4657.1	3399.71	0.855529	-0.176212	0.816194	2.65068	-1.09031	-0.644651
7	B02	SS-P43-A04	20	X		425	4717.78	3343.88	1.41441	362	4652.66	3504.76	1.33027	393.5	1.37234	4640.69	3450.46	5.70844	-0.176212	0.259503	2.36285	-1.3835	-0.310136
7	B03	SS-P43-A04	10	X		404	4628.72	3396.17	1.37434	398	4706.26	3571.54	1.31733	401	1.34584	4676.95	3442.57	2.83161	-0.428158	0.377733	1.52818	-0.797116	0.00872642
7	B04	SS-P43-A04	5	X		376	4647.63	3313.59	1.39574	433	4849.89	3626.89	1.35014	404.5	1.37294	4835.71	3603.81	4.3676	-0.764086	1.46469	3.64558	-0.22702	0.863116
7	B05	SS-P43-A04	2.5	X		392	4821.52	3580.73	1.35234	401	4824.74	3597.87	1.34213	396.5	1.34723	4697.46	3467.16	1.25217	-0.572127	-0.10644	3.12828	-0.74825	0.713495
7	B06	SS-P43-A04	1.25	X		392	4570.17	3336.45	1.36827	398	4639.64	3422.15	1.36181	395	1.36504	4759.12	3513.51	2.39563	-0.572127	1.82154	4.39851	-0.797116	-0.387582
7	B07	SS-P43-A04	0.625	X		485	4878.61	3604.88	1.34273	347	4699.09	3407.74	1.37779	416	1.36026	4553.82	3349.94	0.561626	0.543633	-1.11679	5.43	-1.62783	-0.0339376
7	B08	SS-P43-A04	0.313	X		385	4408.54	3292.15	1.34843	462	4522	3468.67	1.29934	423.5	1.32388	4447.99	3396.62	0.970928	-0.656109	-1.3328	0.367043	0.245345	-1.08738
7	B09	SS-P43-A04	0.156	X		447	4373.98	3324.56	1.32399	399	4995.69	3690.04	1.3596	423	1.34179	4778	3549.61	-0.78349	0.0877311	-0.168131	4.25596	-0.780827	1.73042
7	B10	SS-P43-A04	0.0781	X		471	4560.3	3409.18	1.34253	417	4485.95	3350.77	1.34685	444	1.34469	4629.33	3521.4	0.547864	0.375669	1.1596	3.43299	-0.487635	-1.30182
7	B11	SS-P43-A04	0.0391	X		406	4772.71	3692.02	1.29206	422	4769.76	3682.75	1.28893	414	1.2905	4703.86	3606.04	-3.0757	-0.404163	0.31724	-0.304496	-0.406193	0.386473
7	B12	SS-P43-G21	40	X		445	4637.95	3529.33	1.324	496	5067.86	3996.54	1.26662	470.5	1.29531	5014.22	3798.06	-0.78256	0.0637363	2.33388	-1.74471	0.799152	2.15974
7	B13	SS-P43-G21	20	X		450	4960.57	3599.58	1.37265	455	4866.08	4000.36	1.23104	452.5	1.30185	4827.08	3766.6	2.71029	0.123723	1.25561	-4.04068	0.131326	0.959424
7	B14	SS-P43-G21	10	X		489	4788.07	3532.84	1.34702	395	4858.24	3858.89	1.27846	442	1.31274	4892.19	3735.73	0.869875	0.591623	2.11862	-0.980817	-0.845981	0.912791
7	B15	SS-P43-G21	5	X		488	4926.14	3612.57	1.35729	371	4875.45	3737.14	1.29764	429.5	1.32746	4821.68	3621.22	1.60712	0.579625	1.1295	0.257285	-1.2369	1.01516
7	B16	SS-P43-G21	2.5	X		452	4767.9	3505.29	1.36405	490	4882.78	3730.86	1.30162	471	1.33283	4781.91	3634.43	2.09233	0.147718	0.58655	0.513965	0.701421	1.05873
7	B17	SS-P43-G21	1.25	X		493	4681.04	3538	1.33499	459	4672.49	3627.76	1.30136	476	1.31818	4686.44	3500.67	0.00650457	0.639613	0.707584	0.497703	0.196479	-0.192176
7	B18	SS-P43-G21	0.625	X		506	4700.4	3373.57	1.37973	409	4660.67	3584.02	1.29827	457.5	1.339	4559.33	3437.34	3.21845	0.795579	-0.807723	0.29791	-0.617943	-0.262485
7	B19	SS-P43-G21	0.313	X		475	4457.98	3290.65	1.35809	495	4880.9	3807.69	1.2767	485	1.3174	4740.61	3643	1.66444	0.423659	0.0819409	-1.0938	0.782863	1.04756
7	B20	SS-P43-G21	0.156	X		527	4600.31	3478.31	1.331	456	4743.55	3581.37	1.31464	491.5	1.32282	4707.68	3493.11	-0.279885	1.04752	0.528831	1.3544	0.147614	0.230525
7	B21	SS-P43-G21	0.0781	X		517	4671.8	3404.84	1.35678	538	4740.67	3657.59	1.29929	527.5	1.32803	4754.96	3577.86	1.57047	0.927551	1.13802	0.363492	1.48327	0.213388
7	B22	SS-P43-G21	0.0391	X		385	4769.26	3498.14	1.36561	501	4760.59	3715.58	1.27718	443	1.32139	4746.25	3636.17	2.20424	-0.656109	0.90449	-1.06336	0.880594	0.331904
7	B23	LoF/LoF	DMSO	Negative Control		490	4731.9	3556.76	1.33587	418	4690.41	3634.95	1.28543	454	1.31065	4215.55	3477.66	0.0691396	0.60362	-5.29143	-0.530945	-0.471347	-27.9867
7	B24	WT/LoF	DMSO	Positive Control		666	3740.69	3320.36	1.13985	741	4165.75	3523.54	1.14856	703.5	1.14421	4388.33	3492.07	-14.0031	2.71517	0.148145	-9.36366	4.78982	-27.9867
7	C01	SS-P43-A07	40	X		398	4610.9	3460.6	1.34648	432	4962.14	3769.21	1.30576	415	1.32612	4801.67	3563.75	0.830999	-0.500143	0.33752	0.781553	-0.243309	1.53081
7	C02	SS-P43-A07	20	X		305	4641.2	3358.28	1.38881	427	4772.42	3705.9	1.31401	366	1.35141	4688.83	3511.86	3.8699	-1.6159	0.112799	1.31395	-0.324751	0.402239
7	C03	SS-P43-A07	10	X		330	4605.25	3317.83	1.38621	414	4541.39	3471.52	1.30681	372	1.34651	4549.4	3389.69	3.68372	-1.31597	-0.186141	0.849049	-0.5365	-0.972053
7	C04	SS-P43-A07	5	X		405	4557.42	3307.85	1.37113	390	4652.73	3512.64	1.32906	397.5	1.35009	4581.02	3409.6	2.60062	-0.416161	-0.486918	2.28504	-0.927423	-0.309695
7	C05	SS-P43-A07	2.5	X		343	4509.31	3306.56	1.36538	406	4393.46	3265.25	1.34474	374.5	1.35506	4510.06	3341.71	2.18776	-1.16	0.246576	3.29678	-0.666808	-1.85198
7	C06	SS-P43-A07	1.25	X		411	4626.65	3418.18	1.35839	457	4587.66	3486.37	1.31452	434	1.33645	4588.23	3414.33	1.68607	-0.344176	0.0100389	1.3464	0.163902	-0.696808
7	C07	SS-P43-A07	0.625	X		462	4588.81	3342.3	1.37556	353	4686.9	3544.1	1.32068	407.5	1.34812	4694.31	3552.97	2.91891	0.267692	0.71579	1.74432	-1.5301	-0.106464
7	C08	SS-P43-A07	0.313	X		445	4701.71	3561.85	1.31858	342	4507.26	3375.18	1.32568	393.5	1.32213	4646.91	3416.96	-1.17181	0.0637363	1.24619	2.06719	-1.70927	-1.17503
7	C09	SS-P43-A07	0.156	X		430	4786.57	3458.74	1.3743	382	4892.51	3645.17	1.33971	406	1.357	4813.47	3561.86	2.82816	-0.116225	0.920332	2.97206	-1.05773	1.11661
7	C10	SS-P43-A07	0.0781	X		587	4734.44	3478.54	1.36851	442	4725.38	3560.4	1.31509	514.5	1.3418	4790.08	3628.89	2.41248	1.76737	1.67255	1.38357	-0.0804242	0.122451
7	C11	SS-P43-A07	0.0391	X		487	4854.77	3697.38	1.3141	364	4565.86	3437.65	1.3264	425.5	1.32025	4453.03	3350.89	-1.49348	0.567628	-1.54402	2.11365	-1.35092	-0.826472
7	C12	SS-P43-I13	40	X		487	4340.19	3264.14	1.3026	9	4440.23	3492.23	1.09756	248	1.20008	4510.94	3489.98	-2.3188	0.567628	-0.0347331	-12.6554	-7.13332	-1.57377
7	C13	SS-P43-I13	20	X		429	4581.65	3487.73	1.31699	11	5709.2	3706.9	1.35243	220	1.33471	5320.58	3673.47	-1.28594	-0.128222	2.15502	3.79309	-7.10074	5.97474
7	C14	SS-P43-I13	10	X		390	4931.96	3640.04	1.35991	6	5431.83	3743.39	1.37058	198	1.36525	4878.54	3512.13	1.79519	-0.596122	-1.63748	4.9649	-7.18218	4.32481
7	C15	SS-P43-I13	5	X		476	4325.24	3280.86	1.32079	440	4407.09	3462.35	1.27717	458	1.29898	4616.21	3506.16	-1.01344	0.435656	1.48855	-1.06348	-0.113001	-1.77094
7	C16	SS-P43-I13	2.5	X		483	4825.34	3549.97	1.35019	477	4661.4	3597.3	1.29038	480	1.32028	4817.54	3648.24	1.09738	0.519638	2.41577	-0.211494	0.489671	-0.258122
7	C17	SS-P43-I13	1.25	X		475	4973.67	3699.18	1.33791	455	4874.68	3826.8	1.27405	465	1.30598	4644.38	3584.06	0.215735	0.423659	-1.08216	-1.26542	0.131326	1.01058
7	C18	SS-P43-I13	0.625	X		491	4414.08	3341.33	1.31944	449	4501.99	3467.66	1.29091	470	1.30517	4409.47	3327.1	-1.10983	0.615618	-1.68939	-0.177289	0.0335949	-1.20638
7	C19	SS-P43-I13	0.313	X		468	4316.94	3186.54	1.34905	446	4792.67	3636.46	1.31025	457	1.32965	4534.8	3459.28	1.01554	0.339677	-1.93954	1.07091	-0.0152704	0.522755
7	C20	SS-P43-I13	0.156	X		425	4276.92	3282.09	1.30527	416	4754.81	3657.02	1.29846	420.5	1.30186	4587.31	3455.31	-2.12738	-0.176212	-1.0463	0.310159	-0.503924	0.297498
7	C21	SS-P43-I13	0.0781	X		398	4419.82	3253.6	1.35758	488	4839.62	3691.65	1.31241	443	1.33499	4751.37	3582.27	1.62804	-0.500143	0.474522	1.21056	0.668844	0.802014
7	C22	SS-P43-I13	0.0391	X		477	4663.12	3472.89	1.33491	487	4717.41	3656.69	1.27679	482	1.30585	4607.01	3546.89	0.000617507	0.447654	-0.56632	-1.08809	0.652556	0.0750514
7	C23	LoF/LoF	DMSO	Negative Control		496	4496.6	3437.09	1.31118	411	4689.04	3628.72	1.29131	453.5	1.30125	4112.72	3368.89	-1.70303	0.675605	-6.56836	-0.150913	-0.585366	-27.9867
7	C24	WT/LoF	DMSO	Positive Control		759	3536.41	3109.06	1.1296	640	3856.21	3468.51	1.10096	699.5	1.11528	4008.76	3395.03	-14.7394	3.83093	-2.66211	-12.4356	3.14469	-27.9867
7	D01	SS-P43-A17	40	X		64	4161.32	3321.54	1.25013	34	4240.39	3506.7	1.21389	49	1.23201	4116.19	3375.39	-6.08586	-4.50728	-3.72064	-5.1476	-6.72611	-2.76252
7	D02	SS-P43-A17	20	X		124	3991.98	3244.08	1.23814	88	4314.53	3618.12	1.1937	106	1.21592	4139.09	3460.6	-6.94688	-3.78744	-3.89767	-6.45067	-5.84653	-2.32152
7	D03	SS-P43-A17	10	X		166	3963.66	3303.08	1.2003	134	4209.03	3513.03	1.19496	150	1.19763	4716.26	3509.98	-9.66376	-3.28354	3.97728	-6.36911	-5.09726	-2.94907
7	D04	SS-P43-A17	5	X		343	5223.48	3506.92	1.49026	22	4285.58	3178.93	1.36742	182.5	1.42884	4716.79	3306.21	11.1534	-1.16	3.5055	4.76092	-6.92157	-2.49371
7	D05	SS-P43-A17	2.5	X		407	5148.01	3433.49	1.47337	9	5812.47	2758.89	2.29286	208	1.88312	5402.02	3169.5	9.94127	-0.392166	2.52758	64.4856	-7.13332	6.58907
7	D06	SS-P43-A17	1.25	X		420	4991.56	3580.12	1.40183	38		3299.54		229	1.40183	2297.64	3369.14	4.80489	-0.236199	0.0504855	-83.4883	-6.66095	-27.9867
7	D07	SS-P43-A17	0.625	X		390	4595.28	3438.74	1.34877	17	4801.08	2914.11	1.61709	203.5	1.48293	4680.63	3113.63	0.995904	-0.596122	-0.168942	20.8737	-7.00301	0.572763
7	D08	SS-P43-A17	0.313	X		438	4560.18	3313.14	1.38296	5		2484.58		221.5	1.38296	2372.57	3012.62	3.45021	-0.0202456	0.987185	-83.4883	-7.19847	-27.9867
7	D09	SS-P43-A17	0.156	X		492	4745.13	3540.65	1.34339	2		2912.22		247	1.34339	2414.46	3298.46	0.6097	0.627615	1.51089	-83.4883	-7.24734	-27.9867
7	D10	SS-P43-A17	0.0781	X		530	4828.91	3684.71	1.3093	13		3462.19		271.5	1.3093	2399.52	3519.46	-1.83828	1.08352	1.32418	-83.4883	-7.06816	-27.9867
7	D11	SS-P43-A17	0.0391	X		493	4799.04	3576.74	1.32363	14	9295.94	3171.39	2.64354	253.5	1.98358	6926.26	3203.17	-0.809355	0.639613	-0.191456	87.1174	-7.05188	27.3107
7	D12	SS-P43-I15	40	X		472	4556.57	3234.95	1.41396	7	4292.4	3363.04	1.16772	239.5	1.29084	4496	3366.55	5.67584	0.387667	0.702588	-8.12758	-7.1659	-2.45317
7	D13	SS-P43-I15	20	X		555	4699.6	3370.06	1.38933	15	3794.84	3047.71	1.19322	285	1.29128	4191.49	3226.38	3.90737	1.38345	0.00585852	-6.48143	-7.03559	-5.41292
7	D14	SS-P43-I15	10	X		363	4588.14	3405.04	1.35164	9	4926.45	3734.2	1.15085	186	1.25125	4781.13	3599.81	1.20183	-0.920052	0.303862	-9.21596	-7.13332	1.31855
7	D15	SS-P43-I15	5	X		579	4635.81	3465.41	1.33096	10	4257.06	3012.27	1.20285	294.5	1.26691	4447.31	3223.96	-0.282958	1.67139	0.314771	-5.86001	-7.11703	-2.66339
7	D16	SS-P43-I15	2.5	X		515	4637.56	3435.65	1.35274	1		3350.43		258	1.35274	2400.55	3460.41	1.28057	0.903556	1.33709	-83.4883	-7.26363	-27.9867
7	D17	SS-P43-I15	1.25	X		400	4801.11	3570.39	1.33498	10		3031.25		205	1.33498	2377.39	3290.22	0.00540988	-0.476148	1.04746	-83.4883	-7.11703	-27.9867
7	D18	SS-P43-I15	0.625	X		570	4754.77	3549.18	1.35406	2		2697.79		286	1.35406	2283.9	3022.18	1.37506	1.56341	-0.121321	-83.4883	-7.24734	-27.9867
7	D19	SS-P43-I15	0.313	X		512	4567.79	3346.58	1.36301	5		2959.15		258.5	1.36301	2318.98	3168.43	2.01813	0.867564	0.317319	-83.4883	-7.19847	-27.9867
7	D20	SS-P43-I15	0.156	X		484	4637.97	3377.72	1.37585	3	9835.33	4065.39	1.72582	243.5	1.55083	7171.2	3713.56	2.93984	0.531636	-0.500913	27.8904	-7.23105	30.5192
7	D21	SS-P43-I15	0.0781	X		485	4507.07	3361.74	1.34521	6	4338.97	2958.46	1.37619	245.5	1.3607	4338.94	3149.86	0.740196	0.543633	-1.55196	5.32653	-7.18218	-2.17615
7	D22	SS-P43-I15	0.0391	X		558	4338.92	3341.27	1.30173	9	3851.88	2885.96	1.23673	283.5	1.26923	4217.63	3182.79	-2.3812	1.41944	-0.0238446	-3.67374	-7.13332	-5.07364
7	D23	LoF/LoF	DMSO	Negative Control		506	4583.39	3479.62	1.32036	434	4713.36	3585.71	1.30763	470	1.31399	4204.63	3445.61	-1.04416	0.795579	-5.57142	0.901732	-0.210732	-27.9867
7	D24	WT/LoF	DMSO	Positive Control		695	3695.89	3305.5	1.11108	670	3855.27	3507.85	1.09858	682.5	1.10483	4348.96	3555.44	-16.0685	3.06309	1.59675	-12.5894	3.63334	-27.9867
7	E01	SS-P43-A18	40	X		33	4842.65	3603.02	1.34614	4	5560.78	4455.24	1.24576	18.5	1.29595	5328.36	3828.58	0.806876	-4.8792	3.18008	-3.09061	-7.21476	5.09187
7	E02	SS-P43-A18	20	X		52	5095.95	3201.92	1.59639	72	5224.63	3732.24	1.40374	62	1.50007	4972.43	3559.95	18.7732	-4.65125	0.831497	7.1048	-6.10715	3.09225
7	E03	SS-P43-A18	10	X		90	4720.22	3387.65	1.38584	101	5025.24	3755.51	1.3354	95.5	1.36062	5093.25	3595.76	3.65688	-4.19535	3.58838	2.69445	-5.63478	1.90616
7	E04	SS-P43-A18	5	X		214	5161.27	3436.02	1.48496	46	4801.96	3129.49	1.37188	130	1.42842	5075.91	3282.28	10.7732	-2.70767	4.76717	5.04823	-6.53065	0.578008
7	E05	SS-P43-A18	2.5	X		298	5349.85	3435.07	1.5318	32	2798.31	2963.15	1.24091	165	1.38635	3799.48	3104.93	14.1355	-1.69988	1.33421	-3.40388	-6.75868	-11.3408
7	E06	SS-P43-A18	1.25	X		313	4800.65	3246.72	1.47204	329	4821.63	3422.97	1.39001	321	1.43103	4926.25	3444.18	9.8455	-1.51992	2.7733	6.21862	-1.92102	0.69501
[truncated: 284 more rows]

## Sheet: Plate_08
Plate	Well	Compound ID	Concentration [µM]	TyPositive Controle	Exclude	Replicate A: DAPI Count	Replicate A: Average ATG9A Intensity inside TGN	Replicate A: Average ATG9A Intensity outside TGN	Replicate A: ATG9A Ratio (on cell basis)	Replicate B: DAPI Count	Replicate B: Average ATG9A Intensity inside TGN	Replicate B: Average ATG9A Intensity outside TGN	Replicate B: ATG9A Ratio (on cell basis)	Average: DAPI Count	Average: ATG9A Ratio	Average: ATG9A Intensity inside TGN	Average: ATG9A Intensity outside TGN	Replicate A: Z-Score ATG9A Ratio	Replicate A: Z-Score DAPI Count compared to negative control	Replicate A: Z-Score ATG9A Intensity inside TGN	Replicaste B: Z-Score ATG9A Ratio	Replicate B: Z-Score DAPI Count compared to negative control	Replicate B: Z-Score ATG9A Intensity inside TGN
[truncated: 386 more rows]

[truncated: 9 more sheets: Plate_09, Plate_10, Plate_11, Plate_12, Plate_13, Plate_14, Plate_15, Plate_16, Plate_17]
