# Supplementary material for: High-content screening identifies a small molecule that restores AP-4-dependent protein trafficking in neuronal models of AP-4-associated hereditary spastic paraplegia
Source: Nat Commun. 2024 Jan 17;15:584. doi: 10.1038/s41467-023-44264-1 (PMC10794252; doi:10.1038/s41467-023-44264-1)
Supplement: Supplementary file 4 — Source Data [file 41467_2023_44264_MOESM4_ESM.zip › Source_Data_file_7_Fig_5b_d-f_i-m.xlsx]

## Sheet: ATG9A_SPG50_24h_Fig_5b_d-f
Well Name	Cell Count per well	ATG9A Intensity inside TGN	ATG9A Intensity outside TGN	ATG9A Ratio	TGN Elongation	TGN Compactness	TGN Intensity	TGN Area	TGN Degree Elongation	TGN Shape Roughness	TGN Elliptical Factor	TGN Sape Factor	Column	Row	Plate ID	Staining	Genotype	Label	Concentration [µM]	Dose [µM]	Z-Score ATG9A Ratio	Z-Score ATG9A Intensity inside TGN	Z-Score ATG9A Intensity outside TGN	Z-Score Cell Count	Z-Score ATG9A Translocation	Z-Score TGN Elongation	Z-Score TGN Compactness	Z-Score TGN Intensity	Z-Score TGN Area	Z-Score TGN Degree Elongation	Z-Score TGN Shape Roughness	Z-Score TGN Elliptical Factor	Z-Score TGN Shape Factor	Normalized to
B02	710	12693.2	2562.97	5.17825	1.03368	1.33103	7484.75	9.05326	1.44817	0.774821	1.44817	0.774821	2	B	ID SPG50_A7	atg9	LoF/LoF	Patient	DMSO	0	70.9547	122.354	18.9097	7.09566	1.08619	-1.27679	-3.49615	-1.31995	-2.04702	0.180033	2.60105	0.180033	2.60105	Positive Control
B11	487	2275.54	1404.8	1.62166	1.04308	1.45121	8090.46	16.7158	1.43203	0.722582	1.43203	0.722582	11	B	ID SPG50_A7	atg9	WT/LoF	Control	DMSO	0	-1.63652	1.21295	1.80997	1.35217	-0.0250522	-0.841312	0.154242	0.257257	0.216817	-0.816092	-0.366409	-0.816092	-0.366409	Positive Control
C02	632	12892	2650.14	4.98581	1.03047	1.36035	7513.24	10.9543	1.42084	0.761042	1.42084	0.761042	2	C	ID SPG50_A7	atg9	LoF/LoF	Patient	DMSO	0	67.027	124.667	20.1967	5.08673	1.02606	-1.42572	-2.60547	-1.24578	-1.48536	-1.50694	1.81836	-1.50694	1.81836	Positive Control
C11	409	2056.3	1239.26	1.66231	1.03278	1.38123	7232.18	9.13424	1.43579	0.764658	1.43579	0.764658	11	C	ID SPG50_A7	atg9	WT/LoF	Control	DMSO	0	-0.806896	-1.33647	-0.63414	-0.656767	-0.0123521	-1.31855	-1.97134	-1.97764	-2.02309	-0.583788	2.02374	-0.583788	2.02374	Positive Control
D02	675	13425.1	2732.7	5.16186	1.06599	1.34702	7471.59	9.4848	1.45733	0.769756	1.45733	0.769756	2	D	ID SPG50_A7	atg9	LoF/LoF	Patient	DMSO	0	70.6203	130.865	21.4157	6.19422	1.08107	0.220197	-3.0104	-1.35422	-1.91952	0.745462	2.31335	0.745462	2.31335	Positive Control
D07	444	2167.16	1226.37	1.76628	1.05255	1.35349	8630.55	19.0222	1.37105	0.756405	1.37105	0.756405	7	D	ID SPG50_A7	atg9	WT/LoF	Control + BCH-HSP-B01	20µM	20	1.31531	-0.047293	-0.824339	0.244678	0.0201351	-0.4024	-2.81406	1.6636	0.898209	-4.58056	1.55493	-4.58056	1.55493	Positive Control
D08	489	2053.55	1163.16	1.77106	1.0733	1.37102	8217.33	17.1209	1.39562	0.752509	1.39562	0.752509	8	D	ID SPG50_A7	atg9	WT/LoF	Control + BCH-HSP-B01	10µM	10	1.41274	-1.36847	-1.75763	1.40368	0.0216266	0.558995	-2.28151	0.58761	0.336502	-3.06372	1.33362	-3.06372	1.33362	Positive Control
D09	434	2186.1	1278.84	1.7145	1.03868	1.41923	8283.23	18.1897	1.40853	0.732407	1.40853	0.732407	9	D	ID SPG50_A7	atg9	WT/LoF	Control + BCH-HSP-B01	5µM	5	0.258373	0.172915	-0.049722	-0.0128778	0.00395523	-1.04524	-0.817166	0.759214	0.652282	-2.26707	0.191733	-2.26707	0.191733	Positive Control
D10	418	2223.28	1297.61	1.72078	1.0494	1.44835	8236.55	18.4594	1.42141	0.723036	1.42141	0.723036	10	D	ID SPG50_A7	atg9	WT/LoF	Control + BCH-HSP-B01	2.5µM	2.5	0.386467	0.605294	0.227426	-0.424967	0.00591612	-0.548631	0.0673398	0.637647	0.731961	-1.47156	-0.340585	-1.47156	-0.340585	Positive Control
D11	462	2180.17	1256.93	1.74725	1.09397	1.46352	8226.06	17.3539	1.47502	0.72209	1.47502	0.72209	11	D	ID SPG50_A7	atg9	WT/LoF	Control	DMSO	0	0.926809	0.103884	-0.373215	0.708278	0.0141878	1.51652	0.528145	0.610346	0.405327	1.83757	-0.394348	1.83757	-0.394348	Positive Control
E02	754	11994.6	2471.7	5.00014	1.04633	1.35597	7850.9	11.7616	1.45131	0.76255	1.45131	0.76255	2	E	ID SPG50_A7	atg9	LoF/LoF	Patient	DMSO	0	67.3195	114.231	17.5622	8.22891	1.03054	-0.690593	-2.73854	-0.366533	-1.24687	0.374332	1.90399	0.374332	1.90399	Positive Control
E07	475	2183.21	1278.35	1.71063	1.06428	1.43483	7991.89	14.8115	1.42329	0.733603	1.42329	0.733603	7	E	ID SPG50_A7	atg9	WT/LoF	Control + BCH-HSP-B01	1.25µM	1.25	0.179425	0.139259	-0.056968	1.0431	0.00274667	0.140945	-0.343454	0.000590985	-0.34578	-1.35583	0.25967	-1.35583	0.25967	Positive Control
E08	558	1939.24	1134.29	1.70875	1.05573	1.44397	8024.4	14.831	1.43017	0.729547	1.43017	0.729547	8	E	ID SPG50_A7	atg9	WT/LoF	Control + BCH-HSP-B01	625nM	0.625	0.141063	-2.69767	-2.18389	3.18081	0.00215943	-0.255267	-0.0657485	0.0852316	-0.340046	-0.930749	0.0292476	-0.930749	0.0292476	Positive Control
E09	383	2106.21	1224.94	1.73663	1.03044	1.44676	8077.42	16.2268	1.43429	0.72553	1.43429	0.72553	9	E	ID SPG50_A7	atg9	WT/LoF	Control + BCH-HSP-B01	312.5nM	0.3125	0.710043	-0.756055	-0.845562	-1.32641	0.0108695	-1.42713	0.0189864	0.223293	0.0723524	-0.67682	-0.198931	-0.67682	-0.198931	Positive Control
E10	436	2170.12	1257.38	1.73596	1.05209	1.47587	8262.55	17.7758	1.4556	0.711674	1.4556	0.711674	10	E	ID SPG50_A7	atg9	WT/LoF	Control + BCH-HSP-B01	156.25nM	0.15625	0.696288	-0.0128769	-0.366497	0.0386334	0.0106589	-0.424026	0.903231	0.705355	0.529995	0.639128	-0.985995	0.639128	-0.985995	Positive Control
E11	426	2126.16	1241.99	1.71866	1.07022	1.44665	8173.62	17.1786	1.43431	0.725678	1.43431	0.725678	11	E	ID SPG50_A7	atg9	WT/LoF	Control	DMSO	0	0.343363	-0.524151	-0.593715	-0.218922	0.00525628	0.416326	0.0155671	0.473802	0.353561	-0.675385	-0.190519	-0.675385	-0.190519	Positive Control
F02	612	11553.8	2573.77	4.58386	1.02611	1.36519	7616.13	11.2204	1.42685	0.761947	1.42685	0.761947	2	F	ID SPG50_A7	atg9	LoF/LoF	Patient	DMSO	0	58.823	109.105	19.0692	4.57162	0.900475	-1.62785	-2.45841	-0.977857	-1.40675	-1.13594	1.86973	-1.13594	1.86973	Positive Control
F07	470	2637.8	1666.57	1.59006	1.03059	1.49625	8278.52	16.583	1.42338	0.709543	1.42338	0.709543	7	F	ID SPG50_A7	atg9	WT/LoF	Control + BCH-HSP-C01	20µM	20	-2.28143	5.42548	5.67494	0.914323	-0.0349246	-1.42023	1.52231	0.746939	0.177593	-1.35015	-1.10707	-1.35015	-1.10707	Positive Control
F08	466	2347.44	1421.42	1.65794	1.05155	1.40546	7457.33	9.95483	1.43307	0.749983	1.43307	0.749983	8	F	ID SPG50_A7	atg9	WT/LoF	Control + BCH-HSP-C01	10µM	10	-0.895996	2.04905	2.05541	0.811301	-0.0137161	-0.449079	-1.23532	-1.39137	-1.78065	-0.751902	1.19012	-0.751902	1.19012	Positive Control
F09	411	2459.41	1507.12	1.63937	1.04111	1.48306	7866.49	13.9263	1.43214	0.717327	1.43214	0.717327	9	F	ID SPG50_A7	atg9	WT/LoF	Control + BCH-HSP-C01	5µM	5	-1.27499	3.35112	3.32068	-0.605256	-0.0195179	-0.932492	1.12154	-0.325958	-0.607328	-0.809659	-0.664875	-0.809659	-0.664875	Positive Control
F10	397	2337.78	1378.69	1.70062	1.03863	1.50553	8065.74	17.5539	1.42061	0.704315	1.42061	0.704315	10	F	ID SPG50_A7	atg9	WT/LoF	Control + BCH-HSP-C01	2.5µM	2.5	-0.0248886	1.93666	1.4246	-0.965834	-0.000381	-1.0475	1.80407	0.192891	0.464419	-1.52127	-1.40404	-1.52127	-1.40404	Positive Control
F11	378	2264.19	1318.19	1.72799	1.06012	1.46688	8242.17	18.1117	1.45134	0.720309	1.45134	0.720309	11	F	ID SPG50_A7	atg9	WT/LoF	Control	DMSO	0	0.533665	1.08097	0.531265	-1.45519	0.00816946	-0.0518625	0.630244	0.652291	0.629233	0.375891	-0.4955	0.375891	-0.4955	Positive Control
G02	729	13190.6	3000.04	4.50444	1.06974	1.32812	7582.19	8.41131	1.44917	0.782533	1.44917	0.782533	2	G	ID SPG50_A7	atg9	LoF/LoF	Patient	DMSO	0	57.202	128.139	25.3628	7.58502	0.875661	0.393703	-3.58446	-1.06624	-2.23668	0.242218	3.03916	0.242218	3.03916	Positive Control
G07	518	2578.05	1681.23	1.53795	1.07349	1.43801	8337.56	16.3948	1.47337	0.725204	1.47337	0.725204	7	G	ID SPG50_A7	atg9	WT/LoF	Control + BCH-HSP-C01	1.25µM	1.25	-3.34509	4.73074	5.89136	2.15059	-0.0512074	0.567559	-0.246574	0.900683	0.121992	1.73599	-0.217429	1.73599	-0.217429	Positive Control
G08	432	2122.35	1253.73	1.69533	1.04997	1.38369	7282.82	8.96029	1.43653	0.765032	1.43653	0.765032	8	G	ID SPG50_A7	atg9	WT/LoF	Control + BCH-HSP-C01	625nM	0.625	-0.132833	-0.568395	-0.420499	-0.064389	-0.00203344	-0.522139	-1.8966	-1.84577	-2.07449	-0.538411	2.045	-0.538411	2.045	Positive Control
G09	433	2422.08	1482.7	1.63886	1.06385	1.47603	8137.04	16.6031	1.4592	0.712659	1.4592	0.712659	9	G	ID SPG50_A7	atg9	WT/LoF	Control + BCH-HSP-C01	312.5nM	0.3125	-1.28549	2.91703	2.9602	-0.0386334	-0.0196786	0.120858	0.908246	0.37855	0.183525	0.861005	-0.930048	0.861005	-0.930048	Positive Control
G10	529	2253.19	1366.6	1.65238	1.08415	1.48723	8225.9	16.7702	1.44061	0.715623	1.44061	0.715623	10	G	ID SPG50_A7	atg9	WT/LoF	Control + BCH-HSP-C01	156.25nM	0.15625	-1.00959	0.953057	1.24605	2.4339	-0.015455	1.06181	1.24827	0.609913	0.232892	-0.286295	-0.761699	-0.286295	-0.761699	Positive Control
G11	445	2125.04	1232.07	1.73318	1.06726	1.46731	7985.5	17.3973	1.44301	0.718875	1.44301	0.718875	11	G	ID SPG50_A7	atg9	WT/LoF	Control	DMSO	0	0.639576	-0.537187	-0.740165	0.270434	0.00979076	0.278883	0.643145	-0.0160524	0.418156	-0.138192	-0.576964	-0.138192	-0.576964	Positive Control
B02	710	12693.2	2562.97	5.17825	1.03368	1.33103	7484.75	9.05326	1.44817	0.774821	1.44817	0.774821	2	B	ID SPG50_A7	atg9	LoF/LoF	Patient	DMSO	0	0.952049	0.0950613	-0.549475	0.442181	-0.0861892	-0.625662	-1.09402	-0.720205	-0.813059	0.399183	0.700967	0.399183	0.700967	Negative Control
B11	487	2275.54	1404.8	1.62166	1.04308	1.45121	8090.46	16.7158	1.43203	0.722582	1.43203	0.722582	11	B	ID SPG50_A7	atg9	WT/LoF	Control	DMSO	0	-11.3228	-14.4049	-6.77307	-3.55537	1.02505	-0.123224	6.67698	3.56862	4.87988	-0.694712	-5.35554	-0.694712	-5.35554	Negative Control
C02	632	12892	2650.14	4.98581	1.03047	1.36035	7513.24	10.9543	1.42084	0.761042	1.42084	0.761042	2	C	ID SPG50_A7	atg9	LoF/LoF	Patient	DMSO	0	0.287899	0.371834	-0.0810531	-0.956067	-0.0260636	-0.797485	0.802067	-0.518517	0.599364	-1.45336	-0.896497	-1.45336	-0.896497	Negative Control
C11	409	2056.3	1239.26	1.66231	1.03278	1.38123	7232.18	9.13424	1.43579	0.764658	1.43579	0.764658	11	C	ID SPG50_A7	atg9	WT/LoF	Control	DMSO	0	-11.1825	-14.7101	-7.66263	-4.95362	1.01235	-0.67384	2.15201	-2.50863	-0.752895	-0.439607	-0.477312	-0.439607	-0.477312	Negative Control
D02	675	13425.1	2732.7	5.16186	1.06599	1.34702	7471.59	9.4848	1.45733	0.769756	1.45733	0.769756	2	D	ID SPG50_A7	atg9	LoF/LoF	Patient	DMSO	0	0.895508	1.11375	0.36264	-0.185238	-0.0810705	1.1015	-0.059954	-0.81339	-0.49244	1.02011	0.113768	1.02011	0.113768	Negative Control
D03	665	12707.3	2543.55	5.18452	1.04521	1.34067	7548.17	10.4964	1.3967	0.771086	1.3967	0.771086	3	D	ID SPG50_A7	atg9	LoF/LoF	Patient + BCH-HSP-B01	20µM	20	0.973688	0.114784	-0.653796	-0.3645	-0.0881482	-0.00947407	-0.470411	-0.271161	0.259145	-3.08994	0.267934	-3.08994	0.267934	Negative Control
D04	686	12757.4	2502.87	5.3417	1.06034	1.33548	7652.77	10.9796	1.39791	0.771039	1.39791	0.771039	4	D	ID SPG50_A7	atg9	LoF/LoF	Patient + BCH-HSP-B01	10µM	10	1.51619	0.184506	-0.872392	0.0119508	-0.137261	0.799557	-0.805968	0.469462	0.618114	-3.00772	0.262554	-3.00772	0.262554	Negative Control
D05	672	12198.5	2470.27	5.0858	1.03938	1.33284	7576.75	10.0482	1.41926	0.772862	1.41926	0.772862	5	D	ID SPG50_A7	atg9	LoF/LoF	Patient + BCH-HSP-B01	5µM	5	0.633002	-0.593425	-1.04762	-0.239017	-0.0573058	-0.321127	-0.977136	-0.0688307	-0.0738264	-1.56044	0.473837	-1.56044	0.473837	Negative Control
D06	727	12281	2727.49	4.71241	1.03563	1.33917	7766.56	10.2333	1.43125	0.76921	1.43125	0.76921	6	D	ID SPG50_A7	atg9	LoF/LoF	Patient + BCH-HSP-B01	2.5µM	2.5	-0.655699	-0.478569	0.334635	0.746927	0.0593606	-0.521516	-0.567514	1.27518	0.063637	-0.747829	0.0504395	-0.747829	0.0504395	Negative Control
D11	462	2180.17	1256.93	1.74725	1.09397	1.46352	8226.06	17.3539	1.47502	0.72209	1.47502	0.72209	11	D	ID SPG50_A7	atg9	WT/LoF	Control	DMSO	0	-10.8893	-14.5377	-7.56766	-4.00353	0.985812	2.59713	7.47295	4.52876	5.35393	2.2194	-5.41256	2.2194	-5.41256	Negative Control
E02	754	11994.6	2471.7	5.00014	1.04633	1.35597	7850.9	11.7616	1.45131	0.76255	1.45131	0.76255	2	E	ID SPG50_A7	atg9	LoF/LoF	Patient	DMSO	0	0.337359	-0.877294	-1.0399	1.23094	-0.0305412	0.0506689	0.518789	1.87238	1.19909	0.612552	-0.721726	0.612552	-0.721726	Negative Control
E03	876	11845.7	2673.14	4.54211	1.04761	1.3837	7957.65	11.1729	1.45516	0.753575	1.45516	0.753575	3	E	ID SPG50_A7	atg9	LoF/LoF	Patient + BCH-HSP-B01	1.25µM	1.25	-1.24344	-1.08452	0.0425812	3.41794	0.112569	0.118653	2.31161	2.62825	0.761748	0.873227	-1.76226	0.873227	-1.76226	Negative Control
E04	706	11656.7	2351.45	5.17988	1.03195	1.37066	7649.47	11.4122	1.45006	0.761867	1.45006	0.761867	4	E	ID SPG50_A7	atg9	LoF/LoF	Patient + BCH-HSP-B01	625nM	0.625	0.957672	-1.34754	-1.68611	0.370476	-0.0866983	-0.718188	1.46883	0.446119	0.93955	0.527217	-0.800892	0.527217	-0.800892	Negative Control
E05	654	11313.3	2418.98	4.86246	1.05464	1.35809	7572.92	10.978	1.45477	0.763199	1.45477	0.763199	5	E	ID SPG50_A7	atg9	LoF/LoF	Patient + BCH-HSP-B01	312.5nM	0.3125	-0.137826	-1.82548	-1.3232	-0.561689	0.0124774	0.494883	0.655589	-0.0959366	0.616963	0.846628	-0.646398	0.846628	-0.646398	Negative Control
E06	774	11909.2	2537.26	4.90346	1.03902	1.34877	7672.58	9.80064	1.45248	0.765203	1.45248	0.765203	6	E	ID SPG50_A7	atg9	LoF/LoF	Patient + BCH-HSP-B01	156.25nM	0.15625	0.00368698	-0.99608	-0.687585	1.58946	-0.000333784	-0.340496	0.053085	0.609705	-0.257788	0.691839	-0.41406	0.691839	-0.41406	Negative Control
E11	426	2126.16	1241.99	1.71866	1.07022	1.44665	8173.62	17.1786	1.43431	0.725678	1.43431	0.725678	11	E	ID SPG50_A7	atg9	WT/LoF	Control	DMSO	0	-10.988	-14.6128	-7.64792	-4.64887	0.994744	1.32778	6.38177	4.15746	5.22376	-0.540194	-4.99656	-0.540194	-4.99656	Negative Control
F02	612	11553.8	2573.77	4.58386	1.02611	1.36519	7616.13	11.2204	1.42685	0.761947	1.42685	0.761947	2	F	ID SPG50_A7	atg9	LoF/LoF	Patient	DMSO	0	-1.09936	-1.49081	-0.491411	-1.31459	0.0995254	-1.0307	1.11513	0.210039	0.797042	-1.04595	-0.791636	-1.04595	-0.791636	Negative Control
F03	742	8921.58	2885.07	3.15241	1.03976	1.34353	7592.22	8.79695	1.40702	0.776426	1.40702	0.776426	3	F	ID SPG50_A7	atg9	LoF/LoF	Patient + BCH-HSP-C01	20µM	20	-6.03971	-5.1545	1.18141	1.01582	0.546776	-0.300905	-0.28563	0.0407441	-1.00348	-2.39046	0.887016	-2.39046	0.887016	Negative Control
F04	763	9656.14	2782.26	3.58187	1.02387	1.39552	7504.04	9.46685	1.44014	0.756406	1.44014	0.756406	4	F	ID SPG50_A7	atg9	LoF/LoF	Patient + BCH-HSP-C01	10µM	10	-4.5575	-4.13209	0.628909	1.39227	0.412592	-1.15021	3.07631	-0.583634	-0.505779	-0.14509	-1.43396	-0.14509	-1.43396	Negative Control
F05	622	10524	2757.96	3.92928	1.06398	1.33055	7372.4	7.64967	1.42045	0.782822	1.42045	0.782822	5	F	ID SPG50_A7	atg9	LoF/LoF	Patient + BCH-HSP-C01	5µM	5	-3.35851	-2.92417	0.49836	-1.13533	0.304046	0.993858	-1.12516	-1.51578	-1.85586	-1.47983	1.62855	-1.47983	1.62855	Negative Control
F06	745	11197.3	2817.59	4.10596	1.04609	1.3309	7565.12	8.87393	1.41128	0.777178	1.41128	0.777178	6	F	ID SPG50_A7	atg9	LoF/LoF	Patient + BCH-HSP-C01	2.5µM	2.5	-2.74872	-1.98703	0.81878	1.0696	0.248843	0.0375445	-1.10222	-0.151134	-0.946287	-2.10156	0.974223	-2.10156	0.974223	Negative Control
F11	378	2264.19	1318.19	1.72799	1.06012	1.46688	8242.17	18.1117	1.45134	0.720309	1.45134	0.720309	11	F	ID SPG50_A7	atg9	WT/LoF	Control	DMSO	0	-10.9558	-14.4207	-7.23847	-5.50933	0.991831	0.787607	7.6903	4.64282	5.917	0.614264	-5.61901	0.614264	-5.61901	Negative Control
G02	729	13190.6	3000.04	4.50444	1.06974	1.32812	7582.19	8.41131	1.44917	0.782533	1.44917	0.782533	2	G	ID SPG50_A7	atg9	LoF/LoF	Patient	DMSO	0	-1.37345	0.787457	1.7992	0.78278	0.124339	1.30168	-1.28201	-0.0303074	-1.29	0.467471	1.59512	0.467471	1.59512	Negative Control
G03	705	12890.5	2793.09	4.76356	1.06006	1.32968	7455.13	8.17534	1.43015	0.784571	1.43015	0.784571	3	G	ID SPG50_A7	atg9	LoF/LoF	Patient + BCH-HSP-C01	1.25µM	1.25	-0.479164	0.369727	0.687154	0.35255	0.0433788	0.784205	-1.18096	-0.929941	-1.46531	-0.822046	1.83131	-0.822046	1.83131	Negative Control
G04	683	12511.4	2542.1	5.11638	1.05671	1.29772	7432.77	9.08702	1.42341	0.792826	1.42341	0.792826	4	G	ID SPG50_A7	atg9	LoF/LoF	Patient + BCH-HSP-C01	625nM	0.625	0.738536	-0.157936	-0.661624	-0.0418279	-0.0668598	0.605359	-3.24782	-1.0883	-0.787972	-1.27931	2.78841	-1.27931	2.78841	Negative Control
G05	659	12143.5	2613.12	4.76272	1.05246	1.35062	7590.35	9.56474	1.43656	0.770706	1.43656	0.770706	5	G	ID SPG50_A7	atg9	LoF/LoF	Patient + BCH-HSP-C01	312.5nM	0.3125	-0.482062	-0.670063	-0.27997	-0.472058	0.0436412	0.378159	0.17247	0.0275151	-0.433047	-0.387997	0.223928	-0.387997	0.223928	Negative Control
G06	796	12254.7	2605.49	4.85032	1.06844	1.3696	7579.97	9.48451	1.45689	0.760935	1.45689	0.760935	6	G	ID SPG50_A7	atg9	LoF/LoF	Patient + BCH-HSP-C01	156.25nM	0.15625	-0.17974	-0.51526	-0.320967	1.98384	0.0162719	1.23262	1.40024	-0.0460113	-0.492654	0.990648	-0.908928	0.990648	-0.908928	Negative Control
G11	445	2125.04	1232.07	1.73318	1.06726	1.46731	7985.5	17.3973	1.44301	0.718875	1.44301	0.718875	11	G	ID SPG50_A7	atg9	WT/LoF	Control	DMSO	0	-10.9379	-14.6144	-7.70122	-4.30828	0.990209	1.16921	7.71776	2.82543	5.3862	0.0497239	-5.78528	0.0497239	-5.78528	Negative Control
B02	549	12901.9	3253.77	4.17442	1.00895	1.35318	7827.64	10.8294	1.42841	0.764501	1.42841	0.764501	2	B	ID SPG50_B7	atg9	LoF/LoF	Patient	DMSO	0	106.702	84.9879	22.5955	0.571588	0.890475	-2.13591	-3.2464	1.15874	-0.427573	-0.72743	3.00272	-0.72743	3.00272	Positive Control
B07	842	2446.95	1732.33	1.41784	1.03326	1.43618	9114.54	73.1262	1.44007	0.688626	1.44007	0.688626	7	B	ID SPG50_B7	atg9	WT/LoF	Control + BCH-HSP-F01	20µM	20	-11.3986	2.87398	5.52826	6.09275	-0.0951264	-1.05081	-0.355545	8.61172	48.5487	-0.171437	-4.58118	-0.171437	-4.58118	Positive Control
B08	515	2296.17	1617.69	1.42492	1.03089	1.42302	9090.45	44.604	1.41787	0.700443	1.41787	0.700443	8	B	ID SPG50_B7	atg9	WT/LoF	Control + BCH-HSP-F01	10µM	10	-11.0951	1.68975	4.24228	-0.0690931	-0.0925929	-1.15667	-0.813838	8.47219	26.1253	-1.23035	-3.40003	-1.23035	-3.40003	Positive Control
B09	493	1674.6	1168.72	1.44057	1.04123	1.37971	8171.65	26.8016	1.4533	0.715272	1.4533	0.715272	9	B	ID SPG50_B7	atg9	WT/LoF	Control + BCH-HSP-F01	5µM	5	-10.4246	-3.19216	-0.794137	-0.483652	-0.0869981	-0.695112	-2.32226	3.15102	12.1294	0.459774	-1.91781	0.459774	-1.91781	Positive Control
B10	551	1824.52	1107.91	1.64964	1.06234	1.39534	8086.67	18.5114	1.44179	0.736599	1.44179	0.736599	10	B	ID SPG50_B7	atg9	WT/LoF	Control + BCH-HSP-F01	2.5µM	2.5	-1.46746	-2.01463	-1.47635	0.609275	-0.0122466	0.247395	-1.77783	2.65885	5.61187	-0.0891582	0.213879	-0.0891582	0.213879	Positive Control
B11	544	2274.4	1366.46	1.6706	1.04534	1.47628	7935.19	13.5458	1.45328	0.722074	1.45328	0.722074	11	B	ID SPG50_B7	atg9	WT/LoF	Control	DMSO	0	-0.569648	1.51875	1.42406	0.47737	-0.00475395	-0.511522	1.04125	1.78156	1.70799	0.458796	-1.23791	0.458796	-1.23791	Positive Control
C02	633	12788.6	3094.56	4.33806	1.0497	1.38775	7648.63	10.1604	1.42353	0.756512	1.42353	0.756512	2	C	ID SPG50_B7	atg9	LoF/LoF	Patient	DMSO	0	113.713	84.0984	20.8095	2.15445	0.948983	-0.316648	-2.04219	0.12198	-0.953486	-0.960323	2.2042	-0.960323	2.2042	Positive Control
C07	1074	2105.33	1333.56	1.58063	1.07294	1.43135	7985.96	14.4348	1.43943	0.737183	1.43943	0.737183	7	C	ID SPG50_B7	atg9	WT/LoF	Control + BCH-HSP-F01	1.25µM	1.25	-4.42391	0.190857	1.05499	10.4645	-0.0369194	0.72053	-0.523778	2.07563	2.4069	-0.201671	0.27223	-0.201671	0.27223	Positive Control
C08	452	1967.86	1150.36	1.71321	1.03877	1.4426	7881.92	14.6773	1.43418	0.732753	1.43418	0.732753	8	C	ID SPG50_B7	atg9	WT/LoF	Control + BCH-HSP-F01	625nM	0.625	1.25595	-0.888858	-1.00012	-1.25624	0.0104814	-0.804869	-0.13206	1.47308	2.59757	-0.45235	-0.170517	-0.45235	-0.170517	Positive Control
C09	557	2026.79	1220.98	1.65804	1.07355	1.4317	7924.48	16.6213	1.45596	0.731564	1.45596	0.731564	9	C	ID SPG50_B7	atg9	WT/LoF	Control + BCH-HSP-F01	312.5nM	0.3125	-1.10744	-0.426029	-0.207893	0.722337	-0.00924204	0.747718	-0.51168	1.71959	4.12593	0.58677	-0.289353	0.58677	-0.289353	Positive Control
C10	562	2028.85	1188.39	1.7114	1.04021	1.47523	7916.42	13.7719	1.46385	0.714329	1.46385	0.714329	10	C	ID SPG50_B7	atg9	WT/LoF	Control + BCH-HSP-F01	156.25nM	0.15625	1.17843	-0.409854	-0.573561	0.816555	0.00983451	-0.740603	1.00466	1.67291	1.88579	0.963046	-2.01208	0.963046	-2.01208	Positive Control
C11	559	2158.09	1311.04	1.65059	1.08043	1.41321	7684.29	10.6551	1.44703	0.740343	1.44703	0.740343	11	C	ID SPG50_B7	atg9	WT/LoF	Control	DMSO	0	-1.42675	0.605192	0.802335	0.760024	-0.0119068	1.05499	-1.15553	0.3285	-0.56462	0.160621	0.588031	0.160621	0.588031	Positive Control
D02	657	12393.9	2788.38	4.64496	1.02542	1.36294	7658.51	10.7197	1.42187	0.763027	1.42187	0.763027	2	D	ID SPG50_B7	atg9	LoF/LoF	Patient	DMSO	0	126.861	80.9982	17.3748	2.60669	1.05871	-1.40081	-2.90628	0.179228	-0.513817	-1.03925	2.85543	-1.03925	2.85543	Positive Control
D07	1106	2150.94	1329.85	1.61797	1.0609	1.36104	8366.93	17.6404	1.46225	0.749725	1.46225	0.749725	7	D	ID SPG50_B7	atg9	WT/LoF	Control + BCH-HSP-G01	20µM	20	-2.82452	0.549036	1.01331	11.0675	-0.0235718	0.182951	-2.97247	4.28199	4.92707	0.886606	1.52581	0.886606	1.52581	Positive Control
D08	563	1923.46	1089.58	1.77057	1.04403	1.44503	8148.18	17.0789	1.46798	0.726095	1.46798	0.726095	8	D	ID SPG50_B7	atg9	WT/LoF	Control + BCH-HSP-G01	10µM	10	3.71347	-1.2376	-1.68195	0.835398	0.0309905	-0.569792	-0.0474006	3.01509	4.48568	1.15973	-0.836002	1.15973	-0.836002	Positive Control
D09	554	1980.79	1169.2	1.69575	1.03064	1.44649	7776.99	13.2339	1.45413	0.727424	1.45413	0.727424	9	D	ID SPG50_B7	atg9	WT/LoF	Control + BCH-HSP-G01	5µM	5	0.508192	-0.787321	-0.788787	0.665806	0.00424107	-1.16762	0.00356392	0.865357	1.46282	0.499155	-0.703184	0.499155	-0.703184	Positive Control
D10	422	2073.06	1214.06	1.71301	1.07053	1.42511	7818.33	14.0327	1.44978	0.735741	1.44978	0.735741	10	D	ID SPG50_B7	atg9	WT/LoF	Control + BCH-HSP-G01	2.5µM	2.5	1.24731	-0.0626033	-0.2855	-1.82154	0.0104093	0.613198	-0.741175	1.10481	2.09077	0.291695	0.128109	0.291695	0.128109	Positive Control
D11	548	1985.63	1157.81	1.71678	1.0857	1.44281	7609.86	10.9372	1.44674	0.738118	1.44674	0.738118	11	D	ID SPG50_B7	atg9	WT/LoF	Control	DMSO	0	1.40912	-0.749298	-0.916525	0.552745	0.0117597	1.29039	-0.124781	-0.102511	-0.342838	0.146961	0.365644	0.146961	0.365644	Positive Control
E02	621	12051.5	2696.66	4.63347	1.04596	1.41264	7600.02	9.99195	1.46319	0.743898	1.46319	0.743898	2	E	ID SPG50_B7	atg9	LoF/LoF	Patient	DMSO	0	126.369	78.3091	16.3459	1.92833	1.05461	-0.48376	-1.17546	-0.159507	-1.08593	0.931515	0.94342	0.931515	0.94342	Positive Control
E07	1088	2096.29	1294.33	1.62033	1.04661	1.49305	7810.44	13.0032	1.46179	0.716848	1.46179	0.716848	7	E	ID SPG50_B7	atg9	WT/LoF	Control + BCH-HSP-G01	1.25µM	1.25	-2.72326	0.119854	0.61487	10.7283	-0.0227267	-0.454634	1.62513	1.05913	1.28141	0.864505	-1.76026	0.864505	-1.76026	Positive Control
E08	949	1874.11	1072.43	1.74978	1.0496	1.46939	7766.53	12.9877	1.44737	0.725314	1.44737	0.725314	8	E	ID SPG50_B7	atg9	WT/LoF	Control + BCH-HSP-G01	625nM	0.625	2.82299	-1.62522	-1.87437	8.10901	0.0235591	-0.321237	0.800987	0.804806	1.26926	0.177028	-0.914089	0.177028	-0.914089	Positive Control
E09	476	2028	1201.04	1.68708	1.04847	1.44912	7683	12.4964	1.44086	0.728814	1.44086	0.728814	9	E	ID SPG50_B7	atg9	WT/LoF	Control + BCH-HSP-G01	312.5nM	0.3125	0.136651	-0.416529	-0.431645	-0.803992	0.00114041	-0.371652	0.0953317	0.321057	0.883036	-0.133771	-0.564264	-0.133771	-0.564264	Positive Control
E10	536	2220.27	1413.61	1.57036	1.06989	1.43169	7858.8	11.7695	1.44736	0.734737	1.44736	0.734737	10	E	ID SPG50_B7	atg9	WT/LoF	Control + BCH-HSP-G01	156.25nM	0.15625	-4.8642	1.09361	1.95292	0.326622	-0.0405938	0.584425	-0.511822	1.33918	0.311549	0.176481	0.0277559	0.176481	0.0277559	Positive Control
E11	425	1911.93	1131.25	1.69691	1.03753	1.48119	7582.08	11.8588	1.41068	0.72362	1.41068	0.72362	11	E	ID SPG50_B7	atg9	WT/LoF	Control	DMSO	0	0.557674	-1.32811	-1.21454	-1.76501	0.00465402	-0.85994	1.21208	-0.263409	0.381713	-1.57308	-1.08338	-1.57308	-1.08338	Positive Control
F02	544	11979.7	2542.02	4.86696	1.06409	1.36278	7499.07	10.323	1.45747	0.764339	1.45747	0.764339	2	F	ID SPG50_B7	atg9	LoF/LoF	Patient	DMSO	0	136.373	77.7451	14.6112	0.47737	1.13809	0.325634	-2.91195	-0.74417	-0.825637	0.658867	2.9865	0.658867	2.9865	Positive Control
F07	1124	2888.53	1833.48	1.5745	1.04178	1.27919	8901.02	21.1483	1.35709	0.792585	1.35709	0.792585	7	F	ID SPG50_B7	atg9	WT/LoF	Control + BCH-HSP-H01	20µM	20	-4.68692	6.34221	6.66297	11.4066	-0.0391143	-0.670306	-5.82317	7.37513	7.68493	-4.1291	5.8098	-4.1291	5.8098	Positive Control
F08	1102	2467.46	1446.35	1.70512	1.0393	1.32491	8484.01	17.9793	1.37875	0.772715	1.37875	0.772715	8	F	ID SPG50_B7	atg9	WT/LoF	Control + BCH-HSP-H01	10µM	10	0.909421	3.03508	2.32024	10.9921	0.0075895	-0.781119	-4.23082	4.96006	5.19354	-3.096	3.82372	-3.096	3.82372	Positive Control
F09	518	2418.28	1533.63	1.5807	1.06121	1.43318	8028.34	15.3241	1.40203	0.736435	1.40203	0.736435	9	F	ID SPG50_B7	atg9	WT/LoF	Control + BCH-HSP-H01	5µM	5	-4.42088	2.64882	3.2993	-0.0125624	-0.0368941	0.196836	-0.459993	2.32104	3.10605	-1.9856	0.19745	-1.9856	0.19745	Positive Control
F10	511	2388.34	1496.68	1.59648	1.03777	1.41197	7741.28	11.5986	1.41031	0.743128	1.41031	0.743128	10	F	ID SPG50_B7	atg9	WT/LoF	Control + BCH-HSP-H01	2.5µM	2.5	-3.74508	2.4136	2.88486	-0.144467	-0.0312542	-0.849326	-1.19882	0.658588	0.177139	-1.59071	0.866441	-1.59071	0.866441	Positive Control
F11	485	2075.61	1241.13	1.67457	1.05957	1.44844	7518.79	11.4268	1.43146	0.734667	1.43146	0.734667	11	F	ID SPG50_B7	atg9	WT/LoF	Control	DMSO	0	-0.399234	-0.0425511	0.0181246	-0.6344	-0.00333177	0.123976	0.0713715	-0.62998	0.0420791	-0.582078	0.0207781	-0.582078	0.0207781	Positive Control
G02	650	12981.1	3222.24	4.22661	1.03113	1.30273	7490.94	8.16617	1.41006	0.790692	1.41006	0.790692	2	G	ID SPG50_B7	atg9	LoF/LoF	Patient	DMSO	0	108.938	85.6103	22.2417	2.47479	0.909134	-1.14591	-5.00353	-0.791278	-2.52132	-1.60282	5.62057	-1.60282	5.62057	Positive Control
G07	936	2303.82	1432.81	1.6105	1.03867	1.44682	7723.61	12.9554	1.44155	0.730678	1.44155	0.730678	7	G	ID SPG50_B7	atg9	WT/LoF	Control + BCH-HSP-H01	1.25µM	1.25	-3.1445	1.7498	2.16838	7.86405	-0.0262422	-0.809194	0.0148843	0.556235	1.24387	-0.100755	-0.377986	-0.100755	-0.377986	Positive Control
G08	1122	2111.6	1231.93	1.71569	1.06359	1.42298	7617.36	11.5562	1.43679	0.739381	1.43679	0.739381	8	G	ID SPG50_B7	atg9	WT/LoF	Control + BCH-HSP-H01	625nM	0.625	1.36238	0.240123	-0.0850998	11.369	0.0113696	0.303046	-0.815369	-0.0590821	0.143878	-0.327821	0.491933	-0.327821	0.491933	Positive Control
G09	470	2291.2	1427.64	1.60657	1.05683	1.45015	7566.24	10.8121	1.45528	0.735392	1.45528	0.735392	9	G	ID SPG50_B7	atg9	WT/LoF	Control + BCH-HSP-H01	312.5nM	0.3125	-3.31263	1.65068	2.11038	-0.917054	-0.0276453	0.00158223	0.131111	-0.355175	-0.441129	0.554189	0.0932036	0.554189	0.0932036	Positive Control
G10	527	2296.59	1440.76	1.59461	1.08041	1.45779	7822.23	12.171	1.46731	0.725051	1.46731	0.725051	10	G	ID SPG50_B7	atg9	WT/LoF	Control + BCH-HSP-H01	156.25nM	0.15625	-3.82526	1.69299	2.25748	0.15703	-0.0319234	1.05389	0.397181	1.12737	0.627162	1.1281	-0.940433	1.1281	-0.940433	Positive Control
G11	551	2080.52	1229.4	1.6939	1.0322	1.4164	7435.18	9.81592	1.47278	0.747934	1.47278	0.747934	11	G	ID SPG50_B7	atg9	WT/LoF	Control	DMSO	0	0.428837	-0.00398137	-0.113457	0.609275	0.00357883	-1.09789	-1.04439	-1.11416	-1.22432	1.38878	1.34683	1.38878	1.34683	Positive Control
B02	549	12901.9	3253.77	4.17442	1.00895	1.35318	7827.64	10.8294	1.42841	0.764501	1.42841	0.764501	2	B	ID SPG50_B7	atg9	LoF/LoF	Patient	DMSO	0	-1.11375	0.881348	1.07872	-1.19856	0.109525	-1.45553	-0.284444	1.66574	0.823291	-0.266845	0.0439124	-0.266845	0.0439124	Negative Control
B03	426	2874.53	1801.3	1.60908	1.02921	1.45005	8828.69	64.5182	1.42313	0.697296	1.42313	0.697296	3	B	ID SPG50_B7	atg9	LoF/LoF	Patient + BCH-HSP-F01	20µM	20	-10.441	-22.0289	-3.80486	-3.65562	1.02675	-0.424211	2.34166	9.72742	56.2414	-0.514871	-4.34238	-0.514871	-4.34238	Negative Control
B04	555	3541.76	1722.62	2.073	1.01885	1.38967	8250.25	29.6665	1.39349	0.71559	1.39349	0.71559	4	B	ID SPG50_B7	atg9	LoF/LoF	Patient + BCH-HSP-F01	10µM	10	-8.75421	-20.5044	-4.06942	-1.07871	0.860876	-0.95136	0.704901	5.06908	20.2672	-1.90754	-3.14839	-1.90754	-3.14839	Negative Control
B05	642	8528.75	2315.16	3.77107	1.05284	1.36839	7736.59	15.8993	1.43573	0.741617	1.43573	0.741617	5	B	ID SPG50_B7	atg9	LoF/LoF	Patient + BCH-HSP-F01	5µM	5	-2.58027	-9.11023	-2.07714	0.659209	0.253739	0.778576	0.12788	0.932449	6.05647	0.0770494	-1.44964	0.0770494	-1.44964	Negative Control
B06	1270	10980	2623.78	4.2788	1.06046	1.36327	7967.75	14.352	1.43384	0.753465	1.43384	0.753465	6	B	ID SPG50_B7	atg9	LoF/LoF	Patient + BCH-HSP-F01	2.5µM	2.5	-0.734239	-3.5096	-1.03948	13.2042	0.0722039	1.1667	-0.0108847	2.79409	4.45939	-0.0118092	-0.676399	-0.0118092	-0.676399	Negative Control
B11	544	2274.4	1366.46	1.6706	1.04534	1.47628	7935.19	13.5458	1.45328	0.722074	1.45328	0.722074	11	B	ID SPG50_B7	atg9	WT/LoF	Control	DMSO	0	-10.2173	-23.4	-5.26691	-1.29844	1.00475	0.396908	3.05295	2.53181	3.62717	0.901807	-2.72516	0.901807	-2.72516	Negative Control
C02	633	12788.6	3094.56	4.33806	1.0497	1.38775	7648.63	10.1604	1.42353	0.756512	1.42353	0.756512	2	C	ID SPG50_B7	atg9	LoF/LoF	Patient	DMSO	0	-0.518789	0.622608	0.543414	0.479425	0.0510169	0.619142	0.65288	0.224085	0.132794	-0.496287	-0.477514	-0.496287	-0.477514	Negative Control
C03	607	11694.9	2586.71	4.71032	1.04215	1.34823	7578.52	11.0648	1.43824	0.765723	1.43824	0.765723	3	C	ID SPG50_B7	atg9	LoF/LoF	Patient + BCH-HSP-F01	1.25µM	1.25	0.834684	-1.87636	-1.1641	-0.0399521	-0.0820816	0.234838	-0.4184	-0.340499	1.06633	0.194941	0.12369	0.194941	0.12369	Negative Control
C04	656	12040.6	2845.66	4.53902	1.05244	1.37596	7454.46	9.41681	1.443	0.760808	1.443	0.760808	4	C	ID SPG50_B7	atg9	LoF/LoF	Patient + BCH-HSP-F01	625nM	0.625	0.211885	-1.08639	-0.293459	0.938874	-0.0208365	0.758198	0.333326	-1.33959	-0.634765	0.418952	-0.197115	0.418952	-0.197115	Negative Control
C05	605	11890.1	2679.31	4.61447	1.03738	1.36069	7628.28	10.7015	1.44207	0.76575	1.44207	0.76575	5	C	ID SPG50_B7	atg9	LoF/LoF	Patient + BCH-HSP-F01	312.5nM	0.3125	0.486209	-1.43037	-0.852757	-0.0799042	-0.0478131	-0.00825124	-0.0807581	0.0601893	0.69133	0.375077	0.125401	0.375077	0.125401	Negative Control
C06	1290	11147.2	2565.64	4.47242	1.06272	1.33156	7807.52	11.5891	1.42795	0.76914	1.42795	0.76914	6	C	ID SPG50_B7	atg9	LoF/LoF	Patient + BCH-HSP-F01	156.25nM	0.15625	-0.0302827	-3.12758	-1.23494	13.6037	0.00297796	1.28156	-0.870348	1.50373	1.60744	-0.288655	0.346677	-0.288655	0.346677	Negative Control
C11	559	2158.09	1311.04	1.65059	1.08043	1.41321	7684.29	10.6551	1.44703	0.740343	1.44703	0.740343	11	C	ID SPG50_B7	atg9	WT/LoF	Control	DMSO	0	-10.29	-23.6658	-5.45326	-0.998802	1.01191	2.18335	1.34303	0.511261	0.643355	0.60805	-1.53285	0.60805	-1.53285	Negative Control
D02	657	12393.9	2788.38	4.64496	1.02542	1.36294	7658.51	10.7197	1.42187	0.763027	1.42187	0.763027	2	D	ID SPG50_B7	atg9	LoF/LoF	Patient	DMSO	0	0.597046	-0.279257	-0.486041	0.95885	-0.0587126	-0.617228	-0.0197002	0.303691	0.710057	-0.574044	-0.0522649	-0.574044	-0.0522649	Negative Control
D03	561	11948.8	2419.53	5.13831	1.03568	1.31021	7717.27	13.3876	1.3873	0.775674	1.3873	0.775674	3	D	ID SPG50_B7	atg9	LoF/LoF	Patient + BCH-HSP-G01	20µM	20	2.3908	-1.2961	-1.72623	-0.95885	-0.235108	-0.0945246	-1.44932	0.776888	3.46392	-2.1987	0.773143	-2.1987	0.773143	Negative Control
D04	578	12568.3	2563.25	5.14241	1.06408	1.3662	7606.05	11.0506	1.40913	0.759684	1.40913	0.759684	4	D	ID SPG50_B7	atg9	LoF/LoF	Patient + BCH-HSP-G01	10µM	10	2.40571	0.119352	-1.243	-0.619257	-0.236573	1.35083	0.0685029	-0.118767	1.0516	-1.17304	-0.270457	-1.17304	-0.270457	Negative Control
D05	622	11870	2638.23	4.64025	1.05533	1.354	7637.45	11.2101	1.43138	0.760019	1.43138	0.760019	5	D	ID SPG50_B7	atg9	LoF/LoF	Patient + BCH-HSP-G01	5µM	5	0.57994	-1.4761	-0.990878	0.259689	-0.0570305	0.905743	-0.262201	0.134039	1.21627	-0.127421	-0.248646	-0.127421	-0.248646	Negative Control
D06	1362	11039.6	2474.08	4.61211	1.05076	1.35077	7874.36	11.9091	1.43377	0.765843	1.43377	0.765843	6	D	ID SPG50_B7	atg9	LoF/LoF	Patient + BCH-HSP-G01	2.5µM	2.5	0.477611	-3.37341	-1.5428	15.042	-0.0469675	0.672859	-0.349627	2.04198	1.93784	-0.0151375	0.131478	-0.0151375	0.131478	Negative Control
D11	548	1985.63	1157.81	1.71678	1.0857	1.44281	7609.86	10.9372	1.44674	0.738118	1.44674	0.738118	11	D	ID SPG50_B7	atg9	WT/LoF	Control	DMSO	0	-10.0494	-24.0598	-5.96845	-1.21854	0.98824	2.4518	2.14534	-0.088081	0.934543	0.594592	-1.67806	0.594592	-1.67806	Negative Control
E02	621	12051.5	2696.66	4.63347	1.04596	1.41264	7600.02	9.99195	1.46319	0.743898	1.46319	0.743898	2	E	ID SPG50_B7	atg9	LoF/LoF	Patient	DMSO	0	0.55529	-1.06151	-0.794431	0.239713	-0.0546063	0.428569	1.32752	-0.167337	-0.0411026	1.36752	-1.30078	1.36752	-1.30078	Negative Control
E03	600	12297.9	2595.49	5.01563	1.06642	1.28738	7089.66	6.75677	1.41808	0.801638	1.41808	0.801638	3	E	ID SPG50_B7	atg9	LoF/LoF	Patient + BCH-HSP-G01	1.25µM	1.25	1.94477	-0.498554	-1.13458	-0.179784	-0.191246	1.47006	-2.06826	-4.27744	-3.38049	-0.752175	2.46772	-0.752175	2.46772	Negative Control
E04	689	12167.4	2937.57	4.33346	1.06412	1.34197	7553.61	9.27147	1.42882	0.77526	1.42882	0.77526	4	E	ID SPG50_B7	atg9	LoF/LoF	Patient + BCH-HSP-G01	625nM	0.625	-0.535503	-0.796645	0.0155555	1.59808	0.0526605	1.35288	-0.588254	-0.541116	-0.78479	-0.247768	0.74612	-0.247768	0.74612	Negative Control
E05	601	11948.2	2922.47	4.27658	1.05445	1.36285	7767.01	10.6153	1.45252	0.762526	1.45252	0.762526	5	E	ID SPG50_B7	atg9	LoF/LoF	Patient + BCH-HSP-G01	312.5nM	0.3125	-0.742319	-1.2976	-0.0352048	-0.159808	0.0729985	0.860758	-0.0221975	1.17742	0.602296	0.865924	-0.0850159	0.865924	-0.0850159	Negative Control
E06	1264	11464.5	2705.95	4.41412	1.03587	1.39391	7720.45	10.9116	1.46892	0.746814	1.46892	0.746814	6	E	ID SPG50_B7	atg9	LoF/LoF	Patient + BCH-HSP-G01	156.25nM	0.15625	-0.24224	-2.40264	-0.763185	13.0843	0.0238215	-0.0850894	0.819857	0.802497	0.908164	1.63681	-1.11049	1.63681	-1.11049	Negative Control
E11	425	1911.93	1131.25	1.69691	1.03753	1.48119	7582.08	11.8588	1.41068	0.72362	1.41068	0.72362	11	E	ID SPG50_B7	atg9	WT/LoF	Control	DMSO	0	-10.1216	-24.2282	-6.05777	-3.67559	0.995346	-0.000425776	3.18591	-0.311817	1.88584	-1.09997	-2.62426	-1.09997	-2.62426	Negative Control
F02	544	11979.7	2542.02	4.86696	1.06409	1.36278	7499.07	10.323	1.45747	0.764339	1.45747	0.764339	2	F	ID SPG50_B7	atg9	LoF/LoF	Patient	DMSO	0	1.40421	-1.2256	-1.31437	-1.29844	-0.138088	1.3516	-0.0241134	-0.980338	0.300654	1.09891	0.0333173	1.09891	0.0333173	Negative Control
F03	659	11149.2	2925.05	3.94664	1.043	1.30742	7909.32	13.2956	1.38324	0.777629	1.38324	0.777629	3	F	ID SPG50_B7	atg9	LoF/LoF	Patient + BCH-HSP-H01	20µM	20	-1.94193	-3.12317	-0.0265287	0.998802	0.190967	0.277721	-1.52496	2.32349	3.36899	-2.38944	0.900731	-2.38944	0.900731	Negative Control
F04	709	12535.7	3100.08	4.1523	1.0332	1.30769	8266.15	12.1302	1.37884	0.782006	1.37884	0.782006	4	F	ID SPG50_B7	atg9	LoF/LoF	Patient + BCH-HSP-H01	10µM	10	-1.19419	0.044747	0.561987	1.9976	0.117435	-0.221019	-1.5175	5.1972	2.16598	-2.59633	1.18643	-2.59633	1.18643	Negative Control
F05	652	13181.6	3055.88	4.44089	1.04187	1.33331	7864.8	11.0348	1.40069	0.776481	1.40069	0.776481	5	F	ID SPG50_B7	atg9	LoF/LoF	Patient + BCH-HSP-H01	5µM	5	-0.144931	1.52055	0.413372	0.85897	0.0142523	0.220417	-0.82303	1.96501	1.03535	-1.56958	0.825832	-1.56958	0.825832	Negative Control
F06	1114	12522.8	3098.21	4.23735	1.05164	1.3554	7750.31	10.7948	1.40979	0.763455	1.40979	0.763455	6	F	ID SPG50_B7	atg9	LoF/LoF	Patient + BCH-HSP-H01	2.5µM	2.5	-0.884945	0.0152975	0.555686	10.0879	0.0870242	0.71757	-0.224193	1.04295	0.787645	-1.142	-0.0243262	-1.142	-0.0243262	Negative Control
F11	485	2075.61	1241.13	1.67457	1.05957	1.44844	7518.79	11.4268	1.43146	0.734667	1.43146	0.734667	11	F	ID SPG50_B7	atg9	WT/LoF	Control	DMSO	0	-10.2028	-23.8542	-5.68831	-2.47703	1.00333	1.12163	2.29802	-0.821552	1.43992	-0.123646	-1.90326	-0.123646	-1.90326	Negative Control
G02	650	12981.1	3222.24	4.22661	1.03113	1.30273	7490.94	8.16617	1.41006	0.790692	1.41006	0.790692	2	G	ID SPG50_B7	atg9	LoF/LoF	Patient	DMSO	0	-0.924008	1.06241	0.972701	0.819018	0.0908656	-0.326548	-1.65214	-1.04584	-1.92569	-1.12926	1.75333	-1.12926	1.75333	Negative Control
G03	482	13196	2667.54	5.2743	1.03489	1.30086	7087.08	7.22454	1.40025	0.797542	1.40025	0.797542	3	G	ID SPG50_B7	atg9	LoF/LoF	Patient + BCH-HSP-H01	1.25µM	1.25	2.88525	1.55333	-0.89234	-2.53696	-0.283732	-0.134835	-1.7028	-4.29818	-2.89764	-1.59011	2.20043	-1.59011	2.20043	Negative Control
G04	772	12552	3059.08	4.25641	1.07196	1.35244	7779.44	10.2188	1.42221	0.768345	1.42221	0.768345	4	G	ID SPG50_B7	atg9	LoF/LoF	Patient + BCH-HSP-H01	625nM	0.625	-0.815663	0.0820943	0.424112	3.2561	0.0802111	1.75231	-0.304339	1.27757	0.193058	-0.55829	0.294781	-0.55829	0.294781	Negative Control
G05	561	12847.1	3007.24	4.39583	1.05409	1.3737	7530.43	9.3747	1.43874	0.76221	1.43874	0.76221	5	G	ID SPG50_B7	atg9	LoF/LoF	Patient + BCH-HSP-H01	312.5nM	0.3125	-0.308753	0.756354	0.249823	-0.95885	0.0303623	0.842188	0.271824	-0.727794	-0.678238	0.218339	-0.105581	0.218339	-0.105581	Negative Control
G06	303	9999.61	2556.89	3.9025	1.05021	1.33676	7679.28	10.6988	1.40051	0.784405	1.40051	0.784405	6	G	ID SPG50_B7	atg9	LoF/LoF	Patient + BCH-HSP-H01	156.25nM	0.15625	-2.10241	-5.74964	-1.26438	-6.11267	0.206748	0.645121	-0.729476	0.470902	0.688524	-1.57787	1.34298	-1.57787	1.34298	Negative Control
G11	551	2080.52	1229.4	1.6939	1.0322	1.4164	7435.18	9.81592	1.47278	0.747934	1.47278	0.747934	11	G	ID SPG50_B7	atg9	WT/LoF	Control	DMSO	0	-10.1326	-23.843	-5.72775	-1.15861	0.996421	-0.271786	1.42954	-1.49483	-0.2228	1.81801	-1.03736	1.81801	-1.03736	Negative Control
B02	584	2797.48	1955.4	1.43586	1.06841	1.35009	8775.62	15.9086	1.42618	0.759678	1.42618	0.759678	2	B	ID SPG50_A8	atg9	WT/LoF	Control	DMSO	0	0.948849	0.0896558	-0.567378	-0.567114	0.00633508	1.2016	-1.22976	0.0319651	0.323048	0.81388	1.08647	0.81388	1.08647	Positive Control
B11	636	13303.5	3514	3.99682	1.02537	1.31893	8053.48	9.96488	1.44637	0.776561	1.44637	0.776561	11	B	ID SPG50_A8	atg9	LoF/LoF	Patient	DMSO	0	143.21	231.019	51.4637	0.815226	0.956158	-1.66221	-3.04	-15.5374	-14.3899	2.64525	3.92602	2.64525	3.92602	Positive Control
C02	618	2781.29	1981.05	1.40507	1.05868	1.38559	8742.86	15.5497	1.42292	0.746713	1.42292	0.746713	2	C	ID SPG50_A8	atg9	WT/LoF	Control	DMSO	0	-0.761348	-0.266128	0.288769	0.336724	-0.00508321	0.554394	0.832392	-0.674337	-0.565338	0.518133	-1.09422	0.518133	-1.09422	Positive Control
C11	534	12699.3	3162.69	4.14788	1.05852	1.3411	7925.43	10.5909	1.47162	0.772523	1.47162	0.772523	11	C	ID SPG50_A8	atg9	LoF/LoF	Patient	DMSO	0	151.602	217.737	39.7358	-1.89629	1.01218	0.543847	-1.75201	-18.2981	-12.8402	4.93648	3.24684	4.93648	3.24684	Positive Control
D02	603	2737.76	1960.97	1.39689	1.02581	1.36257	8770.6	15.5	1.41363	0.757199	1.41363	0.757199	2	D	ID SPG50_A8	atg9	WT/LoF	Control	DMSO	0	-1.21581	-1.223	-0.38157	-0.0620281	-0.00811745	-1.63301	-0.50504	-0.07646	-0.688372	-0.324782	0.669532	-0.324782	0.669532	Positive Control
D03	643	2937.55	2169.31	1.35582	1.01309	1.32384	9294.13	17.0266	1.34117	0.772863	1.34117	0.772863	3	D	ID SPG50_A8	atg9	WT/LoF	Control + BCH-HSP-B01	20µM	20	-3.49764	3.16844	6.57378	1.00131	-0.0233523	-2.47936	-2.75483	11.2108	3.09066	-6.8974	3.30417	-6.8974	3.30417	Positive Control
D04	632	2753.42	1933.68	1.42617	1.04716	1.35751	8979.73	15.4929	1.37824	0.757815	1.37824	0.757815	4	D	ID SPG50_A8	atg9	WT/LoF	Control + BCH-HSP-B01	10µM	10	0.410451	-0.878764	-1.29261	0.708892	0.00274042	-0.212191	-0.799208	4.43248	-0.705797	-3.53479	0.773108	-3.53479	0.773108	Positive Control
D05	686	2841.23	2115.06	1.34553	1.02748	1.39942	8835.46	15.1788	1.40618	0.746353	1.40618	0.746353	5	D	ID SPG50_A8	atg9	WT/LoF	Control + BCH-HSP-B01	5µM	5	-4.06902	1.05121	4.76258	2.1444	-0.0271672	-1.52137	1.63559	1.32209	-1.48349	-0.999859	-1.15482	-0.999859	-1.15482	Positive Control
D06	837	2785.85	2090.96	1.33324	1.03766	1.36664	8922.25	13.6988	1.40229	0.754557	1.40229	0.754557	6	D	ID SPG50_A8	atg9	WT/LoF	Control + BCH-HSP-B01	2.5µM	2.5	-4.75172	-0.166043	3.95812	6.1585	-0.0317253	-0.844346	-0.268491	3.19329	-5.14688	-1.35328	0.224994	-1.35328	0.224994	Positive Control
D11	568	12393.8	3149.71	4.0823	1.0353	1.35593	7905.9	10.5307	1.46133	0.762327	1.46133	0.762327	11	D	ID SPG50_A8	atg9	LoF/LoF	Patient	DMSO	0	147.958	211.022	39.3025	-0.992449	0.987859	-1.00152	-0.890727	-18.7192	-12.9893	4.00289	1.53204	4.00289	1.53204	Positive Control
E02	658	2858.64	2029.02	1.41127	1.04879	1.35761	8835.46	15.7517	1.40463	0.758577	1.40463	0.758577	2	E	ID SPG50_A8	atg9	WT/LoF	Control	DMSO	0	-0.416962	1.43389	1.89018	1.40006	-0.00278389	-0.103679	-0.793331	1.32206	-0.065238	-1.14102	0.901251	-1.14102	0.901251	Positive Control
E03	642	2945.76	2188.38	1.34998	1.05424	1.36388	8922.14	15.5834	1.38402	0.75715	1.38402	0.75715	3	E	ID SPG50_A8	atg9	WT/LoF	Control + BCH-HSP-B01	1.25µM	1.25	-3.82187	3.34898	7.21026	0.974727	-0.0255171	0.258664	-0.428965	3.19087	-0.481838	-3.01047	0.661266	-3.01047	0.661266	Positive Control
E04	596	2761.13	1935.5	1.42872	1.04556	1.42851	8746.03	15.4358	1.42481	0.735215	1.42481	0.735215	4	E	ID SPG50_A8	atg9	WT/LoF	Control + BCH-HSP-B01	625nM	0.625	0.552231	-0.709292	-1.23164	-0.248112	0.00368703	-0.318656	3.32557	-0.606177	-0.847325	0.690121	-3.02825	0.690121	-3.02825	Positive Control
E05	641	2864.95	2118.32	1.35559	1.0353	1.36848	8834.49	14.8084	1.42389	0.754571	1.42389	0.754571	5	E	ID SPG50_A8	atg9	WT/LoF	Control + BCH-HSP-B01	312.5nM	0.3125	-3.51048	1.57275	4.87131	0.948144	-0.0234381	-1.00115	-0.161512	1.30102	-2.40042	0.606087	0.227467	0.606087	0.227467	Positive Control
E06	710	2716.21	2035.71	1.33646	1.03556	1.3594	8842.93	13.9158	1.42059	0.757784	1.42059	0.757784	6	E	ID SPG50_A8	atg9	WT/LoF	Control + BCH-HSP-B01	156.25nM	0.15625	-4.57313	-1.69671	2.11366	2.7824	-0.030533	-0.984305	-0.688986	1.48307	-4.60988	0.306888	0.767886	0.306888	0.767886	Positive Control
E11	481	12188.1	3065.09	4.10374	1.06355	1.33152	7905.48	11.409	1.46011	0.772082	1.46011	0.772082	11	E	ID SPG50_A8	atg9	LoF/LoF	Patient	DMSO	0	149.149	206.5	36.4776	-3.30521	0.995811	0.878415	-2.30904	-18.7282	-10.8152	3.89241	3.17271	3.89241	3.17271	Positive Control
F02	622	2754.98	1946.64	1.42024	1.04217	1.39423	8707.18	15.4371	1.43064	0.746998	1.43064	0.746998	2	F	ID SPG50_A8	atg9	WT/LoF	Control	DMSO	0	0.0809176	-0.844484	-0.859829	0.443058	0.000540255	-0.544037	1.33398	-1.44368	-0.844066	1.21858	-1.04628	1.21858	-1.04628	Positive Control
F03	627	2755.03	2018.68	1.36845	1.03872	1.32373	9078.43	16.2917	1.39328	0.771311	1.39328	0.771311	3	F	ID SPG50_A8	atg9	WT/LoF	Control + BCH-HSP-G01	20µM	20	-2.79566	-0.843422	1.54515	0.575975	-0.0186655	-0.773452	-2.76114	6.56038	1.27155	-2.17048	3.04308	-2.17048	3.04308	Positive Control
F04	686	2568.45	1774	1.44999	1.07465	1.38562	8592.6	13.3713	1.47568	0.745855	1.47568	0.745855	4	F	ID SPG50_A8	atg9	WT/LoF	Control + BCH-HSP-G01	10µM	10	1.73364	-4.94452	-6.62297	2.1444	0.0115748	1.617	0.833728	-3.91394	-5.95762	5.3049	-1.23852	5.3049	-1.23852	Positive Control
F05	629	2735.92	2043.25	1.34196	1.02525	1.38906	8607.8	15.7152	1.41986	0.749993	1.41986	0.749993	5	F	ID SPG50_A8	atg9	WT/LoF	Control + BCH-HSP-G01	5µM	5	-4.26746	-1.26353	2.36521	0.629142	-0.0284921	-1.67036	1.03388	-3.58637	-0.155596	0.240345	-0.542531	0.240345	-0.542531	Positive Control
F06	718	2709.71	2009.87	1.34714	1.02794	1.3626	8739.23	13.5408	1.42909	0.753758	1.42909	0.753758	6	F	ID SPG50_A8	atg9	WT/LoF	Control + BCH-HSP-G01	2.5µM	2.5	-3.97968	-1.83948	1.25094	2.99507	-0.0265708	-1.49091	-0.503045	-0.752727	-5.53817	1.07828	0.090738	1.07828	0.090738	Positive Control
F11	317	12574.1	3088.14	4.25289	1.03607	1.34584	7996.57	13.0602	1.41479	0.769556	1.41479	0.769556	11	F	ID SPG50_A8	atg9	LoF/LoF	Patient	DMSO	0	157.435	214.984	37.2471	-7.6649	1.05113	-0.949948	-1.47708	-16.7645	-6.72781	-0.218934	2.74792	-0.218934	2.74792	Positive Control
G02	547	2830.26	1961.31	1.44334	1.05823	1.37749	8813.12	16.5214	1.40525	0.750147	1.40525	0.750147	2	G	ID SPG50_A8	atg9	WT/LoF	Control	DMSO	0	1.36435	0.810067	-0.370168	-1.5507	0.00910921	0.524731	0.36176	0.840453	1.83997	-1.0848	-0.516757	-1.0848	-0.516757	Positive Control
G03	724	2768.49	1975.05	1.39958	1.05073	1.35601	8836.08	14.9059	1.40907	0.757549	1.40907	0.757549	3	G	ID SPG50_A8	atg9	WT/LoF	Control + BCH-HSP-G01	1.25µM	1.25	-1.06658	-0.54749	0.0885623	3.15457	-0.00712114	0.0253516	-0.886017	1.33534	-2.15887	-0.738037	0.728285	-0.738037	0.728285	Positive Control
G04	634	2823.29	1964.49	1.43896	1.043	1.43041	8601.37	14.1907	1.45714	0.731023	1.45714	0.731023	4	G	ID SPG50_A8	atg9	WT/LoF	Control + BCH-HSP-G01	625nM	0.625	1.12103	0.656938	-0.264086	0.762059	0.00748467	-0.48889	3.43591	-3.72488	-3.92945	3.62259	-3.73327	3.62259	-3.73327	Positive Control
G05	584	2965.54	2258.85	1.31366	1.05788	1.37138	8558.87	14.7058	1.42139	0.753593	1.42139	0.753593	5	G	ID SPG50_A8	atg9	WT/LoF	Control + BCH-HSP-G01	312.5nM	0.3125	-5.83923	3.78365	9.5627	-0.567114	-0.0389862	0.501203	0.00646899	-4.64131	-2.6543	0.37967	0.0629065	0.37967	0.0629065	Positive Control
G06	714	2870.81	2177.97	1.3192	1.04447	1.35481	8831.09	13.7369	1.41509	0.75934	1.41509	0.75934	6	G	ID SPG50_A8	atg9	WT/LoF	Control + BCH-HSP-G01	156.25nM	0.15625	-5.5317	1.70157	6.86268	2.88874	-0.036933	-0.391445	-0.955746	1.22779	-5.05259	-0.191607	1.02949	-0.191607	1.02949	Positive Control
G11	481	12610.5	3207.09	4.10657	1.0668	1.33058	7919.48	11.4339	1.46895	0.771695	1.46895	0.771695	11	G	ID SPG50_A8	atg9	LoF/LoF	Patient	DMSO	0	149.307	215.784	41.2181	-3.30521	0.996861	1.09446	-2.36334	-18.4266	-10.7535	4.69451	3.10762	4.69451	3.10762	Positive Control
B02	584	2797.48	1955.4	1.43586	1.06841	1.35009	8775.62	15.9086	1.42618	0.759678	1.42618	0.759678	2	B	ID SPG50_A8	atg9	WT/LoF	Control	DMSO	0	-31.8736	-26.0329	-7.61036	0.750779	0.993665	1.19303	0.979756	13.6177	4.36845	-1.31369	-2.34867	-1.31369	-2.34867	Negative Control
B11	636	13303.5	3514	3.99682	1.02537	1.31893	8053.48	9.96488	1.44637	0.776561	1.44637	0.776561	11	B	ID SPG50_A8	atg9	LoF/LoF	Patient	DMSO	0	-1.40632	1.78835	1.937	1.23177	0.0438422	-1.27485	-1.40966	1.69156	-1.10513	-0.355777	1.21953	-0.355777	1.21953	Negative Control
C02	618	2781.29	1981.05	1.40507	1.05868	1.38559	8742.86	15.5497	1.42292	0.746713	1.42292	0.746713	2	C	ID SPG50_A8	atg9	WT/LoF	Control	DMSO	0	-32.2399	-26.0758	-7.45326	1.06527	1.00508	0.635297	3.70167	13.0767	4.03795	-1.46839	-5.08894	-1.46839	-5.08894	Negative Control
C11	534	12699.3	3162.69	4.14788	1.05852	1.3411	7925.43	10.5909	1.47162	0.772523	1.47162	0.772523	11	C	ID SPG50_A8	atg9	LoF/LoF	Patient	DMSO	0	0.390819	0.188184	-0.214992	0.288287	-0.0121838	0.626208	0.290413	-0.423174	-0.528605	0.842671	0.366072	0.842671	0.366072	Negative Control
D02	603	2737.76	1960.97	1.39689	1.02581	1.36257	8770.6	15.5	1.41363	0.757199	1.41363	0.757199	2	D	ID SPG50_A8	atg9	WT/LoF	Control	DMSO	0	-32.3372	-26.1911	-7.57626	0.926526	1.00812	-1.24969	1.93634	13.5347	3.99218	-1.90928	-2.8726	-1.90928	-2.8726	Negative Control
D07	477	12717.2	3071.34	4.26801	1.04487	1.37587	7969.28	11.7056	1.41355	0.757328	1.41355	0.757328	7	D	ID SPG50_A8	atg9	LoF/LoF	Patient + BCH-HSP-B01	20µM	20	1.81999	0.235559	-0.77454	-0.238954	-0.0567385	-0.156686	2.95576	0.300923	0.497935	-1.9128	-2.84551	-1.9128	-2.84551	Negative Control
D08	480	12555.4	3134.65	4.15948	1.02911	1.31864	8021.72	12.082	1.40383	0.778204	1.40383	0.778204	8	D	ID SPG50_A8	atg9	LoF/LoF	Patient + BCH-HSP-B01	10µM	10	0.528833	-0.192869	-0.386735	-0.211205	-0.0164864	-1.0604	-1.43199	1.16693	0.844568	-2.37426	1.56686	-2.37426	1.56686	Negative Control
D09	474	12326.5	3081.27	4.14281	1.05575	1.31129	7881.84	11.3092	1.43899	0.774948	1.43899	0.774948	9	D	ID SPG50_A8	atg9	LoF/LoF	Patient + BCH-HSP-B01	5µM	5	0.330433	-0.798859	-0.713741	-0.266704	-0.0103013	0.46731	-1.99564	-1.14306	0.132849	-0.705952	0.878649	-0.705952	0.878649	Negative Control
D10	482	12273.7	2946.52	4.2966	1.05002	1.32764	7746.48	10.4106	1.4362	0.773074	1.4362	0.773074	10	D	ID SPG50_A8	atg9	LoF/LoF	Patient + BCH-HSP-B01	2.5µM	2.5	2.16005	-0.938758	-1.53917	-0.192705	-0.06734	0.138623	-0.741818	-3.37864	-0.694649	-0.838312	0.482521	-0.838312	0.482521	Negative Control
D11	568	12393.8	3149.71	4.0823	1.0353	1.35593	7905.9	10.5307	1.46133	0.762327	1.46133	0.762327	11	D	ID SPG50_A8	atg9	LoF/LoF	Patient	DMSO	0	-0.389459	-0.620694	-0.294511	0.602781	0.0121414	-0.705502	1.42726	-0.745746	-0.584061	0.354352	-1.78876	0.354352	-1.78876	Negative Control
E02	658	2858.64	2029.02	1.41127	1.04879	1.35761	8835.46	15.7517	1.40463	0.758577	1.40463	0.758577	2	E	ID SPG50_A8	atg9	WT/LoF	Control	DMSO	0	-32.1662	-25.871	-7.15941	1.43527	1.00278	0.0682045	1.55582	14.606	4.224	-2.33622	-2.58142	-2.33622	-2.58142	Negative Control
E07	512	12293.2	3049.71	4.1406	1.05343	1.36679	7793.39	9.63051	1.4526	0.763762	1.4526	0.763762	7	E	ID SPG50_A8	atg9	LoF/LoF	Patient + BCH-HSP-B01	1.25µM	1.25	0.304127	-0.887101	-0.90706	0.0847902	-0.00948119	0.334107	2.25992	-2.60391	-1.41304	-0.0597434	-1.48554	-0.0597434	-1.48554	Negative Control
E08	478	12155	2994.7	4.1407	1.03499	1.35102	8004.8	11.9925	1.49924	0.762589	1.49924	0.762589	8	E	ID SPG50_A8	atg9	LoF/LoF	Patient + BCH-HSP-B01	625nM	0.625	0.305319	-1.25298	-1.24403	-0.229704	-0.00951837	-0.723303	1.05057	0.887571	0.762111	2.15331	-1.73352	2.15331	-1.73352	Negative Control
E09	432	11800.5	3003.54	4.03648	1.05655	1.32168	7774.16	10.7451	1.44661	0.781694	1.44661	0.781694	9	E	ID SPG50_A8	atg9	LoF/LoF	Patient + BCH-HSP-B01	312.5nM	0.3125	-0.93455	-2.19197	-1.18985	-0.655197	0.0291347	0.513034	-1.19932	-2.92151	-0.386592	-0.344271	2.30459	-0.344271	2.30459	Negative Control
E10	475	11885.5	2846.68	4.28409	1.06722	1.32702	7709.06	9.71149	1.46025	0.777808	1.46025	0.777808	10	E	ID SPG50_A8	atg9	LoF/LoF	Patient + BCH-HSP-B01	156.25nM	0.15625	2.01129	-1.96691	-2.15075	-0.257454	-0.0627023	1.12504	-0.789206	-3.99662	-1.33847	0.303116	1.48316	0.303116	1.48316	Negative Control
E11	481	12188.1	3065.09	4.10374	1.06355	1.33152	7905.48	11.409	1.46011	0.772082	1.46011	0.772082	11	E	ID SPG50_A8	atg9	LoF/LoF	Patient	DMSO	0	-0.134364	-1.16548	-0.812848	-0.201955	0.0041888	0.91452	-0.444824	-0.752659	0.224735	0.296561	0.272919	0.296561	0.272919	Negative Control
F02	622	2754.98	1946.64	1.42024	1.04217	1.39423	8707.18	15.4371	1.43064	0.746998	1.43064	0.746998	2	F	ID SPG50_A8	atg9	WT/LoF	Control	DMSO	0	-32.0595	-26.1455	-7.66402	1.10227	0.99946	-0.311272	4.36374	12.4874	3.93426	-1.10201	-5.0287	-1.10201	-5.0287	Negative Control
F07	525	12295.6	3102.3	4.09063	1.03506	1.33222	7890.63	11.2038	1.4425	0.768972	1.4425	0.768972	7	F	ID SPG50_A8	atg9	LoF/LoF	Patient + BCH-HSP-G01	20µM	20	-0.290355	-0.880678	-0.584892	0.205038	0.00905185	-0.719062	-0.390883	-0.997971	0.0357734	-0.539293	-0.38434	-0.539293	-0.38434	Negative Control
F08	501	12654.9	3026.65	4.31656	1.05606	1.36729	8218.52	12.8583	1.45512	0.758975	1.45512	0.758975	8	F	ID SPG50_A8	atg9	LoF/LoF	Patient + BCH-HSP-G01	10µM	10	2.39751	0.0706983	-1.04831	-0.016958	-0.0747427	0.485091	2.29807	4.41711	1.55947	0.0594352	-2.49738	0.0594352	-2.49738	Negative Control
F09	477	12292.4	2978.13	4.2347	1.0322	1.34754	7943.87	11.543	1.45706	0.770693	1.45706	0.770693	9	F	ID SPG50_A8	atg9	LoF/LoF	Patient + BCH-HSP-G01	5µM	5	1.42369	-0.889332	-1.34551	-0.238954	-0.0443838	-0.883305	0.783644	-0.118742	0.348187	0.151472	-0.0205496	0.151472	-0.0205496	Negative Control
F10	501	11878.6	2918.76	4.25077	1.0287	1.31633	7787.88	10.6527	1.44183	0.780472	1.44183	0.780472	10	F	ID SPG50_A8	atg9	LoF/LoF	Patient + BCH-HSP-G01	2.5µM	2.5	1.6148	-1.98512	-1.70922	-0.016958	-0.0503416	-1.08386	-1.60948	-2.69487	-0.471664	-0.570832	2.04635	-0.570832	2.04635	Negative Control
F11	317	12574.1	3088.14	4.25289	1.03607	1.34584	7996.57	13.0602	1.41479	0.769556	1.41479	0.769556	11	F	ID SPG50_A8	atg9	LoF/LoF	Patient	DMSO	0	1.64002	-0.143368	-0.671649	-1.71893	-0.0511277	-0.661064	0.653312	0.751579	1.74536	-1.85392	-0.260886	-1.85392	-0.260886	Negative Control
G02	547	2830.26	1961.31	1.44334	1.05823	1.37749	8813.12	16.5214	1.40525	0.750147	1.40525	0.750147	2	G	ID SPG50_A8	atg9	WT/LoF	Control	DMSO	0	-31.7847	-25.9461	-7.57417	0.408535	0.990891	0.609734	3.08047	14.237	4.93278	-2.30681	-4.3633	-2.30681	-4.3633	Negative Control
G07	455	12606.5	3219.62	4.00537	1.06875	1.38511	7829.86	10.049	1.50708	0.755977	1.50708	0.755977	7	G	ID SPG50_A8	atg9	LoF/LoF	Patient + BCH-HSP-G01	1.25µM	1.25	-1.30466	-0.057596	0.13378	-0.442451	0.040673	1.21272	3.66468	-2.00159	-1.02764	2.52531	-3.1309	2.52531	-3.1309	Negative Control
G08	440	12173.7	3156.81	3.97448	1.03616	1.35892	7908.31	12.0246	1.47375	0.757723	1.47375	0.757723	8	G	ID SPG50_A8	atg9	LoF/LoF	Patient + BCH-HSP-G01	625nM	0.625	-1.67213	-1.20348	-0.250974	-0.581198	0.052129	-0.656124	1.65635	-0.705951	0.791661	0.943715	-2.76194	0.943715	-2.76194	Negative Control
G09	435	12264.7	3030.31	4.13159	1.0756	1.35652	7856.68	11.9348	1.45283	0.763152	1.45283	0.763152	9	G	ID SPG50_A8	atg9	LoF/LoF	Patient + BCH-HSP-G01	312.5nM	0.3125	0.196987	-0.962524	-1.02587	-0.627447	-0.00614111	1.60527	1.47262	-1.55867	0.708966	-0.0488529	-1.6144	-0.0488529	-1.6144	Negative Control
G10	494	12092.5	2917.18	4.30519	1.0699	1.35516	7762.1	11.2876	1.45792	0.766858	1.45792	0.766858	10	G	ID SPG50_A8	atg9	LoF/LoF	Patient + BCH-HSP-G01	156.25nM	0.15625	2.26223	-1.41864	-1.71886	-0.0817069	-0.0705254	1.27866	1.36789	-3.12057	0.112987	0.192456	-0.831096	0.192456	-0.831096	Negative Control
G11	481	12610.5	3207.09	4.10657	1.0668	1.33058	7919.48	11.4339	1.46895	0.771695	1.46895	0.771695	11	G	ID SPG50_A8	atg9	LoF/LoF	Patient	DMSO	0	-0.100694	-0.0469919	0.057002	-0.201955	0.00313915	1.10069	-0.516505	-0.521565	0.2477	0.716108	0.191122	0.716108	0.191122	Negative Control
B02	712	2956.96	2031.58	1.46146	1.05112	1.37375	9813.02	12.0211	1.38797	0.748588	1.38797	0.748588	2	B	ID SPG50_D8	atg9	WT/LoF	Control	DMSO	0	0.0256268	1.81209	1.09993	0.800718	0.000499326	1.30818	-0.583999	1.35464	0.617041	0.0620477	-0.46792	0.0620477	-0.46792	Positive Control
B03	554	3456.09	2461.76	1.40721	1.04653	1.29996	9357.01	6.97892	1.40072	0.793691	1.40072	0.793691	3	B	ID SPG50_D8	atg9	WT/LoF	Control + BCH-HSP-C01	40µM	40	-1.07497	9.02205	6.75031	-1.52063	-0.0209452	0.675729	-5.98323	-1.13175	-20.5368	0.953329	6.91801	0.953329	6.91801	Positive Control
B04	585	3275.53	2271.06	1.45075	1.05878	1.36186	9351.79	7.81284	1.40477	0.767712	1.40477	0.767712	4	B	ID SPG50_D8	atg9	WT/LoF	Control + BCH-HSP-C01	30µM	30	-0.191671	6.41381	4.24545	-1.06517	-0.00373463	2.36442	-1.45395	-1.16023	-17.0382	1.23575	2.66375	1.23575	2.66375	Positive Control
B05	538	3132.37	2138.04	1.47398	1.02193	1.34172	9404.11	8.37649	1.41562	0.771953	1.41562	0.771953	5	B	ID SPG50_D8	atg9	WT/LoF	Control + BCH-HSP-C01	20µM	20	0.279544	4.34579	2.49826	-1.7557	0.00544679	-2.71531	-2.92738	-0.874957	-14.6734	1.99433	3.35819	1.99433	3.35819	Positive Control
B06	590	3162.9	2198.61	1.44854	1.05398	1.385	9365.57	8.58016	1.43689	0.754477	1.43689	0.754477	6	B	ID SPG50_D8	atg9	WT/LoF	Control + BCH-HSP-C01	10µM	10	-0.236492	4.78692	3.29377	-0.991715	-0.00460795	1.70269	0.239041	-1.0851	-13.8189	3.48017	0.496429	3.48017	0.496429	Positive Control
B11	337	14738.4	4012.86	4.01486	1.05494	1.34256	8618.3	8.28664	1.44207	0.774057	1.44207	0.774057	11	B	ID SPG50_D8	atg9	LoF/LoF	Patient	DMSO	0	51.8247	171.996	27.1239	-4.70881	1.00978	1.83434	-2.86654	-5.15958	-15.0504	3.84215	3.70276	3.84215	3.70276	Positive Control
C02	736	2826.98	1989.27	1.4253	1.04299	1.36416	9686.22	11.6198	1.36855	0.758317	1.36855	0.758317	2	C	ID SPG50_D8	atg9	WT/LoF	Control	DMSO	0	-0.707842	-0.065526	0.544214	1.15333	-0.013792	0.187914	-1.28598	0.663282	-1.06651	-1.29441	1.12525	-1.29441	1.12525	Positive Control
C03	645	3221.8	2242.19	1.43994	1.04654	1.39512	9248.62	9.10534	1.41772	0.75209	1.41772	0.75209	3	C	ID SPG50_D8	atg9	WT/LoF	Control + BCH-HSP-C01	5µM	5	-0.411036	5.63772	3.86627	-0.183651	-0.00800885	0.677321	0.979777	-1.72275	-11.6156	2.14085	0.105416	2.14085	0.105416	Positive Control
C04	722	2970.02	2036.1	1.46142	1.03762	1.38818	9625.08	11.2524	1.39403	0.749266	1.39403	0.749266	4	C	ID SPG50_D8	atg9	WT/LoF	Control + BCH-HSP-C01	2.5µM	2.5	0.024793	2.00073	1.15925	0.947638	0.000483081	-0.553269	0.471429	0.329887	-2.60772	0.485487	-0.357032	0.485487	-0.357032	Positive Control
C05	611	2574.37	1698.1	1.52512	1.02337	1.36737	9882.03	13.4282	1.36333	0.755238	1.36333	0.755238	5	C	ID SPG50_D8	atg9	WT/LoF	Control + BCH-HSP-C01	1.25µM	1.25	1.31702	-3.71446	-3.28037	-0.683181	0.0256616	-2.51702	-1.05078	1.73092	6.52054	-1.65964	0.621053	-1.65964	0.621053	Positive Control
C06	605	2641.96	1792.49	1.47912	1.02459	1.37642	9844	12.4558	1.37341	0.753429	1.37341	0.753429	6	C	ID SPG50_D8	atg9	WT/LoF	Control + BCH-HSP-C01	625nM	0.625	0.3838	-2.7381	-2.04056	-0.771334	0.00747817	-2.34846	-0.388542	1.52354	2.44091	-0.954944	0.324812	-0.954944	0.324812	Positive Control
C11	353	14978.4	3728.11	4.23612	1.07229	1.38857	8768.22	10.1146	1.43744	0.761226	1.43744	0.761226	11	C	ID SPG50_D8	atg9	LoF/LoF	Patient	DMSO	0	56.3132	175.462	23.3837	-4.47373	1.09724	4.22564	0.50038	-4.34212	-7.38147	3.51855	1.60159	3.51855	1.60159	Positive Control
D02	561	2781.7	2024.25	1.38013	1.03436	1.40537	9287.38	11.8321	1.41196	0.741023	1.41196	0.741023	2	D	ID SPG50_D8	atg9	WT/LoF	Control	DMSO	0	-1.6242	-0.719554	1.00367	-1.41778	-0.0316469	-1.00205	1.72913	-1.51142	-0.175623	1.73841	-1.70682	1.73841	-1.70682	Positive Control
D03	679	2619.09	1785.78	1.47157	1.02506	1.40628	9516.56	11.1957	1.39129	0.743735	1.39129	0.743735	3	D	ID SPG50_D8	atg9	WT/LoF	Control + BCH-HSP-C01	312.5nM	0.3125	0.230787	-3.06844	-2.12862	0.315879	0.00449679	-2.28313	1.79587	-0.261814	-2.84586	0.294405	-1.26268	0.294405	-1.26268	Positive Control
D04	687	2774.65	1938.89	1.43258	1.03699	1.37245	9933.8	12.1875	1.37162	0.756698	1.37162	0.756698	4	D	ID SPG50_D8	atg9	WT/LoF	Control + BCH-HSP-C01	156.25nM	0.15625	-0.560291	-0.821372	-0.117543	0.433416	-0.010917	-0.638976	-0.67909	2.01317	1.31523	-1.08039	0.860067	-1.08039	0.860067	Positive Control
D05	698	2426.1	1617.7	1.51068	1.04002	1.37544	9958.55	12.781	1.38079	0.753029	1.38079	0.753029	5	D	ID SPG50_D8	atg9	WT/LoF	Control + BCH-HSP-C01	78.125nM	0.078125	1.02413	-5.85619	-4.33636	0.595029	0.0199548	-0.222081	-0.460435	2.14811	3.80502	-0.439198	0.259229	-0.439198	0.259229	Positive Control
D06	643	2527.29	1742.32	1.45637	1.03014	1.38166	9796.31	12.1499	1.38182	0.7513	1.38182	0.7513	6	D	ID SPG50_D8	atg9	WT/LoF	Control + BCH-HSP-C01	39.0625nM	0.0390625	-0.0777126	-4.39454	-2.69958	-0.213035	-0.0015142	-1.58361	-0.00560149	1.26354	1.15741	-0.367234	-0.023831	-0.367234	-0.023831	Positive Control
D11	356	15042.6	3920.32	4.08706	1.03134	1.37368	8776.89	9.43095	1.40812	0.761467	1.40812	0.761467	11	D	ID SPG50_D8	atg9	LoF/LoF	Patient	DMSO	0	53.2893	176.391	25.9084	-4.42966	1.03832	-1.41759	-0.589556	-4.29487	-10.2496	1.47043	1.6411	1.47043	1.6411	Positive Control
E02	670	2775.1	1874.84	1.48629	1.04267	1.38306	9491.74	11.5898	1.38466	0.753275	1.38466	0.753275	2	E	ID SPG50_D8	atg9	WT/LoF	Control	DMSO	0	0.529398	-0.814872	-0.958887	0.183651	0.0103151	0.143768	0.0970664	-0.397154	-1.19231	-0.16932	0.29948	-0.16932	0.29948	Positive Control
E03	39	3226.54	1976.48	1.62133	1.06238	1.2997	10555.3	88.2542	1.3172	0.752664	1.3172	0.752664	3	E	ID SPG50_D8	atg9	WT/LoF	Control + BCH-HSP-F01	40µM	40	3.26885	5.70616	0.376189	-9.08704	0.0636921	2.86026	-6.00249	5.40193	320.445	-4.88268	0.199525	-4.88268	0.199525	Positive Control
E04	164	3016.66	2150.34	1.39641	1.02857	1.47324	10688.7	66.9687	1.4472	0.692662	1.4472	0.692662	4	E	ID SPG50_D8	atg9	WT/LoF	Control + BCH-HSP-F01	30µM	30	-1.29403	2.67448	2.65978	-7.25054	-0.0252136	-1.79968	6.69493	6.12915	231.144	4.20052	-9.62648	4.20052	-9.62648	Positive Control
E05	663	2389.77	1783.85	1.34727	1.02765	1.41028	9935.84	44.3182	1.38825	0.716079	1.38825	0.716079	5	E	ID SPG50_D8	atg9	WT/LoF	Control + BCH-HSP-F01	20µM	20	-2.29082	-6.38111	-2.15407	0.0808064	-0.0446356	-1.92717	2.08885	2.02433	136.116	0.0816842	-5.7916	0.0816842	-5.7916	Positive Control
E06	771	2282.09	1848.52	1.2415	1.03852	1.38439	10459.3	26.3846	1.45072	0.710112	1.45072	0.710112	6	E	ID SPG50_D8	atg9	WT/LoF	Control + BCH-HSP-F01	10µM	10	-4.43654	-7.93653	-1.30464	1.66755	-0.0864441	-0.428074	0.194513	4.87853	60.8775	4.44689	-6.76888	4.44689	-6.76888	Positive Control
E11	371	14883.2	4153.55	3.78056	1.04272	1.33182	8722.45	7.81907	1.45546	0.778594	1.45546	0.778594	11	E	ID SPG50_D8	atg9	LoF/LoF	Patient	DMSO	0	47.0716	174.087	28.9719	-4.20928	0.91717	0.150301	-3.65216	-4.5917	-17.012	4.77821	4.44584	4.77821	4.44584	Positive Control
F02	674	2859.05	1903.76	1.50516	1.03201	1.38135	9622.79	11.987	1.38	0.75581	1.38	0.75581	2	F	ID SPG50_D8	atg9	WT/LoF	Control	DMSO	0	0.912042	0.397797	-0.578991	0.242419	0.0177707	-1.32518	-0.0277534	0.31742	0.474031	-0.494863	0.71462	-0.494863	0.71462	Positive Control
F03	651	2429.1	1849.26	1.31694	1.05972	1.37918	9726.48	17.0705	1.38688	0.734931	1.38688	0.734931	3	F	ID SPG50_D8	atg9	WT/LoF	Control + BCH-HSP-F01	5µM	5	-2.90624	-5.81295	-1.2949	-0.0954984	-0.0566268	2.49281	-0.186825	0.882775	21.8012	-0.0137067	-2.70451	-0.0137067	-2.70451	Positive Control
F04	701	2699.78	1931.16	1.40159	1.04492	1.39516	9978.52	14.6918	1.36928	0.743664	1.36928	0.743664	4	F	ID SPG50_D8	atg9	WT/LoF	Control + BCH-HSP-F01	2.5µM	2.5	-1.18891	-1.90296	-0.219097	0.639105	-0.0231654	0.453422	0.982499	2.25701	11.8217	-1.24383	-1.27439	-1.24383	-1.27439	Positive Control
F05	677	2400.29	1619.86	1.487	1.03686	1.34849	9738.04	12.4579	1.38013	0.764716	1.38013	0.764716	5	F	ID SPG50_D8	atg9	WT/LoF	Control + BCH-HSP-F01	1.25µM	1.25	0.543668	-6.22906	-4.30806	0.286495	0.0105931	-0.656819	-2.43259	0.945824	2.44962	-0.485932	2.17309	-0.485932	2.17309	Positive Control
F06	633	2749.5	1963.58	1.40313	1.05083	1.3427	9671.21	11.0366	1.38638	0.763863	1.38638	0.763863	6	F	ID SPG50_D8	atg9	WT/LoF	Control + BCH-HSP-F01	625nM	0.625	-1.15775	-1.1847	0.206724	-0.359956	-0.0225582	1.26797	-2.85598	0.581423	-3.51307	-0.0490062	2.03339	-0.0490062	2.03339	Positive Control
F11	309	14770.4	3798.82	4.01771	1.00876	1.3659	9085.33	9.43519	1.49548	0.763575	1.49548	0.763575	11	F	ID SPG50_D8	atg9	LoF/LoF	Patient	DMSO	0	51.8826	172.458	24.3125	-5.12019	1.01091	-4.5309	-1.15857	-2.6131	-10.2318	7.57453	1.98635	7.57453	1.98635	Positive Control
G02	592	2789.29	1863.34	1.50284	1.04662	1.38271	9486.31	12.1942	1.38934	0.751662	1.38934	0.751662	2	G	ID SPG50_D8	atg9	WT/LoF	Control	DMSO	0	0.864979	-0.609935	-1.10993	-0.96233	0.0168537	0.687369	0.0715278	-0.426768	1.34337	0.158134	0.0353926	0.158134	0.0353926	Positive Control
G03	708	2714.01	1867.9	1.45949	1.04206	1.40052	9534.92	12.019	1.39657	0.743624	1.39657	0.743624	3	G	ID SPG50_D8	atg9	WT/LoF	Control + BCH-HSP-F01	312.5nM	0.3125	-0.0143439	-1.69737	-1.05003	0.741949	-0.000279485	0.0591128	1.37444	-0.161729	0.608532	0.6632	-1.28084	0.6632	-1.28084	Positive Control
G04	601	2814.43	1916.23	1.4744	1.04196	1.3688	9695.23	12.4571	1.37076	0.757654	1.37076	0.757654	4	G	ID SPG50_D8	atg9	WT/LoF	Control + BCH-HSP-F01	156.25nM	0.15625	0.28813	-0.246795	-0.415215	-0.830102	0.00561408	0.0455939	-0.94632	0.71236	2.44653	-1.1402	1.01664	-1.1402	1.01664	Positive Control
G05	593	2573.64	1674.12	1.53467	1.02789	1.38311	9604.93	12.3729	1.39268	0.752896	1.39268	0.752896	5	G	ID SPG50_D8	atg9	WT/LoF	Control + BCH-HSP-F01	78.125nM	0.078125	1.5108	-3.72501	-3.59529	-0.947638	0.0294374	-1.89373	0.100683	0.220038	2.09297	0.391578	0.237523	0.391578	0.237523	Positive Control
G06	514	2946.28	2092.23	1.40982	1.01324	1.38131	9586.29	11.3611	1.37773	0.750504	1.37773	0.750504	6	G	ID SPG50_D8	atg9	WT/LoF	Control + BCH-HSP-F01	39.0625nM	0.0390625	-1.022	1.65773	1.89649	-2.10831	-0.0199133	-3.91322	-0.0307477	0.118405	-2.1518	-0.653073	-0.154211	-0.653073	-0.154211	Positive Control
G11	323	16223.7	4448.86	3.80437	1.03683	1.34248	8956.45	8.883	1.46015	0.770935	1.46015	0.770935	11	G	ID SPG50_D8	atg9	LoF/LoF	Patient	DMSO	0	47.5546	193.451	32.8508	-4.9145	0.926581	-0.660826	-2.87213	-3.31578	-12.5484	5.1059	3.19157	5.1059	3.19157	Positive Control
B02	712	2956.96	2031.58	1.46146	1.05112	1.37375	9813.02	12.0211	1.38797	0.748588	1.38797	0.748588	2	B	ID SPG50_D8	atg9	WT/LoF	Control	DMSO	0	-14.6136	-21.7018	-7.52981	16.15	0.999501	0.462398	0.740832	5.84904	3.59932	-2.13917	-2.70829	-2.13917	-2.70829	Negative Control
B07	451	11381.9	3934.84	3.00213	1.05074	1.3142	8911.47	7.30089	1.42299	0.792456	1.42299	0.792456	7	B	ID SPG50_D8	atg9	LoF/LoF	Patient + BCH-HSP-C01	40µM	40	-5.70974	-6.6526	-0.28758	4.77307	0.390519	0.444717	-1.97402	0.531982	-2.01485	-0.927267	3.31615	-0.927267	3.31615	Negative Control
B08	332	10486.7	3768.8	2.91689	1.03219	1.2811	8824.22	7.87283	1.4017	0.802225	1.4017	0.802225	8	B	ID SPG50_D8	atg9	LoF/LoF	Patient + BCH-HSP-C01	30µM	30	-6.20239	-8.25168	-0.919394	-0.414102	0.424214	-0.415089	-3.48256	0.0173653	-1.33459	-1.66413	4.65781	-1.66413	4.65781	Negative Control
B09	452	10986.2	3971.92	2.92237	1.04903	1.27831	8774.72	7.19398	1.42096	0.802047	1.42096	0.802047	9	B	ID SPG50_D8	atg9	LoF/LoF	Patient + BCH-HSP-C01	20µM	20	-6.17071	-7.3593	-0.146511	4.81666	0.422047	0.365659	-3.61	-0.274544	-2.14201	-0.99745	4.63338	-0.99745	4.63338	Negative Control
B10	366	11368.1	4228.85	2.79281	1.03106	1.26808	8779.16	7.05008	1.40908	0.801379	1.40908	0.801379	10	B	ID SPG50_D8	atg9	LoF/LoF	Patient + BCH-HSP-C01	10µM	10	-6.91944	-6.67717	0.831178	1.06795	0.473257	-0.467554	-4.07611	-0.248379	-2.31317	-1.40878	4.54163	-1.40878	4.54163	Negative Control
B11	337	14738.4	4012.86	4.01486	1.05494	1.34256	8618.3	8.28664	1.44207	0.774057	1.44207	0.774057	11	B	ID SPG50_D8	atg9	LoF/LoF	Patient	DMSO	0	0.143024	-0.656855	0.00927315	-0.196153	-0.00978215	0.639379	-0.68124	-1.19709	-0.842407	-0.267165	0.789329	-0.267165	0.789329	Negative Control
C02	736	2826.98	1989.27	1.4253	1.04299	1.36416	9686.22	11.6198	1.36855	0.758317	1.36855	0.758317	2	C	ID SPG50_D8	atg9	WT/LoF	Control	DMSO	0	-14.8226	-21.934	-7.6908	17.1961	1.01379	0.0855783	0.303487	5.10123	3.12203	-2.81092	-1.37222	-2.81092	-1.37222	Negative Control
C07	410	12529.2	4030.4	3.27969	1.06246	1.33744	8915.53	8.99307	1.44501	0.769917	1.44501	0.769917	7	C	ID SPG50_D8	atg9	LoF/LoF	Patient + BCH-HSP-C01	5µM	5	-4.10568	-4.60307	0.076022	2.98589	0.280809	0.987954	-0.914442	0.555918	-0.00218284	-0.165281	0.220791	-0.165281	0.220791	Negative Control
C08	334	13241.8	3780.28	3.69656	1.06091	1.36918	8699.61	9.14027	1.44951	0.763111	1.44951	0.763111	8	C	ID SPG50_D8	atg9	LoF/LoF	Patient + BCH-HSP-C01	2.5µM	2.5	-1.69652	-3.33013	-0.875731	-0.326922	0.116034	0.91634	0.532187	-0.717495	0.1729	-0.00948987	-0.713893	-0.00948987	-0.713893	Negative Control
C09	386	13842.9	3822.7	3.83466	1.06111	1.37201	8880.69	10.101	1.44966	0.765233	1.44966	0.765233	9	C	ID SPG50_D8	atg9	LoF/LoF	Patient + BCH-HSP-C01	1.25µM	1.25	-0.89843	-2.2564	-0.714298	1.93974	0.0614483	0.92546	0.661335	0.350434	1.31556	-0.00432617	-0.422427	-0.00432617	-0.422427	Negative Control
C10	369	14919.5	4219.24	3.71693	1.05706	1.40125	8655.44	8.91555	1.44989	0.762712	1.44989	0.762712	10	C	ID SPG50_D8	atg9	LoF/LoF	Patient + BCH-HSP-C01	625nM	0.625	-1.57877	-0.33341	0.794593	1.19872	0.10798	0.73752	1.99417	-0.978026	-0.0943912	0.00366148	-0.768692	0.00366148	-0.768692	Negative Control
C11	353	14978.4	3728.11	4.23612	1.07229	1.38857	8768.22	10.1146	1.43744	0.761226	1.43744	0.761226	11	C	ID SPG50_D8	atg9	LoF/LoF	Patient	DMSO	0	1.42172	-0.22821	-1.07425	0.501281	-0.0972387	1.44373	1.41642	-0.312883	1.33173	-0.427418	-0.972756	-0.427418	-0.972756	Negative Control
D02	561	2781.7	2024.25	1.38013	1.03436	1.40537	9287.38	11.8321	1.41196	0.741023	1.41196	0.741023	2	D	ID SPG50_D8	atg9	WT/LoF	Control	DMSO	0	-15.0836	-22.0149	-7.5577	9.56793	1.03165	-0.314686	2.18196	2.74896	3.3746	-1.30899	-3.74726	-1.30899	-3.74726	Negative Control
D07	422	15305.1	4094.15	4.00466	1.06092	1.34981	8866.45	9.04221	1.4184	0.773623	1.4184	0.773623	7	D	ID SPG50_D8	atg9	LoF/LoF	Patient + BCH-HSP-C01	312.5nM	0.3125	0.0840448	0.355412	0.318606	3.50897	-0.00574827	0.916533	-0.350657	0.266472	0.0562654	-1.08606	0.729724	-1.08606	0.729724	Negative Control
D08	386	14613.4	3932.94	3.929	1.04981	1.30439	8710.44	8.85092	1.41269	0.784364	1.41269	0.784364	8	D	ID SPG50_D8	atg9	LoF/LoF	Patient + BCH-HSP-C01	156.25nM	0.15625	-0.353201	-0.880156	-0.294838	1.93974	0.0241573	0.401731	-2.42121	-0.653638	-0.171258	-1.28371	2.20482	-1.28371	2.20482	Negative Control
D09	385	14104.4	3802.89	3.95566	1.03326	1.31709	8714.99	8.85222	1.44037	0.777643	1.44037	0.777643	9	D	ID SPG50_D8	atg9	LoF/LoF	Patient + BCH-HSP-C01	78.125nM	0.078125	-0.199094	-1.78937	-0.789684	1.89615	0.0136171	-0.365632	-1.84206	-0.626816	-0.169711	-0.325736	1.28184	-0.325736	1.28184	Negative Control
D10	370	14650.2	4045.24	3.86641	1.05647	1.34935	8753.49	9.14651	1.40967	0.77373	1.40967	0.77373	10	D	ID SPG50_D8	atg9	LoF/LoF	Patient + BCH-HSP-C01	39.0625nM	0.0390625	-0.714942	-0.81449	0.132486	1.2423	0.0488986	0.71049	-0.371411	-0.399751	0.180323	-1.38807	0.744517	-1.38807	0.744517	Negative Control
D11	356	15042.6	3920.32	4.08706	1.03134	1.37368	8776.89	9.43095	1.40812	0.761467	1.40812	0.761467	11	D	ID SPG50_D8	atg9	LoF/LoF	Patient	DMSO	0	0.560255	-0.113396	-0.342841	0.63205	-0.0383187	-0.454458	0.73737	-0.261774	0.51863	-1.4417	-0.939621	-1.4417	-0.939621	Negative Control
E02	670	2775.1	1874.84	1.48629	1.04267	1.38306	9491.74	11.5898	1.38466	0.753275	1.38466	0.753275	2	E	ID SPG50_D8	atg9	WT/LoF	Control	DMSO	0	-14.4701	-22.0267	-8.12625	14.3192	0.989685	0.0707292	1.16515	3.9542	3.08636	-2.25374	-2.06473	-2.25374	-2.06473	Negative Control
E07	58	2886.65	1904.23	1.51231	1.08198	1.4129	10039	62.3533	1.49731	0.718753	1.49731	0.718753	7	E	ID SPG50_D8	atg9	LoF/LoF	Patient + BCH-HSP-F01	40µM	40	-14.3198	-21.8274	-8.01441	-12.3577	0.979403	1.89297	2.52518	7.18165	63.4643	1.64436	-6.80565	1.64436	-6.80565	Negative Control
E08	243	2914.79	1861.33	1.5556	1.03327	1.46525	10631.8	77.563	1.36591	0.706295	1.36591	0.706295	8	E	ID SPG50_D8	atg9	LoF/LoF	Patient + BCH-HSP-F01	30µM	30	-14.0695	-21.7772	-8.17766	-4.29358	0.96229	-0.365358	4.91176	10.6778	81.5547	-2.90231	-8.51659	-2.90231	-8.51659	Negative Control
E09	536	3521.35	2068.19	1.73403	1.06333	1.37288	9722.23	39.7404	1.38215	0.733088	1.38215	0.733088	9	E	ID SPG50_D8	atg9	LoF/LoF	Patient + BCH-HSP-F01	20µM	20	-13.0384	-20.6937	-7.39052	8.47819	0.891763	1.02863	0.701125	5.3136	36.5686	-2.34034	-4.83699	-2.34034	-4.83699	Negative Control
E10	513	7035.35	2771.71	2.61667	1.05116	1.33982	9509.24	20.1654	1.41003	0.749114	1.41003	0.749114	10	E	ID SPG50_D8	atg9	LoF/LoF	Patient + BCH-HSP-F01	10µM	10	-7.93743	-14.4167	-4.71349	7.47562	0.542882	0.464185	-0.805912	4.05742	13.2862	-1.37562	-2.63611	-1.37562	-2.63611	Negative Control
E11	371	14883.2	4153.55	3.78056	1.04272	1.33182	8722.45	7.81907	1.45546	0.778594	1.45546	0.778594	11	E	ID SPG50_D8	atg9	LoF/LoF	Patient	DMSO	0	-1.21105	-0.398217	0.544651	1.28589	0.0828303	0.0729266	-1.17069	-0.582839	-1.39854	0.196399	1.4125	0.196399	1.4125	Negative Control
F02	674	2859.05	1903.76	1.50516	1.03201	1.38135	9622.79	11.987	1.38	0.75581	1.38	0.75581	2	F	ID SPG50_D8	atg9	WT/LoF	Control	DMSO	0	-14.3611	-21.8767	-8.01619	14.4936	0.982229	-0.423375	1.08738	4.72713	3.55877	-2.41496	-1.71659	-2.41496	-1.71659	Negative Control
F07	479	12533.9	3577.4	3.65159	1.05208	1.30907	8904.55	10.8897	1.41911	0.775663	1.41911	0.775663	7	F	ID SPG50_D8	atg9	LoF/LoF	Patient + BCH-HSP-F01	5µM	5	-1.95642	-4.59478	-1.6477	5.99358	0.13381	0.506885	-2.20761	0.491132	2.25368	-1.06154	1.00991	-1.06154	1.00991	Negative Control
F08	496	14394.2	3836.01	3.97939	1.05723	1.35977	8881.7	10.3976	1.41685	0.764861	1.41685	0.764861	8	F	ID SPG50_D8	atg9	LoF/LoF	Patient + BCH-HSP-F01	2.5µM	2.5	-0.0619659	-1.27175	-0.66367	6.7346	0.00423817	0.745651	0.103533	0.356369	1.66835	-1.13989	-0.473602	-1.13989	-0.473602	Negative Control
F09	399	14682.1	4002.75	3.90097	1.03279	1.33301	8648.33	8.85526	1.42526	0.776677	1.42526	0.776677	9	F	ID SPG50_D8	atg9	LoF/LoF	Patient + BCH-HSP-F01	1.25µM	1.25	-0.515193	-0.757516	-0.0291752	2.5064	0.0352367	-0.387502	-1.11649	-1.01993	-0.166095	-0.848872	1.14925	-0.848872	1.14925	Negative Control
F10	428	14776.4	4061.79	3.85542	1.00132	1.32725	8815.16	9.12139	1.42293	0.778772	1.42293	0.778772	10	F	ID SPG50_D8	atg9	LoF/LoF	Patient + BCH-HSP-F01	625nM	0.625	-0.778409	-0.588934	0.195475	3.7705	0.0532394	-1.8462	-1.37918	-0.0360685	0.150444	-0.929496	1.43695	-0.929496	1.43695	Negative Control
F11	309	14770.4	3798.82	4.01771	1.00876	1.3659	9085.33	9.43519	1.49548	0.763575	1.49548	0.763575	11	F	ID SPG50_D8	atg9	LoF/LoF	Patient	DMSO	0	0.159503	-0.599673	-0.805185	-1.41666	-0.0109093	-1.50167	0.382861	1.55731	0.523677	1.58121	-0.650085	1.58121	-0.650085	Negative Control
G02	592	2789.29	1863.34	1.50284	1.04662	1.38271	9486.31	12.1942	1.38934	0.751662	1.38934	0.751662	2	G	ID SPG50_D8	atg9	WT/LoF	Control	DMSO	0	-14.3745	-22.0013	-8.17	10.9192	0.983146	0.253578	1.14924	3.92217	3.80523	-2.09158	-2.2862	-2.09158	-2.2862	Negative Control
G07	359	15202.2	4053.83	3.91634	1.06145	1.31559	8719.35	8.45905	1.42897	0.778329	1.42897	0.778329	7	G	ID SPG50_D8	atg9	LoF/LoF	Patient + BCH-HSP-F01	312.5nM	0.3125	-0.426342	0.17167	0.165184	0.762819	0.0291598	0.941185	-1.91053	-0.601107	-0.637346	-0.720268	1.37609	-0.720268	1.37609	Negative Control
G08	380	14636.8	3908.07	4.02909	1.04442	1.30305	8741.08	9.19081	1.43931	0.7897	1.43931	0.7897	8	G	ID SPG50_D8	atg9	LoF/LoF	Patient + BCH-HSP-F01	156.25nM	0.15625	0.225245	-0.838295	-0.389444	1.6782	-0.0154057	0.151895	-2.48206	-0.472952	0.233002	-0.362435	2.93767	-0.362435	2.93767	Negative Control
G09	343	15034.4	3919.15	4.04163	1.03559	1.35438	8487.64	7.36014	1.41596	0.777082	1.41596	0.777082	9	G	ID SPG50_D8	atg9	LoF/LoF	Patient + BCH-HSP-F01	78.125nM	0.078125	0.297698	-0.128203	-0.347307	0.0653845	-0.0203611	-0.25766	-0.142054	-1.96764	-1.94439	-1.17049	1.20479	-1.17049	1.20479	Negative Control
G10	279	14482.4	3981.33	3.81396	1.06899	1.29789	8756.56	9.01797	1.44019	0.793883	1.44019	0.793883	10	G	ID SPG50_D8	atg9	LoF/LoF	Patient + BCH-HSP-F01	39.0625nM	0.0390625	-1.01805	-1.11408	-0.110688	-2.72435	0.0696297	1.29098	-2.71749	-0.381673	0.0274268	-0.332069	3.51218	-0.332069	3.51218	Negative Control
G11	323	16223.7	4448.86	3.80437	1.03683	1.34248	8956.45	8.883	1.46015	0.770935	1.46015	0.770935	11	G	ID SPG50_D8	atg9	LoF/LoF	Patient	DMSO	0	-1.07345	1.99635	1.66835	-0.806408	0.0734186	-0.199909	-0.684722	0.797267	-0.133097	0.35868	0.360635	0.35868	0.360635	Negative Control
B02	468	2632.32	1709.34	1.54472	1.05899	1.43672	8553.42	16.4662	1.36962	0.730514	1.36962	0.730514	2	B	ID SPG50_E8	atg9	WT/LoF	Control	DMSO	0	-0.138068	-0.245279	-0.0771184	-1.05355	-0.000828873	1.23261	1.84523	-1.73976	0.49504	-1.10937	-1.96876	-1.10937	-1.96876	Positive Control
B03	509	2995.7	2027.46	1.48482	1.06026	1.40566	8121.48	11.1117	1.3984	0.745352	1.3984	0.745352	3	B	ID SPG50_E8	atg9	WT/LoF	Control + BCH-HSP-C01	40µM	40	-4.12121	12.2442	10.5014	-0.275251	-0.0247412	1.32029	0.690133	-5.23392	-16.8809	2.33657	-0.202241	2.33657	-0.202241	Positive Control
B04	507	2722.95	1764.14	1.55083	1.04703	1.39367	7837.97	9.26181	1.40051	0.755284	1.40051	0.755284	4	B	ID SPG50_E8	atg9	WT/LoF	Control + BCH-HSP-C01	30µM	30	0.267625	2.86962	1.74527	-0.313216	0.00160666	0.405364	0.244168	-7.5274	-22.8841	2.58965	0.980217	2.58965	0.980217	Positive Control
B05	555	2930.97	1969.46	1.4959	1.03521	1.44352	8255.08	12.5441	1.38018	0.734514	1.38018	0.734514	5	B	ID SPG50_E8	atg9	WT/LoF	Control + BCH-HSP-C01	20µM	20	-3.3845	10.0193	8.57291	0.597959	-0.0203184	-0.413009	2.09819	-4.15316	-12.2325	0.154479	-1.4926	0.154479	-1.4926	Positive Control
B06	616	2885.14	1941.79	1.49237	1.05261	1.47212	8249.71	12.1933	1.41573	0.720102	1.41573	0.720102	6	B	ID SPG50_E8	atg9	WT/LoF	Control + BCH-HSP-C01	10µM	10	-3.61921	8.44416	7.65285	1.75591	-0.0217275	0.791496	3.16151	-4.19664	-13.3709	4.41236	-3.20842	4.41236	-3.20842	Positive Control
B11	443	13367.3	3680.93	3.87457	1.03168	1.35436	8026.49	12.0854	1.43965	0.764316	1.43965	0.764316	11	B	ID SPG50_E8	atg9	LoF/LoF	Patient	DMSO	0	154.773	368.718	65.4859	-1.52812	0.92916	-0.657578	-1.2176	-6.00238	-13.7212	7.27672	2.05555	7.27672	2.05555	Positive Control
C02	510	2621.26	1692	1.55463	1.04667	1.39374	8709.17	16.1215	1.37224	0.7476	1.37224	0.7476	2	C	ID SPG50_E8	atg9	WT/LoF	Control	DMSO	0	0.520707	-0.625471	-0.653739	-0.256268	0.003126	0.380376	0.246754	-0.479825	-0.623343	-0.796103	0.065355	-0.796103	0.065355	Positive Control
C03	609	2966.74	2010.05	1.4805	1.02763	1.3873	8429.22	12.802	1.38431	0.745237	1.38431	0.745237	3	C	ID SPG50_E8	atg9	WT/LoF	Control + BCH-HSP-C01	5µM	5	-4.40851	11.2489	9.92275	1.62303	-0.0264659	-0.937341	0.00720201	-2.74449	-11.3958	0.649561	-0.215904	0.649561	-0.215904	Positive Control
C04	605	2432.71	1522.12	1.60795	1.03546	1.3905	8085.39	12.1751	1.41468	0.746743	1.41468	0.746743	4	C	ID SPG50_E8	atg9	WT/LoF	Control + BCH-HSP-C01	2.5µM	2.5	4.06598	-7.10585	-6.30282	1.5471	0.0244096	-0.396	0.126381	-5.52587	-13.43	4.28597	-0.0365632	4.28597	-0.0365632	Positive Control
C05	691	2424.6	1623.15	1.49931	1.05043	1.36559	8659.67	14.4134	1.39493	0.752598	1.39493	0.752598	5	C	ID SPG50_E8	atg9	WT/LoF	Control + BCH-HSP-C01	1.25µM	1.25	-3.15772	-7.38457	-2.94322	3.17962	-0.018957	0.640021	-0.800116	-0.880301	-6.1665	1.92072	0.660403	1.92072	0.660403	Positive Control
C06	615	2287.4	1488.55	1.5406	1.03846	1.35403	8789.32	15.2184	1.36546	0.759904	1.36546	0.759904	6	C	ID SPG50_E8	atg9	WT/LoF	Control + BCH-HSP-C01	625nM	0.625	-0.412501	-12.1002	-7.4193	1.73693	-0.0024764	-0.188087	-1.22987	0.168539	-3.55429	-1.60734	1.53023	-1.60734	1.53023	Positive Control
C11	396	12723.6	3468.1	3.93441	1.05378	1.3764	8119.21	13.3655	1.4573	0.75965	1.4573	0.75965	11	C	ID SPG50_E8	atg9	LoF/LoF	Patient	DMSO	0	158.752	346.593	58.4084	-2.42031	0.953046	0.871868	-0.397924	-5.25229	-9.56705	9.3895	1.5	9.3895	1.5	Positive Control
D02	498	2621.35	1680.21	1.56664	1.02769	1.37987	8793.7	16.5437	1.38243	0.748366	1.38243	0.748366	2	D	ID SPG50_E8	atg9	WT/LoF	Control	DMSO	0	1.31895	-0.622515	-1.04577	-0.484062	0.00791816	-0.933393	-0.268987	0.203926	0.74654	0.423869	0.156653	0.423869	0.156653	Positive Control
D03	597	2545.91	1689.36	1.50359	1.03375	1.36872	8754.6	14.696	1.40252	0.751135	1.40252	0.751135	3	D	ID SPG50_E8	atg9	WT/LoF	Control + BCH-HSP-C01	312.5nM	0.3125	-2.873	-3.21531	-0.741688	1.39524	-0.0172477	-0.514085	-0.683877	-0.11235	-5.2495	2.82983	0.48627	2.82983	0.48627	Positive Control
D04	671	2344.8	1513.74	1.55778	1.0508	1.41665	8607.14	15.1156	1.40613	0.7356	1.40613	0.7356	4	D	ID SPG50_E8	atg9	WT/LoF	Control + BCH-HSP-C01	156.25nM	0.15625	0.730165	-10.1273	-6.58152	2.79997	0.00438345	0.665747	1.09894	-1.30519	-3.88777	3.26277	-1.36327	3.26277	-1.36327	Positive Control
D05	583	2375.63	1573.27	1.51008	1.06259	1.36975	8855.76	15.6253	1.38538	0.75282	1.38538	0.75282	5	D	ID SPG50_E8	atg9	WT/LoF	Control + BCH-HSP-C01	78.125nM	0.078125	-2.44129	-9.06783	-4.60191	1.12948	-0.014656	1.48176	-0.645515	0.705949	-2.23375	0.777778	0.686933	0.777778	0.686933	Positive Control
D06	597	2362.57	1563.93	1.51559	1.03786	1.37989	8755.12	15.2426	1.36917	0.745583	1.36917	0.745583	6	D	ID SPG50_E8	atg9	WT/LoF	Control + BCH-HSP-C01	39.0625nM	0.0390625	-2.07509	-9.51684	-4.91269	1.39524	-0.0124575	-0.229362	-0.268465	-0.108155	-3.4756	-1.164	-0.174725	-1.164	-0.174725	Positive Control
D11	434	13219.9	3500.32	3.99259	1.04852	1.3353	7964.48	12.0845	1.44295	0.768914	1.44295	0.768914	11	D	ID SPG50_E8	atg9	LoF/LoF	Patient	DMSO	0	162.62	363.65	59.4799	-1.69896	0.976269	0.508101	-1.92671	-6.50395	-13.724	7.67126	2.60301	7.67126	2.60301	Positive Control
E02	494	2691.54	1767.66	1.52771	1.05268	1.37202	8866.57	16.7275	1.3819	0.752376	1.3819	0.752376	2	E	ID SPG50_E8	atg9	WT/LoF	Control	DMSO	0	-1.2695	1.79005	1.8623	-0.559993	-0.00762127	0.796081	-0.561043	0.793446	1.34309	0.360833	0.634061	0.360833	0.634061	Positive Control
E03	486	3459.16	2416.36	1.43434	1.05141	1.37352	10303.2	49.0104	1.43846	0.727333	1.43846	0.727333	3	E	ID SPG50_E8	atg9	WT/LoF	Control + BCH-HSP-H01	40µM	40	-7.47721	28.1732	23.4341	-0.711856	-0.0448885	0.707908	-0.505129	12.4145	106.105	7.13395	-2.34755	7.13395	-2.34755	Positive Control
E04	570	3213.09	2231.68	1.44784	1.03174	1.3008	9355.66	23.0093	1.36805	0.763725	1.36805	0.763725	4	E	ID SPG50_E8	atg9	WT/LoF	Control + BCH-HSP-H01	30µM	30	-6.57971	19.7157	17.2926	0.882701	-0.0395004	-0.652856	-3.20952	4.74986	21.7283	-1.29769	1.98516	-1.29769	1.98516	Positive Control
E05	583	2827.11	1895.04	1.49576	1.02469	1.30978	9173.29	18.0807	1.32592	0.776259	1.32592	0.776259	5	E	ID SPG50_E8	atg9	WT/LoF	Control + BCH-HSP-H01	20µM	20	-3.39388	6.44981	6.098	1.12948	-0.0203747	-1.14118	-2.87546	3.27456	5.73449	-6.34328	3.47748	-6.34328	3.47748	Positive Control
E06	543	2914.34	1940.51	1.50834	1.02405	1.32977	9347.35	16.7825	1.34709	0.769329	1.34709	0.769329	6	E	ID SPG50_E8	atg9	WT/LoF	Control + BCH-HSP-H01	10µM	10	-2.55724	9.44773	7.61008	0.370165	-0.0153521	-1.18513	-2.13227	4.68268	1.52142	-3.80725	2.65239	-3.80725	2.65239	Positive Control
E11	372	12849.5	3369.03	4.02217	1.00411	1.32347	7862.27	11.5576	1.43187	0.77959	1.43187	0.77959	11	E	ID SPG50_E8	atg9	LoF/LoF	Patient	DMSO	0	164.587	350.922	55.1141	-2.8759	0.988075	-2.56557	-2.36651	-7.33077	-15.4339	6.3442	3.87397	6.3442	3.87397	Positive Control
F02	559	2615.48	1711.11	1.53159	1.03932	1.3814	8893.86	16.0737	1.37481	0.750107	1.37481	0.750107	2	F	ID SPG50_E8	atg9	WT/LoF	Control	DMSO	0	-1.01141	-0.823955	-0.0183313	0.67389	-0.00607184	-0.128651	-0.212155	1.0142	-0.77849	-0.487842	0.363876	-0.487842	0.363876	Positive Control
F03	586	2964.89	2021.82	1.46977	1.05664	1.35238	9036.6	14.7397	1.38689	0.761355	1.38689	0.761355	3	F	ID SPG50_E8	atg9	WT/LoF	Control + BCH-HSP-H01	5µM	5	-5.1221	11.1852	10.3141	1.18643	-0.0307499	1.07019	-1.29146	2.16883	-5.10778	0.958364	1.70298	0.958364	1.70298	Positive Control
F04	571	2792.35	1916.06	1.45965	1.03169	1.38124	8704.36	13.9948	1.36828	0.752944	1.36828	0.752944	4	F	ID SPG50_E8	atg9	WT/LoF	Control + BCH-HSP-H01	2.5µM	2.5	-5.79476	5.25486	6.79721	0.901684	-0.0347881	-0.656309	-0.218151	-0.518805	-7.52489	-1.27045	0.701611	-1.27045	0.701611	Positive Control
F05	678	2590.78	1763.21	1.47509	1.05323	1.36342	8756	15.0776	1.38902	0.751494	1.38902	0.751494	5	F	ID SPG50_E8	atg9	WT/LoF	Control + BCH-HSP-H01	1.25µM	1.25	-4.76785	-1.67307	1.71435	2.93285	-0.0286232	0.833869	-0.880692	-0.101038	-4.01096	1.21356	0.528975	1.21356	0.528975	Positive Control
F06	608	2595.44	1804.28	1.44182	1.04828	1.37719	8616.86	13.2753	1.39184	0.750759	1.39184	0.750759	6	F	ID SPG50_E8	atg9	WT/LoF	Control + BCH-HSP-H01	625nM	0.625	-6.97995	-1.5128	3.08001	1.60405	-0.0419032	0.491479	-0.368858	-1.22659	-9.85986	1.55118	0.441473	1.55118	0.441473	Positive Control
F11	325	13083.5	3122.15	4.44291	1.08811	1.35115	8065.51	13.0775	1.46164	0.766933	1.46164	0.766933	11	F	ID SPG50_E8	atg9	LoF/LoF	Patient	DMSO	0	192.561	358.962	46.9042	-3.76809	1.15602	3.24811	-1.33703	-5.68673	-10.5018	9.90997	2.36715	9.90997	2.36715	Positive Control
G02	612	2654.8	1709.64	1.55551	1.02171	1.35888	8794.2	15.9491	1.39232	0.75334	1.39232	0.75334	2	G	ID SPG50_E8	atg9	WT/LoF	Control	DMSO	0	0.579312	0.527166	-0.0673421	1.67998	0.00347783	-1.34702	-1.0498	0.208007	-1.18284	1.60862	0.748817	1.60862	0.748817	Positive Control
G03	637	2521.55	1650.9	1.5328	1.04065	1.33243	8838.36	15.0293	1.35867	0.769201	1.35867	0.769201	3	G	ID SPG50_E8	atg9	WT/LoF	Control + BCH-HSP-H01	312.5nM	0.3125	-0.930656	-4.05242	-2.02061	2.15455	-0.00558708	-0.0362581	-2.0331	0.565213	-4.16795	-2.42072	2.63713	-2.42072	2.63713	Positive Control
G04	652	3104.4	2228.88	1.39499	1.05222	1.40342	8741.73	14.3129	1.39837	0.742429	1.39837	0.742429	4	G	ID SPG50_E8	atg9	WT/LoF	Control + BCH-HSP-H01	156.25nM	0.15625	-10.0941	15.98	17.1996	2.43929	-0.0605988	0.764407	0.606897	-0.216462	-6.49265	2.33301	-0.5502	2.33301	-0.5502	Positive Control
G05	553	2573.52	1711.72	1.50687	1.03652	1.35021	8627.56	14.7041	1.39504	0.759108	1.39504	0.759108	5	G	ID SPG50_E8	atg9	WT/LoF	Control + BCH-HSP-H01	78.125nM	0.078125	-2.65519	-2.26626	0.00201079	0.559993	-0.0159401	-0.322219	-1.37189	-1.14007	-5.223	1.93422	1.43552	1.93422	1.43552	Positive Control
G06	509	2693.15	1838.31	1.46788	1.02981	1.36354	8811.69	15.2925	1.3903	0.756429	1.3903	0.756429	6	G	ID SPG50_E8	atg9	WT/LoF	Control + BCH-HSP-H01	39.0625nM	0.0390625	-5.24733	1.84535	4.21164	-0.275251	-0.0315017	-0.786787	-0.876175	0.34945	-3.31358	1.3663	1.11652	1.3663	1.11652	Positive Control
G11	422	14162.6	3729.35	4.04561	1.06878	1.34391	7944.1	11.7933	1.43308	0.768083	1.43308	0.768083	11	G	ID SPG50_E8	atg9	LoF/LoF	Patient	DMSO	0	166.145	396.051	67.096	-1.92676	0.997432	1.91002	-1.60619	-6.6688	-14.669	6.4896	2.504	6.4896	2.504	Positive Control
B02	468	2632.32	1709.34	1.54472	1.05899	1.43672	8553.42	16.4662	1.36962	0.730514	1.36962	0.730514	2	B	ID SPG50_E8	atg9	WT/LoF	Control	DMSO	0	-12.4566	-20.7035	-8.01668	1.55789	1.00083	0.33671	4.93749	6.03482	5.7007	-6.01315	-5.64397	-6.01315	-5.64397	Negative Control
B07	446	10508.1	3639.4	3.00639	1.04856	1.36117	7872.14	10.2337	1.45465	0.763647	1.45465	0.763647	7	B	ID SPG50_E8	atg9	LoF/LoF	Patient + BCH-HSP-C01	40µM	40	-5.19491	-5.32381	0.730014	1.06356	0.417387	-0.0207195	0.759439	-1.35429	-2.88362	0.822908	-0.643981	0.822908	-0.643981	Negative Control
B08	465	10391.9	3585.53	3.021	1.06674	1.40036	8041.17	10.7388	1.44321	0.74897	1.44321	0.74897	8	B	ID SPG50_E8	atg9	LoF/LoF	Patient + BCH-HSP-C01	30µM	30	-5.12233	-5.55083	0.485906	1.49048	0.411555	0.602449	2.92646	0.47893	-2.18791	-0.0966495	-2.85878	-0.0966495	-2.85878	Negative Control
B09	508	10572	3748.99	2.92487	1.01034	1.34583	8254.72	11.3724	1.41926	0.770275	1.41926	0.770275	9	B	ID SPG50_E8	atg9	LoF/LoF	Patient + BCH-HSP-C01	20µM	20	-5.5999	-5.19907	1.22669	2.45667	0.449925	-1.32997	-0.0884989	2.79505	-1.31528	-2.02222	0.356179	-2.02222	0.356179	Negative Control
B10	439	10645.4	3638.1	3.10431	1.05358	1.32857	7683.15	9.86906	1.41469	0.780204	1.41469	0.780204	10	B	ID SPG50_E8	atg9	LoF/LoF	Patient + BCH-HSP-C01	10µM	10	-4.70842	-5.05571	0.724144	0.906272	0.3783	0.151324	-1.0432	-3.40407	-3.38588	-2.38972	1.85454	-2.38972	1.85454	Negative Control
B11	443	13367.3	3680.93	3.87457	1.03168	1.35436	8026.49	12.0854	1.43965	0.764316	1.43965	0.764316	11	B	ID SPG50_E8	atg9	LoF/LoF	Patient	DMSO	0	-0.881696	0.25956	0.918226	0.99615	0.0708401	-0.599077	0.383222	0.31969	-0.333192	-0.382801	-0.543007	-0.382801	-0.543007	Negative Control
C02	510	2621.26	1692	1.55463	1.04667	1.39374	8709.17	16.1215	1.37224	0.7476	1.37224	0.7476	2	C	ID SPG50_E8	atg9	WT/LoF	Control	DMSO	0	-12.4074	-20.7251	-8.09526	2.50161	0.996874	-0.0852104	2.56064	7.72408	5.22601	-5.80283	-3.06565	-5.80283	-3.06565	Negative Control
C07	452	11766.5	3502.5	3.55346	1.04309	1.37493	8001.58	10.9753	1.44429	0.760345	1.44429	0.760345	7	C	ID SPG50_E8	atg9	LoF/LoF	Patient + BCH-HSP-C01	5µM	5	-2.47701	-2.86644	0.109607	1.19838	0.199016	-0.207914	1.52062	0.0496152	-1.86215	-0.0102215	-1.1422	-0.0102215	-1.1422	Negative Control
C08	437	11968.5	3549.76	3.55824	1.05606	1.327	7850.38	11.086	1.41748	0.78042	1.41748	0.78042	8	C	ID SPG50_E8	atg9	LoF/LoF	Patient + BCH-HSP-C01	2.5µM	2.5	-2.45324	-2.472	0.323802	0.861333	0.197106	0.236354	-1.13016	-1.59033	-1.7097	-2.16551	1.88717	-2.16551	1.88717	Negative Control
C09	462	12880.4	3579.16	3.71	1.05685	1.33933	8204.08	12.0733	1.45685	0.771136	1.45685	0.771136	9	C	ID SPG50_E8	atg9	LoF/LoF	Patient + BCH-HSP-C01	1.25µM	1.25	-1.6993	-0.691234	0.457051	1.42307	0.136531	0.26335	-0.447963	2.24586	-0.349797	0.999784	0.486194	0.999784	0.486194	Negative Control
C10	447	12940.9	3390.7	4.04027	1.05222	1.31752	7868.29	11.4228	1.40375	0.779325	1.40375	0.779325	10	C	ID SPG50_E8	atg9	LoF/LoF	Patient + BCH-HSP-C01	625nM	0.625	-0.0584975	-0.573102	-0.397033	1.08603	0.0047	0.104655	-1.6543	-1.39607	-1.24589	-3.26927	1.72195	-3.26927	1.72195	Negative Control
C11	396	12723.6	3468.1	3.93441	1.05378	1.3764	8119.21	13.3655	1.4573	0.75965	1.4573	0.75965	11	C	ID SPG50_E8	atg9	LoF/LoF	Patient	DMSO	0	-0.584405	-0.997464	-0.0462934	-0.0599188	0.0469542	0.158116	1.60204	1.32537	1.42997	1.03571	-1.24719	1.03571	-1.24719	Negative Control
D02	498	2621.35	1680.21	1.56664	1.02769	1.37987	8793.7	16.5437	1.38243	0.748366	1.38243	0.748366	2	D	ID SPG50_E8	atg9	WT/LoF	Control	DMSO	0	-12.3477	-20.7249	-8.14869	2.23197	0.992082	-0.735626	1.79376	8.64082	5.80744	-4.98375	-2.94993	-4.98375	-2.94993	Negative Control
D07	420	13363.7	3643.84	3.90224	1.04062	1.37414	8208.03	12.4317	1.45729	0.751065	1.45729	0.751065	7	D	ID SPG50_E8	atg9	LoF/LoF	Patient + BCH-HSP-C01	312.5nM	0.3125	-0.744229	0.252548	0.750143	0.47935	0.0597953	-0.292664	1.4769	2.28867	0.143778	1.0348	-2.54265	1.0348	-2.54265	Negative Control
D08	432	12954	3501.8	3.84138	1.06618	1.32702	7863.14	11.8607	1.45292	0.770985	1.45292	0.770985	8	D	ID SPG50_E8	atg9	LoF/LoF	Patient + BCH-HSP-C01	156.25nM	0.15625	-1.04661	-0.5476	0.106445	0.748985	0.0840899	0.582962	-1.12897	-1.45191	-0.642691	0.684185	0.463436	0.684185	0.463436	Negative Control
D09	460	13284.4	3773.27	3.66473	1.02984	1.34846	8226.25	12.3512	1.43647	0.765728	1.43647	0.765728	9	D	ID SPG50_E8	atg9	LoF/LoF	Patient + BCH-HSP-C01	78.125nM	0.078125	-1.92418	0.0977259	1.33669	1.37813	0.154599	-0.661839	0.0566676	2.48635	0.0329022	-0.63872	-0.329963	-0.63872	-0.329963	Negative Control
D10	416	13192.7	3527.15	3.98731	1.04545	1.3497	7847.28	12.441	1.41732	0.766963	1.41732	0.766963	10	D	ID SPG50_E8	atg9	LoF/LoF	Patient + BCH-HSP-C01	39.0625nM	0.0390625	-0.321583	-0.0813635	0.221318	0.389472	0.0258377	-0.127074	0.125504	-1.62394	0.156589	-2.17856	-0.143565	-2.17856	-0.143565	Negative Control
D11	434	13219.9	3500.32	3.99259	1.04852	1.3353	7964.48	12.0845	1.44295	0.768914	1.44295	0.768914	11	D	ID SPG50_E8	atg9	LoF/LoF	Patient	DMSO	0	-0.295364	-0.0283701	0.0997404	0.793924	0.0237311	-0.0219769	-0.671179	-0.352786	-0.334391	-0.117909	0.15091	-0.117909	0.15091	Negative Control
E02	494	2691.54	1767.66	1.52771	1.05268	1.37202	8866.57	16.7275	1.3819	0.752376	1.3819	0.752376	2	E	ID SPG50_E8	atg9	WT/LoF	Control	DMSO	0	-12.5411	-20.5878	-7.75238	2.1421	1.00762	0.120595	1.35949	9.43122	6.06064	-5.02607	-2.3448	-5.02607	-2.3448	Negative Control
E07	431	7880.01	3354.69	2.3955	1.04973	1.35756	10263	42.6095	1.46242	0.734178	1.46242	0.734178	7	E	ID SPG50_E8	atg9	LoF/LoF	Patient + BCH-HSP-H01	40µM	40	-8.22989	-10.4559	-0.560228	0.726515	0.661232	0.019595	0.560029	24.577	41.7093	1.44729	-5.09106	1.44729	-5.09106	Negative Control
E08	418	10267.4	3562.4	2.93524	1.03941	1.32371	9062.31	27.3406	1.41664	0.763623	1.41664	0.763623	8	E	ID SPG50_E8	atg9	LoF/LoF	Patient + BCH-HSP-H01	30µM	30	-5.54838	-5.79384	0.381086	0.434411	0.445786	-0.334133	-1.31158	11.5542	20.6786	-2.23324	-0.647625	-2.23324	-0.647625	Negative Control
E09	447	12737.1	3998.84	3.31119	1.05193	1.28281	8536.69	14.377	1.39064	0.786296	1.39064	0.786296	9	E	ID SPG50_E8	atg9	LoF/LoF	Patient + BCH-HSP-H01	20µM	20	-3.68064	-0.97105	2.35893	1.08603	0.295722	0.0948127	-3.5733	5.85332	2.82317	-4.32377	2.77389	-4.32377	2.77389	Negative Control
E10	452	13668.1	3605.62	3.9584	1.04613	1.28747	8224.45	13.8518	1.36611	0.790992	1.36611	0.790992	10	E	ID SPG50_E8	atg9	LoF/LoF	Patient + BCH-HSP-H01	10µM	10	-0.465232	0.846988	0.576964	1.19838	0.0373792	-0.103685	-3.31595	2.4668	2.09972	-6.29533	3.48262	-6.29533	3.48262	Negative Control
E11	372	12849.5	3369.03	4.02217	1.00411	1.32347	7862.27	11.5576	1.43187	0.77959	1.43187	0.77959	11	E	ID SPG50_E8	atg9	LoF/LoF	Patient	DMSO	0	-0.148421	-0.751537	-0.495237	-0.599188	0.011925	-1.54368	-1.32514	-1.46136	-1.06011	-1.00888	1.76191	-1.00888	1.76191	Negative Control
F02	559	2615.48	1711.11	1.53159	1.03932	1.3814	8893.86	16.0737	1.37481	0.750107	1.37481	0.750107	2	F	ID SPG50_E8	atg9	WT/LoF	Control	DMSO	0	-12.5219	-20.7363	-8.00867	3.60262	1.00607	-0.337218	1.87827	9.7272	5.16016	-5.59586	-2.68727	-5.59586	-2.68727	Negative Control
F07	493	14158.9	3708.34	4.10052	1.02641	1.311	8340.73	11.9745	1.39524	0.779783	1.39524	0.779783	7	F	ID SPG50_E8	atg9	LoF/LoF	Patient + BCH-HSP-H01	5µM	5	0.240832	1.8054	1.04246	2.11963	-0.0193497	-0.779479	-2.01483	3.72798	-0.485939	-3.95393	1.79109	-3.95393	1.79109	Negative Control
F08	506	14277.7	3857.6	3.8491	1.03925	1.3038	8153.25	11.3208	1.4481	0.776886	1.4481	0.776886	8	F	ID SPG50_E8	atg9	LoF/LoF	Patient + BCH-HSP-H01	2.5µM	2.5	-1.00822	2.03743	1.71889	2.41173	0.0810058	-0.339496	-2.41303	1.6946	-1.38629	0.296611	1.35394	0.296611	1.35394	Negative Control
F09	460	13474.3	3793.51	3.69194	1.04995	1.32746	8110.25	11.2604	1.44332	0.775058	1.44332	0.775058	9	F	ID SPG50_E8	atg9	LoF/LoF	Patient + BCH-HSP-H01	1.25µM	1.25	-1.78904	0.468513	1.42842	1.37813	0.143741	0.0270531	-1.10455	1.22818	-1.46949	-0.0878653	1.07803	-0.0878653	1.07803	Negative Control
F10	496	13587.7	3609.39	4.03184	1.04236	1.32747	7766.53	10.3671	1.42689	0.778094	1.42689	0.778094	10	F	ID SPG50_E8	atg9	LoF/LoF	Patient + BCH-HSP-H01	625nM	0.625	-0.10035	0.689886	0.594008	2.18704	0.00806265	-0.233106	-1.10412	-2.49978	-2.69987	-1.40866	1.53618	-1.40866	1.53618	Negative Control
F11	325	13083.5	3122.15	4.44291	1.08811	1.35115	8065.51	13.0775	1.46164	0.766933	1.46164	0.766933	11	F	ID SPG50_E8	atg9	LoF/LoF	Patient	DMSO	0	1.94185	-0.294709	-1.61408	-1.65526	-0.156019	1.33454	0.205642	0.742901	1.03322	1.38515	-0.148039	1.38515	-0.148039	Negative Control
G02	612	2654.8	1709.64	1.55551	1.02171	1.35888	8794.2	15.9491	1.39232	0.75334	1.39232	0.75334	2	G	ID SPG50_E8	atg9	WT/LoF	Control	DMSO	0	-12.403	-20.6596	-8.01535	4.7935	0.996522	-0.940405	0.632728	8.64629	4.98854	-4.18832	-2.19934	-4.18832	-2.19934	Negative Control
G07	475	13819.1	3542.81	4.11043	1.03567	1.37832	7997.55	11.3303	1.41179	0.753084	1.41179	0.753084	7	G	ID SPG50_E8	atg9	LoF/LoF	Patient + BCH-HSP-H01	312.5nM	0.3125	0.290065	1.14176	0.292289	1.71518	-0.0233053	-0.462074	1.70804	0.00581321	-1.37328	-2.62299	-2.23804	-2.62299	-2.23804	Negative Control
G08	443	14401.1	3929.52	3.84484	1.02513	1.35311	8052.64	11.2625	1.45564	0.759628	1.45564	0.759628	8	G	ID SPG50_E8	atg9	LoF/LoF	Patient + BCH-HSP-H01	156.25nM	0.15625	-1.02939	2.27823	2.04482	0.99615	0.0827066	-0.823241	0.314185	0.603367	-1.46657	0.902496	-1.25042	0.902496	-1.25042	Negative Control
G09	463	14173.6	4109.18	3.62178	1.03745	1.35187	8181.04	11.5943	1.44793	0.760232	1.44793	0.760232	9	G	ID SPG50_E8	atg9	LoF/LoF	Patient + BCH-HSP-H01	78.125nM	0.078125	-2.1376	1.83408	2.859	1.44554	0.171746	-0.401076	0.245593	1.996	-1.00957	0.282946	-1.15935	0.282946	-1.15935	Negative Control
G10	465	13854.9	3669.17	3.98124	1.04042	1.31559	7961.11	11.1135	1.44627	0.777877	1.44627	0.777877	10	G	ID SPG50_E8	atg9	LoF/LoF	Patient + BCH-HSP-H01	39.0625nM	0.0390625	-0.351763	1.21179	0.864935	1.49048	0.0282625	-0.299424	-1.76095	-0.38938	-1.67184	0.149007	1.50344	0.149007	1.50344	Negative Control
G11	422	14162.6	3729.35	4.04561	1.06878	1.34391	7944.1	11.7933	1.43308	0.768083	1.43308	0.768083	11	G	ID SPG50_E8	atg9	LoF/LoF	Patient	DMSO	0	-0.031965	1.81252	1.13765	0.524289	0.00256824	0.672081	-0.194587	-0.573818	-0.735496	-0.911263	0.0254219	-0.911263	0.0254219	Negative Control

## Sheet: ATG9A_SPG50_72h_Fig_5i
Well Name	Cell Count per well	ATG9A Intensity inside TGN	ATG9A Intensity outside TGN	ATG9A Ratio	TGN Elongation	TGN Compactness	TGN Intensity	TGN Area	TGN Degree Elongation	TGN Shape Roughness	TGN Elliptical Factor	TGN Sape Factor	Column	Row	Plate ID	Staining	Genotype	Label	Concentration [µM]	Dose [µM]	Z-Score ATG9A Ratio	Z-Score ATG9A Intensity inside TGN	Z-Score ATG9A Intensity outside TGN	Z-Score Cell Count	Z-Score ATG9A Translocation	Z-Score TGN Elongation	Z-Score TGN Compactness	Z-Score TGN Intensity	Z-Score TGN Area	Z-Score TGN Degree Elongation	Z-Score TGN Shape Roughness	Z-Score TGN Elliptical Factor	Z-Score TGN Shape Factor	Normalized to
B02	562	13516.1	3320.8	4.2207	1.0707	1.35464	7990.26	11.4768	1.52018	0.762208	1.52018	0.762208	2	B	ID SPG50_C7	atg9	LoF/LoF	Patient	DMSO	0	51.8448	95.8679	28.5273	2.4507	1.09933	0.924283	-1.57064	-1.30778	-2.34273	3.95661	1.61568	3.95661	1.61568	Positive Control
B11	440	2215.26	1315.63	1.68742	1.07013	1.39985	8089.02	14.4561	1.45664	0.743247	1.45664	0.743247	11	B	ID SPG50_C7	atg9	WT/LoF	Control	DMSO	0	1.18871	0.797445	0.13657	-1.13712	0.0252059	0.895882	0.501449	-0.253653	1.50331	1.07248	-0.628559	1.07248	-0.628559	Positive Control
C02	604	13134.7	3295.42	4.10284	1.05486	1.34475	8012.02	10.2913	1.46885	0.770609	1.46885	0.770609	2	C	ID SPG50_C7	atg9	LoF/LoF	Patient	DMSO	0	49.4881	92.6593	28.1679	3.68585	1.04936	0.141704	-2.02364	-1.07548	-3.87315	1.62679	2.60997	1.62679	2.60997	Positive Control
C11	517	1983.89	1278.89	1.55473	1.05473	1.36794	8118.16	12.573	1.40801	0.760987	1.40801	0.760987	11	C	ID SPG50_C7	atg9	WT/LoF	Control	DMSO	0	-1.46466	-1.14901	-0.383734	1.12732	-0.0310572	0.135665	-0.961001	0.0573548	-0.927658	-1.13463	1.47113	-1.13463	1.47113	Positive Control
D02	652	13425.1	3492	3.96427	1.07262	1.38885	8092.31	10.9156	1.49628	0.749532	1.49628	0.749532	2	D	ID SPG50_C7	atg9	LoF/LoF	Patient	DMSO	0	46.7173	95.1024	30.9512	5.09745	0.990608	1.01898	-0.00257915	-0.218516	-3.06717	2.87198	0.115302	2.87198	0.115302	Positive Control
D07	457	2180.8	1344.46	1.62509	1.01439	1.35535	8546.78	16.791	1.35286	0.761533	1.35286	0.761533	7	D	ID SPG50_C7	atg9	WT/LoF	Control + BCH-HSP-B01	20µM	20	-0.0576886	0.507571	0.544666	-0.637181	-0.00122325	-1.85649	-1.5379	4.63221	4.51743	-3.63826	1.53576	-3.63826	1.53576	Positive Control
D08	459	2397.66	1530.94	1.5621	1.04041	1.37689	8616.3	16.2228	1.38743	0.747989	1.38743	0.747989	8	D	ID SPG50_C7	atg9	WT/LoF	Control + BCH-HSP-B01	10µM	10	-1.31734	2.33193	3.18508	-0.578365	-0.0279333	-0.57172	-0.550986	5.37418	3.78391	-2.06882	-0.0672679	-2.06882	-0.0672679	Positive Control
D09	577	2121.33	1294.02	1.64235	1.04523	1.34852	8351.4	14.3636	1.41386	0.762613	1.41386	0.762613	9	D	ID SPG50_C7	atg9	WT/LoF	Control + BCH-HSP-B01	5µM	5	0.287312	0.00724193	-0.169386	2.89182	0.00609225	-0.333431	-1.851	2.54687	1.38386	-0.869182	1.66359	-0.869182	1.66359	Positive Control
D10	448	2161.22	1335.82	1.6208	0.999368	1.38783	8174.97	13.742	1.40818	0.750509	1.40818	0.750509	10	D	ID SPG50_C7	atg9	WT/LoF	Control + BCH-HSP-B01	2.5µM	2.5	-0.143476	0.34284	0.422372	-0.901857	-0.00304232	-2.5981	-0.049449	0.663751	0.581516	-1.12722	0.230939	-1.12722	0.230939	Positive Control
D11	455	2028.06	1271.17	1.60455	1.04425	1.41672	7978.6	13.3468	1.40706	0.74029	1.40706	0.74029	11	D	ID SPG50_C7	atg9	WT/LoF	Control	DMSO	0	-0.468462	-0.777425	-0.49298	-0.695998	-0.00993342	-0.382117	1.27459	-1.43218	0.0712364	-1.17797	-0.978567	-1.17797	-0.978567	Positive Control
E02	622	13207.1	3404.74	3.99607	1.08457	1.3736	7949	10.3356	1.45943	0.757149	1.45943	0.757149	2	E	ID SPG50_C7	atg9	LoF/LoF	Patient	DMSO	0	47.3532	93.2686	29.7157	4.2152	1.00409	1.60893	-0.701767	-1.74817	-3.81591	1.1993	1.01684	1.1993	1.01684	Positive Control
E07	446	2250.56	1348.75	1.67553	1.05399	1.41667	8134.34	15.1172	1.47165	0.736973	1.47165	0.736973	7	E	ID SPG50_C7	atg9	WT/LoF	Control + BCH-HSP-B01	1.25µM	1.25	0.950817	1.09447	0.605422	-0.960674	0.0201614	0.0987673	1.27229	0.230068	2.35671	1.7538	-1.37115	1.7538	-1.37115	Positive Control
E08	419	2481.05	1608.27	1.54567	1.04457	1.39615	8476.15	15.6048	1.478	0.736878	1.478	0.736878	8	E	ID SPG50_C7	atg9	WT/LoF	Control + BCH-HSP-B01	625nM	0.625	-1.64592	3.03348	4.28	-1.7547	-0.0349005	-0.366094	0.33161	3.87839	2.98612	2.04223	-1.38233	2.04223	-1.38233	Positive Control
E09	532	2269.92	1445.69	1.57029	1.06264	1.41297	8308.39	15.3327	1.44792	0.738631	1.44792	0.738631	9	E	ID SPG50_C7	atg9	WT/LoF	Control + BCH-HSP-B01	312.5nM	0.3125	-1.15357	1.25727	1.97796	1.56845	-0.0244606	0.526147	1.10274	2.08783	2.63495	0.676869	-1.17486	0.676869	-1.17486	Positive Control
E10	445	2119.4	1294.23	1.64022	1.04351	1.40846	8018.03	14.3566	1.42424	0.740982	1.42424	0.740982	10	E	ID SPG50_C7	atg9	WT/LoF	Control + BCH-HSP-B01	156.25nM	0.15625	0.244753	-0.0089521	-0.166437	-0.990082	0.00518983	-0.418751	0.896002	-1.01139	1.37482	-0.398108	-0.896674	-0.398108	-0.896674	Positive Control
E11	517	2087.53	1258.69	1.65661	1.02994	1.40023	8264.76	13.9177	1.45	0.741429	1.45	0.741429	11	E	ID SPG50_C7	atg9	WT/LoF	Control	DMSO	0	0.572576	-0.277073	-0.669674	1.12732	0.0121411	-1.08834	0.518681	1.62205	0.808289	0.771384	-0.843784	0.771384	-0.843784	Positive Control
F02	579	12622.3	3266.88	3.9761	1.06066	1.32392	7800.43	9.92166	1.46365	0.774984	1.46365	0.774984	2	F	ID SPG50_C7	atg9	LoF/LoF	Patient	DMSO	0	46.9538	88.3491	27.7638	2.95064	0.995623	0.42833	-2.97836	-3.3339	-4.35031	1.39072	3.1278	1.39072	3.1278	Positive Control
F07	128	3019.87	1976.25	1.53533	1.09355	1.31734	7563.77	10.3997	1.44173	0.770946	1.44173	0.770946	7	F	ID SPG50_C7	atg9	WT/LoF	Control + BCH-HSP-C01	20µM	20	-1.85265	7.5664	9.49011	-10.3125	-0.0392842	2.05238	-3.27985	-5.85984	-3.73325	0.39569	2.64989	0.39569	2.64989	Positive Control
F08	267	3056.36	2080.28	1.4748	1.05727	1.39827	7834.28	12.2764	1.41831	0.748389	1.41831	0.748389	8	F	ID SPG50_C7	atg9	WT/LoF	Control + BCH-HSP-C01	10µM	10	-3.06296	7.8734	10.963	-6.22477	-0.0649478	0.261138	0.428943	-2.97259	-1.31049	-0.667101	-0.0199274	-0.667101	-0.0199274	Positive Control
F09	445	2870.7	1820.46	1.57863	1.02805	1.41552	7959.79	12.8227	1.47955	0.738426	1.47955	0.738426	9	F	ID SPG50_C7	atg9	WT/LoF	Control + BCH-HSP-C01	5µM	5	-0.986808	6.31147	7.28426	-0.990082	-0.0209246	-1.1817	1.21935	-1.63296	-0.605243	2.1124	-1.1992	2.1124	-1.1992	Positive Control
F10	441	2353.83	1423.97	1.65103	1.02179	1.41793	7887	13.5605	1.39615	0.740653	1.39615	0.740653	10	F	ID SPG50_C7	atg9	WT/LoF	Control + BCH-HSP-C01	2.5µM	2.5	0.460969	1.96325	1.67053	-1.10772	0.00977453	-1.49106	1.32987	-2.40988	0.347201	-1.67332	-0.935537	-1.67332	-0.935537	Positive Control
F11	490	2105.5	1267.15	1.66544	1.08019	1.39011	8079.95	12.9487	1.42749	0.749473	1.42749	0.749473	11	F	ID SPG50_C7	atg9	WT/LoF	Control	DMSO	0	0.749112	-0.125885	-0.549845	0.333295	0.0158844	1.39252	0.0549427	-0.350449	-0.442691	-0.250341	0.108355	-0.250341	0.108355	Positive Control
G02	461	14280.5	3983.52	3.65856	1.05568	1.33829	7924.78	9.27489	1.46656	0.774546	1.46656	0.774546	2	G	ID SPG50_C7	atg9	LoF/LoF	Patient	DMSO	0	40.6042	102.299	37.9105	-0.519548	0.860985	0.182165	-2.31979	-2.00665	-5.18524	1.52292	3.07594	1.52292	3.07594	Positive Control
G07	436	2264.92	1368.65	1.65875	1.07917	1.37152	8159.87	13.8663	1.41203	0.754086	1.41203	0.754086	7	G	ID SPG50_C7	atg9	WT/LoF	Control + BCH-HSP-C01	1.25µM	1.25	0.615282	1.21525	0.887174	-1.25476	0.0130466	1.34231	-0.797003	0.502524	0.741881	-0.95244	0.654365	-0.95244	0.654365	Positive Control
G08	444	2452.36	1605.77	1.52619	1.05286	1.43334	7994.04	13.6303	1.42699	0.734826	1.42699	0.734826	8	G	ID SPG50_C7	atg9	WT/LoF	Control + BCH-HSP-C01	625nM	0.625	-2.03531	2.7921	4.24461	-1.01949	-0.0431573	0.0431253	2.03601	-1.2674	0.437314	-0.273146	-1.6253	-0.273146	-1.6253	Positive Control
G09	506	2341.56	1498.43	1.5655	1.06157	1.4134	7993.05	12.5309	1.45216	0.740955	1.45216	0.740955	9	G	ID SPG50_C7	atg9	WT/LoF	Control + BCH-HSP-C01	312.5nM	0.3125	-1.24923	1.86001	2.72471	0.803829	-0.0264891	0.473274	1.12227	-1.27793	-0.98199	0.869072	-0.899832	0.869072	-0.899832	Positive Control
G10	451	2206.55	1333.56	1.65669	1.06305	1.41978	7751.81	12.4383	1.44979	0.740295	1.44979	0.740295	10	G	ID SPG50_C7	atg9	WT/LoF	Control + BCH-HSP-C01	156.25nM	0.15625	0.574172	0.724159	0.390348	-0.813632	0.0121749	0.546439	1.41458	-3.85285	-1.10157	0.761537	-0.977903	0.761537	-0.977903	Positive Control
G11	453	2302.57	1444.39	1.59911	1.03267	1.35861	8146.22	12.5073	1.44885	0.75592	1.44885	0.75592	11	G	ID SPG50_C7	atg9	WT/LoF	Control	DMSO	0	-0.577275	1.53195	1.95966	-0.754815	-0.0122407	-0.953616	-1.38866	0.356879	-1.01249	0.719085	0.871425	0.719085	0.871425	Positive Control
B02	562	13516.1	3320.8	4.2207	1.0707	1.35464	7990.26	11.4768	1.52018	0.762208	1.52018	0.762208	2	B	ID SPG50_C7	atg9	LoF/LoF	Patient	DMSO	0	1.24649	0.27765	-0.519474	-0.271299	-0.0993329	0.362336	0.0264069	0.294035	1.44665	1.71197	-0.255221	1.71197	-0.255221	Negative Control
B11	440	2215.26	1315.63	1.68742	1.07013	1.39985	8089.02	14.4561	1.45664	0.743247	1.45664	0.743247	11	B	ID SPG50_C7	atg9	WT/LoF	Control	DMSO	0	-12.2323	-20.395	-7.97262	-2.1101	0.974794	0.312594	1.92479	1.30266	5.33832	-0.939932	-2.0955	-0.939932	-2.0955	Negative Control
C02	604	13134.7	3295.42	4.10284	1.05486	1.34475	8012.02	10.2913	1.46885	0.770609	1.46885	0.770609	2	C	ID SPG50_C7	atg9	LoF/LoF	Patient	DMSO	0	0.6194	-0.420058	-0.613824	0.361731	-0.0493602	-1.00827	-0.388621	0.516305	-0.101922	-0.43025	0.5601	-0.43025	0.5601	Negative Control
C11	517	1983.89	1278.89	1.55473	1.05473	1.36794	8118.16	12.573	1.40801	0.760987	1.40801	0.760987	11	C	ID SPG50_C7	atg9	WT/LoF	Control	DMSO	0	-12.9383	-20.8182	-8.10921	-0.949545	1.03106	-1.01885	0.584939	1.60024	2.87851	-2.96932	-0.37375	-2.96932	-0.37375	Negative Control
D02	652	13425.1	3492	3.96427	1.07262	1.38885	8092.31	10.9156	1.49628	0.749532	1.49628	0.749532	2	D	ID SPG50_C7	atg9	LoF/LoF	Patient	DMSO	0	-0.117856	0.111193	0.116867	1.08519	0.00939199	0.528193	1.46302	1.33628	0.713612	0.714676	-1.48554	0.714676	-1.48554	Negative Control
D03	589	13764.3	3118.19	4.58433	1.04909	1.37002	8068.17	12.7926	1.42167	0.754706	1.42167	0.754706	3	D	ID SPG50_C7	atg9	LoF/LoF	Patient + BCH-HSP-B01	20µM	20	3.18129	0.731767	-1.27258	0.135649	-0.253518	-1.50668	0.672247	1.08971	3.16543	-2.39936	-0.983339	-2.39936	-0.983339	Negative Control
D04	584	13356.4	3222.09	4.33819	1.02561	1.35832	7787.34	10.9931	1.43058	0.76137	1.43058	0.76137	4	D	ID SPG50_C7	atg9	LoF/LoF	Patient + BCH-HSP-B01	10µM	10	1.87164	-0.0144981	-0.886376	0.0602886	-0.149151	-3.53731	0.180933	-1.77828	0.814772	-2.02732	-0.336557	-2.02732	-0.336557	Negative Control
D05	664	13402.1	3182.75	4.40283	1.04345	1.34239	7876.58	10.1443	1.44993	0.766647	1.44993	0.766647	5	D	ID SPG50_C7	atg9	LoF/LoF	Patient + BCH-HSP-B01	5µM	5	2.21557	0.0692407	-1.03263	1.26606	-0.17656	-1.99441	-0.487688	-0.866937	-0.293917	-1.21987	0.175635	-1.21987	0.175635	Negative Control
D06	608	12389.7	2941.1	4.34791	1.08098	1.33758	7610.59	9.86564	1.44897	0.774086	1.44897	0.774086	6	D	ID SPG50_C7	atg9	LoF/LoF	Patient + BCH-HSP-B01	2.5µM	2.5	1.92336	-1.78274	-1.93083	0.42202	-0.153273	1.25128	-0.689685	-3.58338	-0.657922	-1.26008	0.897598	-1.26008	0.897598	Negative Control
D11	455	2028.06	1271.17	1.60455	1.04425	1.41672	7978.6	13.3468	1.40706	0.74029	1.40706	0.74029	11	D	ID SPG50_C7	atg9	WT/LoF	Control	DMSO	0	-12.6732	-20.7374	-8.13789	-1.88402	1.00993	-1.92569	2.63312	0.175006	3.88926	-3.00917	-2.38251	-3.00917	-2.38251	Negative Control
E02	622	13207.1	3404.74	3.99607	1.08457	1.3736	7949	10.3356	1.45943	0.757149	1.45943	0.757149	2	E	ID SPG50_C7	atg9	LoF/LoF	Patient	DMSO	0	0.0513328	-0.287567	-0.207494	0.63303	-0.00409073	1.56143	0.822441	-0.127342	-0.0440104	-0.823318	-0.746267	-0.823318	-0.746267	Negative Control
E03	590	12607.1	3286.02	3.94129	1.05987	1.40089	8016.25	12.306	1.46289	0.745114	1.46289	0.745114	3	E	ID SPG50_C7	atg9	LoF/LoF	Patient + BCH-HSP-B01	1.25µM	1.25	-0.240146	-1.38505	-0.648768	0.150721	0.0191373	-0.574973	1.96815	0.559534	2.52983	-0.678769	-1.91432	-0.678769	-1.91432	Negative Control
E04	558	13106.7	3164.54	4.28915	1.02358	1.37037	7946.56	10.8091	1.45024	0.761199	1.45024	0.761199	4	E	ID SPG50_C7	atg9	LoF/LoF	Patient + BCH-HSP-B01	625nM	0.625	1.6107	-0.471181	-1.1003	-0.331587	-0.128358	-3.71285	0.686865	-0.152251	0.574504	-1.20681	-0.353201	-1.20681	-0.353201	Negative Control
E05	626	12861.7	3223.6	4.15564	1.0671	1.34575	7891.55	9.74562	1.48883	0.768769	1.48883	0.768769	5	E	ID SPG50_C7	atg9	LoF/LoF	Patient + BCH-HSP-B01	312.5nM	0.3125	0.900344	-0.919372	-0.880792	0.693319	-0.0717488	0.0505959	-0.346771	-0.714022	-0.814688	0.403543	0.381517	0.403543	0.381517	Negative Control
E06	609	12744.8	2902.72	4.60078	1.07955	1.35057	7752.77	10.103	1.49051	0.765245	1.49051	0.765245	6	E	ID SPG50_C7	atg9	LoF/LoF	Patient + BCH-HSP-B01	156.25nM	0.15625	3.26879	-1.13322	-2.07348	0.437092	-0.260491	1.12738	-0.144179	-2.13131	-0.347904	0.473666	0.0395554	0.473666	0.0395554	Negative Control
E11	517	2087.53	1258.69	1.65661	1.02994	1.40023	8264.76	13.9177	1.45	0.741429	1.45	0.741429	11	E	ID SPG50_C7	atg9	WT/LoF	Control	DMSO	0	-12.3962	-20.6286	-8.18428	-0.949545	0.987859	-3.16256	1.94058	3.09739	4.63506	-1.21678	-2.27199	-1.21678	-2.27199	Negative Control
F02	579	12622.3	3266.88	3.9761	1.06066	1.32392	7800.43	9.92166	1.46365	0.774984	1.46365	0.774984	2	F	ID SPG50_C7	atg9	LoF/LoF	Patient	DMSO	0	-0.05492	-1.35728	-0.719889	-0.0150721	0.0043766	-0.506277	-1.2633	-1.64461	-0.584746	-0.647317	0.984726	-0.647317	0.984726	Negative Control
F03	273	6625.74	3400.08	1.95505	1.06614	1.45231	7952.6	11.9133	1.43778	0.740415	1.43778	0.740415	3	F	ID SPG50_C7	atg9	LoF/LoF	Patient + BCH-HSP-C01	20µM	20	-10.8083	-12.3269	-0.224805	-4.62715	0.861317	-0.0320807	4.12732	-0.0905666	2.01677	-1.72698	-2.3704	-1.72698	-2.3704	Negative Control
F04	327	8292.48	3391.41	2.4633	1.06453	1.45849	7895.47	12.1271	1.43257	0.726716	1.43257	0.726716	4	F	ID SPG50_C7	atg9	LoF/LoF	Patient + BCH-HSP-C01	10µM	10	-8.10406	-9.27788	-0.257024	-3.81325	0.645815	-0.172058	4.3867	-0.674038	2.2961	-1.94427	-3.69995	-1.94427	-3.69995	Negative Control
F05	499	10286	3222.67	3.27525	1.05367	1.37764	7719.81	10.1922	1.43988	0.753141	1.43988	0.753141	5	F	ID SPG50_C7	atg9	LoF/LoF	Patient + BCH-HSP-C01	5µM	5	-3.78391	-5.63105	-0.884248	-1.22084	0.301541	-1.11119	0.992365	-2.46798	-0.231413	-1.6395	-1.13526	-1.6395	-1.13526	Negative Control
F06	668	12366.8	3105.23	4.14559	1.05758	1.3401	7775.07	9.53212	1.43452	0.774905	1.43452	0.774905	6	F	ID SPG50_C7	atg9	LoF/LoF	Patient + BCH-HSP-C01	2.5µM	2.5	0.84689	-1.82474	-1.32076	1.32635	-0.067489	-0.772388	-0.583834	-1.90361	-1.09358	-1.86311	0.977079	-1.86311	0.977079	Negative Control
F11	490	2105.5	1267.15	1.66544	1.08019	1.39011	8079.95	12.9487	1.42749	0.749473	1.42749	0.749473	11	F	ID SPG50_C7	atg9	WT/LoF	Control	DMSO	0	-12.3492	-20.5957	-8.15282	-1.35649	0.984116	1.18241	1.51571	1.21004	3.36923	-2.15623	-1.49123	-2.15623	-1.49123	Negative Control
G02	461	14280.5	3983.52	3.65856	1.05568	1.33829	7924.78	9.27489	1.46656	0.774546	1.46656	0.774546	2	G	ID SPG50_C7	atg9	LoF/LoF	Patient	DMSO	0	-1.74444	1.67606	1.94381	-1.79358	0.139015	-0.937409	-0.659939	-0.374664	-1.42958	-0.525758	0.942197	-0.525758	0.942197	Negative Control
G03	564	12981.7	3269.1	4.07025	1.06181	1.35284	7847.3	10.8404	1.46331	0.762484	1.46331	0.762484	3	G	ID SPG50_C7	atg9	LoF/LoF	Patient + BCH-HSP-C01	1.25µM	1.25	0.446022	-0.699883	-0.711643	-0.241154	-0.0355437	-0.40688	-0.0489825	-1.16595	0.615408	-0.661494	-0.228496	-0.661494	-0.228496	Negative Control
G04	539	12588.7	3136.02	4.10836	1.0684	1.38739	7869.92	10.7758	1.49486	0.749235	1.49486	0.749235	4	G	ID SPG50_C7	atg9	LoF/LoF	Patient + BCH-HSP-C01	625nM	0.625	0.648764	-1.41878	-1.2063	-0.617958	-0.0517003	0.162751	1.40156	-0.934951	0.530962	0.655424	-1.51437	0.655424	-1.51437	Negative Control
G05	590	12562.1	3066.02	4.22331	1.04752	1.34327	7863.77	10.3538	1.45899	0.768235	1.45899	0.768235	5	G	ID SPG50_C7	atg9	LoF/LoF	Patient + BCH-HSP-C01	312.5nM	0.3125	1.2604	-1.46749	-1.46649	0.150721	-0.100442	-1.64264	-0.450945	-0.997713	-0.0202959	-0.841706	0.329667	-0.841706	0.329667	Negative Control
G06	507	13566.3	3041.16	4.60594	1.06346	1.30472	7574.56	9.02841	1.4364	0.787246	1.4364	0.787246	6	G	ID SPG50_C7	atg9	LoF/LoF	Patient + BCH-HSP-C01	156.25nM	0.15625	3.29624	0.36947	-1.5589	-1.10027	-0.262679	-0.264356	-2.06935	-3.95132	-1.75154	-1.78445	2.17488	-1.78445	2.17488	Negative Control
G11	453	2302.57	1444.39	1.59911	1.03267	1.35861	8146.22	12.5073	1.44885	0.75592	1.44885	0.75592	11	G	ID SPG50_C7	atg9	WT/LoF	Control	DMSO	0	-12.7022	-20.2353	-7.49402	-1.91416	1.01224	-2.92662	0.193127	1.88683	2.79268	-1.26487	-0.865511	-1.26487	-0.865511	Negative Control
B02	686	9740.41	2431.78	4.12131	1.05087	1.30569	6621.15	9.35764	1.47209	0.783134	1.47209	0.783134	2	B	ID SPG50_D7	atg9	LoF/LoF	Patient	DMSO	0	233.606	163.001	36.9842	-0.707317	0.91839	1.02719	-2.03192	-3.16716	-6.76338	2.95929	2.94745	2.95929	2.94745	Positive Control
B07	410	2209.41	1432.47	1.53518	1.03523	1.37438	9999.23	96.3662	1.3886	0.723795	1.3886	0.723795	7	B	ID SPG50_D7	atg9	WT/LoF	Control + BCH-HSP-F01	20µM	20	-2.06007	9.83652	9.01811	-4.35628	-0.00809887	-0.280292	1.35497	40.4263	233.295	-3.86737	-6.17823	-3.86737	-6.17823	Positive Control
B08	906	1272.72	1028.67	1.2397	1.04617	1.49383	8132.81	44.0418	1.5032	0.676154	1.5032	0.676154	8	B	ID SPG50_D7	atg9	WT/LoF	Control + BCH-HSP-F01	10µM	10	-28.9864	-9.21395	-2.28249	2.20128	-0.113956	0.633859	7.24353	16.3405	88.9309	5.50347	-13.5049	5.50347	-13.5049	Positive Control
B09	877	1238.51	958.647	1.29495	1.05753	1.40701	7003.09	21.4252	1.46287	0.716537	1.46287	0.716537	9	B	ID SPG50_D7	atg9	WT/LoF	Control + BCH-HSP-F01	5µM	5	-23.9515	-9.90955	-4.2421	1.81787	-0.094162	1.58341	2.96326	1.76163	26.5314	2.20534	-7.29443	2.20534	-7.29443	Positive Control
B10	776	1482.83	1046.18	1.41636	1.03759	1.33016	6906.4	15.0983	1.42517	0.759511	1.42517	0.759511	10	B	ID SPG50_D7	atg9	WT/LoF	Control + BCH-HSP-F01	2.5µM	2.5	-12.8877	-4.94059	-1.79236	0.482562	-0.050666	-0.0829852	-0.825147	0.513962	9.07519	-0.876956	-0.685601	-0.876956	-0.685601	Positive Control
B11	843	1814	1173.2	1.54871	1.03549	1.35107	6856.4	11.1929	1.43696	0.766336	1.43696	0.766336	11	B	ID SPG50_D7	atg9	WT/LoF	Control	DMSO	0	-0.826693	1.79457	1.76217	1.36836	-0.00325003	-0.259192	0.205619	-0.131371	-1.69972	0.0871799	0.363992	0.0871799	0.363992	Positive Control
C02	659	9220.37	2249.75	4.28544	1.06085	1.28117	6319.38	8.01882	1.45259	0.798149	1.45259	0.798149	2	C	ID SPG50_D7	atg9	LoF/LoF	Patient	DMSO	0	248.563	152.425	31.8901	-1.06428	0.97719	1.86122	-3.24045	-7.06148	-10.4572	1.36486	5.25647	1.36486	5.25647	Positive Control
C07	899	1608.97	1058.69	1.52178	1.05958	1.31296	6963.37	12.6732	1.42903	0.778317	1.42903	0.778317	7	C	ID SPG50_D7	atg9	WT/LoF	Control + BCH-HSP-F01	1.25µM	1.25	-3.28133	-2.37528	-1.44243	2.10873	-0.0129001	1.75467	-1.67355	1.24905	2.3844	-0.561175	2.20661	-0.561175	2.20661	Positive Control
C08	827	1702.78	1096.25	1.55593	1.0253	1.31117	7093.46	12.7383	1.43361	0.775966	1.43361	0.775966	8	C	ID SPG50_D7	atg9	WT/LoF	Control + BCH-HSP-F01	625nM	0.625	-0.169152	-0.467313	-0.391089	1.15683	-0.000664995	-1.1104	-1.76148	2.92791	2.56392	-0.186717	1.84505	-0.186717	1.84505	Positive Control
C09	789	1584.18	1002.19	1.58823	1.04301	1.33626	7020.46	12.2224	1.4176	0.766819	1.4176	0.766819	9	C	ID SPG50_D7	atg9	WT/LoF	Control + BCH-HSP-F01	312.5nM	0.3125	2.77476	-2.87946	-3.0236	0.654433	0.0109086	0.369566	-0.524597	1.98578	1.14045	-1.496	0.438318	-1.496	0.438318	Positive Control
C10	708	1576.73	992.496	1.59159	1.03531	1.3448	6936.91	11.9904	1.44166	0.764827	1.44166	0.764827	10	C	ID SPG50_D7	atg9	WT/LoF	Control + BCH-HSP-F01	156.25nM	0.15625	3.08032	-3.03086	-3.29481	-0.416458	0.0121098	-0.273928	-0.103645	0.907659	0.500353	0.471191	0.132057	0.471191	0.132057	Positive Control
C11	727	1700.87	1102.19	1.54619	1.05894	1.35449	6861.09	12.2561	1.44196	0.762216	1.44196	0.762216	11	C	ID SPG50_D7	atg9	WT/LoF	Control	DMSO	0	-1.05643	-0.506101	-0.224883	-0.165261	-0.0041532	1.70166	0.374318	-0.070873	1.23344	0.495812	-0.269582	0.495812	-0.269582	Positive Control
D02	737	9137.31	2240.06	4.25345	1.04434	1.27136	6411.43	8.21352	1.46317	0.800683	1.46317	0.800683	2	D	ID SPG50_D7	atg9	LoF/LoF	Patient	DMSO	0	245.648	150.735	31.6189	-0.0330522	0.965728	0.480938	-3.72422	-5.87356	-9.92002	2.22988	5.64624	2.22988	5.64624	Positive Control
D07	907	1553.97	1008.33	1.54305	1.07014	1.26805	7392.78	14.1465	1.41129	0.794025	1.41129	0.794025	7	D	ID SPG50_D7	atg9	WT/LoF	Control + BCH-HSP-G01	20µM	20	-1.34231	-3.49378	-2.85158	2.2145	-0.0052771	2.63784	-3.88715	6.7905	6.44925	-2.01212	4.62237	-2.01212	4.62237	Positive Control
D08	774	1689.84	1087.76	1.54444	1.03772	1.31597	7161.63	13.7146	1.42304	0.776476	1.42304	0.776476	8	D	ID SPG50_D7	atg9	WT/LoF	Control + BCH-HSP-G01	10µM	10	-1.21614	-0.730581	-0.628839	0.45612	-0.00478109	-0.0727545	-1.52476	3.80757	5.2576	-1.05166	1.9235	-1.05166	1.9235	Positive Control
D09	671	1583.82	996.087	1.59264	1.04681	1.35078	7067.41	13.6351	1.42674	0.760266	1.42674	0.760266	9	D	ID SPG50_D7	atg9	WT/LoF	Control + BCH-HSP-G01	5µM	5	3.17646	-2.88671	-3.19432	-0.90563	0.0124878	0.687274	0.19116	2.59167	5.03836	-0.74918	-0.56951	-0.74918	-0.56951	Positive Control
D10	726	1509.28	941.727	1.60972	1.05851	1.32744	6801.61	11.9327	1.44503	0.77156	1.44503	0.77156	10	D	ID SPG50_D7	atg9	WT/LoF	Control + BCH-HSP-G01	2.5µM	2.5	4.7327	-4.40273	-4.71559	-0.178482	0.0186059	1.66551	-0.959345	-0.838358	0.341392	0.746902	1.16751	0.746902	1.16751	Positive Control
D11	656	1703.6	1081.41	1.57545	1.0363	1.32407	6953.75	12.0243	1.43038	0.77132	1.43038	0.77132	11	D	ID SPG50_D7	atg9	WT/LoF	Control	DMSO	0	1.60939	-0.450704	-0.806433	-1.10394	0.00632708	-0.191337	-1.12539	1.12493	0.593901	-0.451465	1.13047	-0.451465	1.13047	Positive Control
E02	700	9219.4	2240.92	4.37748	1.04004	1.27991	6452.4	8.28115	1.4714	0.794018	1.4714	0.794018	2	E	ID SPG50_D7	atg9	LoF/LoF	Patient	DMSO	0	256.95	152.405	31.643	-0.522225	1.01016	0.121779	-3.30259	-5.3449	-9.73341	2.90317	4.62121	2.90317	4.62121	Positive Control
E07	835	1664.52	1051.38	1.58346	1.05775	1.33001	7022.3	11.9108	1.44483	0.769295	1.44483	0.769295	7	E	ID SPG50_D7	atg9	WT/LoF	Control + BCH-HSP-G01	1.25µM	1.25	2.34017	-1.2454	-1.64701	1.26259	0.00920003	1.60223	-0.832684	2.00963	0.280889	0.730252	0.819138	0.730252	0.819138	Positive Control
E08	900	1971.68	1267.6	1.55486	1.0444	1.29291	7698.71	13.8791	1.48186	0.782675	1.48186	0.782675	8	E	ID SPG50_D7	atg9	WT/LoF	Control + BCH-HSP-G01	625nM	0.625	-0.266259	5.00153	4.40422	2.12195	-0.00104676	0.485958	-2.66161	10.7385	5.71141	3.75851	2.87686	3.75851	2.87686	Positive Control
E09	749	1644.03	1050.55	1.57095	1.04774	1.3172	6963.79	11.891	1.4393	0.771944	1.4393	0.771944	9	E	ID SPG50_D7	atg9	WT/LoF	Control + BCH-HSP-G01	312.5nM	0.3125	1.1999	-1.66229	-1.67024	0.125598	0.00471725	0.764831	-1.46444	1.25448	0.22616	0.278564	1.22652	0.278564	1.22652	Positive Control
E10	629	1682.56	1078.76	1.55912	1.02402	1.3195	7016.36	12.1987	1.42212	0.772459	1.42212	0.772459	10	E	ID SPG50_D7	atg9	WT/LoF	Control + BCH-HSP-G01	156.25nM	0.15625	0.121435	-0.878652	-0.880608	-1.46091	0.000477404	-1.21775	-1.35107	1.93298	1.07505	-1.12679	1.30575	-1.12679	1.30575	Positive Control
E11	788	1711.69	1106.46	1.55246	1.03989	1.34393	6887.43	11.9316	1.45592	0.761228	1.45592	0.761228	11	E	ID SPG50_D7	atg9	WT/LoF	Control	DMSO	0	-0.484838	-0.286182	-0.105501	0.641212	-0.00190607	0.108684	-0.146248	0.269042	0.338267	1.63752	-0.421536	1.63752	-0.421536	Positive Control
F02	653	9187.33	2218.91	4.31738	1.05713	1.27505	6414.82	8.58538	1.46674	0.799817	1.46674	0.799817	2	F	ID SPG50_D7	atg9	LoF/LoF	Patient	DMSO	0	251.473	151.752	31.0268	-1.14361	0.988632	1.55059	-3.54206	-5.82988	-8.89405	2.52214	5.513	2.52214	5.513	Positive Control
F07	1037	2750.25	1884.54	1.461	1.08261	1.28144	8023.85	24.1497	1.43798	0.783237	1.43798	0.783237	7	F	ID SPG50_D7	atg9	WT/LoF	Control + BCH-HSP-H01	20µM	20	-8.81934	20.8361	21.6695	3.93321	-0.034672	3.68015	-3.22729	14.9344	34.0482	0.170101	2.96331	0.170101	2.96331	Positive Control
F08	742	2487.67	1735.58	1.43408	1.07901	1.2707	7735.64	17.2468	1.42345	0.79415	1.42345	0.79415	8	F	ID SPG50_D7	atg9	WT/LoF	Control + BCH-HSP-H01	10µM	10	-11.2729	15.4956	17.5007	0.0330522	-0.0443178	3.37944	-3.75666	11.2151	15.003	-1.01804	4.64155	-1.01804	4.64155	Positive Control
F09	780	2083.61	1438.55	1.44958	1.04525	1.31179	7340.09	13.9421	1.43106	0.779142	1.43106	0.779142	9	F	ID SPG50_D7	atg9	WT/LoF	Control + BCH-HSP-H01	5µM	5	-9.86002	7.27786	9.18828	0.535445	-0.0387632	0.556686	-1.73116	6.1106	5.8853	-0.395472	2.33346	-0.395472	2.33346	Positive Control
F10	764	1820.73	1177.5	1.54731	1.04021	1.31288	7034.65	12.4007	1.42701	0.776339	1.42701	0.776339	10	F	ID SPG50_D7	atg9	WT/LoF	Control + BCH-HSP-H01	2.5µM	2.5	-0.954432	1.93159	1.88263	0.323911	-0.00375221	0.136067	-1.67739	2.16894	1.63253	-0.726655	1.90242	-0.726655	1.90242	Positive Control
F11	770	1748.43	1124.16	1.55965	1.03918	1.3279	6914.19	11.7548	1.42979	0.769343	1.42979	0.769343	11	F	ID SPG50_D7	atg9	WT/LoF	Control	DMSO	0	0.169973	0.461161	0.389875	0.403237	0.000668224	0.0495502	-0.936825	0.614459	-0.149543	-0.499481	0.826438	-0.499481	0.826438	Positive Control
G02	639	9806.51	2188.59	4.73961	1.0504	1.26178	6278.27	8.06063	1.43435	0.806438	1.43435	0.806438	2	G	ID SPG50_D7	atg9	LoF/LoF	Patient	DMSO	0	289.95	164.345	30.1785	-1.3287	1.1399	0.987231	-4.19639	-7.59199	-10.3419	-0.126383	6.53133	-0.126383	6.53133	Positive Control
G07	962	1892.49	1246.13	1.52047	1.06563	1.3528	6927.55	11.4524	1.45685	0.760028	1.45685	0.760028	7	G	ID SPG50_D7	atg9	WT/LoF	Control + BCH-HSP-H01	1.25µM	1.25	-3.39991	3.39091	3.80328	2.94164	-0.0133663	2.26104	0.290919	0.786795	-0.983929	1.71328	-0.606038	1.71328	-0.606038	Positive Control
G08	878	2152.19	1515.38	1.42291	1.05177	1.35476	7136.53	11.8369	1.45377	0.759288	1.45377	0.759288	8	G	ID SPG50_D7	atg9	WT/LoF	Control + BCH-HSP-H01	625nM	0.625	-12.2908	8.67269	11.3383	1.83109	-0.0483194	1.1021	0.387323	3.48373	0.0770293	1.46121	-0.719837	1.46121	-0.719837	Positive Control
G09	854	1947.76	1298.18	1.50464	1.06533	1.3323	7025.32	11.6254	1.44433	0.766252	1.44433	0.766252	9	G	ID SPG50_D7	atg9	WT/LoF	Control + BCH-HSP-H01	312.5nM	0.3125	-4.84317	4.51511	5.25991	1.51379	-0.0190402	2.2356	-0.719898	2.0486	-0.506688	0.689737	0.351169	0.689737	0.351169	Positive Control
G10	695	1668.06	1048.94	1.59102	1.0398	1.35421	6778.92	11.613	1.43694	0.759207	1.43694	0.759207	10	G	ID SPG50_D7	atg9	WT/LoF	Control + BCH-HSP-H01	156.25nM	0.15625	3.02898	-1.17343	-1.71523	-0.588329	0.011908	0.101432	0.360527	-1.13116	-0.540695	0.0853931	-0.73229	0.0853931	-0.73229	Positive Control
G11	653	1675.96	1073.95	1.56424	1.02173	1.37993	6726.61	11.6944	1.42037	0.753371	1.42037	0.753371	11	G	ID SPG50_D7	atg9	WT/LoF	Control	DMSO	0	0.588599	-1.01275	-1.01523	-1.14361	0.00231399	-1.40936	1.62852	-1.80619	-0.316337	-1.26957	-1.62978	-1.26957	-1.62978	Positive Control
B02	686	9740.41	2431.78	4.12131	1.05087	1.30569	6621.15	9.35764	1.47209	0.783134	1.47209	0.783134	2	B	ID SPG50_D7	atg9	LoF/LoF	Patient	DMSO	0	-1.08748	1.17237	1.97361	0.193699	0.0816097	0.034621	1.7982	1.71069	1.86987	0.83249	-1.7574	0.83249	-1.7574	Negative Control
B03	213	2394.19	1514.67	1.56102	1.0659	1.43732	9790.64	67.9999	1.47885	0.704847	1.47885	0.704847	3	B	ID SPG50_D7	atg9	LoF/LoF	Patient + BCH-HSP-F01	20µM	20	-13.31	-23.0754	-8.66651	-12.8948	0.998842	1.97978	10.7219	28.171	118.757	1.30049	-11.6515	1.30049	-11.6515	Negative Control
B04	1014	4814.88	2275.42	2.15435	1.03931	1.44804	7747.64	30.1232	1.51756	0.691095	1.51756	0.691095	4	B	ID SPG50_D7	atg9	LoF/LoF	Patient + BCH-HSP-F01	10µM	10	-10.4775	-15.0854	0.159494	9.26986	0.786278	-1.46202	11.4486	11.1151	43.2601	3.97934	-13.3895	3.97934	-13.3895	Negative Control
B05	880	7493.75	2142.99	3.62937	1.05193	1.32326	6809.36	14.7387	1.45205	0.759837	1.45205	0.759837	5	B	ID SPG50_D7	atg9	LoF/LoF	Patient + BCH-HSP-F01	5µM	5	-3.43596	-6.24319	-1.37694	5.56192	0.25785	0.171282	2.98986	3.2819	12.5955	-0.553812	-4.70175	-0.553812	-4.70175	Negative Control
B06	768	8749.53	2252.37	4.01939	1.06478	1.28534	6651.74	10.7546	1.45124	0.785721	1.45124	0.785721	6	B	ID SPG50_D7	atg9	LoF/LoF	Patient + BCH-HSP-F01	2.5µM	2.5	-1.57407	-2.09824	-0.107855	2.46274	0.118125	1.83433	0.418917	1.96602	4.65439	-0.610154	-1.43049	-0.610154	-1.43049	Negative Control
B11	843	1814	1173.2	1.54871	1.03549	1.35107	6856.4	11.1929	1.43696	0.766336	1.43696	0.766336	11	B	ID SPG50_D7	atg9	WT/LoF	Control	DMSO	0	-13.3687	-24.9904	-12.6283	4.53808	1.00325	-1.95681	4.87504	3.67462	5.52804	-1.59789	-3.88047	-1.59789	-3.88047	Negative Control
C02	659	9220.37	2249.75	4.28544	1.06085	1.28117	6319.38	8.01882	1.45259	0.798149	1.45259	0.798149	2	C	ID SPG50_D7	atg9	LoF/LoF	Patient	DMSO	0	-0.303949	-0.544124	-0.138258	-0.553425	0.0228097	1.32577	0.13635	-0.80865	-0.79869	-0.516717	0.140132	-0.516717	0.140132	Negative Control
C03	788	8949.44	2299.61	4.15245	1.05256	1.30105	6533.52	8.97198	1.48489	0.788263	1.48489	0.788263	3	C	ID SPG50_D7	atg9	LoF/LoF	Patient + BCH-HSP-F01	1.25µM	1.25	-0.938847	-1.4384	0.440137	3.01616	0.0704553	0.252918	1.4836	0.979133	1.10117	1.71837	-1.10917	1.71837	-1.10917	Negative Control
C04	727	9833.84	2754.18	3.70698	1.04648	1.31448	6865.93	9.55141	1.44282	0.788098	1.44282	0.788098	4	C	ID SPG50_D7	atg9	LoF/LoF	Patient + BCH-HSP-F01	625nM	0.625	-3.06547	1.48076	5.71399	1.32822	0.230047	-0.533551	2.39467	3.75422	2.2561	-1.1929	-1.13008	-1.1929	-1.13008	Negative Control
C05	786	9230.51	2384.7	4.10999	1.0569	1.30106	6744.64	9.46273	1.47494	0.784539	1.47494	0.784539	5	C	ID SPG50_D7	atg9	LoF/LoF	Patient + BCH-HSP-F01	312.5nM	0.3125	-1.14153	-0.510665	1.42739	2.96082	0.0856656	0.814371	1.48447	2.74162	2.07935	1.02987	-1.5799	1.02987	-1.5799	Negative Control
C06	733	9557.66	2440.71	4.09879	1.05349	1.27729	6551.8	8.85975	1.4677	0.796498	1.4677	0.796498	6	C	ID SPG50_D7	atg9	LoF/LoF	Patient + BCH-HSP-F01	156.25nM	0.15625	-1.195	0.569163	2.07719	1.49425	0.089678	0.373351	-0.127192	1.13168	0.877471	0.528848	-0.0684262	0.528848	-0.0684262	Negative Control
C11	727	1700.87	1102.19	1.54619	1.05894	1.35449	6861.09	12.2561	1.44196	0.762216	1.44196	0.762216	11	C	ID SPG50_D7	atg9	WT/LoF	Control	DMSO	0	-13.3808	-25.3638	-13.4521	1.32822	1.00415	1.07876	5.10702	3.71375	7.64707	-1.2521	-4.40113	-1.2521	-4.40113	Negative Control
D02	737	9137.31	2240.06	4.25345	1.04434	1.27136	6411.43	8.21352	1.46317	0.800683	1.46317	0.800683	2	D	ID SPG50_D7	atg9	LoF/LoF	Patient	DMSO	0	-0.456685	-0.81828	-0.250683	1.60493	0.0342717	-0.811022	-0.52889	-0.0401509	-0.410608	0.215259	0.460439	0.215259	0.460439	Negative Control
D03	884	9719.59	2221.6	4.579	1.0495	1.24426	6905.42	11.0553	1.42793	0.805248	1.42793	0.805248	3	D	ID SPG50_D7	atg9	LoF/LoF	Patient + BCH-HSP-G01	20µM	20	1.09744	1.10366	-0.464878	5.6726	-0.0823567	-0.143189	-2.36582	4.08387	5.25378	-2.22309	1.03741	-2.22309	1.03741	Negative Control
D04	773	10386.5	2758.14	3.94139	1.04143	1.27408	6916.73	10.3842	1.43415	0.795785	1.43415	0.795785	4	D	ID SPG50_D7	atg9	LoF/LoF	Patient + BCH-HSP-G01	10µM	10	-1.94643	3.3049	5.75993	2.6011	0.146069	-1.18717	-0.344354	4.1783	3.916	-1.79283	-0.15859	-1.79283	-0.15859	Negative Control
D05	807	9823.41	2433.86	4.29379	1.07461	1.30591	6777.05	10.2936	1.47077	0.784751	1.47077	0.784751	5	D	ID SPG50_D7	atg9	LoF/LoF	Patient + BCH-HSP-G01	5µM	5	-0.264115	1.44635	1.99775	3.54192	0.0198204	3.10598	1.81308	3.01217	3.73544	0.741549	-1.55314	0.741549	-1.55314	Negative Control
D06	695	9473.78	2455.79	4.11823	1.07157	1.2853	6689.86	9.2181	1.45966	0.794141	1.45966	0.794141	6	D	ID SPG50_D7	atg9	LoF/LoF	Patient + BCH-HSP-G01	2.5µM	2.5	-1.10219	0.292321	2.25221	0.44274	0.0827133	2.71299	0.415894	2.28427	1.59175	-0.0270014	-0.366409	-0.0270014	-0.366409	Negative Control
D11	656	1703.6	1081.41	1.57545	1.0363	1.32407	6953.75	12.0243	1.43038	0.77132	1.43038	0.77132	11	D	ID SPG50_D7	atg9	WT/LoF	Control	DMSO	0	-13.2411	-25.3548	-13.6931	-0.636438	0.993673	-1.85176	3.04478	4.48735	7.18505	-2.05369	-3.25058	-2.05369	-3.25058	Negative Control
E02	700	9219.4	2240.92	4.37748	1.04004	1.27991	6452.4	8.28115	1.4714	0.794018	1.4714	0.794018	2	E	ID SPG50_D7	atg9	LoF/LoF	Patient	DMSO	0	0.135432	-0.54733	-0.240701	0.581096	-0.0101634	-1.36703	0.0509035	0.301854	-0.275799	0.785	-0.381917	0.785	-0.381917	Negative Control
E03	738	9004.83	2240.07	4.19113	1.05551	1.29361	6565.01	9.45224	1.48005	0.788641	1.48005	0.788641	3	E	ID SPG50_D7	atg9	LoF/LoF	Patient + BCH-HSP-G01	1.25µM	1.25	-0.754178	-1.25557	-0.250576	1.6326	0.0565969	0.634114	0.979392	1.24195	2.05843	1.3834	-1.06152	1.3834	-1.06152	Negative Control
E04	640	10187.8	2860.47	3.73979	1.04502	1.28724	6869.15	9.21688	1.47987	0.79229	1.47987	0.79229	4	E	ID SPG50_D7	atg9	LoF/LoF	Patient + BCH-HSP-G01	625nM	0.625	-2.90881	2.64921	6.94718	-1.07918	0.21829	-0.723227	0.5479	3.7811	1.58931	1.37088	-0.600343	1.37088	-0.600343	Negative Control
E05	745	9386.03	2381.15	4.12675	1.04609	1.28626	6563.2	8.70024	1.43757	0.793741	1.43757	0.793741	5	E	ID SPG50_D7	atg9	LoF/LoF	Patient + BCH-HSP-G01	312.5nM	0.3125	-1.06153	0.00267031	1.38623	1.8263	0.0796622	-0.584944	0.48143	1.22686	0.559539	-1.55558	-0.416869	-1.55558	-0.416869	Negative Control
E06	710	9151.24	2284.19	4.26782	1.05063	1.28854	6559.12	9.20382	1.46178	0.790441	1.46178	0.790441	6	E	ID SPG50_D7	atg9	LoF/LoF	Patient + BCH-HSP-G01	156.25nM	0.15625	-0.388109	-0.772306	0.261297	0.857808	0.0291254	0.00348361	0.635759	1.19281	1.56327	0.119703	-0.833916	0.119703	-0.833916	Negative Control
E11	788	1711.69	1106.46	1.55246	1.03989	1.34393	6887.43	11.9316	1.45592	0.761228	1.45592	0.761228	11	E	ID SPG50_D7	atg9	WT/LoF	Control	DMSO	0	-13.3508	-25.3281	-13.4026	3.01616	1.00191	-1.38731	4.39119	3.93365	7.00037	-0.285992	-4.52601	-0.285992	-4.52601	Negative Control
F02	653	9187.33	2218.91	4.31738	1.05713	1.27505	6414.82	8.58538	1.46674	0.799817	1.46674	0.799817	2	F	ID SPG50_D7	atg9	LoF/LoF	Patient	DMSO	0	-0.151487	-0.653196	-0.496137	-0.719452	0.0113682	0.8449	-0.27839	-0.0118934	0.33059	0.462572	0.350947	0.462572	0.350947	Negative Control
F03	891	8604.79	2650.7	3.28012	1.02505	1.27389	7532.62	18.6206	1.42726	0.789149	1.42726	0.789149	3	F	ID SPG50_D7	atg9	LoF/LoF	Patient + BCH-HSP-H01	20µM	20	-5.10323	-2.57599	4.51349	5.8663	0.382969	-3.3078	-0.357494	9.32	20.333	-2.26904	-0.997234	-2.26904	-0.997234	Negative Control
F04	744	10376.1	3024.75	3.53855	1.03103	1.27293	7372.43	12.6695	1.45976	0.794672	1.45976	0.794672	4	F	ID SPG50_D7	atg9	LoF/LoF	Patient + BCH-HSP-H01	10µM	10	-3.86951	3.27071	8.85312	1.79863	0.290386	-2.53374	-0.422499	7.98271	8.4712	-0.0201507	-0.299286	-0.0201507	-0.299286	Negative Control
F05	795	10143.7	2559.15	4.14403	1.04345	1.29643	6842.28	10.1299	1.43015	0.790855	1.43015	0.790855	5	F	ID SPG50_D7	atg9	LoF/LoF	Patient + BCH-HSP-H01	5µM	5	-0.979024	2.50341	3.45128	3.20986	0.0734704	-0.925754	1.17043	3.55676	3.40907	-2.06939	-0.781603	-2.06939	-0.781603	Negative Control
F06	778	10435.6	2615.05	4.21054	1.05268	1.31766	6860.81	10.8167	1.47104	0.780717	1.47104	0.780717	6	F	ID SPG50_D7	atg9	LoF/LoF	Patient + BCH-HSP-H01	2.5µM	2.5	-0.661554	3.46694	4.09991	2.73945	0.049646	0.267793	2.60965	3.71145	4.77801	0.760462	-2.0629	0.760462	-2.0629	Negative Control
F11	770	1748.43	1124.16	1.55965	1.03918	1.3279	6914.19	11.7548	1.42979	0.769343	1.42979	0.769343	11	F	ID SPG50_D7	atg9	WT/LoF	Control	DMSO	0	-13.3165	-25.2068	-13.1972	2.51808	0.999332	-1.47885	3.30407	4.15711	6.64796	-2.09432	-3.50043	-2.09432	-3.50043	Negative Control
G02	639	9806.51	2188.59	4.73961	1.0504	1.26178	6278.27	8.06063	1.43435	0.806438	1.43435	0.806438	2	G	ID SPG50_D7	atg9	LoF/LoF	Patient	DMSO	0	1.86417	1.39056	-0.84783	-1.10685	-0.139896	-0.0272357	-1.17817	-1.15185	-0.71536	-1.7786	1.1878	-1.7786	1.1878	Negative Control
G03	860	9762.5	2401.21	4.262	1.06171	1.28725	6548.19	9.41498	1.46366	0.790119	1.46366	0.790119	3	G	ID SPG50_D7	atg9	LoF/LoF	Patient + BCH-HSP-H01	1.25µM	1.25	-0.415881	1.2453	1.61888	5.00849	0.0312096	1.4369	0.548427	1.10159	1.98417	0.249467	-0.87465	0.249467	-0.87465	Negative Control
G04	721	10163.7	2799.45	3.78767	1.05405	1.26195	6685.05	8.37279	1.45645	0.801807	1.45645	0.801807	4	G	ID SPG50_D7	atg9	LoF/LoF	Patient + BCH-HSP-H01	625nM	0.625	-2.68028	2.56961	6.23929	1.16219	0.20114	0.446159	-1.16669	2.24411	-0.0931451	-0.2493	0.602492	-0.2493	0.602492	Negative Control
G05	697	9777.13	2154.9	4.88144	1.05751	1.28108	6275.05	7.63717	1.45884	0.800116	1.45884	0.800116	5	G	ID SPG50_D7	atg9	LoF/LoF	Patient + BCH-HSP-H01	312.5nM	0.3125	2.54124	1.29359	-1.23871	0.498082	-0.190706	0.893485	0.129752	-1.17877	-1.5594	-0.0837109	0.388771	-0.0837109	0.388771	Negative Control
G06	834	10024.5	2601.69	4.00119	1.05966	1.33927	6655.33	9.34051	1.48354	0.772618	1.48354	0.772618	6	G	ID SPG50_D7	atg9	LoF/LoF	Patient + BCH-HSP-H01	156.25nM	0.15625	-1.66093	2.11018	3.9449	4.28904	0.124644	1.1715	4.07495	1.99605	1.83573	1.6252	-3.08647	1.6252	-3.08647	Negative Control
G11	653	1675.96	1073.95	1.56424	1.02173	1.37993	6726.61	11.6944	1.42037	0.753371	1.42037	0.753371	11	G	ID SPG50_D7	atg9	WT/LoF	Control	DMSO	0	-13.2946	-25.446	-13.7797	-0.719452	0.997686	-3.73738	6.83168	2.59113	6.52746	-2.74596	-5.51893	-2.74596	-5.51893	Negative Control
B02	562	3096.02	1924.4	1.61761	1.02508	1.35475	10721.1	15.139	1.40724	0.758947	1.40724	0.758947	2	B	ID SPG50_C8	atg9	WT/LoF	Control	DMSO	0	-1.83803	1.85906	1.91582	1.01916	-0.0260713	-1.11708	0.601177	-0.356471	-0.416713	-0.450558	-0.0554248	-0.450558	-0.0554248	Positive Control
B03	58	3704.96	2309.36	1.63954	1.02501	1.31496	9604.37	12.4174	1.41274	0.778821	1.41274	0.778821	3	B	ID SPG50_C8	atg9	WT/LoF	Control + BCH-HSP-C01	20µM	20	-1.41549	5.7796	4.64092	-6.21547	-0.0200777	-1.12223	-1.57987	-7.08119	-3.99197	-0.153996	3.27322	-0.153996	3.27322	Positive Control
B04	176	3531.98	2089.93	1.70142	1.04626	1.43269	9686.11	13.9025	1.43096	0.735484	1.43096	0.735484	4	B	ID SPG50_C8	atg9	WT/LoF	Control + BCH-HSP-C01	10µM	10	-0.222853	4.66587	3.08763	-4.52164	-0.00316103	0.631536	4.87373	-6.589	-2.04101	0.828706	-3.98518	0.828706	-3.98518	Positive Control
B05	264	3486.32	2095.27	1.67117	1.02977	1.38718	9758.34	12.6392	1.41047	0.749238	1.41047	0.749238	5	B	ID SPG50_C8	atg9	WT/LoF	Control + BCH-HSP-C01	5µM	5	-0.805833	4.37195	3.12542	-3.25846	-0.0114302	-0.729598	2.37929	-6.15405	-3.70051	-0.276421	-1.68162	-0.276421	-1.68162	Positive Control
B06	448	2610.17	1715.61	1.54126	1.03894	1.26704	9394.29	7.77219	1.40982	0.802013	1.40982	0.802013	6	B	ID SPG50_C8	atg9	WT/LoF	Control + BCH-HSP-C01	2.5µM	2.5	-3.30938	-1.26896	0.437885	-0.61724	-0.0469415	0.0268877	-4.20657	-8.34631	-10.0941	-0.311454	7.1576	-0.311454	7.1576	Positive Control
B11	396	15169.3	3130.88	5.20979	1.04874	1.32021	9832.73	12.9103	1.50043	0.776114	1.50043	0.776114	11	B	ID SPG50_C8	atg9	LoF/LoF	Patient	DMSO	0	67.3865	79.5903	10.4563	-1.36367	0.955834	0.83653	-1.29178	-5.70606	-3.34443	4.57608	2.8199	4.57608	2.8199	Positive Control
C02	459	2810.36	1625.69	1.7423	1.04969	1.34582	10878	15.9076	1.39336	0.760117	1.39336	0.760117	2	C	ID SPG50_C8	atg9	WT/LoF	Control	DMSO	0	0.564876	0.0199224	-0.198683	-0.459342	0.0080124	0.914267	0.112164	0.588168	0.593066	-1.19967	0.140431	-1.19967	0.140431	Positive Control
C03	439	2693.17	1590.94	1.70104	1.03666	1.33793	10609.2	15.7646	1.3979	0.769166	1.3979	0.769166	3	C	ID SPG50_C8	atg9	WT/LoF	Control + BCH-HSP-C01	1.25µM	1.25	-0.230202	-0.734578	-0.444671	-0.74643	-0.00326526	-0.160842	-0.32079	-1.03002	0.405213	-0.954638	1.65609	-0.954638	1.65609	Positive Control
C04	480	2501.13	1422.56	1.76759	1.03109	1.36227	10449.5	14.5015	1.38578	0.754123	1.38578	0.754123	4	C	ID SPG50_C8	atg9	WT/LoF	Control + BCH-HSP-C01	625nM	0.625	1.05228	-1.97101	-1.6366	-0.157899	0.0149259	-0.621034	1.01368	-1.99223	-1.25416	-1.6084	-0.863462	-1.6084	-0.863462	Positive Control
C05	503	2787	1765.92	1.58718	1.04671	1.36406	10581.6	13.8081	1.3951	0.757423	1.3951	0.757423	5	C	ID SPG50_C8	atg9	WT/LoF	Control + BCH-HSP-C01	312.5nM	0.3125	-2.4244	-0.130497	0.793981	0.172253	-0.0343886	0.668534	1.11176	-1.19651	-2.16501	-1.10562	-0.310701	-1.10562	-0.310701	Positive Control
C06	536	2402.35	1414.39	1.71229	1.04543	1.3608	10448.5	13.2814	1.42039	0.755462	1.42039	0.755462	6	C	ID SPG50_C8	atg9	WT/LoF	Control + BCH-HSP-C01	156.25nM	0.15625	-0.0133762	-2.60699	-1.69443	0.645949	-0.000189733	0.562819	0.933252	-1.99801	-2.85694	0.258552	-0.639097	0.258552	-0.639097	Positive Control
C11	292	15042.2	2738.4	5.81623	1.05014	1.32731	10016.8	15.5839	1.45724	0.773873	1.45724	0.773873	11	C	ID SPG50_C8	atg9	LoF/LoF	Patient	DMSO	0	79.0731	78.7719	7.678	-2.85653	1.1216	0.952164	-0.902459	-4.59741	0.167781	2.24651	2.44452	2.24651	2.44452	Positive Control
D02	399	2831.59	1680.54	1.69254	1.05044	1.35171	11064.4	16.6093	1.40514	0.754174	1.40514	0.754174	2	D	ID SPG50_C8	atg9	WT/LoF	Control	DMSO	0	-0.393963	0.15658	0.189647	-1.32061	-0.00558811	0.976742	0.434671	1.71103	1.51487	-0.564037	-0.854839	-0.564037	-0.854839	Positive Control
D03	6	1914.29	1253.93	1.51025	1.06621	1.37128	8619.92	46.0599	1.21606	0.718192	1.21606	0.718192	3	D	ID SPG50_C8	atg9	WT/LoF	Control + BCH-HSP-F01	20µM	20	-3.90697	-5.74925	-2.83025	-6.9619	-0.0554178	2.27837	1.50773	-13.0094	40.2029	-10.7636	-6.88148	-10.7636	-6.88148	Positive Control
D04	478	1710.53	1229.02	1.40723	1.05579	1.51941	11255.5	52.3994	1.46331	0.668573	1.46331	0.668573	4	D	ID SPG50_C8	atg9	WT/LoF	Control + BCH-HSP-F01	10µM	10	-5.89216	-7.06113	-3.00664	-0.186608	-0.0835765	1.4185	9.6271	2.86158	48.5307	2.57412	-15.1921	2.57412	-15.1921	Positive Control
D05	447	1953.33	1456.75	1.34938	1.02724	1.38189	10094.6	23.3848	1.44554	0.727541	1.44554	0.727541	5	D	ID SPG50_C8	atg9	WT/LoF	Control + BCH-HSP-F01	5µM	5	-7.0071	-5.49786	-1.39455	-0.631595	-0.0993912	-0.938342	2.08916	-4.12893	10.4155	1.61511	-5.3157	1.61511	-5.3157	Positive Control
D06	511	2124.74	1346.14	1.59115	1.05584	1.41515	10380.1	17.0679	1.39701	0.7357	1.39701	0.7357	6	D	ID SPG50_C8	atg9	WT/LoF	Control + BCH-HSP-F01	2.5µM	2.5	-2.34792	-4.3943	-2.17757	0.287089	-0.0333038	1.42205	3.91197	-2.4099	2.1172	-1.00241	-3.94911	-1.00241	-3.94911	Positive Control
D11	359	13462.1	2902.44	4.94823	1.03672	1.29699	9792.09	11.7586	1.47736	0.782506	1.47736	0.782506	11	D	ID SPG50_C8	atg9	LoF/LoF	Patient	DMSO	0	62.3459	68.5986	8.83922	-1.89478	0.884336	-0.155577	-2.56449	-5.9508	-4.85732	3.3317	3.89044	3.3317	3.89044	Positive Control
E02	476	2654.94	1544.55	1.73425	1.02303	1.33439	10692.3	15.4818	1.42867	0.762657	1.42867	0.762657	2	E	ID SPG50_C8	atg9	WT/LoF	Control	DMSO	0	0.409752	-0.980753	-0.773003	-0.215316	0.00581207	-1.28617	-0.51488	-0.530021	0.0337141	0.705528	0.565951	0.705528	0.565951	Positive Control
E03	486	2543.59	1541.19	1.66756	1.02764	1.35571	10451.3	16.2419	1.41076	0.748197	1.41076	0.748197	3	E	ID SPG50_C8	atg9	WT/LoF	Control + BCH-HSP-F01	1.25µM	1.25	-0.875429	-1.69766	-0.79685	-0.0717721	-0.0124174	-0.905791	0.654157	-1.98123	1.03217	-0.261098	-1.85602	-0.261098	-1.85602	Positive Control
E04	453	2470.44	1390.85	1.79212	1.0498	1.35031	10568.1	15.6745	1.38887	0.754987	1.38887	0.754987	4	E	ID SPG50_C8	atg9	WT/LoF	Control + BCH-HSP-F01	625nM	0.625	1.52497	-2.16862	-1.86103	-0.545468	0.0216307	0.923785	0.357856	-1.27784	0.286865	-1.44185	-0.718746	-1.44185	-0.718746	Positive Control
E05	457	2536.65	1528.94	1.67262	1.04179	1.34914	10283.7	13.5398	1.39361	0.762406	1.39361	0.762406	5	E	ID SPG50_C8	atg9	WT/LoF	Control + BCH-HSP-F01	312.5nM	0.3125	-0.777854	-1.74233	-0.883525	-0.488051	-0.0110334	0.262138	0.293932	-2.9901	-2.51747	-1.18629	0.523827	-1.18629	0.523827	Positive Control
E06	468	2389.1	1374.77	1.7461	1.03176	1.37355	10476.1	14.4213	1.38567	0.749343	1.38567	0.749343	6	E	ID SPG50_C8	atg9	WT/LoF	Control + BCH-HSP-F01	156.25nM	0.15625	0.638048	-2.69227	-1.97487	-0.330152	0.0090503	-0.56559	1.63176	-1.8319	-1.35952	-1.61408	-1.6641	-1.61408	-1.6641	Positive Control
E11	436	13219.5	2862.98	4.96882	1.05355	1.26633	9720.51	10.3328	1.46822	0.797104	1.46822	0.797104	11	E	ID SPG50_C8	atg9	LoF/LoF	Patient	DMSO	0	62.7428	67.037	8.55988	-0.789494	0.889966	1.2332	-4.24549	-6.38181	-6.7304	2.83861	6.33538	2.83861	6.33538	Positive Control
F02	585	2722.3	1585.46	1.72966	1.03811	1.36371	10596.5	14.3522	1.44511	0.751544	1.44511	0.751544	2	F	ID SPG50_C8	atg9	WT/LoF	Control	DMSO	0	0.321289	-0.547057	-0.483433	1.34932	0.00455728	-0.0411931	1.09261	-1.1067	-1.45024	1.59215	-1.29544	1.59215	-1.29544	Positive Control
F03	352	3276.09	1949.44	1.68874	1.03678	1.30346	11266.4	20.8513	1.37152	0.774616	1.37152	0.774616	3	F	ID SPG50_C8	atg9	WT/LoF	Control + BCH-HSP-H01	20µM	20	-0.467193	3.01843	2.09308	-1.99527	-0.00662682	-0.151151	-2.21005	2.9273	7.08729	-2.37756	2.569	-2.37756	2.569	Positive Control
F04	495	2944.14	1680.11	1.75542	1.03754	1.33306	11051.3	17.1624	1.36928	0.762287	1.36928	0.762287	4	F	ID SPG50_C8	atg9	WT/LoF	Control + BCH-HSP-H01	10µM	10	0.81761	0.881223	0.186599	0.0574177	0.0115973	-0.0882322	-0.58756	1.63213	2.24143	-2.49847	0.503922	-2.49847	0.503922	Positive Control
F05	420	2859.69	1689.22	1.70968	1.03833	1.36395	10621.3	15.7489	1.37534	0.752038	1.37534	0.752038	5	F	ID SPG50_C8	atg9	WT/LoF	Control + BCH-HSP-H01	5µM	5	-0.0638078	0.33751	0.251067	-1.01916	-0.000905073	-0.022741	1.10577	-0.957667	0.384574	-2.17172	-1.21259	-2.17172	-1.21259	Positive Control
F06	483	2624.57	1525.98	1.74113	1.0407	1.39451	10426.8	14.4337	1.38878	0.740734	1.38878	0.740734	6	F	ID SPG50_C8	atg9	WT/LoF	Control + BCH-HSP-H01	2.5µM	2.5	0.542396	-1.17627	-0.904499	-0.114835	0.00769353	0.172237	2.78104	-2.12844	-1.34325	-1.44671	-3.10601	-1.44671	-3.10601	Positive Control
F11	256	14989.1	2672.45	5.92366	1.04009	1.34662	9997.67	13.6861	1.48748	0.763947	1.48748	0.763947	11	F	ID SPG50_C8	atg9	LoF/LoF	Patient	DMSO	0	81.1434	78.4297	7.21118	-3.37329	1.15097	0.122161	0.155568	-4.71282	-2.32528	3.878	0.78197	3.878	0.78197	Positive Control
G02	465	2728.4	1561.88	1.76156	1.04531	1.3123	10729.5	15.2471	1.41405	0.76823	1.41405	0.76823	2	G	ID SPG50_C8	atg9	WT/LoF	Control	DMSO	0	0.936074	-0.507757	-0.650349	-0.373215	0.0132776	0.553436	-1.72574	-0.306011	-0.274703	-0.0834117	1.49933	-0.0834117	1.49933	Positive Control
G03	487	2773.15	1595.73	1.75176	1.03667	1.36866	10809.5	16.5693	1.40424	0.748186	1.40424	0.748186	3	G	ID SPG50_C8	atg9	WT/LoF	Control + BCH-HSP-H01	1.25µM	1.25	0.747156	-0.219656	-0.410752	-0.0574177	0.0105979	-0.160419	1.36376	0.175896	1.46223	-0.612399	-1.85776	-0.612399	-1.85776	Positive Control
G04	521	2515.04	1445.25	1.75657	1.038	1.36853	10719	14.7699	1.42013	0.750066	1.42013	0.750066	4	G	ID SPG50_C8	atg9	WT/LoF	Control + BCH-HSP-H01	625nM	0.625	0.839813	-1.88142	-1.47595	0.430633	0.0119122	-0.0503033	1.35701	-0.36928	-0.90147	0.244314	-1.54291	0.244314	-1.54291	Positive Control
G05	512	2551.25	1468.13	1.75085	1.03961	1.38319	10352.6	13.5712	1.39431	0.744798	1.39431	0.744798	5	G	ID SPG50_C8	atg9	WT/LoF	Control + BCH-HSP-H01	312.5nM	0.3125	0.729637	-1.64832	-1.31396	0.301443	0.0103494	0.0826718	2.16039	-2.57542	-2.47626	-1.1482	-2.42528	-1.1482	-2.42528	Positive Control
G06	469	2525.3	1448.42	1.75964	1.05255	1.41672	10612.3	14.7687	1.41236	0.734934	1.41236	0.734934	6	G	ID SPG50_C8	atg9	WT/LoF	Control + BCH-HSP-H01	156.25nM	0.15625	0.899105	-1.81539	-1.45349	-0.315797	0.0127532	1.15044	3.99804	-1.01175	-0.903173	-0.174806	-4.07745	-0.174806	-4.07745	Positive Control
G11	457	14630.4	2950.06	5.36148	1.03721	1.31791	9704.54	10.9772	1.4858	0.779556	1.4858	0.779556	11	G	ID SPG50_C8	atg9	LoF/LoF	Patient	DMSO	0	70.3097	76.1207	9.17628	-0.488051	0.997297	-0.115509	-1.41799	-6.47801	-5.8838	3.78716	3.39624	3.78716	3.39624	Positive Control
B02	562	3096.02	1924.4	1.61761	1.02508	1.35475	10721.1	15.139	1.40724	0.758947	1.40724	0.758947	2	B	ID SPG50_C8	atg9	WT/LoF	Control	DMSO	0	-8.99776	-13.2063	-5.86503	2.46133	1.02607	-2.6569	1.52127	6.50076	1.34526	-4.72109	-1.81473	-4.72109	-1.81473	Negative Control
B07	182	8160.79	2945.89	2.95313	1.03586	1.26973	9287.62	9.55168	1.39557	0.799373	1.39557	0.799373	7	B	ID SPG50_C8	atg9	LoF/LoF	Patient + BCH-HSP-C01	20µM	20	-5.79652	-7.29899	0.429383	-2.31064	0.661013	-1.1753	-1.54457	-4.12448	-1.54846	-5.48457	1.87131	-5.48457	1.87131	Negative Control
B08	262	9970.92	2984.65	3.52481	1.01246	1.28437	9236.33	8.06778	1.45495	0.792637	1.45495	0.792637	8	B	ID SPG50_C8	atg9	LoF/LoF	Patient + BCH-HSP-C01	10µM	10	-4.42621	-5.18774	0.668275	-1.30601	0.504748	-4.39086	-1.01669	-4.50469	-2.31699	-1.60086	1.25707	-1.60086	1.25707	Negative Control
B09	423	11762.4	2906.53	4.32705	1.03987	1.27531	9378.92	8.64334	1.43576	0.800033	1.43576	0.800033	9	B	ID SPG50_C8	atg9	LoF/LoF	Patient + BCH-HSP-C01	5µM	5	-2.50325	-3.09825	0.186888	0.715796	0.285461	-0.623866	-1.34344	-3.44776	-2.0189	-2.85558	1.93147	-2.85558	1.93147	Negative Control
B10	457	13550.8	2810.04	5.19446	1.02687	1.29409	9437.18	9.34653	1.47492	0.787924	1.47492	0.787924	10	B	ID SPG50_C8	atg9	LoF/LoF	Patient + BCH-HSP-C01	2.5µM	2.5	-0.42406	-1.01237	-0.407721	1.14276	0.0483582	-2.41023	-0.666075	-3.01594	-1.65471	-0.294641	0.827378	-0.294641	0.827378	Negative Control
B11	396	15169.3	3130.88	5.20979	1.04874	1.32021	9832.73	12.9103	1.50043	0.776114	1.50043	0.776114	11	B	ID SPG50_C8	atg9	LoF/LoF	Patient	DMSO	0	-0.387299	0.875402	1.56933	0.376735	0.0441661	0.595511	0.275881	-0.0839912	0.191005	1.37388	-0.249426	1.37388	-0.249426	Negative Control
C02	459	2810.36	1625.69	1.7423	1.04969	1.34582	10878	15.9076	1.39336	0.760117	1.39336	0.760117	2	C	ID SPG50_C8	atg9	WT/LoF	Control	DMSO	0	-8.69888	-13.5395	-7.70567	1.16788	0.991988	0.724929	1.19955	7.66351	1.74337	-5.62941	-1.7081	-5.62941	-1.7081	Negative Control
C07	445	13593.5	2585.47	5.41625	1.06113	1.28041	9520.26	9.29639	1.45546	0.796842	1.45546	0.796842	7	C	ID SPG50_C8	atg9	LoF/LoF	Patient + BCH-HSP-C01	1.25µM	1.25	0.107572	-0.962534	-1.79152	0.992068	-0.0122671	2.29774	-1.15946	-2.40009	-1.68068	-1.5673	1.64052	-1.5673	1.64052	Negative Control
C08	418	14125.5	2711.63	5.49887	1.07308	1.28072	9357.87	9.12133	1.44943	0.794565	1.44943	0.794565	8	C	ID SPG50_C8	atg9	LoF/LoF	Patient + BCH-HSP-C01	625nM	0.625	0.30561	-0.3421	-1.01412	0.653007	-0.0348506	3.93991	-1.14827	-3.60381	-1.77134	-1.9617	1.43286	-1.9617	1.43286	Negative Control
C09	330	13793	2824.13	5.16466	1.05148	1.25757	9571.99	9.33287	1.47587	0.804208	1.47587	0.804208	9	C	ID SPG50_C8	atg9	LoF/LoF	Patient + BCH-HSP-C01	312.5nM	0.3125	-0.495488	-0.7299	-0.320857	-0.452082	0.0565036	0.971069	-1.98327	-2.01667	-1.66178	-0.23247	2.31209	-0.23247	2.31209	Negative Control
C10	444	14077.9	2583.38	5.73723	1.0501	1.26138	9535.74	9.90338	1.45559	0.806176	1.45559	0.806176	10	C	ID SPG50_C8	atg9	LoF/LoF	Patient + BCH-HSP-C01	156.25nM	0.15625	0.876965	-0.397517	-1.80437	0.97951	-0.100006	0.781904	-1.84567	-2.28537	-1.36631	-1.55894	2.49153	-1.55894	2.49153	Negative Control
C11	292	15042.2	2738.4	5.81623	1.05014	1.32731	10016.8	15.5839	1.45724	0.773873	1.45724	0.773873	11	C	ID SPG50_C8	atg9	LoF/LoF	Patient	DMSO	0	1.06633	0.727156	-0.849135	-0.929279	-0.121601	0.788021	0.532017	1.28063	1.5757	-1.4508	-0.453779	-1.4508	-0.453779	Negative Control
D02	399	2831.59	1680.54	1.69254	1.05044	1.35171	11064.4	16.6093	1.40514	0.754174	1.40514	0.754174	2	D	ID SPG50_C8	atg9	WT/LoF	Control	DMSO	0	-8.81815	-13.5147	-7.36764	0.414408	1.00559	0.828939	1.41173	9.04563	2.10679	-4.85869	-2.24992	-4.85869	-2.24992	Negative Control
D07	13	2966.62	1605.59	1.71658	0.915461	1.22305	7892.52	18.3828	1.26281	0.83993	1.26281	0.83993	7	D	ID SPG50_C8	atg9	LoF/LoF	Patient + BCH-HSP-F01	20µM	20	-8.76054	-13.3572	-7.8295	-4.43291	0.999019	-17.7203	-3.22813	-14.4653	3.02528	-14.1685	5.56924	-14.1685	5.56924	Negative Control
D08	151	2954.39	1866.25	1.63312	1.01144	1.45518	10665.8	43.8523	1.52603	0.699947	1.52603	0.699947	8	D	ID SPG50_C8	atg9	LoF/LoF	Patient + BCH-HSP-F01	10µM	10	-8.96059	-13.3715	-6.22334	-2.69993	1.02183	-4.53126	5.14322	6.09104	16.2162	3.04895	-7.19431	3.04895	-7.19431	Negative Control
D09	474	9686.13	2337.95	4.36475	1.05806	1.33378	9526.9	16.5746	1.46433	0.755122	1.46433	0.755122	9	D	ID SPG50_C8	atg9	LoF/LoF	Patient + BCH-HSP-F01	5µM	5	-2.41287	-5.51991	-3.31669	1.35624	0.275155	1.87513	0.765258	-2.35086	2.08882	-0.987113	-2.16347	-0.987113	-2.16347	Negative Control
D10	407	13055.5	2529.15	5.54804	1.02785	1.30867	9355.82	11.0105	1.43369	0.779818	1.43369	0.779818	10	D	ID SPG50_C8	atg9	LoF/LoF	Patient + BCH-HSP-F01	2.5µM	2.5	0.423474	-1.59005	-2.13851	0.514871	-0.0482914	-2.2763	-0.140481	-3.61901	-0.792919	-2.9915	0.08823	-2.9915	0.08823	Negative Control
D11	359	13462.1	2902.44	4.94823	1.03672	1.29699	9792.09	11.7586	1.47736	0.782506	1.47736	0.782506	11	D	ID SPG50_C8	atg9	LoF/LoF	Patient	DMSO	0	-1.01428	-1.11584	0.161685	-0.0879047	0.115664	-1.05617	-0.561449	-0.385244	-0.405452	-0.134968	0.333365	-0.134968	0.333365	Negative Control
E02	476	2654.94	1544.55	1.73425	1.02303	1.33439	10692.3	15.4818	1.42867	0.762657	1.42867	0.762657	2	E	ID SPG50_C8	atg9	WT/LoF	Control	DMSO	0	-8.71818	-13.7208	-8.20561	1.38136	0.994188	-2.93841	0.787008	6.28714	1.52284	-3.3193	-1.47645	-3.3193	-1.47645	Negative Control
E07	418	14481.2	2664.27	5.62034	1.04151	1.259	9421.4	9.76012	1.42716	0.80842	1.42716	0.80842	7	E	ID SPG50_C8	atg9	LoF/LoF	Patient + BCH-HSP-F01	1.25µM	1.25	0.59679	0.0728035	-1.30593	0.653007	-0.0680557	-0.398483	-1.93154	-3.13285	-1.4405	-3.41841	2.69618	-3.41841	2.69618	Negative Control
E08	431	14311.3	2715.9	5.61309	1.0628	1.28169	9306.94	9.00114	1.48873	0.79165	1.48873	0.79165	8	E	ID SPG50_C8	atg9	LoF/LoF	Patient + BCH-HSP-F01	625nM	0.625	0.579408	-0.125379	-0.987783	0.816258	-0.0660736	2.52677	-1.11347	-3.98127	-1.83359	0.609121	1.16711	0.609121	1.16711	Negative Control
E09	413	13535.8	2585.87	5.48234	1.04616	1.28561	9437.52	9.07981	1.47805	0.798005	1.47805	0.798005	9	E	ID SPG50_C8	atg9	LoF/LoF	Patient + BCH-HSP-F01	312.5nM	0.3125	0.265982	-1.02988	-1.78906	0.590218	-0.0303316	0.240713	-0.971873	-3.01341	-1.79284	-0.0897842	1.74655	-0.0897842	1.74655	Negative Control
E10	386	14596.8	2615.18	5.87116	1.07	1.32115	9610.21	9.86714	1.47613	0.778439	1.47613	0.778439	10	E	ID SPG50_C8	atg9	LoF/LoF	Patient + BCH-HSP-F01	156.25nM	0.15625	1.19799	0.207665	-1.60844	0.251156	-0.136614	3.51598	0.30954	-1.73336	-1.38508	-0.21502	-0.0375054	-0.21502	-0.0375054	Negative Control
E11	436	13219.5	2862.98	4.96882	1.05355	1.26633	9720.51	10.3328	1.46822	0.797104	1.46822	0.797104	11	E	ID SPG50_C8	atg9	LoF/LoF	Patient	DMSO	0	-0.964905	-1.39873	-0.0814751	0.879047	0.110034	1.25589	-1.66739	-0.915777	-1.14392	-0.732854	1.66437	-0.732854	1.66437	Negative Control
F02	585	2722.3	1585.46	1.72966	1.03811	1.36371	10596.5	14.3522	1.44511	0.751544	1.44511	0.751544	2	F	ID SPG50_C8	atg9	WT/LoF	Control	DMSO	0	-8.72918	-13.6422	-7.95355	2.75016	0.995443	-0.865743	1.84459	5.57731	0.937795	-2.24424	-2.48978	-2.24424	-2.48978	Negative Control
F07	362	14043	3137	4.64661	1.03714	1.23382	10142.3	12.8254	1.34366	0.811555	1.34366	0.811555	7	F	ID SPG50_C8	atg9	LoF/LoF	Patient + BCH-HSP-H01	20µM	20	-1.73724	-0.438294	1.60703	-0.0502313	0.198109	-0.999111	-2.8396	2.21093	0.147052	-8.88036	2.98202	-8.88036	2.98202	Negative Control
F08	477	15891.1	2980.11	5.51361	1.01076	1.22238	9984.55	10.6201	1.36809	0.819887	1.36809	0.819887	8	F	ID SPG50_C8	atg9	LoF/LoF	Patient + BCH-HSP-H01	10µM	10	0.340956	1.71726	0.640279	1.39392	-0.0388813	-4.62376	-3.25211	1.04136	-0.995128	-7.28189	3.74176	-7.28189	3.74176	Negative Control
F09	427	15485.2	3010.18	5.44981	1.0495	1.24189	9693.55	9.64334	1.42796	0.815923	1.42796	0.815923	9	F	ID SPG50_C8	atg9	LoF/LoF	Patient + BCH-HSP-H01	5µM	5	0.188009	1.24389	0.825567	0.766027	-0.0214399	0.699905	-2.54847	-1.11566	-1.50098	-3.36581	3.38034	-3.36581	3.38034	Negative Control
F10	476	15291.4	2839.71	5.72178	1.04888	1.26685	9550.71	9.38546	1.47125	0.802657	1.47125	0.802657	10	F	ID SPG50_C8	atg9	LoF/LoF	Patient + BCH-HSP-H01	2.5µM	2.5	0.839938	1.01782	-0.224894	1.38136	-0.0957834	0.613548	-1.64836	-2.17442	-1.63454	-0.534361	2.17073	-0.534361	2.17073	Negative Control
F11	256	14989.1	2672.45	5.92366	1.04009	1.34662	9997.67	13.6861	1.48748	0.763947	1.48748	0.763947	11	F	ID SPG50_C8	atg9	LoF/LoF	Patient	DMSO	0	1.32385	0.665159	-1.2555	-1.38136	-0.150967	-0.593787	1.2281	1.13857	0.592806	0.527444	-1.35886	0.527444	-1.35886	Negative Control
G02	465	2728.4	1561.88	1.76156	1.04531	1.3123	10729.5	15.2471	1.41405	0.76823	1.41405	0.76823	2	G	ID SPG50_C8	atg9	WT/LoF	Control	DMSO	0	-8.65271	-13.6351	-8.09884	1.24322	0.986722	0.12421	-0.00962616	6.56287	1.40125	-4.27591	-0.968334	-4.27591	-0.968334	Negative Control
G07	476	15781	2973.44	5.62664	1.04905	1.2988	9521.14	9.29109	1.47618	0.785466	1.47618	0.785466	7	G	ID SPG50_C8	atg9	LoF/LoF	Patient + BCH-HSP-H01	1.25µM	1.25	0.611879	1.58883	0.599187	1.38136	-0.0697763	0.638007	-0.496315	-2.39354	-1.68342	-0.21185	0.603215	-0.21185	0.603215	Negative Control
G08	436	15096.3	2758.91	5.76864	1.03115	1.29595	9557.38	9.47007	1.48046	0.788845	1.48046	0.788845	8	G	ID SPG50_C8	atg9	LoF/LoF	Patient + BCH-HSP-H01	625nM	0.625	0.952265	0.790195	-0.722762	0.879047	-0.108593	-1.82241	-0.599165	-2.12496	-1.59072	0.0679485	0.911325	0.0679485	0.911325	Negative Control
G09	466	14693.1	2896.04	5.34544	1.05077	1.29649	9486.7	9.77281	1.48476	0.792598	1.48476	0.792598	9	G	ID SPG50_C8	atg9	LoF/LoF	Patient + BCH-HSP-H01	312.5nM	0.3125	-0.0621508	0.31996	0.12225	1.25578	0.00708744	0.873497	-0.579755	-2.64885	-1.43393	0.349415	1.25352	0.349415	1.25352	Negative Control
G10	414	14365.3	2686.34	5.70979	1.07747	1.28872	9469.33	9.11658	1.46406	0.793783	1.46406	0.793783	10	G	ID SPG50_C8	atg9	LoF/LoF	Patient + BCH-HSP-H01	156.25nM	0.15625	0.8112	-0.0623154	-1.16993	0.602775	-0.0925062	4.54248	-0.859851	-2.77758	-1.7738	-1.00508	1.36159	-1.00508	1.36159	Negative Control
G11	457	14630.4	2950.06	5.36148	1.03721	1.31791	9704.54	10.9772	1.4858	0.779556	1.4858	0.779556	11	G	ID SPG50_C8	atg9	LoF/LoF	Patient	DMSO	0	-0.0237021	0.246851	0.455095	1.14276	0.00270289	-0.989466	0.192842	-1.03419	-0.810142	0.417296	0.0643302	0.417296	0.0643302	Negative Control

## Sheet: DAGLB_SPG50_72h_Fig_5i
Well Name	Cell Count per well	DAGLB Intensity inside TGN	DAGLB Intensity outside TGN	DAGLB Ratio	TGN Elongation	TGN Compactness	TGN Intensity	TGN Area	TGN Degree Elongation	TGN Shape Roughness	TGN Elliptical Factor	TGN Sape Factor	Column	Row	Plate ID	Staining	Genotype	Label	Concentration [µM]	Dose [µM]	Z-Score DAGLB Ratio	Z-Score DAGLB Intensity inside TGN	Z-Score DAGLB Intensity outside TGN	Z-Score Cell Count	Z-Score DAGLB Translocation	Z-Score TGN Elongation	Z-Score TGN Compactness	Z-Score TGN Intensity	Z-Score TGN Area	Z-Score TGN Degree Elongation	Z-Score TGN Shape Roughness	Z-Score TGN Elliptical Factor	Z-Score TGN Shape Factor	Normalized to
B02	398	9990.62	5636.01	1.8255	1.05018	1.46848	4652.88	15.4662	1.55508	0.718758	1.55508	0.718758	2	B	ID 23060	daglb	WT/LoF	Control	DMSO	0	-0.390912	0.525384	0.497172	-1.30212	-0.0447039	-0.26125	-0.347363	-0.688753	0.921783	-0.940669	0.38673	-0.940669	0.38673	Positive Control
B11	430	11704.2	5913.89	2.04353	1.03571	1.40689	4651.93	11.1611	1.52538	0.742928	1.52538	0.742928	11	B	ID 23060	daglb	LoF/LoF	Patient	DMSO	0	1.1638	0.915887	0.604166	-0.396297	0.13309	-0.812219	-1.57358	-0.697551	-6.68602	-1.9988	2.11003	-1.9988	2.11003	Positive Control
C02	482	10579.5	6135.18	1.77115	1.04864	1.58531	4809.03	14.7268	1.61498	0.685911	1.61498	0.685911	2	C	ID 23060	daglb	WT/LoF	Control	DMSO	0	-0.778488	0.659584	0.689369	1.07566	-0.0890264	-0.320129	1.9786	0.769554	-0.384846	1.19278	-1.95534	1.19278	-1.95534	Positive Control
C11	448	11641.1	6039.98	1.98297	1.06251	1.44462	4656.23	11.2654	1.59366	0.724203	1.59366	0.724203	11	C	ID 23060	daglb	LoF/LoF	Patient	DMSO	0	0.731903	0.901512	0.652714	0.113228	0.083699	0.208023	-0.822424	-0.657428	-6.5017	0.433226	0.774933	0.433226	0.774933	Positive Control
D02	420	11003.6	6285.68	1.78772	1.08747	1.45171	4837.37	15.3368	1.58845	0.720064	1.58845	0.720064	2	D	ID 23060	daglb	WT/LoF	Control	DMSO	0	-0.660348	0.756227	0.747316	-0.679366	-0.0755162	1.15869	-0.681157	1.03417	0.693083	0.247526	0.479798	0.247526	0.479798	Positive Control
D11	367	11360.8	5804.05	2.02495	1.03121	1.39257	4664.7	9.58933	1.47341	0.752854	1.47341	0.752854	11	D	ID 23060	daglb	LoF/LoF	Patient	DMSO	0	1.03127	0.837639	0.561873	-2.17963	0.117934	-0.983954	-1.85864	-0.578314	-9.46359	-3.8498	2.81782	-3.8498	2.81782	Positive Control
B02	398	9990.62	5636.01	1.8255	1.05018	1.46848	4652.88	15.4662	1.55508	0.718758	1.55508	0.718758	2	B	ID 23060	daglb	WT/LoF	Control	DMSO	0	-0.756863	-4.64208	0.434131	0.627767	1.0447	0.522563	0.653431	-0.885066	4.90761	0.782541	-0.79164	0.782541	-0.79164	Negative Control
B03	248	11600.8	7090.61	1.67589	1.03804	1.51815	4611.67	11.862	1.4108	0.718058	1.4108	0.718058	3	B	ID 23060	daglb	LoF/LoF	Patient + BCH-HSP-C01	20µM	20	-0.845251	-0.254068	1.21104	-1.21861	1.16671	-0.122512	1.69907	-2.48997	0.857417	-2.93402	-0.831873	-2.93402	-0.831873	Negative Control
B04	364	10841.7	6282.56	1.78711	1.0479	1.48502	4564.75	10.6459	1.44832	0.74023	1.44832	0.74023	4	B	ID 23060	daglb	LoF/LoF	Patient + BCH-HSP-C01	10µM	10	-0.779542	-2.3226	0.779454	0.209256	1.07601	0.401378	1.00155	-4.3172	-0.509079	-1.96757	0.441808	-1.96757	0.441808	Negative Control
B05	400	11876.3	6388.02	1.91579	1.05224	1.42228	4592.08	11.3051	1.47173	0.751598	1.47173	0.751598	5	B	ID 23060	daglb	LoF/LoF	Patient + BCH-HSP-C01	5µM	5	-0.703526	0.496851	0.835779	0.652385	0.971082	0.631699	-0.319224	-3.25297	0.231634	-1.3645	1.09484	-1.3645	1.09484	Negative Control
B06	486	12454.4	6352.98	2.0257	1.08365	1.50022	4636.47	11.827	1.56564	0.712201	1.56564	0.712201	6	B	ID 23060	daglb	LoF/LoF	Patient + BCH-HSP-C01	2.5µM	2.5	-0.638594	2.07225	0.817066	1.71097	0.881456	2.30039	1.32155	-1.52391	0.818118	1.05437	-1.16833	1.05437	-1.16833	Negative Control
B07	448	11406.4	6048.93	1.9372	1.05818	1.45669	4655.62	12.6671	1.56551	0.721141	1.56551	0.721141	7	B	ID 23060	daglb	LoF/LoF	Patient + BCH-HSP-C01	1.25µM	1.25	-0.690873	-0.783622	0.65467	1.24322	0.953617	0.947383	0.405277	-0.778249	1.76212	1.05105	-0.654771	1.05105	-0.654771	Negative Control
B08	464	12456.9	6501.95	1.96575	1.09151	1.44435	4899.99	13.9287	1.57586	0.726795	1.57586	0.726795	8	B	ID 23060	daglb	LoF/LoF	Patient + BCH-HSP-C01	625nM	0.625	-0.674008	2.07913	0.896628	1.44017	0.930338	2.7176	0.145369	8.73948	3.17981	1.31772	-0.329991	1.31772	-0.329991	Negative Control
B09	462	12306	6275.87	2.0184	1.10607	1.41301	4558.96	10.7105	1.5245	0.735251	1.5245	0.735251	9	B	ID 23060	daglb	LoF/LoF	Patient + BCH-HSP-C01	312.5nM	0.3125	-0.642906	1.66795	0.775879	1.41555	0.887408	3.49096	-0.514374	-4.54294	-0.436506	-0.00521928	0.15576	-0.00521928	0.15576	Negative Control
B10	460	11213.6	5704.54	2.02635	0.997525	1.36795	4540.46	10.0934	1.51982	0.753172	1.51982	0.753172	10	B	ID 23060	daglb	LoF/LoF	Patient + BCH-HSP-C01	156.25nM	0.15625	-0.638207	-1.30927	0.470733	1.39093	0.880922	-2.27458	-1.46293	-5.26356	-1.12994	-0.125902	1.18527	-0.125902	1.18527	Negative Control
B11	430	11704.2	5913.89	2.04353	1.03571	1.40689	4651.93	11.1611	1.52538	0.742928	1.52538	0.742928	11	B	ID 23060	daglb	LoF/LoF	Patient	DMSO	0	-0.628056	0.0277414	0.582549	1.02166	0.86691	-0.245958	-0.643146	-0.921757	0.0698435	0.0173018	0.596768	0.0173018	0.596768	Negative Control
C02	482	10579.5	6135.18	1.77115	1.04864	1.58531	4809.03	14.7268	1.61498	0.685911	1.61498	0.685911	2	C	ID 23060	daglb	WT/LoF	Control	DMSO	0	-0.788973	-3.03725	0.700737	1.66174	1.08903	0.440436	3.11287	5.197	4.07673	2.32545	-2.67857	2.32545	-2.67857	Negative Control
C03	70	9988.23	7798.04	1.27459	1.09437	1.42054	4757.73	26.7589	1.48034	0.739741	1.48034	0.739741	3	C	ID 23060	daglb	LoF/LoF	Patient + BCH-HSP-F01	20µM	20	-1.08233	-4.6486	1.58887	-3.40963	1.49395	2.86977	-0.355699	3.1987	17.5975	-1.14266	0.413693	-1.14266	0.413693	Negative Control
C04	586	12235.8	6312.64	1.99466	1.03471	1.44407	4604.63	12.9254	1.45141	0.739054	1.45141	0.739054	4	C	ID 23060	daglb	LoF/LoF	Patient + BCH-HSP-F01	10µM	10	-0.656931	1.47666	0.795518	2.94189	0.906767	-0.299427	0.139543	-2.76411	2.05236	-1.88781	0.374251	-1.88781	0.374251	Negative Control
C05	572	12641.9	6504.64	1.98411	1.05449	1.46307	4684.7	12.3424	1.51747	0.718689	1.51747	0.718689	5	C	ID 23060	daglb	LoF/LoF	Patient + BCH-HSP-F01	5µM	5	-0.663163	2.58331	0.898067	2.76956	0.915369	0.751585	0.539647	0.354506	1.39731	-0.186439	-0.795602	-0.186439	-0.795602	Negative Control
C06	490	12243.9	6322.01	2.00967	1.02807	1.35916	4487.76	10.3192	1.48408	0.772173	1.48408	0.772173	6	C	ID 23060	daglb	LoF/LoF	Patient + BCH-HSP-F01	2.5µM	2.5	-0.648064	1.49862	0.800522	1.76021	0.894528	-0.651907	-1.64783	-7.31617	-0.876211	-1.04629	2.27677	-1.04629	2.27677	Negative Control
C07	496	12690.8	6666.85	1.96774	1.06248	1.4394	4675.47	12.4014	1.51782	0.726827	1.51782	0.726827	7	C	ID 23060	daglb	LoF/LoF	Patient + BCH-HSP-F01	1.25µM	1.25	-0.672831	2.71665	0.984701	1.83406	0.928714	1.176	0.0413587	-0.00492098	1.46364	-0.177335	-0.328113	-0.177335	-0.328113	Negative Control
C08	442	12184.8	6318.37	1.97424	1.04859	1.44006	4797.23	11.9112	1.56778	0.734082	1.56778	0.734082	8	C	ID 23060	daglb	LoF/LoF	Patient + BCH-HSP-F01	625nM	0.625	-0.668994	1.3376	0.798577	1.16937	0.923418	0.438007	0.0551635	4.73709	0.912701	1.10959	0.0886438	1.10959	0.0886438	Negative Control
C09	488	13070.1	6734.32	1.98569	1.01586	1.46994	4668.63	11.4615	1.49731	0.721566	1.49731	0.721566	9	C	ID 23060	daglb	LoF/LoF	Patient + BCH-HSP-F01	312.5nM	0.3125	-0.662228	3.75029	1.02074	1.73559	0.914078	-1.30086	0.684257	-0.271599	0.407426	-0.705493	-0.630381	-0.705493	-0.630381	Negative Control
C10	566	11434.7	5968.46	1.97251	1.06394	1.44966	4706.3	11.5556	1.51667	0.719453	1.51667	0.719453	10	C	ID 23060	daglb	LoF/LoF	Patient + BCH-HSP-F01	156.25nM	0.15625	-0.670014	-0.706483	0.611694	2.6957	0.924826	1.25357	0.257152	1.19562	0.513107	-0.207012	-0.751731	-0.207012	-0.751731	Negative Control
C11	448	11641.1	6039.98	1.98297	1.06251	1.44462	4656.23	11.2654	1.59366	0.724203	1.59366	0.724203	11	C	ID 23060	daglb	LoF/LoF	Patient	DMSO	0	-0.663838	-0.144164	0.649891	1.24322	0.916301	1.17713	0.151109	-0.754419	0.187054	1.77614	-0.478876	1.77614	-0.478876	Negative Control
D02	420	11003.6	6285.68	1.78772	1.08747	1.45171	4837.37	15.3368	1.58845	0.720064	1.58845	0.720064	2	D	ID 23060	daglb	WT/LoF	Control	DMSO	0	-0.779186	-1.88155	0.781118	0.898568	1.07552	2.50318	0.300483	6.30061	4.76218	1.64184	-0.716657	1.64184	-0.716657	Negative Control
D03	414	16828.3	7906.28	2.19728	1.01404	1.3634	5047.06	15.8206	1.41994	0.755229	1.41994	0.755229	3	D	ID 23060	daglb	LoF/LoF	Patient + BCH-HSP-H01	20µM	20	-0.537228	13.9922	1.64668	0.824713	0.74154	-1.39722	-1.55867	14.4678	5.30579	-2.6986	1.30342	-2.6986	1.30342	Negative Control
D04	480	14292.9	6960.61	2.10768	1.06024	1.46539	4824.44	14.3846	1.51931	0.719478	1.51931	0.719478	4	D	ID 23060	daglb	LoF/LoF	Patient + BCH-HSP-H01	10µM	10	-0.590162	7.0828	1.1416	1.63712	0.814606	1.05665	0.588421	5.79695	3.6921	-0.138806	-0.750275	-0.138806	-0.750275	Negative Control
D05	510	12876.6	6457.93	2.05174	1.02914	1.41647	4743.66	11.6741	1.4335	0.742466	1.4335	0.742466	5	D	ID 23060	daglb	LoF/LoF	Patient + BCH-HSP-H01	5µM	5	-0.623208	3.22286	0.873122	2.00639	0.860219	-0.595356	-0.441393	2.65075	0.646256	-2.34914	0.570278	-2.34914	0.570278	Negative Control
D06	482	12499.3	6371.66	2.03225	1.08381	1.45362	4666.69	11.9337	1.47689	0.733912	1.47689	0.733912	6	D	ID 23060	daglb	LoF/LoF	Patient + BCH-HSP-H01	2.5µM	2.5	-0.634722	2.19479	0.827043	1.66174	0.876112	2.3087	0.340677	-0.346838	0.937973	-1.23165	0.0788873	-1.23165	0.0788873	Negative Control
D07	518	12381.2	6502.88	1.96423	1.00436	1.43103	4583.64	11.0574	1.46879	0.738813	1.46879	0.738813	7	D	ID 23060	daglb	LoF/LoF	Patient + BCH-HSP-H01	1.25µM	1.25	-0.674906	1.87278	0.897128	2.10486	0.931578	-1.91131	-0.134978	-3.58167	-0.0466453	-1.44014	0.360379	-1.44014	0.360379	Negative Control
D08	568	12094	6221.08	1.99689	1.07143	1.43621	4740.36	11.1946	1.51826	0.728022	1.51826	0.728022	8	D	ID 23060	daglb	LoF/LoF	Patient + BCH-HSP-H01	625nM	0.625	-0.655615	1.09025	0.746617	2.72032	0.90495	1.65111	-0.0259083	2.52249	0.107502	-0.166082	-0.259494	-0.166082	-0.259494	Negative Control
D09	532	12730.4	6675.49	1.93955	1.06016	1.39279	4455.79	8.81317	1.47875	0.754534	1.47875	0.754534	9	D	ID 23060	daglb	LoF/LoF	Patient + BCH-HSP-H01	312.5nM	0.3125	-0.689485	2.82447	0.989315	2.27719	0.951701	1.05242	-0.939945	-8.56122	-2.56859	-1.18371	1.26351	-1.18371	1.26351	Negative Control
D10	546	11459.9	5973.27	1.9788	1.06359	1.41711	4568.48	9.59049	1.53415	0.740888	1.53415	0.740888	10	D	ID 23060	daglb	LoF/LoF	Patient + BCH-HSP-H01	156.25nM	0.15625	-0.666299	-0.637817	0.614265	2.44952	0.919698	1.23454	-0.427986	-4.17219	-1.69509	0.243372	0.479616	0.243372	0.479616	Negative Control
D11	367	11360.8	5804.05	2.02495	1.03121	1.39257	4664.7	9.58933	1.47341	0.752854	1.47341	0.752854	11	D	ID 23060	daglb	LoF/LoF	Patient	DMSO	0	-0.639036	-0.907984	0.523882	0.246183	0.882066	-0.485504	-0.944566	-0.424463	-1.6964	-1.32133	1.16702	-1.32133	1.16702	Negative Control
B02	213	8829.57	4779.53	1.87266	1.04662	1.4237	4536.81	12.0944	1.55784	0.746024	1.55784	0.746024	2	B	ID 23061	daglb	WT/LoF	Control	DMSO	0	-0.374327	0.424684	0.385318	-0.480706	-0.0342659	-0.328436	-1.83418	-1.59987	-1.56151	-0.207797	1.85922	-0.207797	1.85922	Positive Control
B11	242	11428.3	6052.09	1.93904	1.04026	1.38169	4495.34	11.1143	1.51246	0.753947	1.51246	0.753947	11	B	ID 23061	daglb	LoF/LoF	Patient	DMSO	0	0.245731	1.07111	0.94199	0.649603	0.0224942	-0.562448	-3.22604	-1.93732	-2.25191	-1.64055	2.43536	-1.64055	2.43536	Positive Control
C02	230	9310.82	5109.62	1.86034	1.10599	1.49834	4676.15	14.1108	1.51748	0.7257	1.51748	0.7257	2	C	ID 23061	daglb	WT/LoF	Control	DMSO	0	-0.489415	0.544395	0.529715	0.181889	-0.0448011	1.85538	0.638287	-0.466278	-0.141033	-1.48191	0.381307	-1.48191	0.381307	Positive Control
C11	200	11723.4	5865.5	2.05617	1.0336	1.48076	4669.38	12.4665	1.55011	0.726	1.55011	0.726	11	C	ID 23061	daglb	LoF/LoF	Patient	DMSO	0	1.33978	1.14453	0.860367	-0.987396	0.122643	-0.807275	0.0558781	-0.521364	-1.29937	-0.451877	0.403094	-0.451877	0.403094	Positive Control
D02	188	10738.5	5884.21	1.86534	1.03566	1.50144	4879.98	16.2576	1.57827	0.708738	1.57827	0.708738	2	D	ID 23061	daglb	WT/LoF	Control	DMSO	0	-0.442707	0.899538	0.86855	-1.45511	-0.0405254	-0.731686	0.740793	1.19202	1.37127	0.436914	-0.852186	0.436914	-0.852186	Positive Control
D11	253	11252.2	5705.97	2.03237	1.02369	1.43805	4680.61	10.9564	1.51108	0.733706	1.51108	0.733706	11	D	ID 23061	daglb	LoF/LoF	Patient	DMSO	0	1.11747	1.02731	0.790583	1.07834	0.102293	-1.17171	-1.35906	-0.429958	-2.36314	-1.68395	0.963456	-1.68395	0.963456	Positive Control
B02	213	8829.57	4779.53	1.87266	1.04662	1.4237	4536.81	12.0944	1.55784	0.746024	1.55784	0.746024	2	B	ID 23061	daglb	WT/LoF	Control	DMSO	0	-0.728129	-4.16535	-0.0197721	-0.741593	1.03427	0.330421	-0.274477	-1.26084	-0.171147	1.59738	1.06332	1.59738	1.06332	Negative Control
B03	135	11476	6824.64	1.73439	1.02122	1.42671	4673.46	10.886	1.43219	0.74632	1.43219	0.74632	3	B	ID 23061	daglb	LoF/LoF	Patient + BCH-HSP-C01	20µM	20	-0.811367	-0.157929	1.04816	-4.73085	1.1525	-1.44571	-0.182133	-0.101995	-1.33641	-5.19093	1.09277	-5.19093	1.09277	Negative Control
B04	218	12033.1	6957.86	1.79601	1.0515	1.45817	4689.25	11.0908	1.45995	0.730446	1.45995	0.730446	4	B	ID 23061	daglb	LoF/LoF	Patient + BCH-HSP-C01	10µM	10	-0.774272	0.685705	1.11773	-0.485872	1.09981	0.671455	0.784534	0.0319635	-1.13891	-3.69148	-0.488979	-3.69148	-0.488979	Negative Control
B05	214	12728.2	6911.89	1.90554	1.05572	1.4613	4725.76	12.2701	1.50219	0.724643	1.50219	0.724643	5	B	ID 23061	daglb	LoF/LoF	Patient + BCH-HSP-C01	5µM	5	-0.708338	1.73823	1.09372	-0.690449	1.00615	0.96658	0.880835	0.341626	-0.00163045	-1.40921	-1.06715	-1.40921	-1.06715	Negative Control
B06	216	12293.6	6107.77	2.07293	1.08751	1.42386	4707.28	12.3445	1.54302	0.733858	1.54302	0.733858	6	B	ID 23061	daglb	LoF/LoF	Patient + BCH-HSP-C01	2.5µM	2.5	-0.607578	1.08018	0.673821	-0.58816	0.86303	3.18982	-0.269653	0.184861	0.0700834	0.79677	-0.149012	0.79677	-0.149012	Negative Control
B07	235	12232.6	6369.71	1.98168	1.06629	1.39841	4599.32	10.6348	1.4886	0.744017	1.4886	0.744017	7	B	ID 23061	daglb	LoF/LoF	Patient + BCH-HSP-C01	1.25µM	1.25	-0.662506	0.987713	0.810603	0.383583	0.941052	1.70586	-1.05164	-0.730707	-1.57868	-2.14324	0.86331	-2.14324	0.86331	Negative Control
B08	273	12348.8	6358.33	2.00836	1.02109	1.46656	4880.13	13.48	1.50685	0.725103	1.50685	0.725103	8	B	ID 23061	daglb	LoF/LoF	Patient + BCH-HSP-C01	625nM	0.625	-0.646446	1.16374	0.804659	2.32707	0.918239	-1.45527	1.04235	1.65075	1.16506	-1.15752	-1.0214	-1.15752	-1.0214	Negative Control
B09	237	11866.4	5963.91	2.04398	1.03211	1.4027	4544.33	11.261	1.4859	0.746623	1.4859	0.746623	9	B	ID 23061	daglb	LoF/LoF	Patient + BCH-HSP-C01	312.5nM	0.3125	-0.625	0.433174	0.598699	0.485872	0.887776	-0.684071	-0.919998	-1.1971	-0.974762	-2.2893	1.12299	-2.2893	1.12299	Negative Control
B10	216	11932.1	6228.91	1.98213	1.02127	1.40874	4493.39	10.762	1.51876	0.746032	1.51876	0.746032	10	B	ID 23061	daglb	LoF/LoF	Patient + BCH-HSP-C01	156.25nM	0.15625	-0.662236	0.532787	0.73708	-0.58816	0.940669	-1.44256	-0.734215	-1.62911	-1.45601	-0.513845	1.06413	-0.513845	1.06413	Negative Control
B11	242	11428.3	6052.09	1.93904	1.04026	1.38169	4495.34	11.1143	1.51246	0.753947	1.51246	0.753947	11	B	ID 23061	daglb	LoF/LoF	Patient	DMSO	0	-0.68817	-0.23023	0.644746	0.741593	0.977506	-0.114495	-1.56561	-1.6126	-1.11626	-0.854486	1.85279	-0.854486	1.85279	Negative Control
C02	230	9310.82	5109.62	1.86034	1.10599	1.49834	4676.15	14.1108	1.51748	0.7257	1.51748	0.7257	2	C	ID 23061	daglb	WT/LoF	Control	DMSO	0	-0.735546	-3.43661	0.152599	0.127861	1.0448	4.48241	2.01907	-0.0791677	1.7734	-0.583015	-0.961836	-0.583015	-0.961836	Negative Control
C03	28	12625.4	9382.5	1.3545	1.02272	1.41269	4552.38	18.438	1.57464	0.720422	1.57464	0.720422	3	C	ID 23061	daglb	LoF/LoF	Patient + BCH-HSP-F01	20µM	20	-1.04005	1.58263	2.38384	-10.2033	1.47733	-1.34094	-0.612797	-1.12879	5.94619	2.50502	-1.48776	2.50502	-1.48776	Negative Control
C04	227	13302.9	6699.39	2.04492	1.04579	1.40475	4618.7	12.3165	1.44388	0.746621	1.44388	0.746621	4	C	ID 23061	daglb	LoF/LoF	Patient + BCH-HSP-F01	10µM	10	-0.624438	2.60843	0.982755	-0.0255722	0.886979	0.272312	-0.856854	-0.566345	0.0431128	-4.55933	1.12273	-4.55933	1.12273	Negative Control
C05	256	13025.2	6404.32	2.10454	1.02625	1.40676	4650.53	12.7734	1.467	0.745154	1.467	0.745154	5	C	ID 23061	daglb	LoF/LoF	Patient + BCH-HSP-F01	5µM	5	-0.588545	2.18797	0.828677	1.45761	0.835995	-1.09386	-0.795247	-0.296418	0.483704	-3.31061	0.976579	-3.31061	0.976579	Negative Control
C06	237	12239.7	6257.86	2.02657	1.04307	1.47486	4575.46	10.6405	1.51832	0.724487	1.51832	0.724487	6	C	ID 23061	daglb	LoF/LoF	Patient + BCH-HSP-F01	2.5µM	2.5	-0.635482	0.998533	0.752197	0.485872	0.902666	0.0822149	1.29764	-0.933118	-1.57313	-0.537703	-1.08274	-0.537703	-1.08274	Negative Control
C07	253	13567.8	6947.9	2.02124	1.05228	1.42421	4605.57	11.0003	1.52739	0.740073	1.52739	0.740073	7	C	ID 23061	daglb	LoF/LoF	Patient + BCH-HSP-F01	1.25µM	1.25	-0.638692	3.00971	1.11252	1.30418	0.907226	0.726136	-0.259005	-0.677766	-1.2262	-0.0480351	0.470335	-0.0480351	0.470335	Negative Control
C08	269	12568.6	6403.63	2.02734	1.04707	1.48048	4862.47	13.0198	1.53171	0.717195	1.53171	0.717195	8	C	ID 23061	daglb	LoF/LoF	Patient + BCH-HSP-F01	625nM	0.625	-0.635021	1.4965	0.828313	2.12249	0.90201	0.362137	1.47021	1.50098	0.721297	0.185538	-1.80934	0.185538	-1.80934	Negative Control
C09	188	12970	6454.88	2.08233	1.03249	1.53834	4643.99	13.2994	1.53199	0.701623	1.53199	0.701623	9	C	ID 23061	daglb	LoF/LoF	Patient + BCH-HSP-F01	312.5nM	0.3125	-0.601915	2.10447	0.855079	-2.0202	0.854986	-0.657888	3.24808	-0.351927	0.990905	0.200824	-3.36098	0.200824	-3.36098	Negative Control
C10	224	13540.5	6832.64	2.04373	1.06682	1.40883	4800.42	12.8156	1.54849	0.745755	1.54849	0.745755	10	C	ID 23061	daglb	LoF/LoF	Patient + BCH-HSP-F01	156.25nM	0.15625	-0.625151	2.96825	1.05234	-0.179005	0.887991	1.74297	-0.731608	0.974769	0.524343	1.09188	1.03644	1.09188	1.03644	Negative Control
C11	200	11723.4	5865.5	2.05617	1.0336	1.48076	4669.38	12.4665	1.55011	0.726	1.55011	0.726	11	C	ID 23061	daglb	LoF/LoF	Patient	DMSO	0	-0.617664	0.216686	0.54731	-1.40647	0.877357	-0.579972	1.47881	-0.13659	0.187705	1.17969	-0.931982	1.17969	-0.931982	Negative Control
D02	188	10738.5	5884.21	1.86534	1.03566	1.50144	4879.98	16.2576	1.57827	0.708738	1.57827	0.708738	2	D	ID 23061	daglb	WT/LoF	Control	DMSO	0	-0.732536	-1.27467	0.557079	-2.0202	1.04053	-0.436259	2.11416	1.64947	3.84364	2.70068	-2.65206	2.70068	-2.65206	Negative Control
D03	191	17293.9	8098.04	2.20583	1.03484	1.34324	5093.79	18.0496	1.39306	0.763774	1.39306	0.763774	3	D	ID 23061	daglb	LoF/LoF	Patient + BCH-HSP-H01	20µM	20	-0.527572	8.652	1.71312	-1.86677	0.749385	-0.493585	-2.74692	3.4628	5.57171	-7.30469	2.83195	-7.30469	2.83195	Negative Control
D04	242	15462.2	7397.74	2.14921	1.03076	1.37874	5041.26	14.5466	1.43966	0.750399	1.43966	0.750399	4	D	ID 23061	daglb	LoF/LoF	Patient + BCH-HSP-H01	10µM	10	-0.561658	5.87822	1.34743	0.741593	0.797803	-0.778413	-1.65615	3.01727	2.19368	-4.78724	1.49927	-4.78724	1.49927	Negative Control
D05	220	13712.9	6910.72	2.03943	1.03954	1.38927	4667.91	12.2514	1.44934	0.751785	1.44934	0.751785	5	D	ID 23061	daglb	LoF/LoF	Patient + BCH-HSP-H01	5µM	5	-0.627738	3.22935	1.09311	-0.383583	0.891666	-0.164616	-1.33259	-0.149009	-0.0197387	-4.26425	1.63731	-4.26425	1.63731	Negative Control
D06	272	12796.6	6412.9	2.07783	1.0484	1.40051	4643.17	10.0762	1.54938	0.746271	1.54938	0.746271	6	D	ID 23061	daglb	LoF/LoF	Patient + BCH-HSP-H01	2.5µM	2.5	-0.604623	1.84184	0.833156	2.27592	0.858832	0.454765	-0.987237	-0.358859	-2.11731	1.14017	1.08787	1.14017	1.08787	Negative Control
D07	261	12444.6	6195.38	2.08522	1.06715	1.39385	4526.68	10.0036	1.48211	0.751194	1.48211	0.751194	7	D	ID 23061	daglb	LoF/LoF	Patient + BCH-HSP-H01	1.25µM	1.25	-0.600179	1.30887	0.71957	1.71334	0.852519	1.76657	-1.19182	-1.3468	-2.18735	-2.49431	1.5784	-2.49431	1.5784	Negative Control
D08	288	12133.4	6080.11	2.05687	1.06068	1.42011	4860.92	11.9438	1.51675	0.738339	1.51675	0.738339	8	D	ID 23061	daglb	LoF/LoF	Patient + BCH-HSP-H01	625nM	0.625	-0.61724	0.837603	0.659376	3.09423	0.876755	1.31362	-0.384964	1.48783	-0.316324	-0.622617	0.297532	-0.622617	0.297532	Negative Control
D09	242	12893.7	6459.34	2.05985	1.03126	1.39231	4661.58	11.4189	1.49899	0.74837	1.49899	0.74837	9	D	ID 23061	daglb	LoF/LoF	Patient + BCH-HSP-H01	312.5nM	0.3125	-0.615446	1.98882	0.857406	0.741593	0.874206	-0.743594	-1.23922	-0.202718	-0.822474	-1.58193	1.29701	-1.58193	1.29701	Negative Control
D10	270	12678.2	6383.33	2.05954	1.04593	1.44596	4782.22	12.257	1.51861	0.727968	1.51861	0.727968	10	D	ID 23061	daglb	LoF/LoF	Patient + BCH-HSP-H01	156.25nM	0.15625	-0.615638	1.66249	0.817714	2.17364	0.874478	0.28219	0.409418	0.820397	-0.0142687	-0.52236	-0.735875	-0.52236	-0.735875	Negative Control
D11	253	11252.2	5705.97	2.03237	1.02369	1.43805	4680.61	10.9564	1.51108	0.733706	1.51108	0.733706	11	D	ID 23061	daglb	LoF/LoF	Patient	DMSO	0	-0.631991	-0.496859	0.464006	1.30418	0.897707	-1.27286	0.16626	-0.0413066	-1.26852	-0.928765	-0.16413	-0.928765	-0.16413	Negative Control

## Sheet: ATG9A_SPG47_72h_Fig_5j
Well Name	Cell Count per well	ATG9A Intensity inside TGN	ATG9A Intensity outside TGN	ATG9A Ratio	TGN Elongation	TGN Compactness	TGN Intensity	TGN Area	TGN Degree Elongation	TGN Shape Roughness	TGN Elliptical Factor	TGN Sape Factor	Column	Row	Plate ID	Staining	Genotype	Label	Concentration [µM]	Dose [µM]	Z-Score ATG9A Ratio	Z-Score ATG9A Intensity inside TGN	Z-Score ATG9A Intensity outside TGN	Z-Score Cell Count	Z-Score ATG9A Translocation	Z-Score TGN Elongation	Z-Score TGN Compactness	Z-Score TGN Intensity	Z-Score TGN Area	Z-Score TGN Degree Elongation	Z-Score TGN Shape Roughness	Z-Score TGN Elliptical Factor	Z-Score TGN Shape Factor	Normalized to
B02	546	2933.54	1722.76	1.72014	1.05338	1.32657	5791.1	8.03463	1.4736	0.777261	1.4736	0.777261	2	B	ID SPG47_D19	atg9	WT/LoF	Control	DMSO	0	-0.985777	0.347177	0.922874	-0.0506832	-0.0201085	-0.705395	0.688899	0.760012	1.21714	0.964895	-1.01031	0.964895	-1.01031	Positive Control
B11	215	17923.7	4868.02	4.15289	1.02841	1.33126	5751.38	9.54981	1.44944	0.788605	1.44944	0.788605	11	B	ID SPG47_D19	atg9	LoF/LoF	Patient	DMSO	0	47.4306	73.332	33.662	-11.2348	0.96752	-2.56372	0.937044	0.181413	4.33825	-0.462891	0.290362	-0.462891	0.290362	Positive Control
C02	518	2745.58	1543.13	1.79929	1.06023	1.31352	5781.34	7.49796	1.46321	0.786613	1.46321	0.786613	2	C	ID SPG47_D19	atg9	WT/LoF	Control	DMSO	0	0.589535	-0.567961	-0.946927	-0.99677	0.0120257	-0.195446	-0.000938974	0.617904	0.111646	0.351029	0.061941	0.351029	0.061941	Positive Control
C11	191	17623.4	4802.37	4.09109	1.0723	1.40893	5739.4	9.85946	1.51635	0.7436	1.51635	0.7436	11	C	ID SPG47_D19	atg9	LoF/LoF	Patient	DMSO	0	46.2006	71.8695	32.9786	-12.0457	0.942429	0.703081	5.04177	0.00701018	4.9761	3.49197	-4.87001	3.49197	-4.87001	Positive Control
D02	568	2669.13	1529.17	1.7667	1.04659	1.27945	5620.15	6.84686	1.4286	0.801197	1.4286	0.801197	2	D	ID SPG47_D19	atg9	WT/LoF	Control	DMSO	0	-0.0591813	-0.940175	-1.09223	0.69267	-0.00120722	-1.21044	-1.80185	-1.72995	-1.22956	-1.69491	1.73427	-1.69491	1.73427	Positive Control
D11	185	18371.5	5015.33	4.19555	1.01784	1.44686	5714.69	10.4759	1.50874	0.741838	1.50874	0.741838	11	D	ID SPG47_D19	atg9	LoF/LoF	Patient	DMSO	0	48.2796	75.5121	35.1953	-12.2484	0.984839	-3.3507	7.04654	-0.352915	6.24582	3.04204	-5.0721	3.04204	-5.0721	Positive Control
E02	596	2721.56	1591.82	1.72433	1.06333	1.30913	5693.4	6.89512	1.47209	0.787154	1.47209	0.787154	2	E	ID SPG47_D19	atg9	WT/LoF	Control	DMSO	0	-0.902436	-0.684895	-0.440178	1.63876	-0.0184085	0.0350745	-0.232893	-0.663084	-1.13014	0.875505	0.124019	0.875505	0.124019	Positive Control
E11	188	17848.2	4924.33	4.07737	1.07051	1.37436	5673.41	9.97805	1.49375	0.751453	1.49375	0.751453	11	E	ID SPG47_D19	atg9	LoF/LoF	Patient	DMSO	0	45.9276	72.9642	34.2481	-12.1471	0.936861	0.569909	3.21479	-0.954222	5.22039	2.15606	-3.96958	2.15606	-3.96958	Positive Control
F02	531	2873.9	1653.95	1.75429	1.06808	1.31874	5758.97	7.84191	1.4582	0.78663	1.4582	0.78663	2	F	ID SPG47_D19	atg9	WT/LoF	Control	DMSO	0	-0.306186	0.0568187	0.206547	-0.557515	-0.00624578	0.389056	0.274903	0.292015	0.820139	0.0544494	0.0638893	0.0544494	0.0638893	Positive Control
F11	214	19061.2	4937.3	4.39874	1.07738	1.33905	5618.75	9.54834	1.4358	0.776669	1.4358	0.776669	11	F	ID SPG47_D19	atg9	LoF/LoF	Patient	DMSO	0	52.3234	78.8702	34.3832	-11.2686	1.06733	1.08104	1.34842	-1.75034	4.33523	-1.26966	-1.07818	-1.26966	-1.07818	Positive Control
G02	526	3229.68	1763.79	1.85328	1.08552	1.33382	5788.57	7.54609	1.44795	0.77758	1.44795	0.77758	2	G	ID SPG47_D19	atg9	WT/LoF	Control	DMSO	0	1.66405	1.78904	1.34991	-0.726459	0.0339443	1.68715	1.07188	0.723107	0.21078	-0.550969	-0.973808	-0.550969	-0.973808	Positive Control
G11	181	20182	5264.45	4.48174	1.07363	1.38181	5646.56	8.94208	1.49492	0.763359	1.49492	0.763359	11	G	ID SPG47_D19	atg9	LoF/LoF	Patient	DMSO	0	53.9753	84.3272	37.7884	-12.3836	1.10102	0.802216	3.60866	-1.34532	3.08639	2.22523	-2.60443	2.22523	-2.60443	Positive Control
B02	546	2933.54	1722.76	1.72014	1.05338	1.32657	5791.1	8.03463	1.4736	0.777261	1.4736	0.777261	2	B	ID SPG47_D19	atg9	WT/LoF	Control	DMSO	0	-14.9357	-16.0811	-20.0992	23.4146	1.02011	-0.125503	-1.24145	1.89382	-3.29008	-0.291507	0.867479	-0.291507	0.867479	Negative Control
B03	67	13357.1	5411.29	2.52245	1.01772	1.38623	5884.22	8.53931	1.42884	0.776842	1.42884	0.776842	3	B	ID SPG47_D19	atg9	LoF/LoF	Patient + BCH-HSP-C01	20µM	20	-10.1668	-5.31412	2.74105	-8.59946	0.694391	-1.48117	0.135048	3.65038	-2.30815	-1.65512	0.845223	-1.65512	0.845223	Negative Control
B04	104	13336.8	4911.63	2.97872	1.06204	1.39303	5696.91	10.0012	1.51506	0.768053	1.51506	0.768053	4	B	ID SPG47_D19	atg9	LoF/LoF	Patient + BCH-HSP-C01	10µM	10	-7.45477	-5.33506	-0.352966	-6.12656	0.509161	0.203701	0.291949	0.117095	0.536324	0.97175	0.378626	0.97175	0.378626	Negative Control
B05	150	14726.7	4828.22	3.29486	1.03034	1.43394	5789.23	10.0055	1.45006	0.752391	1.45006	0.752391	5	B	ID SPG47_D19	atg9	LoF/LoF	Patient + BCH-HSP-C01	5µM	5	-5.57562	-3.89935	-0.869465	-3.05214	0.380815	-1.00135	1.23578	1.85847	0.544636	-1.00876	-0.452787	-1.00876	-0.452787	Negative Control
B06	188	16282.9	4765.39	3.86528	1.06305	1.34258	5690.35	8.87972	1.50376	0.773493	1.50376	0.773493	6	B	ID SPG47_D19	atg9	LoF/LoF	Patient + BCH-HSP-C01	2.5µM	2.5	-2.18512	-2.29191	-1.2585	-0.512403	0.149243	0.24232	-0.872097	-0.00663166	-1.64581	0.627645	0.667414	0.627645	0.667414	Negative Control
B07	194	19535.9	5831.82	3.60466	1.02635	1.29038	5664.29	6.4927	1.45021	0.803331	1.45021	0.803331	7	B	ID SPG47_D19	atg9	LoF/LoF	Patient + BCH-HSP-C01	1.25µM	1.25	-3.73421	1.06832	5.34508	-0.111392	0.255047	-1.15311	-2.07649	-0.498073	-6.29019	-1.00407	2.25143	-1.00407	2.25143	Negative Control
B08	154	17753.6	5154.54	3.77025	1.0756	1.32886	5572.17	8.13616	1.42713	0.789767	1.42713	0.789767	8	B	ID SPG47_D19	atg9	LoF/LoF	Patient + BCH-HSP-C01	0.63µM	0.625	-2.74994	-0.772682	1.15117	-2.7848	0.187821	0.719367	-1.18871	-2.23591	-3.09254	-1.70743	1.53136	-1.70743	1.53136	Negative Control
B09	213	17781.3	5369.9	3.77439	1.05896	1.35648	5617.41	8.4399	1.47078	0.778226	1.47078	0.778226	9	B	ID SPG47_D19	atg9	LoF/LoF	Patient + BCH-HSP-C01	0.31µM	0.3125	-2.72537	-0.744106	2.48475	1.15848	0.186143	0.0868401	-0.551271	-1.3825	-2.50156	-0.377374	0.918667	-0.377374	0.918667	Negative Control
B10	213	17994	5449.15	3.68824	1.07162	1.39232	5696.03	8.69107	1.5067	0.766706	1.5067	0.766706	10	B	ID SPG47_D19	atg9	LoF/LoF	Patient + BCH-HSP-C01	0.16µM	0.15625	-3.23742	-0.524446	2.97548	1.15848	0.221115	0.568187	0.275452	0.10056	-2.01286	0.717157	0.307135	0.717157	0.307135	Negative Control
B11	215	17923.7	4868.02	4.15289	1.02841	1.33126	5751.38	9.54981	1.44944	0.788605	1.44944	0.788605	11	B	ID SPG47_D19	atg9	LoF/LoF	Patient	DMSO	0	-0.475546	-0.596981	-0.623022	1.29215	0.0324798	-1.07473	-1.13313	1.14453	-0.342036	-1.02743	1.46966	-1.02743	1.46966	Negative Control
C02	518	2745.58	1543.13	1.79929	1.06023	1.31352	5781.34	7.49796	1.46321	0.786613	1.46321	0.786613	2	C	ID SPG47_D19	atg9	WT/LoF	Control	DMSO	0	-14.4652	-16.2753	-21.2115	21.5432	0.987974	0.134979	-1.54258	1.70979	-4.33428	-0.607911	1.36391	-0.607911	1.36391	Negative Control
C03	60	11390.1	4657.61	2.55372	1.12461	1.28685	5615.31	8.20609	1.38862	0.804106	1.38862	0.804106	3	C	ID SPG47_D19	atg9	LoF/LoF	Patient + BCH-HSP-C01	20µM	20	-9.98097	-7.34592	-1.92592	-9.06731	0.6817	2.58258	-2.15781	-1.42216	-2.95648	-2.88065	2.29261	-2.88065	2.29261	Negative Control
C04	117	13703.3	4591.19	3.14716	1.03687	1.32317	5569.4	9.85269	1.42464	0.794382	1.42464	0.794382	4	C	ID SPG47_D19	atg9	LoF/LoF	Patient + BCH-HSP-C01	10µM	10	-6.45357	-4.95651	-2.33722	-5.2577	0.440778	-0.753199	-1.32	-2.288	0.247268	-1.78319	1.77635	-1.78319	1.77635	Negative Control
C05	126	14162.5	4791.47	3.19597	0.984439	1.43966	5797.19	11.4826	1.44375	0.749593	1.44375	0.749593	5	C	ID SPG47_D19	atg9	LoF/LoF	Patient + BCH-HSP-C01	5µM	5	-6.16344	-4.48218	-1.09705	-4.65619	0.420963	-2.7464	1.36777	2.00876	3.41863	-1.20083	-0.60135	-1.20083	-0.60135	Negative Control
C06	160	16306.8	5134.38	3.57566	1.08303	1.38324	5737.23	9.49686	1.50775	0.762105	1.50775	0.762105	6	C	ID SPG47_D19	atg9	LoF/LoF	Patient + BCH-HSP-C01	2.5µM	2.5	-3.90657	-2.26721	1.02637	-2.38379	0.266819	1.00187	0.065949	0.877707	-0.445054	0.748967	0.0628733	0.748967	0.0628733	Negative Control
C07	190	17816.7	4745.72	4.05196	1.06367	1.2968	5566.68	6.76977	1.47477	0.798815	1.47477	0.798815	7	C	ID SPG47_D19	atg9	LoF/LoF	Patient + BCH-HSP-C01	1.25µM	1.25	-1.07546	-0.707535	-1.3803	-0.378733	0.0734539	0.265959	-1.92834	-2.33938	-5.7511	-0.25583	2.01169	-0.25583	2.01169	Negative Control
C08	177	17456	5050.77	3.81266	1.07399	1.3606	5708.81	8.83314	1.43453	0.773448	1.43453	0.773448	8	C	ID SPG47_D19	atg9	LoF/LoF	Patient + BCH-HSP-C01	0.63µM	0.625	-2.49789	-1.08014	0.508584	-1.24759	0.170606	0.658228	-0.456195	0.341516	-1.73645	-1.48193	0.665055	-1.48193	0.665055	Negative Control
C09	149	18295.1	5279.53	3.86762	1.05795	1.35604	5651.6	9.73019	1.46811	0.778423	1.46811	0.778423	9	C	ID SPG47_D19	atg9	LoF/LoF	Patient + BCH-HSP-C01	0.31µM	0.3125	-2.17121	-0.213415	1.92516	-3.11898	0.148293	0.048343	-0.561524	-0.737474	0.00893277	-0.45881	0.929138	-0.45881	0.929138	Negative Control
C10	221	17714.4	5208.12	3.82321	1.03861	1.33824	5719.75	8.20435	1.49689	0.774944	1.49689	0.774944	10	C	ID SPG47_D19	atg9	LoF/LoF	Patient + BCH-HSP-C01	0.16µM	0.15625	-2.43517	-0.813258	1.48294	1.69316	0.166322	-0.686869	-0.972229	0.547985	-2.95988	0.418132	0.744447	0.418132	0.744447	Negative Control
C11	191	17623.4	4802.37	4.09109	1.0723	1.40893	5739.4	9.85946	1.51635	0.7436	1.51635	0.7436	11	C	ID SPG47_D19	atg9	LoF/LoF	Patient	DMSO	0	-0.842913	-0.907265	-1.02955	-0.311898	0.0575709	0.593946	0.658666	0.918681	0.260449	1.01102	-0.91949	1.01102	-0.91949	Negative Control
D02	568	2669.13	1529.17	1.7667	1.04659	1.27945	5620.15	6.84686	1.4286	0.801197	1.4286	0.801197	2	D	ID SPG47_D19	atg9	WT/LoF	Control	DMSO	0	-14.659	-16.3542	-21.2979	24.885	1.00121	-0.383479	-2.32872	-1.33069	-5.60112	-1.66245	2.13816	-1.66245	2.13816	Negative Control
D03	33	10525.1	3714.96	2.9217	1.04117	1.3925	6063.2	10.8956	1.43473	0.758752	1.43473	0.758752	3	D	ID SPG47_D19	atg9	LoF/LoF	Patient + BCH-HSP-F01	20µM	20	-7.79371	-8.2394	-7.76302	-10.8719	0.53231	-0.589402	0.279603	7.02634	2.27641	-1.47579	-0.115132	-1.47579	-0.115132	Negative Control
D04	200	15750.9	4620.08	3.81529	1.08072	1.35452	5887.32	12.6886	1.45041	0.763076	1.45041	0.763076	4	D	ID SPG47_D19	atg9	LoF/LoF	Patient + BCH-HSP-F01	10µM	10	-2.48227	-2.84144	-2.15832	0.289619	0.169539	0.914009	-0.596643	3.70886	5.76506	-0.998111	0.114452	-0.998111	0.114452	Negative Control
D05	174	17919	5060.85	3.98002	0.995236	1.38247	5771.4	11.5128	1.52225	0.758169	1.52225	0.758169	5	D	ID SPG47_D19	atg9	LoF/LoF	Patient + BCH-HSP-F01	5µM	5	-1.50312	-0.601859	0.571022	-1.4481	0.102663	-2.3359	0.048216	1.52233	3.47732	1.19085	-0.146064	1.19085	-0.146064	Negative Control
D06	151	18441.1	5035.4	4.20262	1.02093	1.33404	5649.27	9.72762	1.45149	0.780853	1.45149	0.780853	6	D	ID SPG47_D19	atg9	LoF/LoF	Patient + BCH-HSP-F01	2.5µM	2.5	-0.179966	-0.062564	0.413418	-2.98531	0.0122917	-1.35905	-1.06919	-0.7814	0.00393505	-0.965224	1.05813	-0.965224	1.05813	Negative Control
D07	179	18215.7	5403.96	3.79761	1.05177	1.39499	5704.34	9.66025	1.51858	0.752299	1.51858	0.752299	7	D	ID SPG47_D19	atg9	LoF/LoF	Patient + BCH-HSP-F01	1.25µM	1.25	-2.58736	-0.295401	2.69563	-1.11392	0.176716	-0.186532	0.337259	0.257384	-0.127153	1.07891	-0.4577	1.07891	-0.4577	Negative Control
D08	168	16918.6	5088.49	3.81101	1.06035	1.34198	5709.07	8.64447	1.46586	0.778677	1.46586	0.778677	8	D	ID SPG47_D19	atg9	LoF/LoF	Patient + BCH-HSP-F01	0.63µM	0.625	-2.5077	-1.6352	0.742208	-1.84911	0.171276	0.139759	-0.885921	0.346427	-2.10354	-0.527154	0.942657	-0.527154	0.942657	Negative Control
D09	170	17611	4930.19	3.92114	1.05832	1.29142	5623.19	8.70925	1.45693	0.804385	1.45693	0.804385	9	D	ID SPG47_D19	atg9	LoF/LoF	Patient + BCH-HSP-F01	0.31µM	0.3125	-1.85307	-0.920025	-0.238044	-1.71544	0.126564	0.0625354	-2.05256	-1.27344	-1.9775	-0.799356	2.30739	-0.799356	2.30739	Negative Control
D10	202	16992.9	4710.71	3.95256	1.07778	1.33103	5798.28	8.45652	1.4645	0.786813	1.4645	0.786813	10	D	ID SPG47_D19	atg9	LoF/LoF	Patient + BCH-HSP-F01	0.16µM	0.15625	-1.66633	-1.55849	-1.59713	0.42329	0.11381	0.802438	-1.13856	2.02931	-2.46923	-0.568588	1.37456	-0.568588	1.37456	Negative Control
D11	185	18371.5	5015.33	4.19555	1.01784	1.44686	5714.69	10.4759	1.50874	0.741838	1.50874	0.741838	11	D	ID SPG47_D19	atg9	LoF/LoF	Patient	DMSO	0	-0.221974	-0.134459	0.289147	-0.712909	0.0151608	-1.47672	1.53379	0.452577	1.45976	0.779112	-1.01305	0.779112	-1.01305	Negative Control
E02	596	2721.56	1591.82	1.72433	1.06333	1.30913	5693.4	6.89512	1.47209	0.787154	1.47209	0.787154	2	E	ID SPG47_D19	atg9	WT/LoF	Control	DMSO	0	-14.9108	-16.3001	-20.91	26.7564	1.01841	0.252728	-1.64384	0.0509074	-5.50721	-0.337581	1.39265	-0.337581	1.39265	Negative Control
E03	23	4850.97	3132.36	1.57519	1.00033	1.36214	5907.25	21.842	1.74489	0.765572	1.74489	0.765572	3	E	ID SPG47_D19	atg9	LoF/LoF	Patient + BCH-HSP-F01	20µM	20	-15.7973	-14.1005	-11.3706	-11.5402	1.07896	-2.1421	-0.420776	4.08476	23.5748	7.9745	0.246955	7.9745	0.246955	Negative Control
E04	199	17234.5	4664.07	4.21352	1.05782	1.38181	5780.05	12.0585	1.4628	0.750806	1.4628	0.750806	4	E	ID SPG47_D19	atg9	LoF/LoF	Patient + BCH-HSP-F01	10µM	10	-0.115199	-1.30895	-1.88592	0.222784	0.00786808	0.0433481	0.0329952	1.68539	4.53909	-0.620477	-0.536962	-0.620477	-0.536962	Negative Control
E05	158	17498.4	4817.78	4.1839	1.05767	1.33204	5711.05	10.3946	1.49284	0.774615	1.49284	0.774615	5	E	ID SPG47_D19	atg9	LoF/LoF	Patient + BCH-HSP-F01	5µM	5	-0.291228	-1.03634	-0.934138	-2.51746	0.0198909	0.0378965	-1.11516	0.383842	1.3017	0.294782	0.726975	0.294782	0.726975	Negative Control
E06	200	17514.3	5012.54	3.96943	1.04208	1.36453	5693.2	10.6023	1.45849	0.770488	1.45849	0.770488	6	E	ID SPG47_D19	atg9	LoF/LoF	Patient + BCH-HSP-F01	2.5µM	2.5	-1.56601	-1.01987	0.271858	0.289619	0.106959	-0.554996	-0.36565	0.0471409	1.70584	-0.751672	0.507924	-0.751672	0.507924	Negative Control
E07	216	19566.2	5174.27	4.36491	1.02271	1.32417	5633.92	8.8858	1.48252	0.777874	1.48252	0.777874	7	E	ID SPG47_D19	atg9	LoF/LoF	Patient + BCH-HSP-F01	1.25µM	1.25	0.784654	1.09961	1.27334	1.35898	-0.0535918	-1.29155	-1.29676	-1.07105	-1.63399	-0.019763	0.900028	-0.019763	0.900028	Negative Control
E08	177	17524.4	5096.09	3.86412	1.05522	1.42338	5840.58	11.1623	1.45168	0.743905	1.45168	0.743905	8	E	ID SPG47_D19	atg9	LoF/LoF	Patient + BCH-HSP-F01	0.63µM	0.625	-2.192	-1.00943	0.789232	-1.24759	0.149713	-0.0555542	0.992066	2.82726	2.79535	-0.959298	-0.903325	-0.959298	-0.903325	Negative Control
E09	189	16649.8	4665.8	3.96891	1.03056	1.39804	5756.54	10.2176	1.48759	0.756427	1.48759	0.756427	9	E	ID SPG47_D19	atg9	LoF/LoF	Patient + BCH-HSP-F01	0.31µM	0.3125	-1.56911	-1.91287	-1.87521	-0.445568	0.10717	-0.993006	0.407467	1.24187	0.957217	0.134738	-0.238558	0.134738	-0.238558	Negative Control
E10	161	17686	4979.88	4.11484	1.08778	1.37434	5700.73	9.87965	1.51585	0.768714	1.51585	0.768714	10	E	ID SPG47_D19	atg9	LoF/LoF	Patient + BCH-HSP-F01	0.16µM	0.15625	-0.701753	-0.842564	0.0696172	-2.31695	0.0479297	1.18257	-0.139293	0.189209	0.299728	0.995877	0.413725	0.995877	0.413725	Negative Control
E11	188	17848.2	4924.33	4.07737	1.07051	1.37436	5673.41	9.97805	1.49375	0.751453	1.49375	0.751453	11	E	ID SPG47_D19	atg9	LoF/LoF	Patient	DMSO	0	-0.924437	-0.675002	-0.274335	-0.512403	0.063139	0.525922	-0.138848	-0.326117	0.491196	0.322453	-0.502606	0.322453	-0.502606	Negative Control
F02	531	2873.9	1653.95	1.75429	1.06808	1.31874	5758.97	7.84191	1.4582	0.78663	1.4582	0.78663	2	F	ID SPG47_D19	atg9	WT/LoF	Control	DMSO	0	-14.7327	-16.1427	-20.5253	22.4121	1.00625	0.433542	-1.42217	1.28776	-3.66507	-0.760776	1.36481	-0.760776	1.36481	Negative Control
F03	111	19986.6	5236.57	4.09847	1.07085	1.22632	6029.05	11.1238	1.39472	0.826135	1.39472	0.826135	3	F	ID SPG47_D19	atg9	LoF/LoF	Patient + BCH-HSP-H01	20µM	20	-0.799036	1.53385	1.65913	-5.65871	0.0545741	0.538817	-3.5544	6.38227	2.7204	-2.69469	3.46203	-2.69469	3.46203	Negative Control
F04	203	21165.9	5185.26	4.56843	1.02246	1.311	6035.88	12.2274	1.47235	0.786588	1.47235	0.786588	4	F	ID SPG47_D19	atg9	LoF/LoF	Patient + BCH-HSP-H01	10µM	10	1.99439	2.752	1.34141	0.490125	-0.136217	-1.30108	-1.6008	6.51113	4.86765	-0.329614	1.36259	-0.329614	1.36259	Negative Control
F05	181	21791	5961.6	4.35657	1.05612	1.35423	5813.64	10.3898	1.41753	0.776622	1.41753	0.776622	5	F	ID SPG47_D19	atg9	LoF/LoF	Patient + BCH-HSP-H01	5µM	5	0.735071	3.39777	6.14871	-0.98025	-0.0502053	-0.0210868	-0.603324	2.31906	1.29225	-1.99982	0.833529	-1.99982	0.833529	Negative Control
F06	188	18898.3	5385.02	3.96541	1.07703	1.38801	5782.06	11.3006	1.51852	0.758817	1.51852	0.758817	6	F	ID SPG47_D19	atg9	LoF/LoF	Patient + BCH-HSP-H01	2.5µM	2.5	-1.58994	0.409726	2.57839	-0.512403	0.108593	0.773845	0.176091	1.72325	3.06446	1.07722	-0.111667	1.07722	-0.111667	Negative Control
F07	193	20178.2	5480.85	4.14103	1.03619	1.31843	5648.57	8.47316	1.45261	0.78636	1.45261	0.78636	7	F	ID SPG47_D19	atg9	LoF/LoF	Patient + BCH-HSP-H01	1.25µM	1.25	-0.546071	1.73175	3.17179	-0.178227	0.0372966	-0.778772	-1.42926	-0.794771	-2.43685	-0.930883	1.3505	-0.930883	1.3505	Negative Control
F08	167	18021.4	5092.82	3.95487	1.08003	1.22813	5702.47	9.27509	1.46614	0.812825	1.46614	0.812825	8	F	ID SPG47_D19	atg9	LoF/LoF	Patient + BCH-HSP-H01	0.63µM	0.625	-1.65256	-0.496057	0.768973	-1.91594	0.11287	0.887893	-3.51272	0.222076	-0.876545	-0.518769	2.75544	-0.518769	2.75544	Negative Control
F09	199	18228	4685.17	4.31712	1.02837	1.27189	5654.17	8.06091	1.46552	0.799211	1.46552	0.799211	9	F	ID SPG47_D19	atg9	LoF/LoF	Patient + BCH-HSP-H01	0.31µM	0.3125	0.500621	-0.282644	-1.75526	0.222784	-0.0341924	-1.07609	-2.50295	-0.689041	-3.23896	-0.537479	2.03269	-0.537479	2.03269	Negative Control
F10	161	18216.4	5028.2	4.03842	1.10585	1.33063	5561.3	8.49458	1.4948	0.78504	1.4948	0.78504	10	F	ID SPG47_D19	atg9	LoF/LoF	Patient + BCH-HSP-H01	0.16µM	0.15625	-1.15595	-0.294628	0.368883	-2.31695	0.0789515	1.86928	-1.14781	-2.44079	-2.39516	0.354512	1.28044	0.354512	1.28044	Negative Control
F11	214	19061.2	4937.3	4.39874	1.07738	1.33905	5618.75	9.54834	1.4358	0.776669	1.4358	0.776669	11	F	ID SPG47_D19	atg9	LoF/LoF	Patient	DMSO	0	0.985753	0.577994	-0.194003	1.22531	-0.0673269	0.787006	-0.953558	-1.35709	-0.344884	-1.44326	0.836054	-1.44326	0.836054	Negative Control
G02	526	3229.68	1763.79	1.85328	1.08552	1.33382	5788.57	7.54609	1.44795	0.77758	1.44795	0.77758	2	G	ID SPG47_D19	atg9	WT/LoF	Control	DMSO	0	-14.1443	-15.7752	-19.8451	22.0779	0.966056	1.09661	-1.07427	1.84603	-4.24064	-1.07283	0.884377	-1.07283	0.884377	Negative Control
G03	133	19534	5521.23	3.8446	1.03231	1.26394	6645.95	13.3713	1.42297	0.816698	1.42297	0.816698	3	G	ID SPG47_D19	atg9	LoF/LoF	Patient + BCH-HSP-H01	20µM	20	-2.308	1.06632	3.42183	-4.18834	0.157637	-0.926543	-2.68636	18.0188	7.09341	-1.83419	2.96106	-1.83419	2.96106	Negative Control
G04	192	22351.7	5445.26	4.64979	1.0784	1.28872	6101.82	11.6716	1.40604	0.798681	1.40604	0.798681	4	G	ID SPG47_D19	atg9	LoF/LoF	Patient + BCH-HSP-H01	10µM	10	2.47798	3.97693	2.95136	-0.245062	-0.169246	0.82566	-2.11473	7.75489	3.7862	-2.34997	2.00459	-2.34997	2.00459	Negative Control
G05	193	21385.4	5419.88	4.53873	1.05748	1.34553	6165.11	12.2079	1.43147	0.777244	1.43147	0.777244	5	G	ID SPG47_D19	atg9	LoF/LoF	Patient + BCH-HSP-H01	5µM	5	1.81786	2.97873	2.79425	-0.178227	-0.12416	0.0303778	-0.803973	8.94867	4.82975	-1.57495	0.866549	-1.57495	0.866549	Negative Control
G06	190	21482.3	5630.15	4.55019	1.09371	1.36224	5655.25	9.50717	1.47696	0.771714	1.47696	0.771714	6	G	ID SPG47_D19	atg9	LoF/LoF	Patient + BCH-HSP-H01	2.5µM	2.5	1.88596	3.07886	4.09628	-0.378733	-0.128811	1.40777	-0.41843	-0.668629	-0.424997	-0.188939	0.572965	-0.188939	0.572965	Negative Control
G07	213	19826.6	5442.1	4.17515	1.07242	1.40909	5710.31	10.2481	1.50782	0.752733	1.50782	0.752733	7	G	ID SPG47_D19	atg9	LoF/LoF	Patient + BCH-HSP-H01	1.25µM	1.25	-0.34327	1.36858	2.93185	1.15848	0.0234453	0.598508	0.66237	0.369837	1.01655	0.751153	-0.434653	0.751153	-0.434653	Negative Control
G08	207	18492.9	5106.87	4.11855	1.01396	1.37146	5776.36	9.31083	1.48895	0.75913	1.48895	0.75913	8	G	ID SPG47_D19	atg9	LoF/LoF	Patient + BCH-HSP-H01	0.63µM	0.625	-0.679673	-0.00906902	0.855997	0.757466	0.0464216	-1.62424	-0.205759	1.6157	-0.807016	0.176386	-0.0950388	0.176386	-0.0950388	Negative Control
G09	211	18765.8	4919.77	4.28188	1.0302	1.3667	5848.23	10.9557	1.49176	0.763436	1.49176	0.763436	9	G	ID SPG47_D19	atg9	LoF/LoF	Patient + BCH-HSP-H01	0.31µM	0.3125	0.291137	0.272784	-0.302548	1.02481	-0.0198847	-1.00671	-0.315586	2.97156	2.39348	0.261886	0.133543	0.261886	0.133543	Negative Control
G10	148	18636.2	5060.04	4.19018	1.05231	1.3598	5743.36	10.4669	1.54786	0.762937	1.54786	0.762937	10	G	ID SPG47_D19	atg9	LoF/LoF	Patient + BCH-HSP-H01	0.16µM	0.15625	-0.253889	0.138919	0.566038	-3.18581	0.0173406	-0.166137	-0.474835	0.993241	1.44236	1.97117	0.107054	1.97117	0.107054	Negative Control
G11	181	20182	5264.45	4.48174	1.07363	1.38181	5646.56	8.94208	1.49492	0.763359	1.49492	0.763359	11	G	ID SPG47_D19	atg9	LoF/LoF	Patient	DMSO	0	1.47912	1.73571	1.83176	-0.98025	-0.101024	0.644584	0.0330818	-0.832585	-1.52449	0.358107	0.129432	0.358107	0.129432	Negative Control
B02	1131	1887.94	1384.54	1.39284	1.03934	1.4908	4020.4	17.5969	1.46454	0.697397	1.46454	0.697397	2	B	ID SPG47_DD_P1	atg9	WT/LoF	Control	DMSO	0	1.14808	-0.239497	-0.669887	-1.1545	0.0082315	0.336243	-0.960946	1.13513	1.11071	-1.00555	1.13293	-1.00555	1.13293	Positive Control
B03	680	2932.52	2142.46	1.40459	1.02425	1.45317	3801.16	16.6703	1.4744	0.709996	1.4744	0.709996	3	B	ID SPG47_DD_P1	atg9	WT/LoF	Control + BCH-HSP-C01	20µM	20	1.88687	32.4068	23.8699	-5.30888	0.0135285	-3.60181	-4.71926	-9.75176	-5.09775	-0.593832	4.57166	-0.593832	4.57166	Positive Control
B04	1031	2768.34	2054.25	1.3851	1.03077	1.48481	3785.08	13.9663	1.46503	0.708814	1.46503	0.708814	4	B	ID SPG47_DD_P1	atg9	WT/LoF	Control + BCH-HSP-C01	10µM	10	0.661699	27.2757	21.0139	-2.07565	0.00474424	-1.89984	-1.55955	-10.5503	-23.2153	-0.985284	4.24897	-0.985284	4.24897	Positive Control
B05	1176	3068.81	2485.09	1.24348	1.03792	1.49164	3893.69	12.9285	1.51456	0.707948	1.51456	0.707948	5	B	ID SPG47_DD_P1	atg9	WT/LoF	Control + BCH-HSP-C01	5µM	5	-8.23797	36.6663	34.9639	-0.739988	-0.0590645	-0.0332655	-0.877418	-5.15673	-30.1685	1.08301	4.01254	1.08301	4.01254	Positive Control
B06	1070	2060.6	1509.38	1.40192	1.045	1.50503	3914.06	16.1114	1.48099	0.696071	1.48099	0.696071	6	B	ID SPG47_DD_P1	atg9	WT/LoF	Control + BCH-HSP-C01	2.5µM	2.5	1.71892	5.15654	3.37231	-1.7164	0.0123243	1.81342	0.459858	-4.14519	-8.84243	-0.318732	0.771165	-0.318732	0.771165	Positive Control
B11	728	10562.7	3249.66	3.51886	1.04337	1.39875	4298.36	23.7275	1.45247	0.733574	1.45247	0.733574	11	B	ID SPG47_DD_P1	atg9	LoF/LoF	Patient	DMSO	0	134.754	270.874	59.7191	-4.86673	0.966159	1.38818	-10.1525	14.9385	42.1868	-1.50961	11.0067	-1.50961	11.0067	Positive Control
C02	1317	1868.13	1390.42	1.36713	1.03374	1.49969	3982.42	17.3891	1.48889	0.691879	1.48889	0.691879	2	C	ID SPG47_DD_P1	atg9	WT/LoF	Control	DMSO	0	-0.467123	-0.858506	-0.479574	0.558829	-0.00334917	-1.12479	-0.0739976	-0.750885	-0.281962	0.0112012	-0.373206	0.0112012	-0.373206	Positive Control
C03	1248	1938.82	1470.62	1.34644	1.04026	1.49502	3972.97	17.0057	1.50757	0.697474	1.50757	0.697474	3	C	ID SPG47_DD_P1	atg9	WT/LoF	Control + BCH-HSP-C01	1.25µM	1.25	-1.7676	1.35078	2.11716	-0.0767623	-0.0126733	0.577817	-0.539898	-1.21995	-2.85074	0.790888	1.15392	0.790888	1.15392	Positive Control
C04	1374	1860.46	1411.32	1.3401	1.04245	1.51161	3938.73	15.864	1.49918	0.689871	1.49918	0.689871	4	C	ID SPG47_DD_P1	atg9	WT/LoF	Control + BCH-HSP-C01	0.63µM	0.625	-2.16608	-1.09825	0.197236	1.08388	-0.0155303	1.14943	1.11618	-2.92046	-10.4999	0.440805	-0.921245	0.440805	-0.921245	Positive Control
C05	1434	2299.39	1869.28	1.23782	1.05624	1.51483	3905.44	14.7066	1.52516	0.694859	1.52516	0.694859	5	C	ID SPG47_DD_P1	atg9	WT/LoF	Control + BCH-HSP-C01	0.31µM	0.3125	-8.59402	12.6195	15.0249	1.63657	-0.0616172	4.74742	1.43844	-4.57333	-18.2549	1.52549	0.440211	1.52549	0.440211	Positive Control
C06	1331	1801.36	1358.88	1.34812	1.03844	1.51363	3756.14	14.7652	1.53138	0.696	1.53138	0.696	6	C	ID SPG47_DD_P1	atg9	WT/LoF	Control + BCH-HSP-C01	0.16µM	0.15625	-1.66212	-2.94536	-1.5008	0.68779	-0.011917	0.101876	1.31836	-11.9875	-17.8624	1.78534	0.751643	1.78534	0.751643	Positive Control
C11	911	10845.3	3233.77	3.62585	1.03771	1.40524	4358.06	23.6901	1.43498	0.731177	1.43498	0.731177	11	C	ID SPG47_DD_P1	atg9	LoF/LoF	Patient	DMSO	0	141.478	279.706	59.2046	-3.18103	1.01437	-0.087379	-9.5042	17.9032	41.9362	-2.23997	10.3524	-2.23997	10.3524	Positive Control
D02	1321	1930.74	1440.73	1.36373	1.04107	1.51079	3989.8	17.3075	1.51244	0.690462	1.51244	0.690462	2	D	ID SPG47_DD_P1	atg9	WT/LoF	Control	DMSO	0	-0.680959	1.098	1.14946	0.595675	-0.00488233	0.788542	1.03494	-0.384248	-0.828748	0.994352	-0.759726	0.994352	-0.759726	Positive Control
D11	791	9919.27	2964.25	3.63719	1.02152	1.41251	4169.39	21.71	1.44156	0.728384	1.44156	0.728384	11	D	ID SPG47_DD_P1	atg9	LoF/LoF	Patient	DMSO	0	142.191	250.764	50.478	-4.28641	1.01948	-4.31283	-8.77824	8.53395	28.6694	-1.96523	9.59026	-1.96523	9.59026	Positive Control
B02	1131	1887.94	1384.54	1.39284	1.03934	1.4908	4020.4	17.5969	1.46454	0.697397	1.46454	0.697397	2	B	ID SPG47_DD_P1	atg9	WT/LoF	Control	DMSO	0	-33.7126	-18.0246	-11.0023	3.45281	0.991769	0.452945	12.3887	-2.64305	-4.71836	2.43803	-12.9546	2.43803	-12.9546	Negative Control
B07	142	6393.51	3899.6	1.79004	1.05116	1.41063	3846.69	18.5306	1.43672	0.737539	1.43672	0.737539	7	B	ID SPG47_DD_P1	atg9	LoF/LoF	Patient + BCH-HSP-C01	20µM	20	-27.629	-8.53121	4.67831	-7.18529	0.812799	1.49564	0.744229	-4.44435	-3.90941	-0.710883	2.50038	-0.710883	2.50038	Negative Control
B08	224	6523.84	3660.82	1.88917	1.02728	1.38807	3811.26	19.5047	1.43341	0.743666	1.43341	0.743666	8	B	ID SPG47_DD_P1	atg9	LoF/LoF	Patient + BCH-HSP-C01	10µM	10	-26.1107	-8.25661	3.18961	-6.30326	0.768133	-0.610507	-2.53189	-4.81179	-3.0654	-1.08546	4.85905	-1.08546	4.85905	Negative Control
B09	486	8295.57	3398.42	2.64049	1.01633	1.50181	4025.1	21.4249	1.47444	0.696217	1.47444	0.696217	9	B	ID SPG47_DD_P1	atg9	LoF/LoF	Patient + BCH-HSP-C01	5µM	5	-14.6035	-4.52353	1.55362	-3.48508	0.429611	-1.5761	13.9867	-2.59425	-1.40163	3.55902	-13.4089	3.55902	-13.4089	Negative Control
B10	572	9234.05	3125.9	3.3047	1.06734	1.49499	4028.1	21.9677	1.47192	0.701382	1.47192	0.701382	10	B	ID SPG47_DD_P1	atg9	LoF/LoF	Patient + BCH-HSP-C01	2.5µM	2.5	-4.43034	-2.54612	-0.145478	-2.56003	0.130333	2.92256	12.9969	-2.56311	-0.931327	3.27322	-11.4201	3.27322	-11.4201	Negative Control
B11	728	10562.7	3249.66	3.51886	1.04337	1.39875	4298.36	23.7275	1.45247	0.733574	1.45247	0.733574	11	B	ID SPG47_DD_P1	atg9	LoF/LoF	Patient	DMSO	0	-1.15034	0.25346	0.626176	-0.882026	0.033841	0.808451	-0.98065	0.239449	0.593482	1.07165	0.973688	1.07165	0.973688	Negative Control
C02	1317	1868.13	1390.42	1.36713	1.03374	1.49969	3982.42	17.3891	1.48889	0.691879	1.48889	0.691879	2	C	ID SPG47_DD_P1	atg9	WT/LoF	Control	DMSO	0	-34.1062	-18.0663	-10.9656	5.4535	1.00335	-0.0408158	13.6788	-3.0369	-4.89845	5.19422	-15.0792	5.19422	-15.0792	Negative Control
C07	934	10862.6	3122.56	3.88444	1.04209	1.50216	4175.86	23.6008	1.46145	0.693975	1.46145	0.693975	7	C	ID SPG47_DD_P1	atg9	LoF/LoF	Patient + BCH-HSP-C01	1.25µM	1.25	4.44889	0.885386	-0.166299	1.3338	-0.130879	0.696054	14.0374	-1.03087	0.483694	2.08844	-14.2719	2.08844	-14.2719	Negative Control
C08	662	9880.17	3125.23	3.55474	1.00789	1.42737	4136.02	22.4122	1.43606	0.724113	1.43606	0.724113	8	C	ID SPG47_DD_P1	atg9	LoF/LoF	Patient + BCH-HSP-C01	0.63µM	0.625	-0.600728	-1.18472	-0.149649	-1.59195	0.0176724	-2.32071	3.17593	-1.44399	-0.546186	-0.785309	-2.66877	-0.785309	-2.66877	Negative Control
C09	805	10323	3035.82	3.73542	1.03839	1.47411	4173.16	22.9868	1.47335	0.703551	1.47335	0.703551	9	C	ID SPG47_DD_P1	atg9	LoF/LoF	Patient + BCH-HSP-C01	0.31µM	0.3125	2.16663	-0.251583	-0.707043	-0.0537821	-0.0637388	0.369666	9.96423	-1.05893	-0.0483144	3.43564	-10.5854	3.43564	-10.5854	Negative Control
C10	783	9987.41	2868.09	3.85452	1.04091	1.46656	4118.66	22.6868	1.47764	0.711824	1.47764	0.711824	10	C	ID SPG47_DD_P1	atg9	LoF/LoF	Patient + BCH-HSP-C01	0.16µM	0.15625	3.9907	-0.958761	-1.75284	-0.290423	-0.1174	0.591678	8.86771	-1.62409	-0.308267	3.92036	-7.40019	3.92036	-7.40019	Negative Control
C11	911	10845.3	3233.77	3.62585	1.03771	1.40524	4358.06	23.6901	1.43498	0.731177	1.43498	0.731177	11	C	ID SPG47_DD_P1	atg9	LoF/LoF	Patient	DMSO	0	0.488316	0.848882	0.527107	1.0864	-0.0143655	0.30978	-0.0376376	0.858538	0.561067	-0.908211	0.0506961	-0.908211	0.0506961	Negative Control
D02	1321	1930.74	1440.73	1.36373	1.04107	1.51079	3989.8	17.3075	1.51244	0.690462	1.51244	0.690462	2	D	ID SPG47_DD_P1	atg9	WT/LoF	Control	DMSO	0	-34.1583	-17.9344	-10.652	5.49653	1.00488	0.605802	15.2917	-2.96033	-4.96916	7.85932	-15.6244	7.85932	-15.6244	Negative Control
D11	791	9919.27	2964.25	3.63719	1.02152	1.41251	4169.39	21.71	1.44156	0.728384	1.44156	0.728384	11	D	ID SPG47_DD_P1	atg9	LoF/LoF	Patient	DMSO	0	0.662021	-1.10234	-1.15328	-0.204372	-0.0194756	-1.11823	1.01829	-1.09799	-1.15455	-0.163442	-1.02438	-0.163442	-1.02438	Negative Control
B02	623	1834.11	1233.04	1.52651	1.02734	1.44957	7515.25	12.1726	1.46889	0.72813	1.46889	0.72813	2	B	ID SPG47_DD_P2	atg9	WT/LoF	Control	DMSO	0	-1.15129	-1.14918	-1.14819	-0.0892841	-0.00380835	-1.15048	-0.8074	-1.0614	0.711197	0.458962	0.816146	0.458962	0.816146	Positive Control
B03	393	2759.05	1904.43	1.48461	1.03366	1.43658	7328.2	9.16952	1.40351	0.751877	1.40351	0.751877	3	B	ID SPG47_DD_P2	atg9	WT/LoF	Control + BCH-HSP-C01	20µM	20	-7.57975	27.571	38.5387	-6.9344	-0.025073	-0.515764	-1.94326	-3.71369	-8.19816	-5.92592	5.59563	-5.92592	5.59563	Positive Control
B04	466	2722.24	1912.49	1.46707	1.00539	1.44458	7335.18	10.0752	1.44121	0.743368	1.44121	0.743368	4	B	ID SPG47_DD_P2	atg9	WT/LoF	Control + BCH-HSP-C01	10µM	10	-10.2704	26.428	39.0154	-4.76182	-0.0339734	-3.35516	-1.24377	-3.61474	-5.51133	-2.24394	3.88311	-2.24394	3.88311	Positive Control
B05	508	2467.97	1745.45	1.43873	1.03319	1.39823	7274.08	9.59747	1.42634	0.757798	1.42634	0.757798	5	B	ID SPG47_DD_P2	atg9	WT/LoF	Control + BCH-HSP-C01	5µM	5	-14.6187	18.5328	29.1414	-3.51184	-0.0483571	-0.562445	-5.29644	-4.4812	-6.92851	-3.69691	6.78746	-3.69691	6.78746	Positive Control
B06	595	2086.17	1468.01	1.45459	1.0388	1.42494	7359.28	11.0195	1.49038	0.73781	1.49038	0.73781	6	B	ID SPG47_DD_P2	atg9	WT/LoF	Control + BCH-HSP-C01	2.5µM	2.5	-12.1854	6.67755	12.7413	-0.922603	-0.0403081	0.00149939	-2.96102	-3.273	-2.70953	2.55728	2.76445	2.55728	2.76445	Positive Control
B11	300	10551.3	3495.68	3.40312	1.04061	1.36588	7116.53	10.8642	1.44328	0.767879	1.44328	0.767879	11	B	ID SPG47_DD_P2	atg9	LoF/LoF	Patient	DMSO	0	286.768	269.526	132.601	-9.70221	0.948598	0.183132	-8.12485	-6.71512	-3.17039	-2.04184	8.81631	-2.04184	8.81631	Positive Control
C02	661	1892.77	1260.38	1.53826	1.04537	1.47159	7655.3	12.0785	1.47124	0.718532	1.47124	0.718532	2	C	ID SPG47_DD_P2	atg9	WT/LoF	Control	DMSO	0	0.652448	0.672252	0.468022	1.04165	0.00215823	0.66068	1.1186	0.924488	0.432215	0.688133	-1.11548	0.688133	-1.11548	Positive Control
C03	703	1833	1250.64	1.50097	1.01193	1.4845	7390.61	10.4585	1.46844	0.724694	1.46844	0.724694	3	C	ID SPG47_DD_P2	atg9	WT/LoF	Control + BCH-HSP-C01	1.25µM	1.25	-5.06951	-1.18344	-0.107746	2.29163	-0.0167694	-2.6986	2.24726	-2.8288	-4.37401	0.41507	0.124574	0.41507	0.124574	Positive Control
C04	750	1780.2	1226.34	1.47641	1.03991	1.39845	7400.08	10.0174	1.44456	0.748392	1.44456	0.748392	4	C	ID SPG47_DD_P2	atg9	WT/LoF	Control + BCH-HSP-C01	0.63µM	0.625	-8.83733	-2.82298	-1.5442	3.69041	-0.029233	0.112189	-5.27688	-2.69448	-5.68273	-1.9167	4.89433	-1.9167	4.89433	Positive Control
C05	634	1849.31	1279.51	1.48364	1.02726	1.44906	7533.51	10.2017	1.4978	0.728651	1.4978	0.728651	5	C	ID SPG47_DD_P2	atg9	WT/LoF	Control + BCH-HSP-C01	0.31µM	0.3125	-7.72875	-0.677069	1.59833	0.238091	-0.0255659	-1.15779	-0.852066	-0.802469	-5.13577	3.28179	0.921094	3.28179	0.921094	Positive Control
C06	581	1891.11	1257.86	1.51252	1.04557	1.42287	7432.02	11.8569	1.47885	0.740651	1.47885	0.740651	6	C	ID SPG47_DD_P2	atg9	WT/LoF	Control + BCH-HSP-C01	0.16µM	0.15625	-3.29727	0.620912	0.319053	-1.33926	-0.010907	0.680992	-3.14208	-2.24157	-0.225429	1.43158	3.33633	1.43158	3.33633	Positive Control
C11	243	10769	3521.4	3.43944	1.05078	1.40281	7098.01	11.1796	1.43829	0.75571	1.43829	0.75571	11	C	ID SPG47_DD_P2	atg9	LoF/LoF	Patient	DMSO	0	292.34	276.285	134.122	-11.3986	0.96703	1.2048	-4.89548	-6.97785	-2.23465	-2.52951	6.36718	-2.52951	6.36718	Positive Control
D02	594	1886.48	1263.97	1.53726	1.04366	1.45524	7599.76	11.5474	1.45245	0.725562	1.45245	0.725562	2	D	ID SPG47_DD_P2	atg9	WT/LoF	Control	DMSO	0	0.498841	0.476929	0.680165	-0.952364	0.00165011	0.489799	-0.311198	0.136915	-1.14341	-1.1471	0.299337	-1.1471	0.299337	Positive Control
D11	366	10321.7	3183.43	3.67065	1.04251	1.34991	7181.2	10.0345	1.41981	0.771363	1.41981	0.771363	11	D	ID SPG47_DD_P2	atg9	LoF/LoF	Patient	DMSO	0	327.813	262.397	114.143	-7.73796	1.08437	0.373377	-9.52134	-5.79823	-5.63204	-4.3344	9.51762	-4.3344	9.51762	Positive Control
B02	623	1834.11	1233.04	1.52651	1.02734	1.44957	7515.25	12.1726	1.46889	0.72813	1.46889	0.72813	2	B	ID SPG47_DD_P2	atg9	WT/LoF	Control	DMSO	0	-13.6301	-38.9572	-11.5184	5.19862	1.00381	-3.19801	2.82655	8.77709	2.50173	2.83808	-4.48448	2.83808	-4.48448	Negative Control
B07	215	7307.77	3562.48	2.21117	1.03917	1.39601	6984.3	8.44318	1.44821	0.768126	1.44821	0.768126	7	B	ID SPG47_DD_P2	atg9	LoF/LoF	Patient + BCH-HSP-C01	20µM	20	-8.91191	-14.4843	0.862659	-1.42962	0.656332	-1.00957	0.852876	-3.37986	-3.80312	1.16545	0.382292	1.16545	0.382292	Negative Control
B08	343	7774.78	3381.36	2.44932	1.06379	1.4317	7039.91	8.79272	1.44802	0.749892	1.44802	0.749892	8	B	ID SPG47_DD_P2	atg9	LoF/LoF	Patient + BCH-HSP-C01	10µM	10	-7.2708	-12.3962	-0.0999691	0.649827	0.535469	3.54219	2.1683	-2.10658	-3.2122	1.15059	-1.83639	1.15059	-1.83639	Negative Control
B09	359	9020.76	3595.48	2.70981	1.02746	1.34068	6871.25	7.96757	1.42492	0.78476	1.42492	0.78476	9	B	ID SPG47_DD_P2	atg9	LoF/LoF	Patient + BCH-HSP-C01	5µM	5	-5.47572	-6.82541	1.03806	0.909758	0.403268	-3.17476	-1.18634	-5.96821	-4.60719	-0.717867	2.40631	-0.717867	2.40631	Negative Control
B10	322	10072.7	3435.81	3.24231	1.02633	1.39207	7019.33	9.95665	1.41388	0.764713	1.41388	0.764713	10	B	ID SPG47_DD_P2	atg9	LoF/LoF	Patient + BCH-HSP-C01	2.5µM	2.5	-1.80615	-2.12227	0.189415	0.308668	0.133017	-3.38438	0.707731	-2.57761	-1.24446	-1.61024	-0.0330347	-1.61024	-0.0330347	Negative Control
B11	300	10551.3	3495.68	3.40312	1.04061	1.36588	7116.53	10.8642	1.44328	0.767879	1.44328	0.767879	11	B	ID SPG47_DD_P2	atg9	LoF/LoF	Patient	DMSO	0	-0.697949	0.017793	0.507641	-0.048737	0.0514015	-0.743506	-0.257499	-0.352097	0.289839	0.76736	0.352231	0.76736	0.352231	Negative Control
C02	661	1892.77	1260.38	1.53826	1.04537	1.47159	7655.3	12.0785	1.47124	0.718532	1.47124	0.718532	2	C	ID SPG47_DD_P2	atg9	WT/LoF	Control	DMSO	0	-13.5491	-38.6949	-11.3731	5.81595	0.997842	0.135418	3.63829	11.9838	2.34275	3.02783	-5.65229	3.02783	-5.65229	Negative Control
C07	341	10599.2	3363.89	3.60823	1.06125	1.40689	7182.28	11.0534	1.45023	0.747508	1.45023	0.747508	7	C	ID SPG47_DD_P2	atg9	LoF/LoF	Patient + BCH-HSP-C01	1.25µM	1.25	0.715479	0.232018	-0.192848	0.617336	-0.0526925	3.0722	1.25383	1.15336	0.609705	1.32868	-2.12652	1.32868	-2.12652	Negative Control
C08	436	10395.4	3409.38	3.4724	1.02177	1.40103	7164.01	10.9281	1.44006	0.753922	1.44006	0.753922	8	C	ID SPG47_DD_P2	atg9	LoF/LoF	Patient + BCH-HSP-C01	0.63µM	0.625	-0.220519	-0.679238	0.0489304	2.16067	0.0162405	-4.22824	1.03787	0.734966	0.397812	0.506462	-1.34609	0.506462	-1.34609	Negative Control
C09	355	10369.7	3449.6	3.48283	1.05759	1.40346	7164.83	10.8808	1.45637	0.752647	1.45637	0.752647	9	C	ID SPG47_DD_P2	atg9	LoF/LoF	Patient + BCH-HSP-C01	0.31µM	0.3125	-0.148678	-0.794249	0.262726	0.844775	0.0109496	2.39529	1.12725	0.753788	0.31794	1.82588	-1.50123	1.82588	-1.50123	Negative Control
C10	405	10979.5	3836.78	3.21693	1.0314	1.39234	7419.64	11.4838	1.41949	0.753734	1.41949	0.753734	10	C	ID SPG47_DD_P2	atg9	LoF/LoF	Patient + BCH-HSP-C01	0.16µM	0.15625	-1.98105	1.93198	2.32061	1.65706	0.145897	-2.44728	0.717643	6.58793	1.33729	-1.15655	-1.36894	-1.15655	-1.36894	Negative Control
C11	243	10769	3521.4	3.43944	1.05078	1.40281	7098.01	11.1796	1.43829	0.75571	1.43829	0.75571	11	C	ID SPG47_DD_P2	atg9	LoF/LoF	Patient	DMSO	0	-0.447675	0.990985	0.644359	-0.97474	0.0329697	1.13687	1.10357	-0.776328	0.823066	0.363561	-1.12845	0.363561	-1.12845	Negative Control
D02	594	1886.48	1263.97	1.53726	1.04366	1.45524	7599.76	11.5474	1.45245	0.725562	1.45245	0.725562	2	D	ID SPG47_DD_P2	atg9	WT/LoF	Control	DMSO	0	-13.556	-38.723	-11.354	4.72749	0.99835	-0.179088	3.03568	10.712	1.4449	1.50823	-4.79693	1.50823	-4.79693	Negative Control
D11	366	10321.7	3183.43	3.67065	1.04251	1.34991	7181.2	10.0345	1.41981	0.771363	1.41981	0.771363	11	D	ID SPG47_DD_P2	atg9	LoF/LoF	Patient	DMSO	0	1.14562	-1.00878	-1.152	1.02348	-0.0843713	-0.393361	-0.846069	1.12842	-1.1129	-1.13092	0.776223	-1.13092	0.776223	Negative Control

## Sheet: DAGLB_SPG47_72h_Fig_5j
Well Name	Cell Count per well	DAGLB Intensity inside TGN	DAGLB Intensity outside TGN	DAGLB Ratio	TGN Elongation	TGN Compactness	TGN Intensity	TGN Area	TGN Degree Elongation	TGN Shape Roughness	TGN Elliptical Factor	TGN Sape Factor	Column	Row	Plate ID	Staining	Genotype	Label	Concentration [µM]	Dose [µM]	Z-Score DAGLB Ratio	Z-Score DAGLB Intensity inside TGN	Z-Score DAGLB Intensity outside TGN	Z-Score Cell Count	Z-Score DAGLB Translocation	Z-Score TGN Elongation	Z-Score TGN Compactness	Z-Score TGN Intensity	Z-Score TGN Area	Z-Score TGN Degree Elongation	Z-Score TGN Shape Roughness	Z-Score TGN Elliptical Factor	Z-Score TGN Shape Factor	Normalized to
B02	760	5908.33	3071.25	1.98198	1.06454	1.41559	6324.51	9.6069	1.51745	0.746857	1.51745	0.746857	2	B	ID SPG47-B20A	atg9	WT/LoF	Control	DMSO	0	1.64337	1.68407	0.647959	-0.341793	0.140152	-0.263683	-0.128041	-0.355109	-0.0367173	-0.108863	0.293025	-0.108863	0.293025	Positive Control
B11	601	9543.7	4268.29	2.3412	1.01526	1.43517	6321.32	11.0014	1.51336	0.7335	1.51336	0.7335	11	B	ID SPG47-B20A	atg9	LoF/LoF	Patient	DMSO	0	12.0496	28.6028	23.297	-4.6894	1.02763	-3.40282	0.861456	-0.432508	3.63416	-0.307492	-1.56156	-0.307492	-1.56156	Positive Control
C02	763	5758.54	3062.96	1.93967	1.04991	1.39481	6333.4	9.39251	1.54955	0.748664	1.54955	0.748664	2	C	ID SPG47-B20A	atg9	WT/LoF	Control	DMSO	0	0.41762	0.574891	0.49105	-0.259763	0.0356159	-1.19583	-1.17782	-0.139287	-0.601074	1.44826	0.543938	1.44826	0.543938	Positive Control
C11	560	9106.16	4080.31	2.35147	1.07163	1.43591	6223.95	10.2165	1.53081	0.73441	1.53081	0.73441	11	C	ID SPG47-B20A	atg9	LoF/LoF	Patient	DMSO	0	12.3473	25.363	19.7403	-5.81048	1.05301	0.18775	0.898704	-2.79603	1.56789	0.539032	-1.43522	0.539032	-1.43522	Positive Control
D02	804	5565.73	2975.44	1.90951	1.06134	1.40494	6340.56	9.3586	1.51597	0.752048	1.51597	0.752048	2	D	ID SPG47-B20A	atg9	WT/LoF	Control	DMSO	0	-0.45615	-0.852772	-1.16481	0.861318	-0.0389018	-0.468029	-0.665927	0.0345026	-0.69031	-0.180826	1.01385	-0.180826	1.01385	Positive Control
D11	570	8911.85	4018.01	2.32712	1.03556	1.42335	6321.38	10.8733	1.49044	0.739604	1.49044	0.739604	11	D	ID SPG47-B20A	atg9	LoF/LoF	Patient	DMSO	0	11.6417	23.9242	18.5615	-5.53705	0.992836	-2.10995	0.264268	-0.431157	3.29683	-1.41929	-0.713963	-1.41929	-0.713963	Positive Control
E02	772	5584.82	2977.4	1.91914	1.09472	1.43996	6389.25	10.2306	1.5332	0.738186	1.5332	0.738186	2	E	ID SPG47-B20A	atg9	WT/LoF	Control	DMSO	0	-0.177078	-0.711409	-1.12784	-0.0136717	-0.0151017	1.65794	1.1032	1.21623	1.60503	0.655367	-0.910918	0.655367	-0.910918	Positive Control
E11	612	9031.94	4171.28	2.26397	1.03526	1.42695	6205.6	10.3666	1.5058	0.735725	1.5058	0.735725	11	E	ID SPG47-B20A	atg9	LoF/LoF	Patient	DMSO	0	9.81247	24.8134	21.4615	-4.38862	0.836836	-2.12874	0.445685	-3.24136	1.96314	-0.67397	-1.25268	-0.67397	-1.25268	Positive Control
F02	820	5576.79	3105.69	1.87789	1.06298	1.44419	6374.75	9.90229	1.5139	0.733607	1.5139	0.733607	2	F	ID SPG47-B20A	atg9	WT/LoF	Control	DMSO	0	-1.372	-0.770904	1.29958	1.29881	-0.117008	-0.363354	1.31708	0.86442	0.740844	-0.281139	-1.54672	-0.281139	-1.54672	Positive Control
F11	612	9283.21	4080.08	2.38393	1.05886	1.46037	6289.99	11.0796	1.53426	0.727415	1.53426	0.727415	11	F	ID SPG47-B20A	atg9	LoF/LoF	Patient	DMSO	0	13.2876	26.674	19.7359	-4.38862	1.1332	-0.625472	2.13433	-1.19303	3.84	0.706686	-2.40652	0.706686	-2.40652	Positive Control
G02	716	5691.18	3029.29	1.92333	1.07862	1.40925	6272.37	9.2342	1.4881	0.749117	1.4881	0.749117	2	G	ID SPG47-B20A	atg9	WT/LoF	Control	DMSO	0	-0.0557665	0.0761241	-0.145938	-1.5449	-0.00475593	0.632953	-0.44849	-1.62076	-1.01777	-1.53279	0.606825	-1.53279	0.606825	Positive Control
G11	611	9368.56	4242.41	2.3124	1.0711	1.40189	6282.23	10.6306	1.48554	0.746516	1.48554	0.746516	11	G	ID SPG47-B20A	atg9	LoF/LoF	Patient	DMSO	0	11.2155	27.306	22.8073	-4.41597	0.956488	0.15399	-0.820135	-1.38145	2.65793	-1.65704	0.245725	-1.65704	0.245725	Positive Control
B02	760	5908.33	3071.25	1.98198	1.06454	1.41559	6324.51	9.6069	1.51745	0.746857	1.51745	0.746857	2	B	ID SPG47-B20A	atg9	WT/LoF	Control	DMSO	0	-8.60854	-14.1142	-10.7334	7.10638	0.859848	0.727989	-0.786002	1.02985	-3.10262	0.367967	1.66139	0.367967	1.66139	Negative Control
B03	159	9423.72	5258.2	1.8438	1.00091	1.52696	6483.82	12.3584	1.40809	0.71715	1.40809	0.71715	3	B	ID SPG47-B20A	atg9	LoF/LoF	Patient + BCH-HSP-C01	20µM	20	-12.0264	0.924683	11.1605	-18.6739	1.20123	-2.06298	5.04267	4.28299	4.7452	-5.05757	-2.96776	-5.05757	-2.96776	Negative Control
B04	348	9953.43	5534.21	1.84467	1.00883	1.48464	6429.86	10.9219	1.44607	0.726894	1.44607	0.726894	4	B	ID SPG47-B20A	atg9	LoF/LoF	Patient + BCH-HSP-C01	10µM	10	-12.005	3.1908	13.9237	-10.5666	1.19909	-1.71541	2.82787	3.18115	0.648056	-3.17343	-1.44931	-3.17343	-1.44931	Negative Control
B05	538	9105.18	4720.77	2.01523	1.08873	1.43144	6255.03	10.2625	1.43787	0.741913	1.43787	0.741913	5	B	ID SPG47-B20A	atg9	LoF/LoF	Patient + BCH-HSP-C01	5µM	5	-7.78607	-0.438043	5.78017	-2.41646	0.777696	1.78888	0.0438029	-0.389019	-1.2328	-3.58001	0.891021	-3.58001	0.891021	Negative Control
B06	659	9587.17	4827.67	2.07699	1.04155	1.41296	6156.4	9.98657	1.48884	0.748851	1.48884	0.748851	6	B	ID SPG47-B20A	atg9	LoF/LoF	Patient + BCH-HSP-C01	2.5µM	2.5	-6.25854	1.62396	6.85037	2.77392	0.625122	-0.280413	-0.923531	-2.40299	-2.0197	-1.05162	1.97218	-1.05162	1.97218	Negative Control
B07	634	9464.85	4497.76	2.2151	1.05839	1.42004	6150.91	10.3359	1.50379	0.741655	1.50379	0.741655	7	B	ID SPG47-B20A	atg9	LoF/LoF	Patient + BCH-HSP-C01	1.25µM	1.25	-2.84239	1.10066	3.5476	1.70153	0.283906	0.457875	-0.552875	-2.51514	-1.02329	-0.309987	0.850787	-0.309987	0.850787	Negative Control
B08	536	9669.38	4480.65	2.28744	1.06576	1.42087	6195.31	10.0761	1.52466	0.739801	1.52466	0.739801	8	B	ID SPG47-B20A	atg9	LoF/LoF	Patient + BCH-HSP-C01	0.63µM	0.625	-1.05317	1.97562	3.37631	-2.50225	0.105194	0.781136	-0.509444	-1.60851	-1.76421	0.725503	0.561939	0.725503	0.561939	Negative Control
B09	611	9227.98	4124.26	2.35965	1.0507	1.41627	6297.93	10.3026	1.50697	0.745643	1.50697	0.745643	9	B	ID SPG47-B20A	atg9	LoF/LoF	Patient + BCH-HSP-C01	0.31µM	0.3125	0.732986	0.0873285	-0.191552	0.714928	-0.0732129	0.120915	-0.750422	0.487166	-1.1184	-0.151785	1.47227	-0.151785	1.47227	Negative Control
B10	583	9162.75	4269.13	2.24866	1.06655	1.43795	6220.95	10.5647	1.5116	0.73595	1.5116	0.73595	10	B	ID SPG47-B20A	atg9	LoF/LoF	Patient + BCH-HSP-C01	0.16µM	0.15625	-2.01229	-0.191728	1.25875	-0.486151	0.200994	0.816015	0.38445	-1.08489	-0.370761	0.0775583	-0.0381901	0.0775583	-0.0381901	Negative Control
B11	601	9543.7	4268.29	2.3412	1.01526	1.43517	6321.32	11.0014	1.51336	0.7335	1.51336	0.7335	11	B	ID SPG47-B20A	atg9	LoF/LoF	Patient	DMSO	0	0.276595	1.43797	1.25031	0.285971	-0.0276272	-1.43364	0.239022	0.964738	0.874974	0.164839	-0.419943	0.164839	-0.419943	Negative Control
C02	763	5758.54	3062.96	1.93967	1.04991	1.39481	6333.4	9.39251	1.54955	0.748664	1.54955	0.748664	2	C	ID SPG47-B20A	atg9	WT/LoF	Control	DMSO	0	-9.65513	-14.7551	-10.8165	7.23507	0.964384	0.0861085	-1.87347	1.21142	-3.71413	1.96036	1.94298	1.96036	1.94298	Negative Control
C03	192	9151.22	5156.27	1.81443	1.07522	1.44914	6402.98	10.4321	1.51197	0.734045	1.51197	0.734045	3	C	ID SPG47-B20A	atg9	LoF/LoF	Patient + BCH-HSP-C01	20µM	20	-12.7529	-0.241057	10.1401	-17.2584	1.2738	1.19637	0.97007	2.63228	-0.748998	0.0962808	-0.335109	0.0962808	-0.335109	Negative Control
C04	334	9058.33	5186.58	1.80157	1.05147	1.44475	6350.49	9.80443	1.46212	0.731808	1.46212	0.731808	4	C	ID SPG47-B20A	atg9	LoF/LoF	Patient + BCH-HSP-C01	10µM	10	-13.0711	-0.638474	10.4435	-11.1672	1.30558	0.154388	0.739931	1.56047	-2.53922	-2.37687	-0.683662	-2.37687	-0.683662	Negative Control
C05	593	9198.99	4886.38	1.9616	1.0402	1.43079	6275.73	10.977	1.46028	0.740664	1.46028	0.740664	5	C	ID SPG47-B20A	atg9	LoF/LoF	Patient + BCH-HSP-C01	5µM	5	-9.11261	-0.0366988	7.43819	-0.0571942	0.910196	-0.339715	0.00931903	0.0338475	0.805364	-2.46836	0.696454	-2.46836	0.696454	Negative Control
C06	602	9611.42	4769.69	2.10807	1.08195	1.47749	6323.13	11.2957	1.5162	0.728103	1.5162	0.728103	6	C	ID SPG47-B20A	atg9	LoF/LoF	Patient + BCH-HSP-C01	2.5µM	2.5	-5.48974	1.72768	6.26998	0.328867	0.548332	1.49126	2.45344	1.00171	1.71434	0.305896	-1.26105	0.305896	-1.26105	Negative Control
C07	610	9236.15	4231.27	2.30186	1.0726	1.47129	6132.32	9.8873	1.51089	0.727621	1.51089	0.727621	7	C	ID SPG47-B20A	atg9	LoF/LoF	Patient + BCH-HSP-C01	1.25µM	1.25	-0.696436	0.122272	0.879759	0.672032	0.0695622	1.08128	2.12892	-2.89471	-2.30284	0.0422485	-1.33613	0.0422485	-1.33613	Negative Control
C08	564	9698.83	4584.1	2.22243	1.06689	1.4531	6179.93	10.6336	1.54402	0.731081	1.54402	0.731081	8	C	ID SPG47-B20A	atg9	LoF/LoF	Patient + BCH-HSP-C01	0.63µM	0.625	-2.66103	2.10163	4.41198	-1.30117	0.265792	0.830672	1.17714	-1.92245	-0.17432	1.68621	-0.796939	1.68621	-0.796939	Negative Control
C09	619	9014.93	4164.57	2.2755	1.05997	1.42622	6245.76	9.82989	1.51757	0.740963	1.51757	0.740963	9	C	ID SPG47-B20A	atg9	LoF/LoF	Patient + BCH-HSP-C01	0.31µM	0.3125	-1.34855	-0.824109	0.211949	1.05809	0.134697	0.527171	-0.229899	-0.578171	-2.46658	0.373773	0.743067	0.373773	0.743067	Negative Control
C10	531	9086.12	4171.32	2.28075	1.04074	1.43797	6163.74	10.8236	1.48471	0.737927	1.48471	0.737927	10	C	ID SPG47-B20A	atg9	LoF/LoF	Patient + BCH-HSP-C01	0.16µM	0.15625	-1.21858	-0.519572	0.279515	-2.71673	0.121715	-0.316052	0.385392	-2.25308	0.367845	-1.25613	0.269896	-1.25613	0.269896	Negative Control
C11	560	9106.16	4080.31	2.35147	1.07163	1.43591	6223.95	10.2165	1.53081	0.73441	1.53081	0.73441	11	C	ID SPG47-B20A	atg9	LoF/LoF	Patient	DMSO	0	0.530726	-0.433849	-0.631538	-1.47275	-0.0530106	1.03885	0.277607	-1.02365	-1.36395	1.03054	-0.278153	1.03054	-0.278153	Negative Control
D02	804	5565.73	2975.44	1.90951	1.06134	1.40494	6340.56	9.3586	1.51597	0.752048	1.51597	0.752048	2	D	ID SPG47-B20A	atg9	WT/LoF	Control	DMSO	0	-10.4012	-15.5799	-11.6926	8.99379	1.0389	0.587274	-1.3432	1.35763	-3.81082	0.294373	2.47035	0.294373	2.47035	Negative Control
D03	783	8297.44	4477.1	1.95552	1.0621	1.38523	6517.22	17.1782	1.47783	0.731944	1.47783	0.731944	3	D	ID SPG47-B20A	atg9	LoF/LoF	Patient + BCH-HSP-F01	20µM	20	-9.26309	-3.89355	3.34078	8.09298	0.925227	0.620884	-2.37471	4.9651	18.4926	-1.59746	-0.662424	-1.59746	-0.662424	Negative Control
D04	705	11267.2	4865.67	2.43205	1.05216	1.4221	6311.71	12.1397	1.47313	0.734187	1.47313	0.734187	4	D	ID SPG47-B20A	atg9	LoF/LoF	Patient + BCH-HSP-F01	10µM	10	2.52368	8.81101	7.23083	4.74712	-0.252073	0.184875	-0.44553	0.768481	4.12164	-1.83088	-0.312945	-1.83088	-0.312945	Negative Control
D05	646	10044.3	4298.13	2.44377	1.0505	1.42742	6276.8	10.6849	1.48884	0.737908	1.48884	0.737908	5	D	ID SPG47-B20A	atg9	LoF/LoF	Patient + BCH-HSP-F01	5µM	5	2.81363	3.57975	1.54903	2.21628	-0.281034	0.111936	-0.166869	0.0556064	-0.0279642	-1.0512	0.266901	-1.0512	0.266901	Negative Control
D06	651	9353.29	4163.27	2.35559	1.05497	1.43743	6277.66	11.0337	1.4907	0.734922	1.4907	0.734922	6	D	ID SPG47-B20A	atg9	LoF/LoF	Patient + BCH-HSP-F01	2.5µM	2.5	0.632504	0.623378	0.198922	2.43076	-0.0631764	0.308039	0.356805	0.073232	0.966982	-0.959313	-0.198404	-0.959313	-0.198404	Negative Control
D07	633	9472.94	4191.29	2.38025	1.08254	1.4908	6330.2	10.8961	1.5265	0.718991	1.5265	0.718991	7	D	ID SPG47-B20A	atg9	LoF/LoF	Patient + BCH-HSP-F01	1.25µM	1.25	1.24241	1.13528	0.479487	1.65863	-0.124096	1.51727	3.15046	1.14608	0.574435	0.816999	-2.68085	0.816999	-2.68085	Negative Control
D08	515	10001.6	4472.69	2.35457	1.05786	1.45561	6250.96	11.0383	1.4967	0.729836	1.4967	0.729836	8	D	ID SPG47-B20A	atg9	LoF/LoF	Patient + BCH-HSP-F01	0.63µM	0.625	0.607435	3.39703	3.2966	-3.40306	-0.0606725	0.435	1.30865	-0.472135	0.980174	-0.661371	-0.990934	-0.661371	-0.990934	Negative Control
D09	602	9168.19	4238.48	2.2687	1.06626	1.44428	6330.13	11.0589	1.53281	0.731258	1.53281	0.731258	9	D	ID SPG47-B20A	atg9	LoF/LoF	Patient + BCH-HSP-F01	0.31µM	0.3125	-1.51668	-0.168468	0.951892	0.328867	0.151491	0.803032	0.715513	1.14468	1.03882	1.12991	-0.769343	1.12991	-0.769343	Negative Control
D10	538	9331.07	4336.97	2.26148	1.09472	1.42656	6263.71	11.0326	1.51869	0.735871	1.51869	0.735871	10	D	ID SPG47-B20A	atg9	LoF/LoF	Patient + BCH-HSP-F01	0.16µM	0.15625	-1.69529	0.528332	1.93791	-2.41646	0.169331	2.05161	-0.211752	-0.211666	0.963795	0.429221	-0.0505393	0.429221	-0.0505393	Negative Control
D11	570	8911.85	4018.01	2.32712	1.03556	1.42335	6321.38	10.8733	1.49044	0.739604	1.49044	0.739604	11	D	ID SPG47-B20A	atg9	LoF/LoF	Patient	DMSO	0	-0.0717203	-1.26509	-1.25524	-1.04379	0.00716364	-0.543362	-0.379607	0.965875	0.509458	-0.972145	0.531286	-0.972145	0.531286	Negative Control
E02	772	5584.82	2977.4	1.91914	1.09472	1.43996	6389.25	10.2306	1.5332	0.738186	1.5332	0.738186	2	E	ID SPG47-B20A	atg9	WT/LoF	Control	DMSO	0	-10.1629	-15.4982	-11.673	7.62113	1.0151	2.05123	0.489446	2.35179	-1.3237	1.14951	0.310252	1.14951	0.310252	Negative Control
E03	678	8517.53	4455.51	2.00302	1.0395	1.40203	6424.96	16.8275	1.50645	0.729077	1.50645	0.729077	3	E	ID SPG47-B20A	atg9	LoF/LoF	Patient + BCH-HSP-F01	20µM	20	-8.08814	-2.95202	3.12466	3.58894	0.807869	-0.370429	-1.49587	3.0811	17.4923	-0.177638	-1.10913	-0.177638	-1.10913	Negative Control
E04	696	10732.1	4427.22	2.56002	1.03996	1.38684	6249.54	11.2553	1.46579	0.74976	1.46579	0.74976	4	E	ID SPG47-B20A	atg9	LoF/LoF	Patient + BCH-HSP-F01	10µM	10	5.68905	6.52204	2.84139	4.36106	-0.56824	-0.350272	-2.29089	-0.501105	1.59905	-2.19491	2.11384	-2.19491	2.11384	Negative Control
E05	555	9706.05	4152.31	2.46623	1.05175	1.40989	6259.45	10.4397	1.47778	0.744599	1.47778	0.744599	5	E	ID SPG47-B20A	atg9	LoF/LoF	Patient + BCH-HSP-F01	5µM	5	3.36924	2.13252	0.0892222	-1.68723	-0.33653	0.166873	-1.08407	-0.298758	-0.727364	-1.60004	1.30965	-1.60004	1.30965	Negative Control
E06	631	9119.81	4134.58	2.30214	1.09312	1.41001	6280.08	10.8009	1.49415	0.742501	1.49415	0.742501	6	E	ID SPG47-B20A	atg9	LoF/LoF	Patient + BCH-HSP-F01	2.5µM	2.5	-0.689399	-0.375437	-0.0882532	1.57284	0.0688593	1.98124	-1.07802	0.122668	0.302945	-0.788202	0.982658	-0.788202	0.982658	Negative Control
E07	565	9202.91	4132.5	2.34111	1.05183	1.46488	6287.47	10.4502	1.50646	0.726271	1.50646	0.726271	7	E	ID SPG47-B20A	atg9	LoF/LoF	Patient + BCH-HSP-F01	1.25µM	1.25	0.274313	-0.0199505	-0.109065	-1.25827	-0.0273993	0.170245	1.79349	0.273546	-0.697192	-0.177118	-1.54643	-0.177118	-1.54643	Negative Control
E08	582	9981	4570.26	2.28746	1.06865	1.47107	6167.64	10.5603	1.5246	0.724534	1.5246	0.724534	8	E	ID SPG47-B20A	atg9	LoF/LoF	Patient + BCH-HSP-F01	0.63µM	0.625	-1.05262	3.30877	4.27341	-0.529047	0.105139	0.908044	2.1175	-2.1734	-0.383197	0.722806	-1.81709	0.722806	-1.81709	Negative Control
E09	576	9186.95	4258.7	2.27115	1.05629	1.49379	6438.11	12.1107	1.55147	0.711012	1.55147	0.711012	9	E	ID SPG47-B20A	atg9	LoF/LoF	Patient + BCH-HSP-F01	0.31µM	0.3125	-1.45609	-0.0882088	1.15437	-0.786421	0.145439	0.365803	3.30649	3.34964	4.0388	2.05587	-3.92426	2.05587	-3.92426	Negative Control
E10	553	9312.69	4221.33	2.31065	1.02145	1.47062	6299.66	10.9211	1.52654	0.723783	1.52654	0.723783	10	E	ID SPG47-B20A	atg9	LoF/LoF	Patient + BCH-HSP-F01	0.16µM	0.15625	-0.479001	0.449696	0.780212	-1.77302	0.0478441	-1.16218	2.09396	0.522472	0.645843	0.819031	-1.93424	0.819031	-1.93424	Negative Control
E11	612	9031.94	4171.28	2.26397	1.03526	1.42695	6205.6	10.3666	1.5058	0.735725	1.5058	0.735725	11	E	ID SPG47-B20A	atg9	LoF/LoF	Patient	DMSO	0	-1.63355	-0.751343	0.279145	0.757824	0.163164	-0.556305	-0.191677	-1.3983	-0.935669	-0.20994	-0.0732942	-0.20994	-0.0732942	Negative Control
F02	820	5576.79	3105.69	1.87789	1.06298	1.44419	6374.75	9.90229	1.5139	0.733607	1.5139	0.733607	2	F	ID SPG47-B20A	atg9	WT/LoF	Control	DMSO	0	-11.1832	-15.5326	-10.3887	9.68012	1.11701	0.659354	0.711002	2.05582	-2.26009	0.191789	-0.403291	0.191789	-0.403291	Negative Control
F03	526	13649.5	5657.15	2.54817	1.04346	1.36316	6972.3	13.6197	1.46392	0.758008	1.46392	0.758008	3	F	ID SPG47-B20A	atg9	LoF/LoF	Patient + BCH-HSP-H01	20µM	20	5.39594	19.0028	15.1545	-2.9312	-0.538963	-0.19649	-3.53001	14.2579	8.34277	-2.28786	3.39918	-2.28786	3.39918	Negative Control
F04	568	12135.4	5162.17	2.46826	1.04241	1.422	6782.12	11.3657	1.48848	0.738903	1.48848	0.738903	4	F	ID SPG47-B20A	atg9	LoF/LoF	Patient + BCH-HSP-H01	10µM	10	3.4194	12.5255	10.1992	-1.12959	-0.341541	-0.242894	-0.45074	10.3744	1.91392	-1.06934	0.42202	-1.06934	0.42202	Negative Control
F05	593	10681.5	4738.24	2.37322	1.05475	1.4567	6544.9	11.1581	1.44824	0.728619	1.44824	0.728619	5	F	ID SPG47-B20A	atg9	LoF/LoF	Patient + BCH-HSP-H01	5µM	5	1.06856	6.3056	5.95509	-0.0571942	-0.106731	0.298393	1.36579	5.53032	1.32168	-3.06554	-1.18058	-3.06554	-1.18058	Negative Control
F06	648	10161.4	4875.32	2.22357	1.05168	1.43852	6543.5	13.2053	1.51424	0.731786	1.51424	0.731786	6	F	ID SPG47-B20A	atg9	LoF/LoF	Patient + BCH-HSP-H01	2.5µM	2.5	-2.63279	4.08062	7.32739	2.30207	0.262971	0.163727	0.413978	5.50174	7.16092	0.208762	-0.687102	0.208762	-0.687102	Negative Control
F07	652	9845.73	4526.44	2.28947	1.04877	1.42081	6198.88	8.82909	1.53479	0.741639	1.53479	0.741639	7	F	ID SPG47-B20A	atg9	LoF/LoF	Patient + BCH-HSP-H01	1.25µM	1.25	-1.00279	2.73008	3.83472	2.47365	0.100162	0.0359942	-0.512693	-1.53554	-5.32113	1.22797	0.848278	1.22797	0.848278	Negative Control
F08	621	10370.1	4783.47	2.26559	1.06806	1.43508	6318.02	10.5247	1.49453	0.732861	1.49453	0.732861	8	F	ID SPG47-B20A	atg9	LoF/LoF	Patient + BCH-HSP-H01	0.63µM	0.625	-1.59366	4.97316	6.40787	1.14388	0.159179	0.881975	0.234313	0.897361	-0.484859	-0.769227	-0.51947	-0.769227	-0.51947	Negative Control
F09	610	9280.36	4212.29	2.31547	1.05308	1.45997	6380.83	11.6096	1.50569	0.725974	1.50569	0.725974	9	F	ID SPG47-B20A	atg9	LoF/LoF	Patient + BCH-HSP-H01	0.31µM	0.3125	-0.359898	0.311412	0.689693	0.672032	0.0359477	0.225318	1.53646	2.18001	2.60969	-0.215563	-1.5927	-0.215563	-1.5927	Negative Control
F10	553	9626.56	4323.57	2.33845	1.03939	1.47406	6346.93	11.8248	1.52806	0.716862	1.52806	0.716862	10	F	ID SPG47-B20A	atg9	LoF/LoF	Patient + BCH-HSP-H01	0.16µM	0.15625	0.208728	1.79245	1.80373	-1.77302	-0.0208484	-0.375269	2.27395	1.4877	3.22338	0.894338	-3.0127	0.894338	-3.0127	Negative Control
F11	612	9283.21	4080.08	2.38393	1.05886	1.46037	6289.99	11.0796	1.53426	0.727415	1.53426	0.727415	11	F	ID SPG47-B20A	atg9	LoF/LoF	Patient	DMSO	0	1.33358	0.323594	-0.633896	0.757824	-0.133202	0.478858	1.5576	0.324924	1.09801	1.20199	-1.3682	1.20199	-1.3682	Negative Control
G02	716	5691.18	3029.29	1.92333	1.07862	1.40925	6272.37	9.2342	1.4881	0.749117	1.4881	0.749117	2	G	ID SPG47-B20A	atg9	WT/LoF	Control	DMSO	0	-10.0593	-15.0432	-11.1535	5.21897	1.00476	1.34542	-1.11796	-0.0349161	-4.16564	-1.08822	2.01356	-1.08822	2.01356	Negative Control
G03	569	13328.7	5548.21	2.51784	1.04073	1.38303	6905.61	12.2028	1.4348	0.755665	1.4348	0.755665	3	G	ID SPG47-B20A	atg9	LoF/LoF	Patient + BCH-HSP-H01	20µM	20	4.64583	17.6302	14.0638	-1.08669	-0.46404	-0.316602	-2.49032	12.8961	4.30153	-3.73253	3.034	-3.73253	3.034	Negative Control
G04	587	12332.9	5272.4	2.43441	1.05441	1.43162	6706.53	12.3723	1.48263	0.732888	1.48263	0.732888	4	G	ID SPG47-B20A	atg9	LoF/LoF	Patient + BCH-HSP-H01	10µM	10	2.58207	13.3701	11.3027	-0.314568	-0.257905	0.283342	0.0527321	8.8307	4.78509	-1.35926	-0.515349	-1.35926	-0.515349	Negative Control
G05	578	10954	4888.5	2.3838	1.09588	1.38583	6393.36	9.88731	1.48817	0.750316	1.48817	0.750316	5	G	ID SPG47-B20A	atg9	LoF/LoF	Patient + BCH-HSP-H01	5µM	5	1.33023	7.47108	7.45936	-0.700629	-0.132868	2.10219	-2.34345	2.4358	-2.30282	-1.08461	2.20051	-1.08461	2.20051	Negative Control
G06	561	9923.28	4458.1	2.33137	1.05519	1.45505	6398.8	11.354	1.50382	0.728527	1.50382	0.728527	6	G	ID SPG47-B20A	atg9	LoF/LoF	Patient + BCH-HSP-H01	2.5µM	2.5	0.0334267	3.06182	3.15055	-1.42986	-0.00333876	0.317884	1.27917	2.54692	1.88041	-0.308131	-1.19495	-0.308131	-1.19495	Negative Control
G07	652	9978.07	4537.33	2.30797	1.05205	1.46652	6289.44	10.6888	1.5013	0.722921	1.5013	0.722921	7	G	ID SPG47-B20A	atg9	LoF/LoF	Patient + BCH-HSP-H01	1.25µM	1.25	-0.54526	3.29621	3.94379	2.47365	0.0544622	0.179828	1.87963	0.313678	-0.0166696	-0.43347	-2.06854	-0.43347	-2.06854	Negative Control
G08	566	10547.3	4857.51	2.31469	1.04926	1.46303	6142.75	10.4944	1.53309	0.726838	1.53309	0.726838	8	G	ID SPG47-B20A	atg9	LoF/LoF	Patient + BCH-HSP-H01	0.63µM	0.625	-0.379089	5.73125	7.14918	-1.21538	0.0378646	0.0576486	1.69701	-2.68167	-0.571212	1.14361	-1.45818	1.14361	-1.45818	Negative Control
G09	588	9475.09	4304.79	2.32924	1.03022	1.44357	6295.07	11.1723	1.50139	0.729759	1.50139	0.729759	9	G	ID SPG47-B20A	atg9	LoF/LoF	Patient + BCH-HSP-H01	0.31µM	0.3125	-0.0193074	1.14444	1.61578	-0.271673	0.00192848	-0.777155	0.678391	0.428759	1.36225	-0.428653	-1.00288	-0.428653	-1.00288	Negative Control
G10	587	9520.11	4251.97	2.36562	1.09727	1.45075	6275.75	11.2052	1.5168	0.725929	1.5168	0.725929	10	G	ID SPG47-B20A	atg9	LoF/LoF	Patient + BCH-HSP-H01	0.16µM	0.15625	0.880577	1.33706	1.08695	-0.314568	-0.0879548	2.1634	1.05393	0.0342076	1.45606	0.335453	-1.59977	0.335453	-1.59977	Negative Control
G11	611	9368.56	4242.41	2.3124	1.0711	1.40189	6282.23	10.6306	1.48554	0.746516	1.48554	0.746516	11	G	ID SPG47-B20A	atg9	LoF/LoF	Patient	DMSO	0	-0.435633	0.688716	0.991216	0.714928	0.0435123	1.0156	-1.50294	0.166412	-0.182828	-1.21528	1.60831	-1.21528	1.60831	Negative Control
E02	1460	12431.1	8128.2	1.58857	1.03354	1.4871	3889.01	15.5912	1.50774	0.700807	1.50774	0.700807	2	E	ID SPG47_DD_P1	atg9	WT/LoF	Control	DMSO	0	0.946812	1.13831	-0.546445	1.07012	0.052007	-1.03081	-1.15062	-1.07255	-1.06988	0.804989	1.14577	0.804989	1.14577	Positive Control
E11	797	17550	9830	1.82041	1.05303	1.4227	4344.98	21.803	1.46115	0.72735	1.46115	0.72735	11	E	ID SPG47_DD_P1	atg9	LoF/LoF	Patient	DMSO	0	16.6578	311.751	31.3238	-7.98718	0.914987	0.351049	-6.91468	9.07701	9.75616	-3.43136	6.52582	-3.43136	6.52582	Positive Control
F02	1315	12405.7	8219	1.55917	1.06171	1.50732	3977.93	16.2961	1.50235	0.692941	1.50235	0.692941	2	F	ID SPG47_DD_P1	atg9	WT/LoF	Control	DMSO	0	-1.04582	-0.401242	1.15416	-0.910739	-0.0574454	0.966036	0.659301	0.906718	0.158743	0.314439	-0.448752	0.314439	-0.448752	Positive Control
F03	917	14875.7	10805.2	1.40442	1.03727	1.5163	3785.12	15.0717	1.44154	0.69674	1.44154	0.69674	3	F	ID SPG47_DD_P1	atg9	WT/LoF	Control + BCH-HSP-C01	20µM	20	-11.5332	149.475	49.5859	-6.34785	-0.633504	-0.766661	1.46286	-3.38496	-1.97522	-5.21521	0.321381	-5.21521	0.321381	Positive Control
F04	1027	14831.9	11042.3	1.36741	1.03823	1.54116	3910.51	12.8206	1.47824	0.697182	1.47824	0.697182	4	F	ID SPG47_DD_P1	atg9	WT/LoF	Control + BCH-HSP-C01	10µM	10	-14.0408	146.815	54.0272	-4.84513	-0.771238	-0.698738	3.68847	-0.59398	-5.89841	-1.87793	0.410998	-1.87793	0.410998	Positive Control
F05	1468	12960.5	9202.61	1.44031	1.03408	1.55902	3684.29	13.4557	1.47472	0.691385	1.47472	0.691385	5	F	ID SPG47_DD_P1	atg9	WT/LoF	Control + BCH-HSP-C01	5µM	5	-9.10098	33.2598	19.5744	1.17941	-0.499903	-0.992659	5.28707	-5.6292	-4.79153	-2.19736	-0.76407	-2.19736	-0.76407	Positive Control
F06	1292	11298.7	8119.29	1.42135	1.04607	1.51185	3656.94	12.8581	1.47687	0.703424	1.47687	0.703424	6	F	ID SPG47_DD_P1	atg9	WT/LoF	Control + BCH-HSP-C01	2.5µM	2.5	-10.3853	-67.5726	-0.713214	-1.22494	-0.570449	-0.142978	1.06484	-6.23799	-5.83304	-2.00211	1.67607	-2.00211	1.67607	Positive Control
F11	813	17389.7	9724.2	1.84164	1.04523	1.45682	4235.07	21.5628	1.45666	0.715133	1.45666	0.715133	11	F	ID SPG47_DD_P1	atg9	LoF/LoF	Patient	DMSO	0	18.0967	302.026	29.3423	-7.7686	0.994027	-0.202354	-3.86087	6.63054	9.33763	-3.83972	4.04947	-3.83972	4.04947	Positive Control
G02	1370	12400.2	8124.92	1.57606	1.049	1.50544	3944.64	16.7278	1.48658	0.691716	1.48658	0.691716	2	G	ID SPG47_DD_P1	atg9	WT/LoF	Control	DMSO	0	0.0990094	-0.737064	-0.607714	-0.159379	0.00543844	0.0647786	0.49132	0.165831	0.911134	-1.11943	-0.697018	-1.11943	-0.697018	Positive Control
G03	1242	12324.1	8253.99	1.54787	1.01549	1.5192	3897.12	16.1734	1.53924	0.685886	1.53924	0.685886	3	G	ID SPG47_DD_P1	atg9	WT/LoF	Control + BCH-HSP-C01	1.25µM	1.25	-1.81146	-5.35254	1.80931	-1.908	-0.0995008	-2.311	1.72251	-0.891851	-0.055208	3.66926	-1.87873	3.66926	-1.87873	Positive Control
G04	1293	12162	8135.36	1.54863	1.0558	1.48536	3840.59	15.8275	1.51631	0.700673	1.51631	0.700673	4	G	ID SPG47_DD_P1	atg9	WT/LoF	Control + BCH-HSP-C01	0.63µM	0.625	-1.76029	-15.1877	-0.412297	-1.21128	-0.0966899	0.547284	-1.30604	-2.15014	-0.657969	1.5842	1.11853	1.5842	1.11853	Positive Control
G05	1393	12234.9	8135.7	1.5542	1.06121	1.51288	3902.53	16.4146	1.50654	0.692707	1.50654	0.692707	5	G	ID SPG47_DD_P1	atg9	WT/LoF	Control + BCH-HSP-C01	0.31µM	0.3125	-1.3826	-10.7654	-0.405909	0.154826	-0.0759443	0.93072	1.15657	-0.771418	0.365224	0.695721	-0.496052	0.695721	-0.496052	Positive Control
G06	1424	12383.5	8517.03	1.4895	1.01935	1.51224	3768.71	16.1886	1.48235	0.693158	1.48235	0.693158	6	G	ID SPG47_DD_P1	atg9	WT/LoF	Control + BCH-HSP-C01	0.16µM	0.15625	-5.76712	-1.74845	6.73533	0.578319	-0.316779	-2.03749	1.09957	-3.75029	-0.028711	-1.50369	-0.40478	-1.50369	-0.40478	Positive Control
G11	723	17532.4	9656.31	1.86769	1.03702	1.42779	4362.63	23.5937	1.45467	0.721283	1.45467	0.721283	11	G	ID SPG47_DD_P1	atg9	LoF/LoF	Patient	DMSO	0	19.8619	310.685	28.0709	-8.9981	1.09099	-0.784414	-6.45865	9.46989	12.877	-4.02073	5.29607	-4.02073	5.29607	Positive Control
E02	1460	12431.1	8128.2	1.58857	1.03354	1.4871	3889.01	15.5912	1.50774	0.700807	1.50774	0.700807	2	E	ID SPG47_DD_P1	atg9	WT/LoF	Control	DMSO	0	-10.7541	-57.5574	-18.3769	14.2112	0.947993	-1.44227	2.78882	-6.15221	-6.06346	15.1338	-3.34739	15.1338	-3.34739	Negative Control
E11	797	17550	9830	1.82041	1.05303	1.4227	4344.98	21.803	1.46115	0.72735	1.46115	0.72735	11	E	ID SPG47_DD_P1	atg9	LoF/LoF	Patient	DMSO	0	-0.964396	0.674429	1.06434	0.402661	0.0850132	0.991482	-0.710208	0.444941	-0.465759	1.1016	0.997724	1.1016	0.997724	Negative Control
F02	1315	12405.7	8219	1.55917	1.06171	1.50732	3977.93	16.2961	1.50235	0.692941	1.50235	0.692941	2	F	ID SPG47_DD_P1	atg9	WT/LoF	Control	DMSO	0	-11.9957	-57.846	-17.3395	11.1912	1.05745	2.0746	3.88752	-4.8657	-5.42819	13.5089	-4.63517	13.5089	-4.63517	Negative Control
F07	507	19632.4	13611.8	1.44968	1.02718	1.43109	3695.73	17.6935	1.3933	0.733397	1.3933	0.733397	7	F	ID SPG47_DD_P1	atg9	LoF/LoF	Patient + BCH-HSP-C01	20µM	20	-16.619	24.3632	44.2667	-5.63726	1.465	-2.23644	-0.254496	-8.94852	-4.16894	-19.3362	1.98759	-19.3362	1.98759	Negative Control
F08	494	17208.4	11295.8	1.54936	1.0146	1.51751	3780.25	17.6155	1.37655	0.705557	1.37655	0.705557	8	F	ID SPG47_DD_P1	atg9	LoF/LoF	Patient + BCH-HSP-C01	10µM	10	-12.41	-3.21133	17.8097	-5.90801	1.09396	-3.8081	4.44116	-7.72576	-4.23926	-24.3811	-2.56991	-24.3811	-2.56991	Negative Control
F09	811	17764.5	11007.6	1.65078	1.01335	1.55491	3887.62	20.2192	1.41533	0.685434	1.41533	0.685434	9	F	ID SPG47_DD_P1	atg9	LoF/LoF	Patient + BCH-HSP-C01	5µM	5	-8.12713	3.11391	14.5172	0.694244	0.71642	-3.96411	6.47302	-6.17222	-1.89295	-12.6989	-5.86407	-12.6989	-5.86407	Negative Control
F10	801	18395.4	10651.1	1.77794	1.04212	1.48526	4085.2	22.3478	1.43353	0.707521	1.43353	0.707521	10	F	ID SPG47_DD_P1	atg9	LoF/LoF	Patient + BCH-HSP-C01	2.5µM	2.5	-2.75771	10.2912	10.4448	0.485971	0.243097	-0.371804	2.68868	-3.31359	0.0252609	-7.21932	-2.24831	-7.21932	-2.24831	Negative Control
F11	813	17389.7	9724.2	1.84164	1.04523	1.45682	4235.07	21.5628	1.45666	0.715133	1.45666	0.715133	11	F	ID SPG47_DD_P1	atg9	LoF/LoF	Patient	DMSO	0	-0.0677615	-1.14892	-0.144369	0.735898	0.00597329	0.0168246	1.14359	-1.14525	-0.682162	-0.251026	-1.00226	-0.251026	-1.00226	Negative Control
G02	1370	12400.2	8124.92	1.57606	1.049	1.50544	3944.64	16.7278	1.48658	0.691716	1.48658	0.691716	2	G	ID SPG47_DD_P1	atg9	WT/LoF	Control	DMSO	0	-11.2824	-57.909	-18.4143	12.3367	0.994562	0.4873	3.78555	-5.34727	-5.03916	8.75949	-4.83568	8.75949	-4.83568	Negative Control
G07	750	19809.6	11581.2	1.74188	1.0449	1.4239	4098.94	23.9827	1.43929	0.72108	1.43929	0.72108	7	G	ID SPG47_DD_P1	atg9	LoF/LoF	Patient + BCH-HSP-C01	1.25µM	1.25	-4.28019	26.3787	21.0697	-0.576222	0.377306	-0.0242706	-0.64503	-3.11489	1.49845	-5.48267	-0.028814	-5.48267	-0.028814	Negative Control
G08	744	18681.6	10586.9	1.8373	1.03983	1.4692	4104.32	22.917	1.46562	0.710551	1.46562	0.710551	8	G	ID SPG47_DD_P1	atg9	LoF/LoF	Patient + BCH-HSP-C01	0.63µM	0.625	-0.250917	13.5469	9.71135	-0.701186	0.0221187	-0.657184	1.81635	-3.03694	0.538115	2.44802	-1.75232	2.44802	-1.75232	Negative Control
G09	773	17848.3	9857.61	1.85083	1.03742	1.45094	4130.73	21.7832	1.45279	0.716168	1.45279	0.716168	9	G	ID SPG47_DD_P1	atg9	LoF/LoF	Patient + BCH-HSP-C01	0.31µM	0.3125	0.320381	4.06777	1.37966	-0.0971941	-0.0282421	-0.95884	0.824167	-2.65498	-0.483607	-1.4175	-0.832759	-1.4175	-0.832759	Negative Control
G10	820	18385.9	10067.6	1.87342	1.05678	1.45734	4232.61	24.6839	1.45692	0.714012	1.45692	0.714012	10	G	ID SPG47_DD_P1	atg9	LoF/LoF	Patient + BCH-HSP-C01	0.16µM	0.15625	1.27428	10.1832	3.77877	0.881689	-0.11233	1.45915	1.17168	-1.18088	2.13034	-0.174727	-1.18572	-0.174727	-1.18572	Negative Control
G11	723	17532.4	9656.31	1.86769	1.03702	1.42779	4362.63	23.5937	1.45467	0.721283	1.45467	0.721283	11	G	ID SPG47_DD_P1	atg9	LoF/LoF	Patient	DMSO	0	1.03216	0.474487	-0.919969	-1.13856	-0.0909864	-1.00831	-0.433378	0.700308	1.14792	-0.850571	0.00453644	-0.850571	0.00453644	Negative Control
E02	612	8802.03	5395.9	1.69649	1.04373	1.40602	7246	9.161	1.48121	0.753672	1.48121	0.753672	2	E	ID SPG47_DD_P2	atg9	WT/LoF	Control	DMSO	0	0.276458	-0.923509	-0.977425	1.13959	0.0105718	-0.476988	-1.08654	-0.98116	-1.15447	1.05402	1.14178	1.05402	1.14178	Positive Control
E11	342	13577.1	7164.94	1.96743	1.04357	1.44776	7407.35	12.0686	1.41835	0.741255	1.41835	0.741255	11	E	ID SPG47_DD_P2	atg9	LoF/LoF	Patient	DMSO	0	27.2387	13.9513	8.308	-16.2767	1.04162	-0.497017	0.104895	0.0687315	2.0295	-3.0681	0.317575	-3.0681	0.317575	Positive Control
F02	583	9439.43	5776.66	1.70208	1.04224	1.45126	7553.2	10.7244	1.46332	0.730118	1.46332	0.730118	2	F	ID SPG47_DD_P2	atg9	WT/LoF	Control	DMSO	0	0.832687	1.06204	1.02114	-0.731056	0.0318422	-0.672199	0.204778	1.01783	0.557473	-0.118619	-0.421727	-0.118619	-0.421727	Positive Control
F03	486	11067	7807.1	1.45369	1.04328	1.37403	7398.48	8.60286	1.43802	0.763544	1.43802	0.763544	3	F	ID SPG47_DD_P2	atg9	WT/LoF	Control + BCH-HSP-C01	20µM	20	-23.8864	6.13205	11.6786	-6.98804	-0.913421	-0.535651	-1.99965	0.0110562	-1.76566	-1.77832	1.79707	-1.77832	1.79707	Positive Control
F04	517	10258.7	7268.61	1.45165	1.03343	1.3681	7292.55	7.56086	1.46775	0.769348	1.46775	0.769348	4	F	ID SPG47_DD_P2	atg9	WT/LoF	Control + BCH-HSP-C01	10µM	10	-24.089	3.61414	8.85216	-4.98838	-0.92117	-1.83059	-2.16903	-0.678293	-2.9067	0.171628	2.18234	0.171628	2.18234	Positive Control
F05	615	10379.1	7011.04	1.53786	1.02316	1.42135	7466.78	9.00445	1.45992	0.747625	1.45992	0.747625	5	F	ID SPG47_DD_P2	atg9	WT/LoF	Control + BCH-HSP-C01	5µM	5	-15.5104	3.98915	7.50018	1.3331	-0.593122	-3.18039	-0.649016	0.4555	-1.3259	-0.342023	0.740425	-0.342023	0.740425	Positive Control
F06	580	9692.09	6275.67	1.59642	1.03113	1.43619	7342.46	9.34775	1.47455	0.745759	1.47455	0.745759	6	F	ID SPG47_DD_P2	atg9	WT/LoF	Control + BCH-HSP-C01	2.5µM	2.5	-9.68259	1.84911	3.64036	-0.924571	-0.370265	-2.13303	-0.225532	-0.353476	-0.949975	0.617373	0.616558	0.617373	0.616558	Positive Control
F11	453	14371.3	7577.07	1.97376	1.04051	1.44545	7526.24	13.2007	1.47716	0.728865	1.47716	0.728865	11	F	ID SPG47_DD_P2	atg9	LoF/LoF	Patient	DMSO	0	27.8694	16.4254	10.4712	-9.1167	1.06573	-0.900456	0.0389627	0.842412	3.26924	0.788733	-0.504889	0.788733	-0.504889	Positive Control
G02	588	9054.02	5573.79	1.68257	1.0561	1.47498	7391.15	10.7605	1.45087	0.725624	1.45087	0.725624	2	G	ID SPG47_DD_P2	atg9	WT/LoF	Control	DMSO	0	-1.10915	-0.138536	-0.0437161	-0.408531	-0.042414	1.14919	0.88176	-0.0366707	0.597002	-0.9354	-0.720056	-0.9354	-0.720056	Positive Control
G03	683	9421.05	5896.09	1.66137	1.0278	1.49246	7551.72	11.6318	1.49894	0.715713	1.49894	0.715713	3	G	ID SPG47_DD_P2	atg9	WT/LoF	Control + BCH-HSP-C01	1.25µM	1.25	-3.21871	1.00479	1.64799	5.71944	-0.123084	-2.5708	1.38071	1.00819	1.55114	2.21694	-1.37794	2.21694	-1.37794	Positive Control
G04	619	9478.92	5975.02	1.64485	1.0435	1.47189	7538.32	11.2376	1.45174	0.727647	1.45174	0.727647	4	G	ID SPG47_DD_P2	atg9	WT/LoF	Control + BCH-HSP-C01	0.63µM	0.625	-4.86242	1.18504	2.06228	1.59112	-0.18594	-0.507275	0.793681	0.921028	1.1195	-0.878486	-0.585763	-0.878486	-0.585763	Positive Control
G05	602	9903.25	6082.69	1.69157	1.0399	1.46966	7582.87	12.3433	1.46502	0.723558	1.46502	0.723558	5	G	ID SPG47_DD_P2	atg9	WT/LoF	Control + BCH-HSP-C01	0.31µM	0.3125	-0.213512	2.50689	2.62743	0.494538	-0.00816476	-0.980291	0.730079	1.21092	2.33031	-0.00756303	-0.857179	-0.00756303	-0.857179	Positive Control
G06	630	9985.16	6145.27	1.68053	0.997418	1.44191	7558.29	11.7428	1.44512	0.730602	1.44512	0.730602	6	G	ID SPG47_DD_P2	atg9	WT/LoF	Control + BCH-HSP-C01	0.16µM	0.15625	-1.3119	2.76204	2.9559	2.30068	-0.0501675	-6.5653	-0.0621577	1.05095	1.67273	-1.31263	-0.389588	-1.31263	-0.389588	Positive Control
G11	377	15210.3	8236.47	1.92828	1.02067	1.41505	7466.73	14.0915	1.43304	0.74466	1.43304	0.74466	11	G	ID SPG47_DD_P2	atg9	LoF/LoF	Patient	DMSO	0	23.3432	19.0387	13.9323	-14.0191	0.89265	-3.50845	-0.828902	0.455164	4.2447	-2.10481	0.543566	-2.10481	0.543566	Positive Control
E02	612	8802.03	5395.9	1.69649	1.04373	1.40602	7246	9.161	1.48121	0.753672	1.48121	0.753672	2	E	ID SPG47_DD_P2	atg9	WT/LoF	Control	DMSO	0	-10.5543	-6.83764	-4.18796	3.90029	0.989428	0.70859	-1.64676	-3.71367	-3.90518	1.25313	1.85405	1.25313	1.85405	Negative Control
E11	342	13577.1	7164.94	1.96743	1.04357	1.44776	7407.35	12.0686	1.41835	0.741255	1.41835	0.741255	11	E	ID SPG47_DD_P2	atg9	LoF/LoF	Patient	DMSO	0	0.443925	-0.990758	-0.914988	-0.857593	-0.0416164	0.696337	0.639451	-0.999648	-1.03731	-0.800429	0.360331	-0.800429	0.360331	Negative Control
F02	583	9439.43	5776.66	1.70208	1.04224	1.45126	7553.2	10.7244	1.46332	0.730118	1.46332	0.730118	2	F	ID SPG47_DD_P2	atg9	WT/LoF	Control	DMSO	0	-10.3274	-6.05717	-3.4835	3.38925	0.968158	0.589171	0.831115	1.45382	-2.36319	0.668944	-0.979513	0.668944	-0.979513	Negative Control
F07	300	13252.8	8282.09	1.63865	1.03899	1.35622	7153.86	7.71856	1.46612	0.769053	1.46612	0.769053	7	F	ID SPG47_DD_P2	atg9	LoF/LoF	Patient + BCH-HSP-C01	20µM	20	-12.9023	-1.3879	1.15189	-1.59771	1.20955	0.327239	-4.37463	-5.26373	-5.3279	0.760314	3.70442	0.760314	3.70442	Negative Control
F08	362	12961.8	7811.46	1.71747	1.03444	1.39147	7054.66	7.69708	1.43709	0.767358	1.43709	0.767358	8	F	ID SPG47_DD_P2	atg9	LoF/LoF	Patient + BCH-HSP-C01	10µM	10	-9.70257	-1.7442	0.281163	-0.505157	0.909583	-0.0386019	-2.444	-6.9323	-5.34908	-0.188176	3.50055	-0.188176	3.50055	Negative Control
F09	473	13394.2	7548.16	1.83857	1.03354	1.44396	7178.67	10.2368	1.43862	0.742183	1.43862	0.742183	9	F	ID SPG47_DD_P2	atg9	LoF/LoF	Patient + BCH-HSP-C01	5µM	5	-4.78678	-1.21475	-0.205982	1.45086	0.448744	-0.110895	0.431221	-4.84626	-2.84407	-0.138251	0.471921	-0.138251	0.471921	Negative Control
F10	428	14572.4	8312.71	1.82401	1.04466	1.45477	7719.8	12.6609	1.44566	0.728559	1.44566	0.728559	10	F	ID SPG47_DD_P2	atg9	LoF/LoF	Patient + BCH-HSP-C01	2.5µM	2.5	-5.37801	0.227893	1.20854	0.65788	0.50417	0.783266	1.02357	4.25622	-0.453151	0.091958	-1.16705	0.091958	-1.16705	Negative Control
F11	453	14371.3	7577.07	1.97376	1.04051	1.44545	7526.24	13.2007	1.47716	0.728865	1.47716	0.728865	11	F	ID SPG47_DD_P2	atg9	LoF/LoF	Patient	DMSO	0	0.701183	-0.0182339	-0.152504	1.09842	-0.0657335	0.449538	0.512937	1.00035	0.0793452	1.12097	-1.13023	1.12097	-1.13023	Negative Control
G02	588	9054.02	5573.79	1.68257	1.0561	1.47498	7391.15	10.7605	1.45087	0.725624	1.45087	0.725624	2	G	ID SPG47_DD_P2	atg9	WT/LoF	Control	DMSO	0	-11.1195	-6.52908	-3.85884	3.47736	1.04241	1.70339	2.13016	-1.27212	-2.32759	0.26204	-1.52018	0.26204	-1.52018	Negative Control
G07	348	14231.3	7432.61	1.97824	1.00994	1.4253	7331.21	12.4829	1.41645	0.74143	1.41645	0.74143	7	G	ID SPG47_DD_P2	atg9	LoF/LoF	Patient + BCH-HSP-C01	1.25µM	1.25	0.882842	-0.189657	-0.419769	-0.751862	-0.0827634	-2.00882	-0.591031	-2.28035	-0.628654	-0.862378	0.381317	-0.862378	0.381317	Negative Control
G08	342	14468.3	7664.22	1.96425	1.04667	1.44965	7531.46	12.8029	1.41765	0.730166	1.41765	0.730166	8	G	ID SPG47_DD_P2	atg9	LoF/LoF	Patient + BCH-HSP-C01	0.63µM	0.625	0.315083	0.100525	0.00874791	-0.857593	-0.0295379	0.945225	0.742689	1.08818	-0.313035	-0.823233	-0.973767	-0.823233	-0.973767	Negative Control
G09	323	14052.5	7563.32	1.93687	1.02667	1.43934	7329.42	11.5701	1.41872	0.738108	1.41872	0.738108	9	G	ID SPG47_DD_P2	atg9	LoF/LoF	Patient + BCH-HSP-C01	0.31µM	0.3125	-0.79634	-0.408629	-0.177941	-1.19241	0.0746541	-0.662834	0.178171	-2.31044	-1.52906	-0.788233	-0.0182724	-0.788233	-0.0182724	Negative Control
G10	395	14914.4	7700.36	2.01136	1.03871	1.43973	7736.04	14.0629	1.43951	0.731103	1.43951	0.731103	10	G	ID SPG47_DD_P2	atg9	LoF/LoF	Patient + BCH-HSP-C01	0.16µM	0.15625	2.22729	0.646747	0.075613	0.076361	-0.208801	0.305415	0.199689	4.52941	0.929719	-0.109051	-0.860942	-0.109051	-0.860942	Negative Control
G11	377	15210.3	8236.47	1.92828	1.02067	1.41505	7466.73	14.0915	1.43304	0.74466	1.43304	0.74466	11	G	ID SPG47_DD_P2	atg9	LoF/LoF	Patient	DMSO	0	-1.14511	1.00899	1.06749	-0.240831	0.10735	-1.14588	-1.15239	-0.000702882	0.957964	-0.320538	0.769898	-0.320538	0.769898	Negative Control

## Sheet: Axonal_Puncta_SPG50_24h_Fig_5k
Well Name	Image ID	Number ATG9A Positive Puncta	Neurite Length [µm]	Number ATG9A Positive Puncta per µm Neurite	Column	Row	Plate ID	Genotype	Label	Concentration [µM]	Dose [µM]	Z-Score Number ATG9A Positive Puncta per µm Neurite	Normalized to
B06	1	660	1323.4	0.498714	6	B	SPG50_20014	LoF/LoF	Patient	DMSO	0	-2.05225	Positive Control
B06	10	1324	1666.76	0.794353	6	B	SPG50_20014	LoF/LoF	Patient	DMSO	0	-0.885593	Positive Control
B06	11	1871	1590.95	1.17603	6	B	SPG50_20014	LoF/LoF	Patient	DMSO	0	0.234317	Positive Control
B06	12	454	437.734	1.03716	6	B	SPG50_20014	LoF/LoF	Patient	DMSO	0	-0.769321	Positive Control
B06	13	313	606.235	0.516301	6	B	SPG50_20014	LoF/LoF	Patient	DMSO	0	-1.75856	Positive Control
B06	14	1005	1531.02	0.656424	6	B	SPG50_20014	LoF/LoF	Patient	DMSO	0	-1.1463	Positive Control
B06	15	616	972.639	0.633329	6	B	SPG50_20014	LoF/LoF	Patient	DMSO	0	-1.56955	Positive Control
B06	16	1035	1436.42	0.720543	6	B	SPG50_20014	LoF/LoF	Patient	DMSO	0	-1.08815	Positive Control
B06	17	1117	1395.18	0.800612	6	B	SPG50_20014	LoF/LoF	Patient	DMSO	0	-0.991564	Positive Control
B06	18	1078	1015.88	1.06115	6	B	SPG50_20014	LoF/LoF	Patient	DMSO	0	-0.673738	Positive Control
B06	19	340	536.567	0.633658	6	B	SPG50_20014	LoF/LoF	Patient	DMSO	0	-1.36753	Positive Control
B06	2	630	1178.14	0.53474	6	B	SPG50_20014	LoF/LoF	Patient	DMSO	0	-1.69787	Positive Control
B06	20	241	464.454	0.518889	6	B	SPG50_20014	LoF/LoF	Patient	DMSO	0	-1.9799	Positive Control
B06	21	243	380.013	0.639452	6	B	SPG50_20014	LoF/LoF	Patient	DMSO	0	-1.31069	Positive Control
B06	22	939	1147.69	0.818165	6	B	SPG50_20014	LoF/LoF	Patient	DMSO	0	-0.934245	Positive Control
B06	23	887	984.188	0.901251	6	B	SPG50_20014	LoF/LoF	Patient	DMSO	0	-1.31075	Positive Control
B06	24	949	1010.07	0.939539	6	B	SPG50_20014	LoF/LoF	Patient	DMSO	0	-0.34834	Positive Control
B06	25	173	328	0.527439	6	B	SPG50_20014	LoF/LoF	Patient	DMSO	0	-1.73096	Positive Control
B06	26	149	293.376	0.507881	6	B	SPG50_20014	LoF/LoF	Patient	DMSO	0	-2.01938	Positive Control
B06	27	117	367.638	0.318248	6	B	SPG50_20014	LoF/LoF	Patient	DMSO	0	-2.19219	Positive Control
B06	28	312	427.729	0.729433	6	B	SPG50_20014	LoF/LoF	Patient	DMSO	0	-1.22399	Positive Control
B06	29	1042	1202.28	0.866688	6	B	SPG50_20014	LoF/LoF	Patient	DMSO	0	-1.44844	Positive Control
B06	3	877	1132.26	0.774558	6	B	SPG50_20014	LoF/LoF	Patient	DMSO	0	-0.898054	Positive Control
B06	30	1387	1370.65	1.01193	6	B	SPG50_20014	LoF/LoF	Patient	DMSO	0	0.465134	Positive Control
B06	31	254	448.868	0.565868	6	B	SPG50_20014	LoF/LoF	Patient	DMSO	0	-1.81145	Positive Control
B06	32	198	348.605	0.567979	6	B	SPG50_20014	LoF/LoF	Patient	DMSO	0	-1.50684	Positive Control
B06	33	262	485.585	0.539556	6	B	SPG50_20014	LoF/LoF	Patient	DMSO	0	-1.84401	Positive Control
B06	34	870	1022.04	0.851242	6	B	SPG50_20014	LoF/LoF	Patient	DMSO	0	-1.50997	Positive Control
B06	35	341	765.158	0.445659	6	B	SPG50_20014	LoF/LoF	Patient	DMSO	0	-1.99393	Positive Control
B06	36	1132	1742.78	0.649536	6	B	SPG50_20014	LoF/LoF	Patient	DMSO	0	-1.17753	Positive Control
B06	4	2013	1671.34	1.20442	6	B	SPG50_20014	LoF/LoF	Patient	DMSO	0	0.478286	Positive Control
B06	5	853	848.133	1.00574	6	B	SPG50_20014	LoF/LoF	Patient	DMSO	0	-0.305481	Positive Control
B06	6	523	557.613	0.937926	6	B	SPG50_20014	LoF/LoF	Patient	DMSO	0	-0.543179	Positive Control
B06	7	1162	1471.8	0.789511	6	B	SPG50_20014	LoF/LoF	Patient	DMSO	0	-1.75589	Positive Control
B06	8	1458	1273.97	1.14446	6	B	SPG50_20014	LoF/LoF	Patient	DMSO	0	0.334433	Positive Control
B06	9	464	1040.95	0.445747	6	B	SPG50_20014	LoF/LoF	Patient	DMSO	0	-2.10126	Positive Control
B07	1	1605	2380.8	0.674144	7	B	SPG50_20014	WT/LoF	Control	DMSO	0	-1.42319	Positive Control
B07	10	2485	2427.88	1.02353	7	B	SPG50_20014	WT/LoF	Control	DMSO	0	-0.256666	Positive Control
B07	11	2521	2252.21	1.11934	7	B	SPG50_20014	WT/LoF	Control	DMSO	0	0.0492167	Positive Control
B07	12	2876	1687.11	1.70469	7	B	SPG50_20014	WT/LoF	Control	DMSO	0	1.88995	Positive Control
B07	13	2566	1986.62	1.29164	7	B	SPG50_20014	WT/LoF	Control	DMSO	0	0.824857	Positive Control
B07	14	2287	2264.34	1.01001	7	B	SPG50_20014	WT/LoF	Control	DMSO	0	0.456404	Positive Control
B07	15	2464	2363.99	1.04231	7	B	SPG50_20014	WT/LoF	Control	DMSO	0	-0.103035	Positive Control
B07	16	2490	1900.16	1.31041	7	B	SPG50_20014	WT/LoF	Control	DMSO	0	0.530652	Positive Control
B07	17	2333	1973.23	1.18232	7	B	SPG50_20014	WT/LoF	Control	DMSO	0	0.25487	Positive Control
B07	18	2747	1894.07	1.45031	7	B	SPG50_20014	WT/LoF	Control	DMSO	0	0.876577	Positive Control
B07	19	2205	2245.99	0.981748	7	B	SPG50_20014	WT/LoF	Control	DMSO	0	-0.2077	Positive Control
B07	2	2125	2204.89	0.963766	7	B	SPG50_20014	WT/LoF	Control	DMSO	0	0.246812	Positive Control
B07	20	1836	1688.95	1.08707	7	B	SPG50_20014	WT/LoF	Control	DMSO	0	0.0574698	Positive Control
B07	21	2741	2107.74	1.30045	7	B	SPG50_20014	WT/LoF	Control	DMSO	0	0.503297	Positive Control
B07	22	2233	2388.66	0.934835	7	B	SPG50_20014	WT/LoF	Control	DMSO	0	-0.553275	Positive Control
B07	23	2450	1693.64	1.44659	7	B	SPG50_20014	WT/LoF	Control	DMSO	0	0.861746	Positive Control
B07	24	2198	2394.89	0.917787	7	B	SPG50_20014	WT/LoF	Control	DMSO	0	-0.420818	Positive Control
B07	25	922	1885.85	0.488904	7	B	SPG50_20014	WT/LoF	Control	DMSO	0	-1.90563	Positive Control
B07	26	2300	2498.48	0.920559	7	B	SPG50_20014	WT/LoF	Control	DMSO	0	-0.539592	Positive Control
B07	27	2642	1933.79	1.36623	7	B	SPG50_20014	WT/LoF	Control	DMSO	0	0.683836	Positive Control
B07	28	2329	2269.73	1.02611	7	B	SPG50_20014	WT/LoF	Control	DMSO	0	-0.255216	Positive Control
B07	29	2738	2199.99	1.24455	7	B	SPG50_20014	WT/LoF	Control	DMSO	0	0.0568816	Positive Control
B07	3	1071	2149.18	0.498329	7	B	SPG50_20014	WT/LoF	Control	DMSO	0	-1.81844	Positive Control
B07	30	2318	2548.7	0.909484	7	B	SPG50_20014	WT/LoF	Control	DMSO	0	0.000763331	Positive Control
B07	31	2310	2098.53	1.10077	7	B	SPG50_20014	WT/LoF	Control	DMSO	0	0.106604	Positive Control
B07	32	1699	2461.84	0.690133	7	B	SPG50_20014	WT/LoF	Control	DMSO	0	-1.17161	Positive Control
B07	33	2382	2207.97	1.07882	7	B	SPG50_20014	WT/LoF	Control	DMSO	0	-0.0831137	Positive Control
B07	34	2099	2303.31	0.911296	7	B	SPG50_20014	WT/LoF	Control	DMSO	0	-1.27073	Positive Control
B07	35	2805	2346.4	1.19545	7	B	SPG50_20014	WT/LoF	Control	DMSO	0	0.504335	Positive Control
B07	36	2458	2034.66	1.20806	7	B	SPG50_20014	WT/LoF	Control	DMSO	0	1.35416	Positive Control
B07	4	2327	2218.98	1.04868	7	B	SPG50_20014	WT/LoF	Control	DMSO	0	-0.0801847	Positive Control
B07	5	2770	1936.87	1.43014	7	B	SPG50_20014	WT/LoF	Control	DMSO	0	0.859219	Positive Control
B07	6	2275	1943.95	1.1703	7	B	SPG50_20014	WT/LoF	Control	DMSO	0	0.215612	Positive Control
B07	7	1968	2356.67	0.835076	7	B	SPG50_20014	WT/LoF	Control	DMSO	0	-1.57437	Positive Control
B07	8	2243	1559.69	1.4381	7	B	SPG50_20014	WT/LoF	Control	DMSO	0	1.31286	Positive Control
B07	9	931	1676.04	0.555477	7	B	SPG50_20014	WT/LoF	Control	DMSO	0	-1.60388	Positive Control
C06	1	454	858.068	0.529096	6	C	SPG50_20014	LoF/LoF	Patient	DMSO	0	-1.94331	Positive Control
C06	10	218	381.443	0.571513	6	C	SPG50_20014	LoF/LoF	Patient	DMSO	0	-1.49714	Positive Control
C06	11	827	875.668	0.944422	6	C	SPG50_20014	LoF/LoF	Patient	DMSO	0	-0.521969	Positive Control
C06	12	460	497.068	0.925426	6	C	SPG50_20014	LoF/LoF	Patient	DMSO	0	-1.21444	Positive Control
C06	13	413	843.249	0.489772	6	C	SPG50_20014	LoF/LoF	Patient	DMSO	0	-1.84695	Positive Control
C06	14	151	338.009	0.446734	6	C	SPG50_20014	LoF/LoF	Patient	DMSO	0	-2.09678	Positive Control
C06	15	197	279.002	0.706087	6	C	SPG50_20014	LoF/LoF	Patient	DMSO	0	-1.30865	Positive Control
C06	16	305	421.423	0.723738	6	C	SPG50_20014	LoF/LoF	Patient	DMSO	0	-1.07938	Positive Control
C06	17	213	561.744	0.379176	6	C	SPG50_20014	LoF/LoF	Patient	DMSO	0	-2.36771	Positive Control
C06	18	1817	1817.81	0.999552	6	C	SPG50_20014	LoF/LoF	Patient	DMSO	0	-0.919143	Positive Control
C06	19	237	450.49	0.526093	6	C	SPG50_20014	LoF/LoF	Patient	DMSO	0	-1.72593	Positive Control
C06	2	749	1133.09	0.661025	6	C	SPG50_20014	LoF/LoF	Patient	DMSO	0	-1.12545	Positive Control
C06	20	195	206.734	0.943242	6	C	SPG50_20014	LoF/LoF	Patient	DMSO	0	-0.458256	Positive Control
C06	21	368	486.098	0.757049	6	C	SPG50_20014	LoF/LoF	Patient	DMSO	0	-0.987969	Positive Control
C06	22	323	455.752	0.708719	6	C	SPG50_20014	LoF/LoF	Patient	DMSO	0	-1.29163	Positive Control
C06	23	1411	1638.32	0.861246	6	C	SPG50_20014	LoF/LoF	Patient	DMSO	0	-1.47012	Positive Control
C06	24	561	808.101	0.69422	6	C	SPG50_20014	LoF/LoF	Patient	DMSO	0	-1.16574	Positive Control
C06	25	183	305.201	0.599606	6	C	SPG50_20014	LoF/LoF	Patient	DMSO	0	-1.40385	Positive Control
C06	26	203	352.241	0.57631	6	C	SPG50_20014	LoF/LoF	Patient	DMSO	0	-1.77401	Positive Control
C06	27	715	1005.02	0.711427	6	C	SPG50_20014	LoF/LoF	Patient	DMSO	0	-1.11317	Positive Control
C06	28	1334	1560.65	0.854773	6	C	SPG50_20014	LoF/LoF	Patient	DMSO	0	-0.814707	Positive Control
C06	29	1701	1495.39	1.1375	6	C	SPG50_20014	LoF/LoF	Patient	DMSO	0	-0.369595	Positive Control
C06	3	1515	1136.37	1.33319	6	C	SPG50_20014	LoF/LoF	Patient	DMSO	0	0.963307	Positive Control
C06	30	516	747.502	0.690299	6	C	SPG50_20014	LoF/LoF	Patient	DMSO	0	-0.992754	Positive Control
C06	31	333	397.629	0.837464	6	C	SPG50_20014	LoF/LoF	Patient	DMSO	0	-0.837558	Positive Control
C06	32	1013	1141.55	0.887388	6	C	SPG50_20014	LoF/LoF	Patient	DMSO	0	-0.630274	Positive Control
C06	33	396	731.001	0.541723	6	C	SPG50_20014	LoF/LoF	Patient	DMSO	0	-1.83694	Positive Control
C06	34	389	688.666	0.56486	6	C	SPG50_20014	LoF/LoF	Patient	DMSO	0	-2.65085	Positive Control
C06	35	970	1183.02	0.819936	6	C	SPG50_20014	LoF/LoF	Patient	DMSO	0	-0.746854	Positive Control
C06	36	346	536.023	0.645494	6	C	SPG50_20014	LoF/LoF	Patient	DMSO	0	-1.19584	Positive Control
C06	4	1224	1527.65	0.80123	6	C	SPG50_20014	LoF/LoF	Patient	DMSO	0	-0.967484	Positive Control
C06	5	1018	1307.92	0.778336	6	C	SPG50_20014	LoF/LoF	Patient	DMSO	0	-0.929549	Positive Control
C06	6	1452	1645.56	0.882375	6	C	SPG50_20014	LoF/LoF	Patient	DMSO	0	-0.724576	Positive Control
C06	7	1443	1669.25	0.864458	6	C	SPG50_20014	LoF/LoF	Patient	DMSO	0	-1.45732	Positive Control
C06	8	602	956.667	0.629268	6	C	SPG50_20014	LoF/LoF	Patient	DMSO	0	-1.38215	Positive Control
C06	9	354	609.062	0.581221	6	C	SPG50_20014	LoF/LoF	Patient	DMSO	0	-1.48718	Positive Control
C07	1	2637	1977.61	1.33343	7	C	SPG50_20014	WT/LoF	Control	DMSO	0	0.940867	Positive Control
C07	10	2391	1700.86	1.40576	7	C	SPG50_20014	WT/LoF	Control	DMSO	0	0.792313	Positive Control
C07	11	2397	1596.61	1.50131	7	C	SPG50_20014	WT/LoF	Control	DMSO	0	1.29648	Positive Control
C07	12	2246	1588.47	1.41394	7	C	SPG50_20014	WT/LoF	Control	DMSO	0	0.731666	Positive Control
C07	13	1846	2073.41	0.890319	7	C	SPG50_20014	WT/LoF	Control	DMSO	0	-0.512339	Positive Control
C07	14	1843	2175.89	0.847008	7	C	SPG50_20014	WT/LoF	Control	DMSO	0	-0.282427	Positive Control
C07	15	2451	1743.62	1.40569	7	C	SPG50_20014	WT/LoF	Control	DMSO	0	1.2	Positive Control
C07	16	274	332.418	0.824262	7	C	SPG50_20014	WT/LoF	Control	DMSO	0	-0.803512	Positive Control
C07	17	604	727.756	0.829948	7	C	SPG50_20014	WT/LoF	Control	DMSO	0	-0.895769	Positive Control
C07	18	2717	2024.34	1.34216	7	C	SPG50_20014	WT/LoF	Control	DMSO	0	0.445734	Positive Control
C07	19	565	1135.65	0.497512	7	C	SPG50_20014	WT/LoF	Control	DMSO	0	-1.82116	Positive Control
C07	2	248	335.335	0.73956	7	C	SPG50_20014	WT/LoF	Control	DMSO	0	-0.769467	Positive Control
C07	20	2379	1480.29	1.60712	7	C	SPG50_20014	WT/LoF	Control	DMSO	0	1.92227	Positive Control
C07	21	1611	2280.19	0.706521	7	C	SPG50_20014	WT/LoF	Control	DMSO	0	-1.12664	Positive Control
C07	22	2345	1955.44	1.19922	7	C	SPG50_20014	WT/LoF	Control	DMSO	0	0.310034	Positive Control
C07	23	2310	2036.11	1.13451	7	C	SPG50_20014	WT/LoF	Control	DMSO	0	-0.381484	Positive Control
C07	24	2264	1698.46	1.33297	7	C	SPG50_20014	WT/LoF	Control	DMSO	0	0.962559	Positive Control
C07	25	326	896.175	0.363768	7	C	SPG50_20014	WT/LoF	Control	DMSO	0	-2.47285	Positive Control
C07	26	2106	2106.25	0.999882	7	C	SPG50_20014	WT/LoF	Control	DMSO	0	-0.255156	Positive Control
C07	27	2002	2077.73	0.963551	7	C	SPG50_20014	WT/LoF	Control	DMSO	0	-0.421256	Positive Control
C07	28	1832	1893	0.967774	7	C	SPG50_20014	WT/LoF	Control	DMSO	0	-0.445716	Positive Control
C07	29	348	560.076	0.621344	7	C	SPG50_20014	WT/LoF	Control	DMSO	0	-2.42583	Positive Control
C07	3	2659	1500.8	1.77172	7	C	SPG50_20014	WT/LoF	Control	DMSO	0	2.42445	Positive Control
C07	30	2274	1996.18	1.13918	7	C	SPG50_20014	WT/LoF	Control	DMSO	0	1.04191	Positive Control
C07	31	446	977.871	0.456093	7	C	SPG50_20014	WT/LoF	Control	DMSO	0	-2.20508	Positive Control
C07	32	1796	1913.05	0.938813	7	C	SPG50_20014	WT/LoF	Control	DMSO	0	-0.489147	Positive Control
C07	33	1938	1747.15	1.10924	7	C	SPG50_20014	WT/LoF	Control	DMSO	0	0.016214	Positive Control
C07	34	1325	1825.64	0.725772	7	C	SPG50_20014	WT/LoF	Control	DMSO	0	-2.00982	Positive Control
C07	35	2586	1810.69	1.42819	7	C	SPG50_20014	WT/LoF	Control	DMSO	0	1.27982	Positive Control
C07	36	2607	2325.14	1.12122	7	C	SPG50_20014	WT/LoF	Control	DMSO	0	0.960535	Positive Control
C07	4	2311	1293.54	1.78657	7	C	SPG50_20014	WT/LoF	Control	DMSO	0	2.56576	Positive Control
C07	5	2555	1714.16	1.49053	7	C	SPG50_20014	WT/LoF	Control	DMSO	0	1.02495	Positive Control
C07	6	2622	2341.99	1.11956	7	C	SPG50_20014	WT/LoF	Control	DMSO	0	0.0499314	Positive Control
C07	7	2282	1750.08	1.30394	7	C	SPG50_20014	WT/LoF	Control	DMSO	0	0.293455	Positive Control
C07	8	2744	1957.79	1.40158	7	C	SPG50_20014	WT/LoF	Control	DMSO	0	1.19117	Positive Control
C07	9	2532	1694.9	1.49389	7	C	SPG50_20014	WT/LoF	Control	DMSO	0	2.64974	Positive Control
D06	1	398	708.543	0.561716	6	D	SPG50_20014	LoF/LoF	Patient	DMSO	0	-1.82633	Positive Control
D06	10	767	1092.84	0.701839	6	D	SPG50_20014	LoF/LoF	Patient	DMSO	0	-1.13948	Positive Control
D06	11	1198	1398.24	0.856791	6	D	SPG50_20014	LoF/LoF	Patient	DMSO	0	-0.808117	Positive Control
D06	12	1437	1497.49	0.959604	6	D	SPG50_20014	LoF/LoF	Patient	DMSO	0	-1.07828	Positive Control
D06	13	361	754.687	0.478344	6	D	SPG50_20014	LoF/LoF	Patient	DMSO	0	-1.88503	Positive Control
D06	14	695	858.515	0.809537	6	D	SPG50_20014	LoF/LoF	Patient	DMSO	0	-0.452274	Positive Control
D06	15	313	494.693	0.632716	6	D	SPG50_20014	LoF/LoF	Patient	DMSO	0	-1.57174	Positive Control
D06	16	1046	1618.95	0.646096	6	D	SPG50_20014	LoF/LoF	Patient	DMSO	0	-1.29246	Positive Control
D06	17	1053	1160.3	0.90752	6	D	SPG50_20014	LoF/LoF	Patient	DMSO	0	-0.642467	Positive Control
D06	18	1437	1496.08	0.960509	6	D	SPG50_20014	LoF/LoF	Patient	DMSO	0	-1.07468	Positive Control
D06	19	151	324.228	0.465721	6	D	SPG50_20014	LoF/LoF	Patient	DMSO	0	-1.92709	Positive Control
D06	2	953	1437.86	0.66279	6	D	SPG50_20014	LoF/LoF	Patient	DMSO	0	-1.11745	Positive Control
D06	20	389	742.001	0.524258	6	D	SPG50_20014	LoF/LoF	Patient	DMSO	0	-1.96065	Positive Control
D06	21	341	618.652	0.551199	6	D	SPG50_20014	LoF/LoF	Patient	DMSO	0	-1.55289	Positive Control
D06	22	1498	1655.93	0.904629	6	D	SPG50_20014	LoF/LoF	Patient	DMSO	0	-0.651909	Positive Control
D06	23	1495	1721.53	0.868415	6	D	SPG50_20014	LoF/LoF	Patient	DMSO	0	-1.44156	Positive Control
D06	24	1221	1345.38	0.907549	6	D	SPG50_20014	LoF/LoF	Patient	DMSO	0	-0.454932	Positive Control
D06	25	162	370.261	0.437529	6	D	SPG50_20014	LoF/LoF	Patient	DMSO	0	-2.13851	Positive Control
D06	26	195	576.013	0.338534	6	D	SPG50_20014	LoF/LoF	Patient	DMSO	0	-2.62662	Positive Control
D06	27	120	399.427	0.30043	6	D	SPG50_20014	LoF/LoF	Patient	DMSO	0	-2.24108	Positive Control
D06	28	1171	1377.82	0.849892	6	D	SPG50_20014	LoF/LoF	Patient	DMSO	0	-0.830646	Positive Control
D06	29	1100	1200.07	0.91661	6	D	SPG50_20014	LoF/LoF	Patient	DMSO	0	-1.24956	Positive Control
D06	3	196	422.998	0.463359	6	D	SPG50_20014	LoF/LoF	Patient	DMSO	0	-1.93496	Positive Control
D06	30	1235	1335.72	0.924597	6	D	SPG50_20014	LoF/LoF	Patient	DMSO	0	0.0692673	Positive Control
D06	31	181	391.616	0.462188	6	D	SPG50_20014	LoF/LoF	Patient	DMSO	0	-2.18323	Positive Control
D06	32	267	573.491	0.46557	6	D	SPG50_20014	LoF/LoF	Patient	DMSO	0	-1.78789	Positive Control
D06	33	142	343.047	0.413937	6	D	SPG50_20014	LoF/LoF	Patient	DMSO	0	-2.25421	Positive Control
D06	34	643	938.892	0.68485	6	D	SPG50_20014	LoF/LoF	Patient	DMSO	0	-2.17284	Positive Control
D06	35	1394	1632.69	0.853808	6	D	SPG50_20014	LoF/LoF	Patient	DMSO	0	-0.633994	Positive Control
D06	36	986	1700.75	0.579743	6	D	SPG50_20014	LoF/LoF	Patient	DMSO	0	-1.49388	Positive Control
D06	4	272	525.647	0.517458	6	D	SPG50_20014	LoF/LoF	Patient	DMSO	0	-1.98504	Positive Control
D06	5	518	1087.89	0.476153	6	D	SPG50_20014	LoF/LoF	Patient	DMSO	0	-1.75884	Positive Control
D06	6	2044	1743.86	1.17211	6	D	SPG50_20014	LoF/LoF	Patient	DMSO	0	0.221534	Positive Control
D06	7	247	770.304	0.320653	6	D	SPG50_20014	LoF/LoF	Patient	DMSO	0	-3.62371	Positive Control
D06	8	348	685.797	0.507439	6	D	SPG50_20014	LoF/LoF	Patient	DMSO	0	-1.78809	Positive Control
D06	9	297	365.495	0.812597	6	D	SPG50_20014	LoF/LoF	Patient	DMSO	0	-0.438407	Positive Control
D07	1	1813	2016.7	0.898993	7	D	SPG50_20014	WT/LoF	Control	DMSO	0	-0.616925	Positive Control
D07	10	1941	2015.66	0.962961	7	D	SPG50_20014	WT/LoF	Control	DMSO	0	-0.422876	Positive Control
D07	11	2318	1902.78	1.21822	7	D	SPG50_20014	WT/LoF	Control	DMSO	0	0.372077	Positive Control
D07	12	2468	1891.54	1.30476	7	D	SPG50_20014	WT/LoF	Control	DMSO	0	0.296718	Positive Control
D07	13	1943	1680.85	1.15597	7	D	SPG50_20014	WT/LoF	Control	DMSO	0	0.372786	Positive Control
D07	14	1647	2569.21	0.641052	7	D	SPG50_20014	WT/LoF	Control	DMSO	0	-1.21598	Positive Control
D07	15	2069	1915.97	1.07987	7	D	SPG50_20014	WT/LoF	Control	DMSO	0	0.0316723	Positive Control
D07	16	1918	2076.06	0.923865	7	D	SPG50_20014	WT/LoF	Control	DMSO	0	-0.530168	Positive Control
D07	17	2195	1837.53	1.19454	7	D	SPG50_20014	WT/LoF	Control	DMSO	0	0.294752	Positive Control
D07	18	2098	2112.23	0.993264	7	D	SPG50_20014	WT/LoF	Control	DMSO	0	-0.944192	Positive Control
D07	19	1115	1661.41	0.671116	7	D	SPG50_20014	WT/LoF	Control	DMSO	0	-1.24272	Positive Control
D07	2	1958	2718.12	0.72035	7	D	SPG50_20014	WT/LoF	Control	DMSO	0	-0.856541	Positive Control
D07	20	1270	1882.16	0.674756	7	D	SPG50_20014	WT/LoF	Control	DMSO	0	-1.421	Positive Control
D07	21	2497	2269.54	1.10022	7	D	SPG50_20014	WT/LoF	Control	DMSO	0	-0.0461817	Positive Control
D07	22	2404	2128.2	1.12959	7	D	SPG50_20014	WT/LoF	Control	DMSO	0	0.0826845	Positive Control
D07	23	2637	1770.79	1.48917	7	D	SPG50_20014	WT/LoF	Control	DMSO	0	1.03137	Positive Control
D07	24	2801	1439.09	1.94637	7	D	SPG50_20014	WT/LoF	Control	DMSO	0	3.0064	Positive Control
D07	25	517	1318.86	0.392004	7	D	SPG50_20014	WT/LoF	Control	DMSO	0	-2.34486	Positive Control
D07	26	2537	1871.94	1.35528	7	D	SPG50_20014	WT/LoF	Control	DMSO	0	1.01922	Positive Control
D07	27	2332	1975.02	1.18075	7	D	SPG50_20014	WT/LoF	Control	DMSO	0	0.174799	Positive Control
D07	28	2425	1850.97	1.31012	7	D	SPG50_20014	WT/LoF	Control	DMSO	0	0.672184	Positive Control
D07	29	2204	1742	1.26521	7	D	SPG50_20014	WT/LoF	Control	DMSO	0	0.139176	Positive Control
D07	3	2278	2396.25	0.950651	7	D	SPG50_20014	WT/LoF	Control	DMSO	0	-0.311318	Positive Control
D07	30	2374	1693.23	1.40206	7	D	SPG50_20014	WT/LoF	Control	DMSO	0	2.23348	Positive Control
D07	31	1810	1975.79	0.91609	7	D	SPG50_20014	WT/LoF	Control	DMSO	0	-0.55562	Positive Control
D07	32	2561	2056.75	1.24517	7	D	SPG50_20014	WT/LoF	Control	DMSO	0	0.351592	Positive Control
D07	33	2095	2353.99	0.889979	7	D	SPG50_20014	WT/LoF	Control	DMSO	0	-0.699745	Positive Control
D07	34	2169	2100.72	1.03251	7	D	SPG50_20014	WT/LoF	Control	DMSO	0	-0.787865	Positive Control
D07	35	1927	1641.63	1.17383	7	D	SPG50_20014	WT/LoF	Control	DMSO	0	0.432323	Positive Control
D07	36	1909	1819.03	1.04946	7	D	SPG50_20014	WT/LoF	Control	DMSO	0	0.635241	Positive Control
D07	4	2295	1622.32	1.41464	7	D	SPG50_20014	WT/LoF	Control	DMSO	0	1.23208	Positive Control
D07	5	2735	1615.79	1.69267	7	D	SPG50_20014	WT/LoF	Control	DMSO	0	1.57969	Positive Control
D07	6	2475	1675.41	1.47725	7	D	SPG50_20014	WT/LoF	Control	DMSO	0	1.21793	Positive Control
D07	7	1560	1693.41	0.921216	7	D	SPG50_20014	WT/LoF	Control	DMSO	0	-1.23121	Positive Control
D07	8	2078	1983.7	1.04754	7	D	SPG50_20014	WT/LoF	Control	DMSO	0	0.0115097	Positive Control
D07	9	1836	1969.38	0.932272	7	D	SPG50_20014	WT/LoF	Control	DMSO	0	0.104053	Positive Control
E06	1	1636	1695.68	0.964805	6	E	SPG50_20014	LoF/LoF	Patient	DMSO	0	-0.380935	Positive Control
E06	10	1487	1278.01	1.16353	6	E	SPG50_20014	LoF/LoF	Patient	DMSO	0	0.127556	Positive Control
E06	11	1588	1576.77	1.00712	6	E	SPG50_20014	LoF/LoF	Patient	DMSO	0	-0.317237	Positive Control
E06	12	1714	1733.98	0.988479	6	E	SPG50_20014	LoF/LoF	Patient	DMSO	0	-0.963254	Positive Control
E06	13	258	524.468	0.491927	6	E	SPG50_20014	LoF/LoF	Patient	DMSO	0	-1.83977	Positive Control
E06	14	1414	1758.4	0.80414	6	E	SPG50_20014	LoF/LoF	Patient	DMSO	0	-0.47674	Positive Control
E06	15	639	839.446	0.761216	6	E	SPG50_20014	LoF/LoF	Patient	DMSO	0	-1.11097	Positive Control
E06	16	2092	1730.28	1.20905	6	E	SPG50_20014	LoF/LoF	Patient	DMSO	0	0.252479	Positive Control
E06	17	1407	1723.07	0.816565	6	E	SPG50_20014	LoF/LoF	Patient	DMSO	0	-0.939472	Positive Control
E06	18	396	643.496	0.615388	6	E	SPG50_20014	LoF/LoF	Patient	DMSO	0	-2.44956	Positive Control
E06	19	212	377.487	0.561609	6	E	SPG50_20014	LoF/LoF	Patient	DMSO	0	-1.60759	Positive Control
E06	2	1445	1418.2	1.01889	6	E	SPG50_20014	LoF/LoF	Patient	DMSO	0	0.496695	Positive Control
E06	20	1054	1289.76	0.817208	6	E	SPG50_20014	LoF/LoF	Patient	DMSO	0	-0.91019	Positive Control
E06	21	1358	1358.34	0.999751	6	E	SPG50_20014	LoF/LoF	Patient	DMSO	0	-0.321912	Positive Control
E06	22	729	1063.15	0.685701	6	E	SPG50_20014	LoF/LoF	Patient	DMSO	0	-1.36679	Positive Control
E06	23	797	1250.1	0.637551	6	E	SPG50_20014	LoF/LoF	Patient	DMSO	0	-2.36126	Positive Control
E06	24	390	530.998	0.734466	6	E	SPG50_20014	LoF/LoF	Patient	DMSO	0	-1.03164	Positive Control
E06	25	116	309.271	0.375076	6	E	SPG50_20014	LoF/LoF	Patient	DMSO	0	-2.42159	Positive Control
E06	26	460	684.706	0.671821	6	E	SPG50_20014	LoF/LoF	Patient	DMSO	0	-1.43152	Positive Control
E06	27	1261	1317.05	0.957443	6	E	SPG50_20014	LoF/LoF	Patient	DMSO	0	-0.438018	Positive Control
E06	28	745	996.884	0.747329	6	E	SPG50_20014	LoF/LoF	Patient	DMSO	0	-1.16555	Positive Control
E06	29	524	645.765	0.811441	6	E	SPG50_20014	LoF/LoF	Patient	DMSO	0	-1.66853	Positive Control
E06	3	1451	1552.69	0.934509	6	E	SPG50_20014	LoF/LoF	Patient	DMSO	0	-0.365101	Positive Control
E06	30	213	376.455	0.565804	6	E	SPG50_20014	LoF/LoF	Patient	DMSO	0	-1.55706	Positive Control
E06	31	951	1354.6	0.702052	6	E	SPG50_20014	LoF/LoF	Patient	DMSO	0	-1.32312	Positive Control
E06	32	490	780.775	0.627581	6	E	SPG50_20014	LoF/LoF	Patient	DMSO	0	-1.34327	Positive Control
E06	33	1274	1495.61	0.851827	6	E	SPG50_20014	LoF/LoF	Patient	DMSO	0	-0.824325	Positive Control
E06	34	785	919.729	0.853512	6	E	SPG50_20014	LoF/LoF	Patient	DMSO	0	-1.50093	Positive Control
E06	35	242	328.536	0.736601	6	E	SPG50_20014	LoF/LoF	Patient	DMSO	0	-1.02452	Positive Control
E06	36	184	299.002	0.615382	6	E	SPG50_20014	LoF/LoF	Patient	DMSO	0	-1.33234	Positive Control
E06	4	1992	1766.22	1.12783	6	E	SPG50_20014	LoF/LoF	Patient	DMSO	0	0.203637	Positive Control
E06	5	1742	1566.71	1.11188	6	E	SPG50_20014	LoF/LoF	Patient	DMSO	0	-0.0141808	Positive Control
E06	6	1094	1254.09	0.872345	6	E	SPG50_20014	LoF/LoF	Patient	DMSO	0	-0.757328	Positive Control
E06	7	627	685.775	0.914294	6	E	SPG50_20014	LoF/LoF	Patient	DMSO	0	-1.25879	Positive Control
E06	8	737	672.849	1.09534	6	E	SPG50_20014	LoF/LoF	Patient	DMSO	0	0.170792	Positive Control
E06	9	674	724.406	0.930418	6	E	SPG50_20014	LoF/LoF	Patient	DMSO	0	0.0956487	Positive Control
E07	1	2696	2098.25	1.28488	7	E	SPG50_20014	WT/LoF	Control	DMSO	0	0.766785	Positive Control
E07	10	2408	1902.36	1.2658	7	E	SPG50_20014	WT/LoF	Control	DMSO	0	0.408206	Positive Control
E07	11	2409	1913.72	1.2588	7	E	SPG50_20014	WT/LoF	Control	DMSO	0	0.504613	Positive Control
E07	12	2347	2033.85	1.15397	7	E	SPG50_20014	WT/LoF	Control	DMSO	0	-0.303985	Positive Control
E07	13	2306	1967.08	1.1723	7	E	SPG50_20014	WT/LoF	Control	DMSO	0	0.427201	Positive Control
E07	14	1874	2092.53	0.895567	7	E	SPG50_20014	WT/LoF	Control	DMSO	0	-0.0623205	Positive Control
E07	15	2020	2082.04	0.970202	7	E	SPG50_20014	WT/LoF	Control	DMSO	0	-0.361582	Positive Control
E07	16	2635	1807.62	1.45772	7	E	SPG50_20014	WT/LoF	Control	DMSO	0	0.934914	Positive Control
E07	17	2388	1618.12	1.47578	7	E	SPG50_20014	WT/LoF	Control	DMSO	0	1.21314	Positive Control
E07	18	2297	1875.66	1.22464	7	E	SPG50_20014	WT/LoF	Control	DMSO	0	-0.0224564	Positive Control
E07	19	2068	2298.36	0.89977	7	E	SPG50_20014	WT/LoF	Control	DMSO	0	-0.48085	Positive Control
E07	2	2568	2193.91	1.17051	7	E	SPG50_20014	WT/LoF	Control	DMSO	0	1.18394	Positive Control
E07	20	2215	1574.29	1.40699	7	E	SPG50_20014	WT/LoF	Control	DMSO	0	1.20464	Positive Control
E07	21	2288	1601.31	1.42883	7	E	SPG50_20014	WT/LoF	Control	DMSO	0	0.855622	Positive Control
E07	22	2981	1504.53	1.98135	7	E	SPG50_20014	WT/LoF	Control	DMSO	0	2.86401	Positive Control
E07	23	2571	1557.78	1.65043	7	E	SPG50_20014	WT/LoF	Control	DMSO	0	1.67379	Positive Control
E07	24	2753	2166.9	1.27048	7	E	SPG50_20014	WT/LoF	Control	DMSO	0	0.75434	Positive Control
E07	25	2208	2260.56	0.976749	7	E	SPG50_20014	WT/LoF	Control	DMSO	0	0.30566	Positive Control
E07	26	2501	2008.13	1.24544	7	E	SPG50_20014	WT/LoF	Control	DMSO	0	0.625358	Positive Control
E07	27	2335	2124.29	1.09919	7	E	SPG50_20014	WT/LoF	Control	DMSO	0	-0.0490169	Positive Control
E07	28	2227	1902.4	1.17063	7	E	SPG50_20014	WT/LoF	Control	DMSO	0	0.216672	Positive Control
E07	29	2189	1959.92	1.11688	7	E	SPG50_20014	WT/LoF	Control	DMSO	0	-0.451733	Positive Control
E07	3	434	598.861	0.724709	7	E	SPG50_20014	WT/LoF	Control	DMSO	0	-1.06415	Positive Control
E07	30	2189	1931.64	1.13324	7	E	SPG50_20014	WT/LoF	Control	DMSO	0	1.01498	Positive Control
E07	31	2497	1492.39	1.67316	7	E	SPG50_20014	WT/LoF	Control	DMSO	0	2.15909	Positive Control
E07	32	2638	1891.67	1.39453	7	E	SPG50_20014	WT/LoF	Control	DMSO	0	0.7615	Positive Control
E07	33	2454	1772.16	1.38475	7	E	SPG50_20014	WT/LoF	Control	DMSO	0	0.915871	Positive Control
E07	34	2692	2176.17	1.23703	7	E	SPG50_20014	WT/LoF	Control	DMSO	0	0.0269278	Positive Control
E07	35	2252	2054.7	1.09602	7	E	SPG50_20014	WT/LoF	Control	DMSO	0	0.173063	Positive Control
E07	36	2440	2248.21	1.08531	7	E	SPG50_20014	WT/LoF	Control	DMSO	0	0.797731	Positive Control
E07	4	2657	1791.41	1.48319	7	E	SPG50_20014	WT/LoF	Control	DMSO	0	1.4779	Positive Control
E07	5	2556	1795.04	1.42393	7	E	SPG50_20014	WT/LoF	Control	DMSO	0	0.842167	Positive Control
E07	6	2139	2360.63	0.906115	7	E	SPG50_20014	WT/LoF	Control	DMSO	0	-0.647055	Positive Control
E07	7	2665	2320.99	1.14822	7	E	SPG50_20014	WT/LoF	Control	DMSO	0	-0.326894	Positive Control
E07	8	1978	2141.72	0.923558	7	E	SPG50_20014	WT/LoF	Control	DMSO	0	-0.401589	Positive Control
E07	9	2318	2108.73	1.09924	7	E	SPG50_20014	WT/LoF	Control	DMSO	0	0.860893	Positive Control
F06	1	1576	1570.13	1.00374	6	F	SPG50_20014	LoF/LoF	Patient	DMSO	0	-0.241326	Positive Control
F06	10	962	1643.74	0.585252	6	F	SPG50_20014	LoF/LoF	Patient	DMSO	0	-1.45944	Positive Control
F06	11	904	1324.02	0.682767	6	F	SPG50_20014	LoF/LoF	Patient	DMSO	0	-1.37637	Positive Control
F06	12	2140	1783.89	1.19963	6	F	SPG50_20014	LoF/LoF	Patient	DMSO	0	-0.122097	Positive Control
F06	13	426	593.425	0.717866	6	F	SPG50_20014	LoF/LoF	Patient	DMSO	0	-1.08695	Positive Control
F06	14	1291	1492.23	0.865148	6	F	SPG50_20014	LoF/LoF	Patient	DMSO	0	-0.200204	Positive Control
F06	15	1422	1560.32	0.911349	6	F	SPG50_20014	LoF/LoF	Patient	DMSO	0	-0.57262	Positive Control
F06	16	822	1121.32	0.733065	6	F	SPG50_20014	LoF/LoF	Patient	DMSO	0	-1.05379	Positive Control
F06	17	1983	1697.13	1.16844	6	F	SPG50_20014	LoF/LoF	Patient	DMSO	0	0.209548	Positive Control
F06	18	1925	1892.43	1.01721	6	F	SPG50_20014	LoF/LoF	Patient	DMSO	0	-0.848785	Positive Control
F06	19	114	242.648	0.469816	6	F	SPG50_20014	LoF/LoF	Patient	DMSO	0	-1.91344	Positive Control
F06	2	535	1190.68	0.449322	6	F	SPG50_20014	LoF/LoF	Patient	DMSO	0	-2.08505	Positive Control
F06	20	484	725.46	0.667163	6	F	SPG50_20014	LoF/LoF	Patient	DMSO	0	-1.44822	Positive Control
F06	21	220	517.313	0.425275	6	F	SPG50_20014	LoF/LoF	Patient	DMSO	0	-1.89847	Positive Control
F06	22	711	747.635	0.950998	6	F	SPG50_20014	LoF/LoF	Patient	DMSO	0	-0.500493	Positive Control
F06	23	1239	1226.25	1.0104	6	F	SPG50_20014	LoF/LoF	Patient	DMSO	0	-0.875922	Positive Control
F06	24	576	947.016	0.608226	6	F	SPG50_20014	LoF/LoF	Patient	DMSO	0	-1.45227	Positive Control
F06	25	269	382.387	0.703477	6	F	SPG50_20014	LoF/LoF	Patient	DMSO	0	-0.933024	Positive Control
F06	26	446	650.387	0.685745	6	F	SPG50_20014	LoF/LoF	Patient	DMSO	0	-1.38159	Positive Control
F06	27	450	645.732	0.696883	6	F	SPG50_20014	LoF/LoF	Patient	DMSO	0	-1.15308	Positive Control
F06	28	1068	1450.4	0.736346	6	F	SPG50_20014	LoF/LoF	Patient	DMSO	0	-1.20141	Positive Control
F06	29	2246	1657.48	1.35507	6	F	SPG50_20014	LoF/LoF	Patient	DMSO	0	0.497156	Positive Control
F06	3	733	1182.69	0.619772	6	F	SPG50_20014	LoF/LoF	Patient	DMSO	0	-1.4138	Positive Control
F06	30	708	1030.7	0.686915	6	F	SPG50_20014	LoF/LoF	Patient	DMSO	0	-1.0081	Positive Control
F06	31	107	207.344	0.51605	6	F	SPG50_20014	LoF/LoF	Patient	DMSO	0	-1.99009	Positive Control
F06	32	182	242.304	0.751124	6	F	SPG50_20014	LoF/LoF	Patient	DMSO	0	-1.00423	Positive Control
F06	33	228	312.889	0.728692	6	F	SPG50_20014	LoF/LoF	Patient	DMSO	0	-1.22641	Positive Control
F06	34	679	959.082	0.707969	6	F	SPG50_20014	LoF/LoF	Patient	DMSO	0	-2.08074	Positive Control
F06	35	532	682.826	0.779116	6	F	SPG50_20014	LoF/LoF	Patient	DMSO	0	-0.882867	Positive Control
F06	36	565	616.959	0.915782	6	F	SPG50_20014	LoF/LoF	Patient	DMSO	0	0.0293084	Positive Control
F06	4	1118	1399.29	0.798977	6	F	SPG50_20014	LoF/LoF	Patient	DMSO	0	-0.975563	Positive Control
F06	5	1509	1337.44	1.12828	6	F	SPG50_20014	LoF/LoF	Patient	DMSO	0	0.0308076	Positive Control
F06	6	2033	1640.56	1.23921	6	F	SPG50_20014	LoF/LoF	Patient	DMSO	0	0.440642	Positive Control
F06	7	256	419.766	0.609864	6	F	SPG50_20014	LoF/LoF	Patient	DMSO	0	-2.47156	Positive Control
F06	8	380	524.546	0.724436	6	F	SPG50_20014	LoF/LoF	Patient	DMSO	0	-1.06506	Positive Control
F06	9	421	697.357	0.603708	6	F	SPG50_20014	LoF/LoF	Patient	DMSO	0	-1.38525	Positive Control
F07	1	1781	1953.82	0.91155	7	F	SPG50_20014	WT/LoF	Control	DMSO	0	-0.571899	Positive Control
F07	10	2490	2096.17	1.18788	7	F	SPG50_20014	WT/LoF	Control	DMSO	0	0.194377	Positive Control
F07	11	2306	1974.45	1.16792	7	F	SPG50_20014	WT/LoF	Control	DMSO	0	0.207848	Positive Control
F07	12	2473	1830.88	1.35071	7	F	SPG50_20014	WT/LoF	Control	DMSO	0	0.479796	Positive Control
F07	13	1152	1482.42	0.777105	7	F	SPG50_20014	WT/LoF	Control	DMSO	0	-0.889565	Positive Control
F07	14	1100	1784.21	0.616519	7	F	SPG50_20014	WT/LoF	Control	DMSO	0	-1.32718	Positive Control
F07	15	2285	2162.72	1.05654	7	F	SPG50_20014	WT/LoF	Control	DMSO	0	-0.0519849	Positive Control
F07	16	2306	1784.99	1.29188	7	F	SPG50_20014	WT/LoF	Control	DMSO	0	0.479801	Positive Control
F07	17	2621	1964.76	1.33401	7	F	SPG50_20014	WT/LoF	Control	DMSO	0	0.750173	Positive Control
F07	18	2198	1773.39	1.23944	7	F	SPG50_20014	WT/LoF	Control	DMSO	0	0.0364944	Positive Control
F07	19	438	1260.43	0.3475	7	F	SPG50_20014	WT/LoF	Control	DMSO	0	-2.321	Positive Control
F07	2	2380	2170.83	1.09636	7	F	SPG50_20014	WT/LoF	Control	DMSO	0	0.84781	Positive Control
F07	20	1451	1954.22	0.742497	7	F	SPG50_20014	WT/LoF	Control	DMSO	0	-1.17809	Positive Control
F07	21	1614	1988.01	0.811865	7	F	SPG50_20014	WT/LoF	Control	DMSO	0	-0.837534	Positive Control
F07	22	2126	1382.56	1.53773	7	F	SPG50_20014	WT/LoF	Control	DMSO	0	1.41541	Positive Control
F07	23	1956	1676.99	1.16638	7	F	SPG50_20014	WT/LoF	Control	DMSO	0	-0.254561	Positive Control
F07	24	2353	2164.1	1.08729	7	F	SPG50_20014	WT/LoF	Control	DMSO	0	0.143947	Positive Control
F07	25	825	1584.77	0.520582	7	F	SPG50_20014	WT/LoF	Control	DMSO	0	-1.76205	Positive Control
F07	26	1554	2025.82	0.767096	7	F	SPG50_20014	WT/LoF	Control	DMSO	0	-1.08988	Positive Control
F07	27	1980	1869.24	1.05925	7	F	SPG50_20014	WT/LoF	Control	DMSO	0	-0.158622	Positive Control
F07	28	2310	2021.02	1.14299	7	F	SPG50_20014	WT/LoF	Control	DMSO	0	0.126425	Positive Control
F07	29	1796	2162.96	0.830343	7	F	SPG50_20014	WT/LoF	Control	DMSO	0	-1.59323	Positive Control
F07	3	1955	1899.23	1.02937	7	F	SPG50_20014	WT/LoF	Control	DMSO	0	-0.0490371	Positive Control
F07	30	1876	2089.22	0.897942	7	F	SPG50_20014	WT/LoF	Control	DMSO	0	-0.0515561	Positive Control
F07	31	1252	1773.55	0.70593	7	F	SPG50_20014	WT/LoF	Control	DMSO	0	-1.30921	Positive Control
F07	32	1494	2020.13	0.739555	7	F	SPG50_20014	WT/LoF	Control	DMSO	0	-1.03598	Positive Control
F07	33	1862	2152.65	0.864981	7	F	SPG50_20014	WT/LoF	Control	DMSO	0	-0.781374	Positive Control
F07	34	2317	1811.3	1.27919	7	F	SPG50_20014	WT/LoF	Control	DMSO	0	0.194863	Positive Control
F07	35	2390	1482.96	1.61164	7	F	SPG50_20014	WT/LoF	Control	DMSO	0	1.89108	Positive Control
F07	36	1958	2162.1	0.905601	7	F	SPG50_20014	WT/LoF	Control	DMSO	0	-0.0168401	Positive Control
F07	4	2640	1619.42	1.63022	7	F	SPG50_20014	WT/LoF	Control	DMSO	0	2.0051	Positive Control
F07	5	2977	1924.52	1.54688	7	F	SPG50_20014	WT/LoF	Control	DMSO	0	1.1796	Positive Control
F07	6	2357	2090.65	1.1274	7	F	SPG50_20014	WT/LoF	Control	DMSO	0	0.0755348	Positive Control
F07	7	1994	1772.03	1.12526	7	F	SPG50_20014	WT/LoF	Control	DMSO	0	-0.418346	Positive Control
F07	8	2160	2087.62	1.03467	7	F	SPG50_20014	WT/LoF	Control	DMSO	0	-0.0313716	Positive Control
F07	9	2392	2289.08	1.04496	7	F	SPG50_20014	WT/LoF	Control	DMSO	0	0.614855	Positive Control
G06	1	1401	1797.03	0.779618	6	G	SPG50_20014	LoF/LoF	Patient	DMSO	0	-1.04498	Positive Control
G06	10	1387	1423.51	0.974352	6	G	SPG50_20014	LoF/LoF	Patient	DMSO	0	-0.391616	Positive Control
G06	11	1449	1468.52	0.986705	6	G	SPG50_20014	LoF/LoF	Patient	DMSO	0	-0.383897	Positive Control
G06	12	1518	1597.26	0.950376	6	G	SPG50_20014	LoF/LoF	Patient	DMSO	0	-1.11505	Positive Control
G06	13	536	850.929	0.6299	6	G	SPG50_20014	LoF/LoF	Patient	DMSO	0	-1.38005	Positive Control
G06	14	405	539.755	0.75034	6	G	SPG50_20014	LoF/LoF	Patient	DMSO	0	-0.720603	Positive Control
G06	15	1406	1627.16	0.864084	6	G	SPG50_20014	LoF/LoF	Patient	DMSO	0	-0.742101	Positive Control
G06	16	1604	1219.56	1.31523	6	G	SPG50_20014	LoF/LoF	Patient	DMSO	0	0.543858	Positive Control
G06	17	1245	1493.9	0.833387	6	G	SPG50_20014	LoF/LoF	Patient	DMSO	0	-0.88454	Positive Control
G06	18	1936	1744.24	1.10994	6	G	SPG50_20014	LoF/LoF	Patient	DMSO	0	-0.479387	Positive Control
G06	19	89	348.436	0.255427	6	G	SPG50_20014	LoF/LoF	Patient	DMSO	0	-2.62778	Positive Control
G06	2	1523	1713.82	0.888656	6	G	SPG50_20014	LoF/LoF	Patient	DMSO	0	-0.0936455	Positive Control
G06	20	407	710.412	0.572907	6	G	SPG50_20014	LoF/LoF	Patient	DMSO	0	-1.78621	Positive Control
G06	21	463	712.247	0.650055	6	G	SPG50_20014	LoF/LoF	Patient	DMSO	0	-1.2816	Positive Control
G06	22	1449	1302.31	1.11264	6	G	SPG50_20014	LoF/LoF	Patient	DMSO	0	0.0273258	Positive Control
G06	23	1127	1080.71	1.04283	6	G	SPG50_20014	LoF/LoF	Patient	DMSO	0	-0.746715	Positive Control
G06	24	971	1073.85	0.904221	6	G	SPG50_20014	LoF/LoF	Patient	DMSO	0	-0.466019	Positive Control
G06	25	915	1368.51	0.668612	6	G	SPG50_20014	LoF/LoF	Patient	DMSO	0	-1.09106	Positive Control
G06	26	569	1036.39	0.549023	6	G	SPG50_20014	LoF/LoF	Patient	DMSO	0	-1.87185	Positive Control
G06	27	658	1141.02	0.576679	6	G	SPG50_20014	LoF/LoF	Patient	DMSO	0	-1.48296	Positive Control
G06	28	1854	1819.01	1.01923	6	G	SPG50_20014	LoF/LoF	Patient	DMSO	0	-0.277679	Positive Control
G06	29	1616	1669.48	0.967966	6	G	SPG50_20014	LoF/LoF	Patient	DMSO	0	-1.04497	Positive Control
G06	3	1442	1776.89	0.81153	6	G	SPG50_20014	LoF/LoF	Patient	DMSO	0	-0.774861	Positive Control
G06	30	1360	1771.37	0.767768	6	G	SPG50_20014	LoF/LoF	Patient	DMSO	0	-0.641605	Positive Control
G06	31	267	756.008	0.353171	6	G	SPG50_20014	LoF/LoF	Patient	DMSO	0	-2.57414	Positive Control
G06	32	260	416.873	0.623691	6	G	SPG50_20014	LoF/LoF	Patient	DMSO	0	-1.35395	Positive Control
G06	33	1187	1829.33	0.648873	6	G	SPG50_20014	LoF/LoF	Patient	DMSO	0	-1.48705	Positive Control
G06	34	1982	1719.13	1.15291	6	G	SPG50_20014	LoF/LoF	Patient	DMSO	0	-0.308215	Positive Control
G06	35	1729	2127.37	0.812742	6	G	SPG50_20014	LoF/LoF	Patient	DMSO	0	-0.770823	Positive Control
G06	36	1135	1698.86	0.668094	6	G	SPG50_20014	LoF/LoF	Patient	DMSO	0	-1.09341	Positive Control
G06	4	1908	1735.99	1.09908	6	G	SPG50_20014	LoF/LoF	Patient	DMSO	0	0.100558	Positive Control
G06	5	1706	1932.67	0.882718	6	G	SPG50_20014	LoF/LoF	Patient	DMSO	0	-0.643088	Positive Control
G06	6	1354	1531.32	0.884204	6	G	SPG50_20014	LoF/LoF	Patient	DMSO	0	-0.718603	Positive Control
G06	7	765	1740.27	0.439586	6	G	SPG50_20014	LoF/LoF	Patient	DMSO	0	-3.14991	Positive Control
G06	8	866	1613.15	0.536839	6	G	SPG50_20014	LoF/LoF	Patient	DMSO	0	-1.69013	Positive Control
G06	9	2120	1958.79	1.0823	6	G	SPG50_20014	LoF/LoF	Patient	DMSO	0	0.784097	Positive Control
G07	1	585	1251.39	0.467481	7	G	SPG50_20014	WT/LoF	Control	DMSO	0	-2.16424	Positive Control
G07	10	1901	1933.91	0.982982	7	G	SPG50_20014	WT/LoF	Control	DMSO	0	-0.367932	Positive Control
G07	11	1786	2293.33	0.778781	7	G	SPG50_20014	WT/LoF	Control	DMSO	0	-1.06285	Positive Control
G07	12	2421	2050	1.18098	7	G	SPG50_20014	WT/LoF	Control	DMSO	0	-0.196388	Positive Control
G07	13	445	1170.45	0.380195	7	G	SPG50_20014	WT/LoF	Control	DMSO	0	-2.21206	Positive Control
G07	14	991	1808.74	0.547894	7	G	SPG50_20014	WT/LoF	Control	DMSO	0	-1.63824	Positive Control
G07	15	1979	1993.57	0.992693	7	G	SPG50_20014	WT/LoF	Control	DMSO	0	-0.280936	Positive Control
G07	16	2244	1921.49	1.16785	7	G	SPG50_20014	WT/LoF	Control	DMSO	0	0.139397	Positive Control
G07	17	1898	1897.81	1.0001	7	G	SPG50_20014	WT/LoF	Control	DMSO	0	-0.340152	Positive Control
G07	18	1770	2389.66	0.740692	7	G	SPG50_20014	WT/LoF	Control	DMSO	0	-1.95038	Positive Control
G07	19	1215	1921.7	0.632252	7	G	SPG50_20014	WT/LoF	Control	DMSO	0	-1.37221	Positive Control
G07	2	1837	1676.47	1.09575	7	G	SPG50_20014	WT/LoF	Control	DMSO	0	0.845077	Positive Control
G07	20	1740	2142.68	0.812068	7	G	SPG50_20014	WT/LoF	Control	DMSO	0	-0.928621	Positive Control
G07	21	1848	1975.2	0.935602	7	G	SPG50_20014	WT/LoF	Control	DMSO	0	-0.497958	Positive Control
G07	22	2263	2234.77	1.01263	7	G	SPG50_20014	WT/LoF	Control	DMSO	0	-0.29924	Positive Control
G07	23	2056	2420.04	0.849571	7	G	SPG50_20014	WT/LoF	Control	DMSO	0	-1.51663	Positive Control
G07	24	2335	1726.54	1.35241	7	G	SPG50_20014	WT/LoF	Control	DMSO	0	1.02735	Positive Control
G07	25	1460	2309.36	0.63221	7	G	SPG50_20014	WT/LoF	Control	DMSO	0	-1.25606	Positive Control
G07	26	1763	2161.45	0.815655	7	G	SPG50_20014	WT/LoF	Control	DMSO	0	-0.91576	Positive Control
G07	27	2093	1989.04	1.05227	7	G	SPG50_20014	WT/LoF	Control	DMSO	0	-0.177786	Positive Control
G07	28	2127	1950.56	1.09046	7	G	SPG50_20014	WT/LoF	Control	DMSO	0	-0.0451055	Positive Control
G07	29	2222	1751.44	1.26867	7	G	SPG50_20014	WT/LoF	Control	DMSO	0	0.15296	Positive Control
G07	3	2084	2335.94	0.892145	7	G	SPG50_20014	WT/LoF	Control	DMSO	0	-0.506257	Positive Control
G07	30	2173	2358.35	0.921406	7	G	SPG50_20014	WT/LoF	Control	DMSO	0	0.0547993	Positive Control
G07	31	1590	2341.93	0.678927	7	G	SPG50_20014	WT/LoF	Control	DMSO	0	-1.40604	Positive Control
G07	32	1654	2072.96	0.797893	7	G	SPG50_20014	WT/LoF	Control	DMSO	0	-0.875878	Positive Control
G07	33	1506	1826.14	0.82469	7	G	SPG50_20014	WT/LoF	Control	DMSO	0	-0.912939	Positive Control
G07	34	2212	1713.65	1.29082	7	G	SPG50_20014	WT/LoF	Control	DMSO	0	0.241178	Positive Control
G07	35	1837	2003.8	0.916759	7	G	SPG50_20014	WT/LoF	Control	DMSO	0	-0.424243	Positive Control
G07	36	1581	1923.76	0.821829	7	G	SPG50_20014	WT/LoF	Control	DMSO	0	-0.396558	Positive Control
G07	4	1984	2012.72	0.985729	7	G	SPG50_20014	WT/LoF	Control	DMSO	0	-0.305906	Positive Control
G07	5	1725	1862.85	0.926003	7	G	SPG50_20014	WT/LoF	Control	DMSO	0	-0.524301	Positive Control
G07	6	2344	2043.4	1.14711	7	G	SPG50_20014	WT/LoF	Control	DMSO	0	0.139871	Positive Control
G07	7	1849	2048.2	0.902744	7	G	SPG50_20014	WT/LoF	Control	DMSO	0	-1.3048	Positive Control
G07	8	1636	1727.31	0.947136	7	G	SPG50_20014	WT/LoF	Control	DMSO	0	-0.323027	Positive Control
G07	9	1640	1836.51	0.892996	7	G	SPG50_20014	WT/LoF	Control	DMSO	0	-0.0739751	Positive Control
B04	1	156	335.451	0.465046	4	B	SPG50_20014	LoF/LoF	Patient + BCH-HSP-C01	5µM	5	-1.21003	Negative Control
B04	10	1701	1775.9	0.957822	4	B	SPG50_20014	LoF/LoF	Patient + BCH-HSP-C01	5µM	5	1.1037	Negative Control
B04	11	1899	2152.82	0.882099	4	B	SPG50_20014	LoF/LoF	Patient + BCH-HSP-C01	5µM	5	0.981127	Negative Control
B04	12	442	561.264	0.787509	4	B	SPG50_20014	LoF/LoF	Patient + BCH-HSP-C01	5µM	5	-0.198146	Negative Control
B04	13	392	592.116	0.662032	4	B	SPG50_20014	LoF/LoF	Patient + BCH-HSP-C01	5µM	5	-0.559044	Negative Control
B04	14	659	904.088	0.728912	4	B	SPG50_20014	LoF/LoF	Patient + BCH-HSP-C01	5µM	5	-0.338674	Negative Control
B04	15	1638	1638.86	0.999475	4	B	SPG50_20014	LoF/LoF	Patient + BCH-HSP-C01	5µM	5	1.11278	Negative Control
B04	16	885	1421.01	0.622798	4	B	SPG50_20014	LoF/LoF	Patient + BCH-HSP-C01	5µM	5	-0.586095	Negative Control
B04	17	1675	1508.1	1.11067	4	B	SPG50_20014	LoF/LoF	Patient + BCH-HSP-C01	5µM	5	2.00842	Negative Control
B04	18	1653	1569.27	1.05336	4	B	SPG50_20014	LoF/LoF	Patient + BCH-HSP-C01	5µM	5	1.12838	Negative Control
B04	19	335	558.594	0.59972	4	B	SPG50_20014	LoF/LoF	Patient + BCH-HSP-C01	5µM	5	-0.83049	Negative Control
B04	2	384	617.204	0.622161	4	B	SPG50_20014	LoF/LoF	Patient + BCH-HSP-C01	5µM	5	-0.783663	Negative Control
B04	20	260	458.202	0.567436	4	B	SPG50_20014	LoF/LoF	Patient + BCH-HSP-C01	5µM	5	-0.765012	Negative Control
B04	21	526	770.238	0.682906	4	B	SPG50_20014	LoF/LoF	Patient + BCH-HSP-C01	5µM	5	-0.282924	Negative Control
B04	22	774	763.193	1.01416	4	B	SPG50_20014	LoF/LoF	Patient + BCH-HSP-C01	5µM	5	1.57466	Negative Control
B04	23	1773	1543.89	1.1484	4	B	SPG50_20014	LoF/LoF	Patient + BCH-HSP-C01	5µM	5	1.60262	Negative Control
B04	24	902	909.463	0.991794	4	B	SPG50_20014	LoF/LoF	Patient + BCH-HSP-C01	5µM	5	0.877482	Negative Control
B04	25	163	314.684	0.51798	4	B	SPG50_20014	LoF/LoF	Patient + BCH-HSP-C01	5µM	5	-1.21794	Negative Control
B04	26	162	364.689	0.444214	4	B	SPG50_20014	LoF/LoF	Patient + BCH-HSP-C01	5µM	5	-1.30058	Negative Control
B04	27	1880	1870.42	1.00512	4	B	SPG50_20014	LoF/LoF	Patient + BCH-HSP-C01	5µM	5	1.34226	Negative Control
B04	28	1425	1742.96	0.817574	4	B	SPG50_20014	LoF/LoF	Patient + BCH-HSP-C01	5µM	5	0.691128	Negative Control
B04	29	1219	1528.38	0.797577	4	B	SPG50_20014	LoF/LoF	Patient + BCH-HSP-C01	5µM	5	-0.147906	Negative Control
B04	3	1593	1314.11	1.21223	4	B	SPG50_20014	LoF/LoF	Patient + BCH-HSP-C01	5µM	5	1.83776	Negative Control
B04	30	875	1182.62	0.739885	4	B	SPG50_20014	LoF/LoF	Patient + BCH-HSP-C01	5µM	5	-0.29293	Negative Control
B04	31	218	395.805	0.550776	4	B	SPG50_20014	LoF/LoF	Patient + BCH-HSP-C01	5µM	5	-0.837421	Negative Control
B04	32	182	561.215	0.324296	4	B	SPG50_20014	LoF/LoF	Patient + BCH-HSP-C01	5µM	5	-2.09167	Negative Control
B04	33	2466	1751.46	1.40796	4	B	SPG50_20014	LoF/LoF	Patient + BCH-HSP-C01	5µM	5	3.34456	Negative Control
B04	34	2214	1792.81	1.23493	4	B	SPG50_20014	LoF/LoF	Patient + BCH-HSP-C01	5µM	5	2.03439	Negative Control
B04	35	1524	1348.18	1.13041	4	B	SPG50_20014	LoF/LoF	Patient + BCH-HSP-C01	5µM	5	1.48132	Negative Control
B04	36	242	332.08	0.72874	4	B	SPG50_20014	LoF/LoF	Patient + BCH-HSP-C01	5µM	5	-0.339388	Negative Control
B04	4	1334	1287.86	1.03583	4	B	SPG50_20014	LoF/LoF	Patient + BCH-HSP-C01	5µM	5	1.27079	Negative Control
B04	5	2388	1422.43	1.67881	4	B	SPG50_20014	LoF/LoF	Patient + BCH-HSP-C01	5µM	5	4.74022	Negative Control
B04	6	1040	1323.82	0.785602	4	B	SPG50_20014	LoF/LoF	Patient + BCH-HSP-C01	5µM	5	0.547437	Negative Control
B04	7	232	501.844	0.462295	4	B	SPG50_20014	LoF/LoF	Patient + BCH-HSP-C01	5µM	5	-1.82089	Negative Control
B04	8	567	903.124	0.627821	4	B	SPG50_20014	LoF/LoF	Patient + BCH-HSP-C01	5µM	5	-0.708078	Negative Control
B04	9	1835	1616.06	1.13548	4	B	SPG50_20014	LoF/LoF	Patient + BCH-HSP-C01	5µM	5	1.35608	Negative Control
B06	1	660	1323.4	0.498714	6	B	SPG50_20014	LoF/LoF	Patient	DMSO	0	-1.0637	Negative Control
B06	10	1324	1666.76	0.794353	6	B	SPG50_20014	LoF/LoF	Patient	DMSO	0	0.279193	Negative Control
B06	11	1871	1590.95	1.17603	6	B	SPG50_20014	LoF/LoF	Patient	DMSO	0	2.30215	Negative Control
B06	12	454	437.734	1.03716	6	B	SPG50_20014	LoF/LoF	Patient	DMSO	0	1.04756	Negative Control
B06	13	313	606.235	0.516301	6	B	SPG50_20014	LoF/LoF	Patient	DMSO	0	-1.19388	Negative Control
B06	14	1005	1531.02	0.656424	6	B	SPG50_20014	LoF/LoF	Patient	DMSO	0	-0.640835	Negative Control
B06	15	616	972.639	0.633329	6	B	SPG50_20014	LoF/LoF	Patient	DMSO	0	-0.478617	Negative Control
B06	16	1035	1436.42	0.720543	6	B	SPG50_20014	LoF/LoF	Patient	DMSO	0	-0.093091	Negative Control
B06	17	1117	1395.18	0.800612	6	B	SPG50_20014	LoF/LoF	Patient	DMSO	0	0.614895	Negative Control
B06	18	1078	1015.88	1.06115	6	B	SPG50_20014	LoF/LoF	Patient	DMSO	0	1.16728	Negative Control
B06	19	340	536.567	0.633658	6	B	SPG50_20014	LoF/LoF	Patient	DMSO	0	-0.682649	Negative Control
B06	2	630	1178.14	0.53474	6	B	SPG50_20014	LoF/LoF	Patient	DMSO	0	-1.14808	Negative Control
B06	20	241	464.454	0.518889	6	B	SPG50_20014	LoF/LoF	Patient	DMSO	0	-0.976011	Negative Control
B06	21	243	380.013	0.639452	6	B	SPG50_20014	LoF/LoF	Patient	DMSO	0	-0.502095	Negative Control
B06	22	939	1147.69	0.818165	6	B	SPG50_20014	LoF/LoF	Patient	DMSO	0	0.693787	Negative Control
B06	23	887	984.188	0.901251	6	B	SPG50_20014	LoF/LoF	Patient	DMSO	0	0.3694	Negative Control
B06	24	949	1010.07	0.939539	6	B	SPG50_20014	LoF/LoF	Patient	DMSO	0	0.649846	Negative Control
B06	25	173	328	0.527439	6	B	SPG50_20014	LoF/LoF	Patient	DMSO	0	-1.17851	Negative Control
B06	26	149	293.376	0.507881	6	B	SPG50_20014	LoF/LoF	Patient	DMSO	0	-1.02386	Negative Control
B06	27	117	367.638	0.318248	6	B	SPG50_20014	LoF/LoF	Patient	DMSO	0	-2.12218	Negative Control
B06	28	312	427.729	0.729433	6	B	SPG50_20014	LoF/LoF	Patient	DMSO	0	0.294993	Negative Control
B06	29	1042	1202.28	0.866688	6	B	SPG50_20014	LoF/LoF	Patient	DMSO	0	0.196939	Negative Control
B06	3	877	1132.26	0.774558	6	B	SPG50_20014	LoF/LoF	Patient	DMSO	0	-0.0688544	Negative Control
B06	30	1387	1370.65	1.01193	6	B	SPG50_20014	LoF/LoF	Patient	DMSO	0	0.84109	Negative Control
B06	31	254	448.868	0.565868	6	B	SPG50_20014	LoF/LoF	Patient	DMSO	0	-0.771824	Negative Control
B06	32	198	348.605	0.567979	6	B	SPG50_20014	LoF/LoF	Patient	DMSO	0	-0.862591	Negative Control
B06	33	262	485.585	0.539556	6	B	SPG50_20014	LoF/LoF	Patient	DMSO	0	-0.558385	Negative Control
B06	34	870	1022.04	0.851242	6	B	SPG50_20014	LoF/LoF	Patient	DMSO	0	0.119867	Negative Control
B06	35	341	765.158	0.445659	6	B	SPG50_20014	LoF/LoF	Patient	DMSO	0	-1.50162	Negative Control
B06	36	1132	1742.78	0.649536	6	B	SPG50_20014	LoF/LoF	Patient	DMSO	0	-0.66955	Negative Control
B06	4	2013	1671.34	1.20442	6	B	SPG50_20014	LoF/LoF	Patient	DMSO	0	2.00356	Negative Control
B06	5	853	848.133	1.00574	6	B	SPG50_20014	LoF/LoF	Patient	DMSO	0	1.34537	Negative Control
B06	6	523	557.613	0.937926	6	B	SPG50_20014	LoF/LoF	Patient	DMSO	0	1.23204	Negative Control
B06	7	1162	1471.8	0.789511	6	B	SPG50_20014	LoF/LoF	Patient	DMSO	0	-0.188156	Negative Control
B06	8	1458	1273.97	1.14446	6	B	SPG50_20014	LoF/LoF	Patient	DMSO	0	1.54251	Negative Control
B06	9	464	1040.95	0.445747	6	B	SPG50_20014	LoF/LoF	Patient	DMSO	0	-1.51904	Negative Control
B07	1	1605	2380.8	0.674144	7	B	SPG50_20014	WT/LoF	Control	DMSO	0	-0.30122	Negative Control
B07	10	2485	2427.88	1.02353	7	B	SPG50_20014	WT/LoF	Control	DMSO	0	1.43509	Negative Control
B07	11	2521	2252.21	1.11934	7	B	SPG50_20014	WT/LoF	Control	DMSO	0	2.04739	Negative Control
B07	12	2876	1687.11	1.70469	7	B	SPG50_20014	WT/LoF	Control	DMSO	0	4.37839	Negative Control
B07	13	2566	1986.62	1.29164	7	B	SPG50_20014	WT/LoF	Control	DMSO	0	2.1837	Negative Control
B07	14	2287	2264.34	1.01001	7	B	SPG50_20014	WT/LoF	Control	DMSO	0	0.833061	Negative Control
B07	15	2464	2363.99	1.04231	7	B	SPG50_20014	WT/LoF	Control	DMSO	0	1.29894	Negative Control
B07	16	2490	1900.16	1.31041	7	B	SPG50_20014	WT/LoF	Control	DMSO	0	2.88209	Negative Control
B07	17	2333	1973.23	1.18232	7	B	SPG50_20014	WT/LoF	Control	DMSO	0	2.33044	Negative Control
B07	18	2747	1894.07	1.45031	7	B	SPG50_20014	WT/LoF	Control	DMSO	0	3.1091	Negative Control
B07	19	2205	2245.99	0.981748	7	B	SPG50_20014	WT/LoF	Control	DMSO	0	0.83372	Negative Control
B07	2	2125	2204.89	0.963766	7	B	SPG50_20014	WT/LoF	Control	DMSO	0	0.640314	Negative Control
B07	20	1836	1688.95	1.08707	7	B	SPG50_20014	WT/LoF	Control	DMSO	0	1.49349	Negative Control
B07	21	2741	2107.74	1.30045	7	B	SPG50_20014	WT/LoF	Control	DMSO	0	2.83182	Negative Control
B07	22	2233	2388.66	0.934835	7	B	SPG50_20014	WT/LoF	Control	DMSO	0	1.21814	Negative Control
B07	23	2450	1693.64	1.44659	7	B	SPG50_20014	WT/LoF	Control	DMSO	0	3.09053	Negative Control
B07	24	2198	2394.89	0.917787	7	B	SPG50_20014	WT/LoF	Control	DMSO	0	0.555088	Negative Control
B07	25	922	1885.85	0.488904	7	B	SPG50_20014	WT/LoF	Control	DMSO	0	-1.33914	Negative Control
B07	26	2300	2498.48	0.920559	7	B	SPG50_20014	WT/LoF	Control	DMSO	0	0.769788	Negative Control
B07	27	2642	1933.79	1.36623	7	B	SPG50_20014	WT/LoF	Control	DMSO	0	3.16363	Negative Control
B07	28	2329	2269.73	1.02611	7	B	SPG50_20014	WT/LoF	Control	DMSO	0	1.62838	Negative Control
B07	29	2738	2199.99	1.24455	7	B	SPG50_20014	WT/LoF	Control	DMSO	0	2.08241	Negative Control
B07	3	1071	2149.18	0.498329	7	B	SPG50_20014	WT/LoF	Control	DMSO	0	-1.27217	Negative Control
B07	30	2318	2548.7	0.909484	7	B	SPG50_20014	WT/LoF	Control	DMSO	0	0.41404	Negative Control
B07	31	2310	2098.53	1.10077	7	B	SPG50_20014	WT/LoF	Control	DMSO	0	1.55304	Negative Control
B07	32	1699	2461.84	0.690133	7	B	SPG50_20014	WT/LoF	Control	DMSO	0	-0.246471	Negative Control
B07	33	2382	2207.97	1.07882	7	B	SPG50_20014	WT/LoF	Control	DMSO	0	1.86525	Negative Control
B07	34	2099	2303.31	0.911296	7	B	SPG50_20014	WT/LoF	Control	DMSO	0	0.419524	Negative Control
B07	35	2805	2346.4	1.19545	7	B	SPG50_20014	WT/LoF	Control	DMSO	0	1.76464	Negative Control
B07	36	2458	2034.66	1.20806	7	B	SPG50_20014	WT/LoF	Control	DMSO	0	1.65866	Negative Control
B07	4	2327	2218.98	1.04868	7	B	SPG50_20014	WT/LoF	Control	DMSO	0	1.32663	Negative Control
B07	5	2770	1936.87	1.43014	7	B	SPG50_20014	WT/LoF	Control	DMSO	0	3.48596	Negative Control
B07	6	2275	1943.95	1.1703	7	B	SPG50_20014	WT/LoF	Control	DMSO	0	2.27641	Negative Control
B07	7	1968	2356.67	0.835076	7	B	SPG50_20014	WT/LoF	Control	DMSO	0	0.039203	Negative Control
B07	8	2243	1559.69	1.4381	7	B	SPG50_20014	WT/LoF	Control	DMSO	0	2.82171	Negative Control
B07	9	931	1676.04	0.555477	7	B	SPG50_20014	WT/LoF	Control	DMSO	0	-1.06163	Negative Control
C06	1	454	858.068	0.529096	6	C	SPG50_20014	LoF/LoF	Patient	DMSO	0	-0.93165	Negative Control
C06	10	218	381.443	0.571513	6	C	SPG50_20014	LoF/LoF	Patient	DMSO	0	-0.844764	Negative Control
C06	11	827	875.668	0.944422	6	C	SPG50_20014	LoF/LoF	Patient	DMSO	0	1.26123	Negative Control
C06	12	460	497.068	0.925426	6	C	SPG50_20014	LoF/LoF	Patient	DMSO	0	0.490031	Negative Control
C06	13	413	843.249	0.489772	6	C	SPG50_20014	LoF/LoF	Patient	DMSO	0	-1.30945	Negative Control
C06	14	151	338.009	0.446734	6	C	SPG50_20014	LoF/LoF	Patient	DMSO	0	-1.51493	Negative Control
C06	15	197	279.002	0.706087	6	C	SPG50_20014	LoF/LoF	Patient	DMSO	0	-0.162384	Negative Control
C06	16	305	421.423	0.723738	6	C	SPG50_20014	LoF/LoF	Patient	DMSO	0	-0.0769733	Negative Control
C06	17	213	561.744	0.379176	6	C	SPG50_20014	LoF/LoF	Patient	DMSO	0	-1.27919	Negative Control
C06	18	1817	1817.81	0.999552	6	C	SPG50_20014	LoF/LoF	Patient	DMSO	0	0.859902	Negative Control
C06	19	237	450.49	0.526093	6	C	SPG50_20014	LoF/LoF	Patient	DMSO	0	-1.15123	Negative Control
C06	2	749	1133.09	0.661025	6	C	SPG50_20014	LoF/LoF	Patient	DMSO	0	-0.621656	Negative Control
C06	20	195	206.734	0.943242	6	C	SPG50_20014	LoF/LoF	Patient	DMSO	0	0.868375	Negative Control
C06	21	368	486.098	0.757049	6	C	SPG50_20014	LoF/LoF	Patient	DMSO	0	0.0910376	Negative Control
C06	22	323	455.752	0.708719	6	C	SPG50_20014	LoF/LoF	Patient	DMSO	0	0.201897	Negative Control
C06	23	1411	1638.32	0.861246	6	C	SPG50_20014	LoF/LoF	Patient	DMSO	0	0.169784	Negative Control
C06	24	561	808.101	0.69422	6	C	SPG50_20014	LoF/LoF	Patient	DMSO	0	-0.418826	Negative Control
C06	25	183	305.201	0.599606	6	C	SPG50_20014	LoF/LoF	Patient	DMSO	0	-0.877683	Negative Control
C06	26	203	352.241	0.57631	6	C	SPG50_20014	LoF/LoF	Patient	DMSO	0	-0.726441	Negative Control
C06	27	715	1005.02	0.711427	6	C	SPG50_20014	LoF/LoF	Patient	DMSO	0	-0.13907	Negative Control
C06	28	1334	1560.65	0.854773	6	C	SPG50_20014	LoF/LoF	Patient	DMSO	0	0.858315	Negative Control
C06	29	1701	1495.39	1.1375	6	C	SPG50_20014	LoF/LoF	Patient	DMSO	0	1.54823	Negative Control
C06	3	1515	1136.37	1.33319	6	C	SPG50_20014	LoF/LoF	Patient	DMSO	0	2.36471	Negative Control
C06	30	516	747.502	0.690299	6	C	SPG50_20014	LoF/LoF	Patient	DMSO	0	-0.499628	Negative Control
C06	31	333	397.629	0.837464	6	C	SPG50_20014	LoF/LoF	Patient	DMSO	0	0.408624	Negative Control
C06	32	1013	1141.55	0.887388	6	C	SPG50_20014	LoF/LoF	Patient	DMSO	0	0.748441	Negative Control
C06	33	396	731.001	0.541723	6	C	SPG50_20014	LoF/LoF	Patient	DMSO	0	-0.548645	Negative Control
C06	34	389	688.666	0.56486	6	C	SPG50_20014	LoF/LoF	Patient	DMSO	0	-1.30911	Negative Control
C06	35	970	1183.02	0.819936	6	C	SPG50_20014	LoF/LoF	Patient	DMSO	0	0.128826	Negative Control
C06	36	346	536.023	0.645494	6	C	SPG50_20014	LoF/LoF	Patient	DMSO	0	-0.686397	Negative Control
C06	4	1224	1527.65	0.80123	6	C	SPG50_20014	LoF/LoF	Patient	DMSO	0	0.251142	Negative Control
C06	5	1018	1307.92	0.778336	6	C	SPG50_20014	LoF/LoF	Patient	DMSO	0	0.198407	Negative Control
C06	6	1452	1645.56	0.882375	6	C	SPG50_20014	LoF/LoF	Patient	DMSO	0	0.982368	Negative Control
C06	7	1443	1669.25	0.864458	6	C	SPG50_20014	LoF/LoF	Patient	DMSO	0	0.185813	Negative Control
C06	8	602	956.667	0.629268	6	C	SPG50_20014	LoF/LoF	Patient	DMSO	0	-0.701771	Negative Control
C06	9	354	609.062	0.581221	6	C	SPG50_20014	LoF/LoF	Patient	DMSO	0	-0.954318	Negative Control
C07	1	2637	1977.61	1.33343	7	C	SPG50_20014	WT/LoF	Control	DMSO	0	2.56425	Negative Control
C07	10	2391	1700.86	1.40576	7	C	SPG50_20014	WT/LoF	Control	DMSO	0	3.363	Negative Control
C07	11	2397	1596.61	1.50131	7	C	SPG50_20014	WT/LoF	Control	DMSO	0	3.76408	Negative Control
C07	12	2246	1588.47	1.41394	7	C	SPG50_20014	WT/LoF	Control	DMSO	0	2.92759	Negative Control
C07	13	1846	2073.41	0.890319	7	C	SPG50_20014	WT/LoF	Control	DMSO	0	0.435433	Negative Control
C07	14	1843	2175.89	0.847008	7	C	SPG50_20014	WT/LoF	Control	DMSO	0	0.15361	Negative Control
C07	15	2451	1743.62	1.40569	7	C	SPG50_20014	WT/LoF	Control	DMSO	0	2.87835	Negative Control
C07	16	274	332.418	0.824262	7	C	SPG50_20014	WT/LoF	Control	DMSO	0	0.430049	Negative Control
C07	17	604	727.756	0.829948	7	C	SPG50_20014	WT/LoF	Control	DMSO	0	0.746743	Negative Control
C07	18	2717	2024.34	1.34216	7	C	SPG50_20014	WT/LoF	Control	DMSO	0	2.56946	Negative Control
C07	19	565	1135.65	0.497512	7	C	SPG50_20014	WT/LoF	Control	DMSO	0	-1.27573	Negative Control
C07	2	248	335.335	0.73956	7	C	SPG50_20014	WT/LoF	Control	DMSO	0	-0.294287	Negative Control
C07	20	2379	1480.29	1.60712	7	C	SPG50_20014	WT/LoF	Control	DMSO	0	3.7538	Negative Control
C07	21	1611	2280.19	0.706521	7	C	SPG50_20014	WT/LoF	Control	DMSO	0	-0.163816	Negative Control
C07	22	2345	1955.44	1.19922	7	C	SPG50_20014	WT/LoF	Control	DMSO	0	2.40637	Negative Control
C07	23	2310	2036.11	1.13451	7	C	SPG50_20014	WT/LoF	Control	DMSO	0	1.53334	Negative Control
C07	24	2264	1698.46	1.33297	7	C	SPG50_20014	WT/LoF	Control	DMSO	0	2.36373	Negative Control
C07	25	326	896.175	0.363768	7	C	SPG50_20014	WT/LoF	Control	DMSO	0	-1.86077	Negative Control
C07	26	2106	2106.25	0.999882	7	C	SPG50_20014	WT/LoF	Control	DMSO	0	1.11455	Negative Control
C07	27	2002	2077.73	0.963551	7	C	SPG50_20014	WT/LoF	Control	DMSO	0	1.13259	Negative Control
C07	28	1832	1893	0.967774	7	C	SPG50_20014	WT/LoF	Control	DMSO	0	1.36618	Negative Control
C07	29	348	560.076	0.621344	7	C	SPG50_20014	WT/LoF	Control	DMSO	0	-1.02727	Negative Control
C07	3	2659	1500.8	1.77172	7	C	SPG50_20014	WT/LoF	Control	DMSO	0	4.27502	Negative Control
C07	30	2274	1996.18	1.13918	7	C	SPG50_20014	WT/LoF	Control	DMSO	0	1.37151	Negative Control
C07	31	446	977.871	0.456093	7	C	SPG50_20014	WT/LoF	Control	DMSO	0	-1.24894	Negative Control
C07	32	1796	1913.05	0.938813	7	C	SPG50_20014	WT/LoF	Control	DMSO	0	1.00782	Negative Control
C07	33	1938	1747.15	1.10924	7	C	SPG50_20014	WT/LoF	Control	DMSO	0	2.00197	Negative Control
C07	34	1325	1825.64	0.725772	7	C	SPG50_20014	WT/LoF	Control	DMSO	0	-0.506202	Negative Control
C07	35	2586	1810.69	1.42819	7	C	SPG50_20014	WT/LoF	Control	DMSO	0	2.77852	Negative Control
C07	36	2607	2325.14	1.12122	7	C	SPG50_20014	WT/LoF	Control	DMSO	0	1.29667	Negative Control
C07	4	2311	1293.54	1.78657	7	C	SPG50_20014	WT/LoF	Control	DMSO	0	4.53378	Negative Control
C07	5	2555	1714.16	1.49053	7	C	SPG50_20014	WT/LoF	Control	DMSO	0	3.79055	Negative Control
C07	6	2622	2341.99	1.11956	7	C	SPG50_20014	WT/LoF	Control	DMSO	0	2.04837	Negative Control
C07	7	2282	1750.08	1.30394	7	C	SPG50_20014	WT/LoF	Control	DMSO	0	2.37872	Negative Control
C07	8	2744	1957.79	1.40158	7	C	SPG50_20014	WT/LoF	Control	DMSO	0	2.66262	Negative Control
C07	9	2532	1694.9	1.49389	7	C	SPG50_20014	WT/LoF	Control	DMSO	0	2.85012	Negative Control
D06	1	398	708.543	0.561716	6	D	SPG50_20014	LoF/LoF	Patient	DMSO	0	-0.789869	Negative Control
D06	10	767	1092.84	0.701839	6	D	SPG50_20014	LoF/LoF	Patient	DMSO	0	-0.187429	Negative Control
D06	11	1198	1398.24	0.856791	6	D	SPG50_20014	LoF/LoF	Patient	DMSO	0	0.867385	Negative Control
D06	12	1437	1497.49	0.959604	6	D	SPG50_20014	LoF/LoF	Patient	DMSO	0	0.660571	Negative Control
D06	13	361	754.687	0.478344	6	D	SPG50_20014	LoF/LoF	Patient	DMSO	0	-1.35923	Negative Control
D06	14	695	858.515	0.809537	6	D	SPG50_20014	LoF/LoF	Patient	DMSO	0	-0.00258676	Negative Control
D06	15	313	494.693	0.632716	6	D	SPG50_20014	LoF/LoF	Patient	DMSO	0	-0.481281	Negative Control
D06	16	1046	1618.95	0.646096	6	D	SPG50_20014	LoF/LoF	Patient	DMSO	0	-0.468583	Negative Control
D06	17	1053	1160.3	0.90752	6	D	SPG50_20014	LoF/LoF	Patient	DMSO	0	1.09538	Negative Control
D06	18	1437	1496.08	0.960509	6	D	SPG50_20014	LoF/LoF	Patient	DMSO	0	0.665088	Negative Control
D06	19	151	324.228	0.465721	6	D	SPG50_20014	LoF/LoF	Patient	DMSO	0	-1.41422	Negative Control
D06	2	953	1437.86	0.66279	6	D	SPG50_20014	LoF/LoF	Patient	DMSO	0	-0.614302	Negative Control
D06	20	389	742.001	0.524258	6	D	SPG50_20014	LoF/LoF	Patient	DMSO	0	-0.952675	Negative Control
D06	21	341	618.652	0.551199	6	D	SPG50_20014	LoF/LoF	Patient	DMSO	0	-0.947227	Negative Control
D06	22	1498	1655.93	0.904629	6	D	SPG50_20014	LoF/LoF	Patient	DMSO	0	1.08238	Negative Control
D06	23	1495	1721.53	0.868415	6	D	SPG50_20014	LoF/LoF	Patient	DMSO	0	0.20556	Negative Control
D06	24	1221	1345.38	0.907549	6	D	SPG50_20014	LoF/LoF	Patient	DMSO	0	0.510488	Negative Control
D06	25	162	370.261	0.437529	6	D	SPG50_20014	LoF/LoF	Patient	DMSO	0	-1.5533	Negative Control
D06	26	195	576.013	0.338534	6	D	SPG50_20014	LoF/LoF	Patient	DMSO	0	-1.7599	Negative Control
D06	27	120	399.427	0.30043	6	D	SPG50_20014	LoF/LoF	Patient	DMSO	0	-2.21205	Negative Control
D06	28	1171	1377.82	0.849892	6	D	SPG50_20014	LoF/LoF	Patient	DMSO	0	0.836376	Negative Control
D06	29	1100	1200.07	0.91661	6	D	SPG50_20014	LoF/LoF	Patient	DMSO	0	0.44604	Negative Control
D06	3	196	422.998	0.463359	6	D	SPG50_20014	LoF/LoF	Patient	DMSO	0	-1.42451	Negative Control
D06	30	1235	1335.72	0.924597	6	D	SPG50_20014	LoF/LoF	Patient	DMSO	0	0.477038	Negative Control
D06	31	181	391.616	0.462188	6	D	SPG50_20014	LoF/LoF	Patient	DMSO	0	-1.22246	Negative Control
D06	32	267	573.491	0.46557	6	D	SPG50_20014	LoF/LoF	Patient	DMSO	0	-1.37912	Negative Control
D06	33	142	343.047	0.413937	6	D	SPG50_20014	LoF/LoF	Patient	DMSO	0	-1.12296	Negative Control
D06	34	643	938.892	0.68485	6	D	SPG50_20014	LoF/LoF	Patient	DMSO	0	-0.71039	Negative Control
D06	35	1394	1632.69	0.853808	6	D	SPG50_20014	LoF/LoF	Patient	DMSO	0	0.27638	Negative Control
D06	36	986	1700.75	0.579743	6	D	SPG50_20014	LoF/LoF	Patient	DMSO	0	-0.960479	Negative Control
D06	4	272	525.647	0.517458	6	D	SPG50_20014	LoF/LoF	Patient	DMSO	0	-0.982233	Negative Control
D06	5	518	1087.89	0.476153	6	D	SPG50_20014	LoF/LoF	Patient	DMSO	0	-1.32574	Negative Control
D06	6	2044	1743.86	1.17211	6	D	SPG50_20014	LoF/LoF	Patient	DMSO	0	2.28456	Negative Control
D06	7	247	770.304	0.320653	6	D	SPG50_20014	LoF/LoF	Patient	DMSO	0	-2.52766	Negative Control
D06	8	348	685.797	0.507439	6	D	SPG50_20014	LoF/LoF	Patient	DMSO	0	-1.23249	Negative Control
D06	9	297	365.495	0.812597	6	D	SPG50_20014	LoF/LoF	Patient	DMSO	0	0.0101654	Negative Control
D07	1	1813	2016.7	0.898993	7	D	SPG50_20014	WT/LoF	Control	DMSO	0	0.676053	Negative Control
D07	10	1941	2015.66	0.962961	7	D	SPG50_20014	WT/LoF	Control	DMSO	0	1.12961	Negative Control
D07	11	2318	1902.78	1.21822	7	D	SPG50_20014	WT/LoF	Control	DMSO	0	2.49176	Negative Control
D07	12	2468	1891.54	1.30476	7	D	SPG50_20014	WT/LoF	Control	DMSO	0	2.38281	Negative Control
D07	13	1943	1680.85	1.15597	7	D	SPG50_20014	WT/LoF	Control	DMSO	0	1.59265	Negative Control
D07	14	1647	2569.21	0.641052	7	D	SPG50_20014	WT/LoF	Control	DMSO	0	-0.704914	Negative Control
D07	15	2069	1915.97	1.07987	7	D	SPG50_20014	WT/LoF	Control	DMSO	0	1.46222	Negative Control
D07	16	1918	2076.06	0.923865	7	D	SPG50_20014	WT/LoF	Control	DMSO	0	0.932425	Negative Control
D07	17	2195	1837.53	1.19454	7	D	SPG50_20014	WT/LoF	Control	DMSO	0	2.38534	Negative Control
D07	18	2098	2112.23	0.993264	7	D	SPG50_20014	WT/LoF	Control	DMSO	0	0.828527	Negative Control
D07	19	1115	1661.41	0.671116	7	D	SPG50_20014	WT/LoF	Control	DMSO	0	-0.519473	Negative Control
D07	2	1958	2718.12	0.72035	7	D	SPG50_20014	WT/LoF	Control	DMSO	0	-0.374363	Negative Control
D07	20	1270	1882.16	0.674756	7	D	SPG50_20014	WT/LoF	Control	DMSO	0	-0.298558	Negative Control
D07	21	2497	2269.54	1.10022	7	D	SPG50_20014	WT/LoF	Control	DMSO	0	1.82194	Negative Control
D07	22	2404	2128.2	1.12959	7	D	SPG50_20014	WT/LoF	Control	DMSO	0	2.09345	Negative Control
D07	23	2637	1770.79	1.48917	7	D	SPG50_20014	WT/LoF	Control	DMSO	0	3.30298	Negative Control
D07	24	2801	1439.09	1.94637	7	D	SPG50_20014	WT/LoF	Control	DMSO	0	5.03587	Negative Control
D07	25	517	1318.86	0.392004	7	D	SPG50_20014	WT/LoF	Control	DMSO	0	-1.74307	Negative Control
D07	26	2537	1871.94	1.35528	7	D	SPG50_20014	WT/LoF	Control	DMSO	0	2.65922	Negative Control
D07	27	2332	1975.02	1.18075	7	D	SPG50_20014	WT/LoF	Control	DMSO	0	2.22807	Negative Control
D07	28	2425	1850.97	1.31012	7	D	SPG50_20014	WT/LoF	Control	DMSO	0	2.90482	Negative Control
D07	29	2204	1742	1.26521	7	D	SPG50_20014	WT/LoF	Control	DMSO	0	2.18548	Negative Control
D07	3	2278	2396.25	0.950651	7	D	SPG50_20014	WT/LoF	Control	DMSO	0	0.69825	Negative Control
D07	30	2374	1693.23	1.40206	7	D	SPG50_20014	WT/LoF	Control	DMSO	0	2.46731	Negative Control
D07	31	1810	1975.79	0.91609	7	D	SPG50_20014	WT/LoF	Control	DMSO	0	0.75036	Negative Control
D07	32	2561	2056.75	1.24517	7	D	SPG50_20014	WT/LoF	Control	DMSO	0	2.553	Negative Control
D07	33	2095	2353.99	0.889979	7	D	SPG50_20014	WT/LoF	Control	DMSO	0	1.01654	Negative Control
D07	34	2169	2100.72	1.03251	7	D	SPG50_20014	WT/LoF	Control	DMSO	0	1.02433	Negative Control
D07	35	1927	1641.63	1.17383	7	D	SPG50_20014	WT/LoF	Control	DMSO	0	1.67049	Negative Control
D07	36	1909	1819.03	1.04946	7	D	SPG50_20014	WT/LoF	Control	DMSO	0	0.997525	Negative Control
D07	4	2295	1622.32	1.41464	7	D	SPG50_20014	WT/LoF	Control	DMSO	0	2.91723	Negative Control
D07	5	2735	1615.79	1.69267	7	D	SPG50_20014	WT/LoF	Control	DMSO	0	4.81011	Negative Control
D07	6	2475	1675.41	1.47725	7	D	SPG50_20014	WT/LoF	Control	DMSO	0	3.65597	Negative Control
D07	7	1560	1693.41	0.921216	7	D	SPG50_20014	WT/LoF	Control	DMSO	0	0.469024	Negative Control
D07	8	2078	1983.7	1.04754	7	D	SPG50_20014	WT/LoF	Control	DMSO	0	1.12032	Negative Control
D07	9	1836	1969.38	0.932272	7	D	SPG50_20014	WT/LoF	Control	DMSO	0	0.509028	Negative Control
E06	1	1636	1695.68	0.964805	6	E	SPG50_20014	LoF/LoF	Patient	DMSO	0	0.962095	Negative Control
E06	10	1487	1278.01	1.16353	6	E	SPG50_20014	LoF/LoF	Patient	DMSO	0	2.14125	Negative Control
E06	11	1588	1576.77	1.00712	6	E	SPG50_20014	LoF/LoF	Patient	DMSO	0	1.54301	Negative Control
E06	12	1714	1733.98	0.988479	6	E	SPG50_20014	LoF/LoF	Patient	DMSO	0	0.804651	Negative Control
E06	13	258	524.468	0.491927	6	E	SPG50_20014	LoF/LoF	Patient	DMSO	0	-1.30006	Negative Control
E06	14	1414	1758.4	0.80414	6	E	SPG50_20014	LoF/LoF	Patient	DMSO	0	-0.0250867	Negative Control
E06	15	639	839.446	0.761216	6	E	SPG50_20014	LoF/LoF	Patient	DMSO	0	0.0772278	Negative Control
E06	16	2092	1730.28	1.20905	6	E	SPG50_20014	LoF/LoF	Patient	DMSO	0	2.37084	Negative Control
E06	17	1407	1723.07	0.816565	6	E	SPG50_20014	LoF/LoF	Patient	DMSO	0	0.686593	Negative Control
E06	18	396	643.496	0.615388	6	E	SPG50_20014	LoF/LoF	Patient	DMSO	0	-1.05699	Negative Control
E06	19	212	377.487	0.561609	6	E	SPG50_20014	LoF/LoF	Patient	DMSO	0	-0.996513	Negative Control
E06	2	1445	1418.2	1.01889	6	E	SPG50_20014	LoF/LoF	Patient	DMSO	0	0.870114	Negative Control
E06	20	1054	1289.76	0.817208	6	E	SPG50_20014	LoF/LoF	Patient	DMSO	0	0.320587	Negative Control
E06	21	1358	1358.34	0.999751	6	E	SPG50_20014	LoF/LoF	Patient	DMSO	0	1.31518	Negative Control
E06	22	729	1063.15	0.685701	6	E	SPG50_20014	LoF/LoF	Patient	DMSO	0	0.0984426	Negative Control
E06	23	797	1250.1	0.637551	6	E	SPG50_20014	LoF/LoF	Patient	DMSO	0	-0.946403	Negative Control
E06	24	390	530.998	0.734466	6	E	SPG50_20014	LoF/LoF	Patient	DMSO	0	-0.243502	Negative Control
E06	25	116	309.271	0.375076	6	E	SPG50_20014	LoF/LoF	Patient	DMSO	0	-1.81363	Negative Control
E06	26	460	684.706	0.671821	6	E	SPG50_20014	LoF/LoF	Patient	DMSO	0	-0.311317	Negative Control
E06	27	1261	1317.05	0.957443	6	E	SPG50_20014	LoF/LoF	Patient	DMSO	0	1.10179	Negative Control
E06	28	745	996.884	0.747329	6	E	SPG50_20014	LoF/LoF	Patient	DMSO	0	0.375421	Negative Control
E06	29	524	645.765	0.811441	6	E	SPG50_20014	LoF/LoF	Patient	DMSO	0	-0.0787316	Negative Control
E06	3	1451	1552.69	0.934509	6	E	SPG50_20014	LoF/LoF	Patient	DMSO	0	0.627934	Negative Control
E06	30	213	376.455	0.565804	6	E	SPG50_20014	LoF/LoF	Patient	DMSO	0	-1.01858	Negative Control
E06	31	951	1354.6	0.702052	6	E	SPG50_20014	LoF/LoF	Patient	DMSO	0	-0.179923	Negative Control
E06	32	490	780.775	0.627581	6	E	SPG50_20014	LoF/LoF	Patient	DMSO	0	-0.561968	Negative Control
E06	33	1274	1495.61	0.851827	6	E	SPG50_20014	LoF/LoF	Patient	DMSO	0	0.845077	Negative Control
E06	34	785	919.729	0.853512	6	E	SPG50_20014	LoF/LoF	Patient	DMSO	0	0.131197	Negative Control
E06	35	242	328.536	0.736601	6	E	SPG50_20014	LoF/LoF	Patient	DMSO	0	-0.234203	Negative Control
E06	36	184	299.002	0.615382	6	E	SPG50_20014	LoF/LoF	Patient	DMSO	0	-0.811922	Negative Control
E06	4	1992	1766.22	1.12783	6	E	SPG50_20014	LoF/LoF	Patient	DMSO	0	1.67065	Negative Control
E06	5	1742	1566.71	1.11188	6	E	SPG50_20014	LoF/LoF	Patient	DMSO	0	1.88075	Negative Control
E06	6	1094	1254.09	0.872345	6	E	SPG50_20014	LoF/LoF	Patient	DMSO	0	0.93729	Negative Control
E06	7	627	685.775	0.914294	6	E	SPG50_20014	LoF/LoF	Patient	DMSO	0	0.434482	Negative Control
E06	8	737	672.849	1.09534	6	E	SPG50_20014	LoF/LoF	Patient	DMSO	0	1.32857	Negative Control
E06	9	674	724.406	0.930418	6	E	SPG50_20014	LoF/LoF	Patient	DMSO	0	0.501299	Negative Control
E07	1	2696	2098.25	1.28488	7	E	SPG50_20014	WT/LoF	Control	DMSO	0	2.35324	Negative Control
E07	10	2408	1902.36	1.2658	7	E	SPG50_20014	WT/LoF	Control	DMSO	0	2.65705	Negative Control
E07	11	2409	1913.72	1.2588	7	E	SPG50_20014	WT/LoF	Control	DMSO	0	2.67418	Negative Control
E07	12	2347	2033.85	1.15397	7	E	SPG50_20014	WT/LoF	Control	DMSO	0	1.63041	Negative Control
E07	13	2306	1967.08	1.1723	7	E	SPG50_20014	WT/LoF	Control	DMSO	0	1.6638	Negative Control
E07	14	1874	2092.53	0.895567	7	E	SPG50_20014	WT/LoF	Control	DMSO	0	0.356026	Negative Control
E07	15	2020	2082.04	0.970202	7	E	SPG50_20014	WT/LoF	Control	DMSO	0	0.985553	Negative Control
E07	16	2635	1807.62	1.45772	7	E	SPG50_20014	WT/LoF	Control	DMSO	0	3.62508	Negative Control
E07	17	2388	1618.12	1.47578	7	E	SPG50_20014	WT/LoF	Control	DMSO	0	3.64937	Negative Control
E07	18	2297	1875.66	1.22464	7	E	SPG50_20014	WT/LoF	Control	DMSO	0	1.98303	Negative Control
E07	19	2068	2298.36	0.89977	7	E	SPG50_20014	WT/LoF	Control	DMSO	0	0.476602	Negative Control
E07	2	2568	2193.91	1.17051	7	E	SPG50_20014	WT/LoF	Control	DMSO	0	1.50212	Negative Control
E07	20	2215	1574.29	1.40699	7	E	SPG50_20014	WT/LoF	Control	DMSO	0	2.88396	Negative Control
E07	21	2288	1601.31	1.42883	7	E	SPG50_20014	WT/LoF	Control	DMSO	0	3.47935	Negative Control
E07	22	2981	1504.53	1.98135	7	E	SPG50_20014	WT/LoF	Control	DMSO	0	5.92157	Negative Control
E07	23	2571	1557.78	1.65043	7	E	SPG50_20014	WT/LoF	Control	DMSO	0	4.10764	Negative Control
E07	24	2753	2166.9	1.27048	7	E	SPG50_20014	WT/LoF	Control	DMSO	0	2.0915	Negative Control
E07	25	2208	2260.56	0.976749	7	E	SPG50_20014	WT/LoF	Control	DMSO	0	0.694432	Negative Control
E07	26	2501	2008.13	1.24544	7	E	SPG50_20014	WT/LoF	Control	DMSO	0	2.18182	Negative Control
E07	27	2335	2124.29	1.09919	7	E	SPG50_20014	WT/LoF	Control	DMSO	0	1.81673	Negative Control
E07	28	2227	1902.4	1.17063	7	E	SPG50_20014	WT/LoF	Control	DMSO	0	2.27787	Negative Control
E07	29	2189	1959.92	1.11688	7	E	SPG50_20014	WT/LoF	Control	DMSO	0	1.44535	Negative Control
E07	3	434	598.861	0.724709	7	E	SPG50_20014	WT/LoF	Control	DMSO	0	-0.286006	Negative Control
E07	30	2189	1931.64	1.13324	7	E	SPG50_20014	WT/LoF	Control	DMSO	0	1.34674	Negative Control
E07	31	2497	1492.39	1.67316	7	E	SPG50_20014	WT/LoF	Control	DMSO	0	4.04085	Negative Control
E07	32	2638	1891.67	1.39453	7	E	SPG50_20014	WT/LoF	Control	DMSO	0	3.30637	Negative Control
E07	33	2454	1772.16	1.38475	7	E	SPG50_20014	WT/LoF	Control	DMSO	0	3.24022	Negative Control
E07	34	2692	2176.17	1.23703	7	E	SPG50_20014	WT/LoF	Control	DMSO	0	2.04489	Negative Control
E07	35	2252	2054.7	1.09602	7	E	SPG50_20014	WT/LoF	Control	DMSO	0	1.33153	Negative Control
E07	36	2440	2248.21	1.08531	7	E	SPG50_20014	WT/LoF	Control	DMSO	0	1.14696	Negative Control
E07	4	2657	1791.41	1.48319	7	E	SPG50_20014	WT/LoF	Control	DMSO	0	3.21518	Negative Control
E07	5	2556	1795.04	1.42393	7	E	SPG50_20014	WT/LoF	Control	DMSO	0	3.45462	Negative Control
E07	6	2139	2360.63	0.906115	7	E	SPG50_20014	WT/LoF	Control	DMSO	0	1.08906	Negative Control
E07	7	2665	2320.99	1.14822	7	E	SPG50_20014	WT/LoF	Control	DMSO	0	1.60171	Negative Control
E07	8	1978	2141.72	0.923558	7	E	SPG50_20014	WT/LoF	Control	DMSO	0	0.580228	Negative Control
E07	9	2318	2108.73	1.09924	7	E	SPG50_20014	WT/LoF	Control	DMSO	0	1.20504	Negative Control
F06	1	1576	1570.13	1.00374	6	F	SPG50_20014	LoF/LoF	Patient	DMSO	0	1.13132	Negative Control
F06	10	962	1643.74	0.585252	6	F	SPG50_20014	LoF/LoF	Patient	DMSO	0	-0.775466	Negative Control
F06	11	904	1324.02	0.682767	6	F	SPG50_20014	LoF/LoF	Patient	DMSO	0	0.0852562	Negative Control
F06	12	2140	1783.89	1.19963	6	F	SPG50_20014	LoF/LoF	Patient	DMSO	0	1.85823	Negative Control
F06	13	426	593.425	0.717866	6	F	SPG50_20014	LoF/LoF	Patient	DMSO	0	-0.315817	Negative Control
F06	14	1291	1492.23	0.865148	6	F	SPG50_20014	LoF/LoF	Patient	DMSO	0	0.229224	Negative Control
F06	15	1422	1560.32	0.911349	6	F	SPG50_20014	LoF/LoF	Patient	DMSO	0	0.729755	Negative Control
F06	16	822	1121.32	0.733065	6	F	SPG50_20014	LoF/LoF	Patient	DMSO	0	-0.0299292	Negative Control
F06	17	1983	1697.13	1.16844	6	F	SPG50_20014	LoF/LoF	Patient	DMSO	0	2.26806	Negative Control
F06	18	1925	1892.43	1.01721	6	F	SPG50_20014	LoF/LoF	Patient	DMSO	0	0.948028	Negative Control
F06	19	114	242.648	0.469816	6	F	SPG50_20014	LoF/LoF	Patient	DMSO	0	-1.39639	Negative Control
F06	2	535	1190.68	0.449322	6	F	SPG50_20014	LoF/LoF	Patient	DMSO	0	-1.50414	Negative Control
F06	20	484	725.46	0.667163	6	F	SPG50_20014	LoF/LoF	Patient	DMSO	0	-0.331561	Negative Control
F06	21	220	517.313	0.425275	6	F	SPG50_20014	LoF/LoF	Patient	DMSO	0	-1.58236	Negative Control
F06	22	711	747.635	0.950998	6	F	SPG50_20014	LoF/LoF	Patient	DMSO	0	1.29079	Negative Control
F06	23	1239	1226.25	1.0104	6	F	SPG50_20014	LoF/LoF	Patient	DMSO	0	0.914037	Negative Control
F06	24	576	947.016	0.608226	6	F	SPG50_20014	LoF/LoF	Patient	DMSO	0	-0.793437	Negative Control
F06	25	269	382.387	0.703477	6	F	SPG50_20014	LoF/LoF	Patient	DMSO	0	-0.444699	Negative Control
F06	26	446	650.387	0.685745	6	F	SPG50_20014	LoF/LoF	Patient	DMSO	0	-0.250796	Negative Control
F06	27	450	645.732	0.696883	6	F	SPG50_20014	LoF/LoF	Patient	DMSO	0	-0.212424	Negative Control
F06	28	1068	1450.4	0.736346	6	F	SPG50_20014	LoF/LoF	Patient	DMSO	0	0.326064	Negative Control
F06	29	2246	1657.48	1.35507	6	F	SPG50_20014	LoF/LoF	Patient	DMSO	0	2.63386	Negative Control
F06	3	733	1182.69	0.619772	6	F	SPG50_20014	LoF/LoF	Patient	DMSO	0	-0.74314	Negative Control
F06	30	708	1030.7	0.686915	6	F	SPG50_20014	LoF/LoF	Patient	DMSO	0	-0.513737	Negative Control
F06	31	107	207.344	0.51605	6	F	SPG50_20014	LoF/LoF	Patient	DMSO	0	-0.988353	Negative Control
F06	32	182	242.304	0.751124	6	F	SPG50_20014	LoF/LoF	Patient	DMSO	0	0.0611545	Negative Control
F06	33	228	312.889	0.728692	6	F	SPG50_20014	LoF/LoF	Patient	DMSO	0	0.291663	Negative Control
F06	34	679	959.082	0.707969	6	F	SPG50_20014	LoF/LoF	Patient	DMSO	0	-0.595033	Negative Control
F06	35	532	682.826	0.779116	6	F	SPG50_20014	LoF/LoF	Patient	DMSO	0	-0.0489989	Negative Control
F06	36	565	616.959	0.915782	6	F	SPG50_20014	LoF/LoF	Patient	DMSO	0	0.440291	Negative Control
F06	4	1118	1399.29	0.798977	6	F	SPG50_20014	LoF/LoF	Patient	DMSO	0	0.241349	Negative Control
F06	5	1509	1337.44	1.12828	6	F	SPG50_20014	LoF/LoF	Patient	DMSO	0	1.96344	Negative Control
F06	6	2033	1640.56	1.23921	6	F	SPG50_20014	LoF/LoF	Patient	DMSO	0	2.58613	Negative Control
F06	7	256	419.766	0.609864	6	F	SPG50_20014	LoF/LoF	Patient	DMSO	0	-1.08455	Negative Control
F06	8	380	524.546	0.724436	6	F	SPG50_20014	LoF/LoF	Patient	DMSO	0	-0.287198	Negative Control
F06	9	421	697.357	0.603708	6	F	SPG50_20014	LoF/LoF	Patient	DMSO	0	-0.860583	Negative Control
F07	1	1781	1953.82	0.91155	7	F	SPG50_20014	WT/LoF	Control	DMSO	0	0.730628	Negative Control
F07	10	2490	2096.17	1.18788	7	F	SPG50_20014	WT/LoF	Control	DMSO	0	2.26406	Negative Control
F07	11	2306	1974.45	1.16792	7	F	SPG50_20014	WT/LoF	Control	DMSO	0	2.26572	Negative Control
F07	12	2473	1830.88	1.35071	7	F	SPG50_20014	WT/LoF	Control	DMSO	0	2.61212	Negative Control
F07	13	1152	1482.42	0.777105	7	F	SPG50_20014	WT/LoF	Control	DMSO	0	-0.0577558	Negative Control
F07	14	1100	1784.21	0.616519	7	F	SPG50_20014	WT/LoF	Control	DMSO	0	-0.807181	Negative Control
F07	15	2285	2162.72	1.05654	7	F	SPG50_20014	WT/LoF	Control	DMSO	0	1.36082	Negative Control
F07	16	2306	1784.99	1.29188	7	F	SPG50_20014	WT/LoF	Control	DMSO	0	2.78863	Negative Control
F07	17	2621	1964.76	1.33401	7	F	SPG50_20014	WT/LoF	Control	DMSO	0	3.01216	Negative Control
F07	18	2198	1773.39	1.23944	7	F	SPG50_20014	WT/LoF	Control	DMSO	0	2.05687	Negative Control
F07	19	438	1260.43	0.3475	7	F	SPG50_20014	WT/LoF	Control	DMSO	0	-1.92922	Negative Control
F07	2	2380	2170.83	1.09636	7	F	SPG50_20014	WT/LoF	Control	DMSO	0	1.19301	Negative Control
F07	20	1451	1954.22	0.742497	7	F	SPG50_20014	WT/LoF	Control	DMSO	0	-0.0041355	Negative Control
F07	21	1614	1988.01	0.811865	7	F	SPG50_20014	WT/LoF	Control	DMSO	0	0.367521	Negative Control
F07	22	2126	1382.56	1.53773	7	F	SPG50_20014	WT/LoF	Control	DMSO	0	3.92778	Negative Control
F07	23	1956	1676.99	1.16638	7	F	SPG50_20014	WT/LoF	Control	DMSO	0	1.69231	Negative Control
F07	24	2353	2164.1	1.08729	7	F	SPG50_20014	WT/LoF	Control	DMSO	0	1.29347	Negative Control
F07	25	825	1584.77	0.520582	7	F	SPG50_20014	WT/LoF	Control	DMSO	0	-1.20709	Negative Control
F07	26	1554	2025.82	0.767096	7	F	SPG50_20014	WT/LoF	Control	DMSO	0	0.10278	Negative Control
F07	27	1980	1869.24	1.05925	7	F	SPG50_20014	WT/LoF	Control	DMSO	0	1.61529	Negative Control
F07	28	2310	2021.02	1.14299	7	F	SPG50_20014	WT/LoF	Control	DMSO	0	2.15366	Negative Control
F07	29	1796	2162.96	0.830343	7	F	SPG50_20014	WT/LoF	Control	DMSO	0	0.0155889	Negative Control
F07	3	1955	1899.23	1.02937	7	F	SPG50_20014	WT/LoF	Control	DMSO	0	1.04116	Negative Control
F07	30	1876	2089.22	0.897942	7	F	SPG50_20014	WT/LoF	Control	DMSO	0	0.365925	Negative Control
F07	31	1252	1773.55	0.70593	7	F	SPG50_20014	WT/LoF	Control	DMSO	0	-0.163064	Negative Control
F07	32	1494	2020.13	0.739555	7	F	SPG50_20014	WT/LoF	Control	DMSO	0	0.00280474	Negative Control
F07	33	1862	2152.65	0.864981	7	F	SPG50_20014	WT/LoF	Control	DMSO	0	0.904193	Negative Control
F07	34	2317	1811.3	1.27919	7	F	SPG50_20014	WT/LoF	Control	DMSO	0	2.25523	Negative Control
F07	35	2390	1482.96	1.61164	7	F	SPG50_20014	WT/LoF	Control	DMSO	0	3.57769	Negative Control
F07	36	1958	2162.1	0.905601	7	F	SPG50_20014	WT/LoF	Control	DMSO	0	0.397851	Negative Control
F07	4	2640	1619.42	1.63022	7	F	SPG50_20014	WT/LoF	Control	DMSO	0	3.8542	Negative Control
F07	5	2977	1924.52	1.54688	7	F	SPG50_20014	WT/LoF	Control	DMSO	0	4.07479	Negative Control
F07	6	2357	2090.65	1.1274	7	F	SPG50_20014	WT/LoF	Control	DMSO	0	2.08361	Negative Control
F07	7	1994	1772.03	1.12526	7	F	SPG50_20014	WT/LoF	Control	DMSO	0	1.48717	Negative Control
F07	8	2160	2087.62	1.03467	7	F	SPG50_20014	WT/LoF	Control	DMSO	0	1.06425	Negative Control
F07	9	2392	2289.08	1.04496	7	F	SPG50_20014	WT/LoF	Control	DMSO	0	0.978777	Negative Control
G06	1	1401	1797.03	0.779618	6	G	SPG50_20014	LoF/LoF	Patient	DMSO	0	0.157206	Negative Control
G06	10	1387	1423.51	0.974352	6	G	SPG50_20014	LoF/LoF	Patient	DMSO	0	1.18707	Negative Control
G06	11	1449	1468.52	0.986705	6	G	SPG50_20014	LoF/LoF	Patient	DMSO	0	1.45127	Negative Control
G06	12	1518	1597.26	0.950376	6	G	SPG50_20014	LoF/LoF	Patient	DMSO	0	0.614526	Negative Control
G06	13	536	850.929	0.6299	6	G	SPG50_20014	LoF/LoF	Patient	DMSO	0	-0.699021	Negative Control
G06	14	405	539.755	0.75034	6	G	SPG50_20014	LoF/LoF	Patient	DMSO	0	-0.249351	Negative Control
G06	15	1406	1627.16	0.864084	6	G	SPG50_20014	LoF/LoF	Patient	DMSO	0	0.524327	Negative Control
G06	17	1245	1493.9	0.833387	6	G	SPG50_20014	LoF/LoF	Patient	DMSO	0	0.762198	Negative Control
G06	18	1936	1744.24	1.10994	6	G	SPG50_20014	LoF/LoF	Patient	DMSO	0	1.41071	Negative Control
G06	19	89	348.436	0.255427	6	G	SPG50_20014	LoF/LoF	Patient	DMSO	0	-2.33032	Negative Control
G06	2	1523	1713.82	0.888656	6	G	SPG50_20014	LoF/LoF	Patient	DMSO	0	0.327219	Negative Control
G06	20	407	710.412	0.572907	6	G	SPG50_20014	LoF/LoF	Patient	DMSO	0	-0.741231	Negative Control
G06	21	463	712.247	0.650055	6	G	SPG50_20014	LoF/LoF	Patient	DMSO	0	-0.448615	Negative Control
G06	22	1449	1302.31	1.11264	6	G	SPG50_20014	LoF/LoF	Patient	DMSO	0	2.01726	Negative Control
G06	23	1127	1080.71	1.04283	6	G	SPG50_20014	LoF/LoF	Patient	DMSO	0	1.07587	Negative Control
G06	24	971	1073.85	0.904221	6	G	SPG50_20014	LoF/LoF	Patient	DMSO	0	0.495992	Negative Control
G06	25	915	1368.51	0.668612	6	G	SPG50_20014	LoF/LoF	Patient	DMSO	0	-0.59003	Negative Control
G06	26	569	1036.39	0.549023	6	G	SPG50_20014	LoF/LoF	Patient	DMSO	0	-0.845037	Negative Control
G06	27	658	1141.02	0.576679	6	G	SPG50_20014	LoF/LoF	Patient	DMSO	0	-0.818708	Negative Control
G06	28	1854	1819.01	1.01923	6	G	SPG50_20014	LoF/LoF	Patient	DMSO	0	1.59746	Negative Control
G06	29	1616	1669.48	0.967966	6	G	SPG50_20014	LoF/LoF	Patient	DMSO	0	0.702296	Negative Control
G06	3	1442	1776.89	0.81153	6	G	SPG50_20014	LoF/LoF	Patient	DMSO	0	0.0922083	Negative Control
G06	30	1360	1771.37	0.767768	6	G	SPG50_20014	LoF/LoF	Patient	DMSO	0	-0.176702	Negative Control
G06	31	267	756.008	0.353171	6	G	SPG50_20014	LoF/LoF	Patient	DMSO	0	-1.69628	Negative Control
G06	32	260	416.873	0.623691	6	G	SPG50_20014	LoF/LoF	Patient	DMSO	0	-0.581589	Negative Control
G06	33	1187	1829.33	0.648873	6	G	SPG50_20014	LoF/LoF	Patient	DMSO	0	-0.0670741	Negative Control
G06	34	1982	1719.13	1.15291	6	G	SPG50_20014	LoF/LoF	Patient	DMSO	0	1.62511	Negative Control
G06	35	1729	2127.37	0.812742	6	G	SPG50_20014	LoF/LoF	Patient	DMSO	0	0.0974881	Negative Control
G06	36	1135	1698.86	0.668094	6	G	SPG50_20014	LoF/LoF	Patient	DMSO	0	-0.592193	Negative Control
G06	4	1908	1735.99	1.09908	6	G	SPG50_20014	LoF/LoF	Patient	DMSO	0	1.54571	Negative Control
G06	5	1706	1932.67	0.882718	6	G	SPG50_20014	LoF/LoF	Patient	DMSO	0	0.724889	Negative Control
G06	6	1354	1531.32	0.884204	6	G	SPG50_20014	LoF/LoF	Patient	DMSO	0	0.990589	Negative Control
G06	7	765	1740.27	0.439586	6	G	SPG50_20014	LoF/LoF	Patient	DMSO	0	-1.9342	Negative Control
G06	8	866	1613.15	0.536839	6	G	SPG50_20014	LoF/LoF	Patient	DMSO	0	-1.10442	Negative Control
G06	9	2120	1958.79	1.0823	6	G	SPG50_20014	LoF/LoF	Patient	DMSO	0	1.13442	Negative Control
G07	1	585	1251.39	0.467481	7	G	SPG50_20014	WT/LoF	Control	DMSO	0	-1.19945	Negative Control
G07	10	1901	1933.91	0.982982	7	G	SPG50_20014	WT/LoF	Control	DMSO	0	1.2306	Negative Control
G07	11	1786	2293.33	0.778781	7	G	SPG50_20014	WT/LoF	Control	DMSO	0	0.516779	Negative Control
G07	12	2421	2050	1.18098	7	G	SPG50_20014	WT/LoF	Control	DMSO	0	1.76518	Negative Control
G07	13	445	1170.45	0.380195	7	G	SPG50_20014	WT/LoF	Control	DMSO	0	-1.78679	Negative Control
G07	14	991	1808.74	0.547894	7	G	SPG50_20014	WT/LoF	Control	DMSO	0	-1.09324	Negative Control
G07	15	1979	1993.57	0.992693	7	G	SPG50_20014	WT/LoF	Control	DMSO	0	1.0833	Negative Control
G07	16	2244	1921.49	1.16785	7	G	SPG50_20014	WT/LoF	Control	DMSO	0	2.16301	Negative Control
G07	17	1898	1897.81	1.0001	7	G	SPG50_20014	WT/LoF	Control	DMSO	0	1.51148	Negative Control
G07	18	1770	2389.66	0.740692	7	G	SPG50_20014	WT/LoF	Control	DMSO	0	-0.431754	Negative Control
G07	19	1215	1921.7	0.632252	7	G	SPG50_20014	WT/LoF	Control	DMSO	0	-0.688775	Negative Control
G07	2	1837	1676.47	1.09575	7	G	SPG50_20014	WT/LoF	Control	DMSO	0	1.1905	Negative Control
G07	20	1740	2142.68	0.812068	7	G	SPG50_20014	WT/LoF	Control	DMSO	0	0.298247	Negative Control
G07	21	1848	1975.2	0.935602	7	G	SPG50_20014	WT/LoF	Control	DMSO	0	0.991624	Negative Control
G07	22	2263	2234.77	1.01263	7	G	SPG50_20014	WT/LoF	Control	DMSO	0	1.56779	Negative Control
G07	23	2056	2420.04	0.849571	7	G	SPG50_20014	WT/LoF	Control	DMSO	0	0.111531	Negative Control
G07	24	2335	1726.54	1.35241	7	G	SPG50_20014	WT/LoF	Control	DMSO	0	2.44843	Negative Control
G07	25	1460	2309.36	0.63221	7	G	SPG50_20014	WT/LoF	Control	DMSO	0	-0.741771	Negative Control
G07	26	1763	2161.45	0.815655	7	G	SPG50_20014	WT/LoF	Control	DMSO	0	0.313836	Negative Control
G07	27	2093	1989.04	1.05227	7	G	SPG50_20014	WT/LoF	Control	DMSO	0	1.58006	Negative Control
G07	28	2127	1950.56	1.09046	7	G	SPG50_20014	WT/LoF	Control	DMSO	0	1.91757	Negative Control
G07	29	2222	1751.44	1.26867	7	G	SPG50_20014	WT/LoF	Control	DMSO	0	2.20275	Negative Control
G07	3	2084	2335.94	0.892145	7	G	SPG50_20014	WT/LoF	Control	DMSO	0	0.443384	Negative Control
G07	30	2173	2358.35	0.921406	7	G	SPG50_20014	WT/LoF	Control	DMSO	0	0.463733	Negative Control
G07	31	1590	2341.93	0.678927	7	G	SPG50_20014	WT/LoF	Control	DMSO	0	-0.280433	Negative Control
G07	32	1654	2072.96	0.797893	7	G	SPG50_20014	WT/LoF	Control	DMSO	0	0.297049	Negative Control
G07	33	1506	1826.14	0.82469	7	G	SPG50_20014	WT/LoF	Control	DMSO	0	0.723111	Negative Control
G07	34	2212	1713.65	1.29082	7	G	SPG50_20014	WT/LoF	Control	DMSO	0	2.31324	Negative Control
G07	35	1837	2003.8	0.916759	7	G	SPG50_20014	WT/LoF	Control	DMSO	0	0.55061	Negative Control
G07	36	1581	1923.76	0.821829	7	G	SPG50_20014	WT/LoF	Control	DMSO	0	0.0486511	Negative Control
G07	4	1984	2012.72	0.985729	7	G	SPG50_20014	WT/LoF	Control	DMSO	0	1.05304	Negative Control
G07	5	1725	1862.85	0.926003	7	G	SPG50_20014	WT/LoF	Control	DMSO	0	0.943207	Negative Control
G07	6	2344	2043.4	1.14711	7	G	SPG50_20014	WT/LoF	Control	DMSO	0	2.17216	Negative Control
G07	7	1849	2048.2	0.902744	7	G	SPG50_20014	WT/LoF	Control	DMSO	0	0.376854	Negative Control
G07	8	1636	1727.31	0.947136	7	G	SPG50_20014	WT/LoF	Control	DMSO	0	0.682941	Negative Control
G07	9	1640	1836.51	0.892996	7	G	SPG50_20014	WT/LoF	Control	DMSO	0	0.345308	Negative Control
B02	1	597	1051.06	0.567995	2	B	SPG50_20043	LoF/LoF	Patient	DMSO	0	-2.03265	Positive Control
B02	10	1092	1621.11	0.673612	2	B	SPG50_20043	LoF/LoF	Patient	DMSO	0	-2.41787	Positive Control
B02	11	527	841.113	0.626551	2	B	SPG50_20043	LoF/LoF	Patient	DMSO	0	-1.98523	Positive Control
B02	12	473	1277.17	0.370349	2	B	SPG50_20043	LoF/LoF	Patient	DMSO	0	-3.3757	Positive Control
B02	13	711	1006.23	0.706601	2	B	SPG50_20043	LoF/LoF	Patient	DMSO	0	-2.77534	Positive Control
B02	14	950	1352.12	0.702598	2	B	SPG50_20043	LoF/LoF	Patient	DMSO	0	-1.67958	Positive Control
B02	15	1223	1962	0.623342	2	B	SPG50_20043	LoF/LoF	Patient	DMSO	0	-1.76864	Positive Control
B02	16	1287	1673.72	0.768945	2	B	SPG50_20043	LoF/LoF	Patient	DMSO	0	-1.81043	Positive Control
B02	17	1146	1787.63	0.641073	2	B	SPG50_20043	LoF/LoF	Patient	DMSO	0	-1.92431	Positive Control
B02	18	978	1652.68	0.591765	2	B	SPG50_20043	LoF/LoF	Patient	DMSO	0	-2.53481	Positive Control
B02	19	625	1180.22	0.529564	2	B	SPG50_20043	LoF/LoF	Patient	DMSO	0	-3.50927	Positive Control
B02	2	942	1545.65	0.609453	2	B	SPG50_20043	LoF/LoF	Patient	DMSO	0	-2.03065	Positive Control
B02	20	815	1256.13	0.648817	2	B	SPG50_20043	LoF/LoF	Patient	DMSO	0	-1.64712	Positive Control
B02	21	1038	1552.52	0.66859	2	B	SPG50_20043	LoF/LoF	Patient	DMSO	0	-2.44987	Positive Control
B02	22	590	1755.47	0.336092	2	B	SPG50_20043	LoF/LoF	Patient	DMSO	0	-3.20372	Positive Control
B02	23	710	1344.67	0.528009	2	B	SPG50_20043	LoF/LoF	Patient	DMSO	0	-2.77694	Positive Control
B02	24	703	1407.45	0.499484	2	B	SPG50_20043	LoF/LoF	Patient	DMSO	0	-3.63397	Positive Control
B02	25	765	1401.03	0.546025	2	B	SPG50_20043	LoF/LoF	Patient	DMSO	0	-2.26971	Positive Control
B02	26	822	1575.82	0.521633	2	B	SPG50_20043	LoF/LoF	Patient	DMSO	0	-2.25381	Positive Control
B02	27	1129	1598.82	0.706145	2	B	SPG50_20043	LoF/LoF	Patient	DMSO	0	-2.21058	Positive Control
B02	28	857	1472.26	0.582099	2	B	SPG50_20043	LoF/LoF	Patient	DMSO	0	-2.17171	Positive Control
B02	29	743	1141.64	0.650819	2	B	SPG50_20043	LoF/LoF	Patient	DMSO	0	-2.31053	Positive Control
B02	3	1045	1722.42	0.606706	2	B	SPG50_20043	LoF/LoF	Patient	DMSO	0	-3.18947	Positive Control
B02	30	776	1426.04	0.544165	2	B	SPG50_20043	LoF/LoF	Patient	DMSO	0	-2.27672	Positive Control
B02	31	703	1160.94	0.605545	2	B	SPG50_20043	LoF/LoF	Patient	DMSO	0	-1.85353	Positive Control
B02	32	672	1104.5	0.608418	2	B	SPG50_20043	LoF/LoF	Patient	DMSO	0	-2.83327	Positive Control
B02	33	693	1116.99	0.620417	2	B	SPG50_20043	LoF/LoF	Patient	DMSO	0	-2.01096	Positive Control
B02	34	579	1228.65	0.471248	2	B	SPG50_20043	LoF/LoF	Patient	DMSO	0	-2.99251	Positive Control
B02	35	692	1196.51	0.578351	2	B	SPG50_20043	LoF/LoF	Patient	DMSO	0	-3.30702	Positive Control
B02	36	659	1042.24	0.632292	2	B	SPG50_20043	LoF/LoF	Patient	DMSO	0	-1.94456	Positive Control
B02	4	1189	1647.57	0.721669	2	B	SPG50_20043	LoF/LoF	Patient	DMSO	0	-1.2996	Positive Control
B02	5	997	1441.72	0.691536	2	B	SPG50_20043	LoF/LoF	Patient	DMSO	0	-2.30366	Positive Control
B02	6	880	1431.06	0.61493	2	B	SPG50_20043	LoF/LoF	Patient	DMSO	0	-2.03398	Positive Control
B02	7	785	1135.86	0.691106	2	B	SPG50_20043	LoF/LoF	Patient	DMSO	0	-2.15753	Positive Control
B02	8	896	1189.68	0.753144	2	B	SPG50_20043	LoF/LoF	Patient	DMSO	0	-2.58239	Positive Control
B02	9	1343	1582.86	0.848464	2	B	SPG50_20043	LoF/LoF	Patient	DMSO	0	-1.12979	Positive Control
B11	1	912	1340.39	0.680398	11	B	SPG50_20043	WT/LoF	Control	DMSO	0	-1.49647	Positive Control
B11	10	1200	1561.8	0.768342	11	B	SPG50_20043	WT/LoF	Control	DMSO	0	-1.81427	Positive Control
B11	11	1163	1228.99	0.946305	11	B	SPG50_20043	WT/LoF	Control	DMSO	0	-0.643853	Positive Control
B11	12	1156	1398.68	0.826493	11	B	SPG50_20043	WT/LoF	Control	DMSO	0	-1.64335	Positive Control
B11	13	1432	1295.23	1.10559	11	B	SPG50_20043	WT/LoF	Control	DMSO	0	-1.12125	Positive Control
B11	14	1839	1330.72	1.38196	11	B	SPG50_20043	WT/LoF	Control	DMSO	0	0.880988	Positive Control
B11	15	1726	1632.7	1.05714	11	B	SPG50_20043	WT/LoF	Control	DMSO	0	0.300675	Positive Control
B11	16	1320	1340.89	0.984424	11	B	SPG50_20043	WT/LoF	Control	DMSO	0	-0.437441	Positive Control
B11	17	1273	1219.65	1.04374	11	B	SPG50_20043	WT/LoF	Control	DMSO	0	-0.235096	Positive Control
B11	18	868	1154.63	0.751754	11	B	SPG50_20043	WT/LoF	Control	DMSO	0	-1.9272	Positive Control
B11	19	2006	1255.34	1.59798	11	B	SPG50_20043	WT/LoF	Control	DMSO	0	0.919988	Positive Control
B11	2	1306	1627.22	0.802596	11	B	SPG50_20043	WT/LoF	Control	DMSO	0	-1.30267	Positive Control
B11	20	1356	1546.16	0.877013	11	B	SPG50_20043	WT/LoF	Control	DMSO	0	-0.55858	Positive Control
B11	21	1507	1549.2	0.972761	11	B	SPG50_20043	WT/LoF	Control	DMSO	0	-0.511753	Positive Control
B11	22	1346	1353.21	0.99467	11	B	SPG50_20043	WT/LoF	Control	DMSO	0	-0.44096	Positive Control
B11	23	1190	1165.14	1.02134	11	B	SPG50_20043	WT/LoF	Control	DMSO	0	-0.903367	Positive Control
B11	24	1208	1331.21	0.907446	11	B	SPG50_20043	WT/LoF	Control	DMSO	0	-1.94271	Positive Control
B11	25	1813	1290.61	1.40476	11	B	SPG50_20043	WT/LoF	Control	DMSO	0	0.966918	Positive Control
B11	26	1838	1427.82	1.28728	11	B	SPG50_20043	WT/LoF	Control	DMSO	0	1.39844	Positive Control
B11	27	1547	1602.97	0.965082	11	B	SPG50_20043	WT/LoF	Control	DMSO	0	-0.560686	Positive Control
B11	28	1263	1405.5	0.89861	11	B	SPG50_20043	WT/LoF	Control	DMSO	0	-0.843934	Positive Control
B11	29	1175	1141.09	1.02972	11	B	SPG50_20043	WT/LoF	Control	DMSO	0	-0.871555	Positive Control
B11	3	1393	1543.04	0.902765	11	B	SPG50_20043	WT/LoF	Control	DMSO	0	-1.96212	Positive Control
B11	30	1010	1466.15	0.688881	11	B	SPG50_20043	WT/LoF	Control	DMSO	0	-1.73128	Positive Control
B11	31	1641	1331.71	1.23225	11	B	SPG50_20043	WT/LoF	Control	DMSO	0	1.13595	Positive Control
B11	32	2194	1636.13	1.34097	11	B	SPG50_20043	WT/LoF	Control	DMSO	0	1.83442	Positive Control
B11	33	1599	1544.02	1.03561	11	B	SPG50_20043	WT/LoF	Control	DMSO	0	-0.269237	Positive Control
B11	34	1129	1129.92	0.999189	11	B	SPG50_20043	WT/LoF	Control	DMSO	0	-0.98749	Positive Control
B11	35	1138	1320.73	0.861647	11	B	SPG50_20043	WT/LoF	Control	DMSO	0	-2.13257	Positive Control
B11	36	1435	1251.72	1.14642	11	B	SPG50_20043	WT/LoF	Control	DMSO	0	-0.00678063	Positive Control
B11	4	968	1231.83	0.78582	11	B	SPG50_20043	WT/LoF	Control	DMSO	0	-0.993588	Positive Control
B11	5	1042	1080.32	0.964526	11	B	SPG50_20043	WT/LoF	Control	DMSO	0	-0.564227	Positive Control
B11	6	1061	1220.15	0.869567	11	B	SPG50_20043	WT/LoF	Control	DMSO	0	-0.965771	Positive Control
B11	7	1167	1208.14	0.965948	11	B	SPG50_20043	WT/LoF	Control	DMSO	0	-1.11373	Positive Control
B11	8	1319	1419.44	0.929241	11	B	SPG50_20043	WT/LoF	Control	DMSO	0	-1.85235	Positive Control
B11	9	1140	1500.41	0.759792	11	B	SPG50_20043	WT/LoF	Control	DMSO	0	-1.46401	Positive Control
C02	1	1104	1251.63	0.882047	2	C	SPG50_20043	LoF/LoF	Patient	DMSO	0	-0.534569	Positive Control
C02	10	871	1499.99	0.58067	2	C	SPG50_20043	LoF/LoF	Patient	DMSO	0	-3.01008	Positive Control
C02	11	1076	1549.84	0.694267	2	C	SPG50_20043	LoF/LoF	Patient	DMSO	0	-1.70116	Positive Control
C02	12	1052	1501.38	0.700687	2	C	SPG50_20043	LoF/LoF	Patient	DMSO	0	-2.12114	Positive Control
C02	13	1055	1430.54	0.737484	2	C	SPG50_20043	LoF/LoF	Patient	DMSO	0	-2.64731	Positive Control
C02	14	1204	1381	0.871833	2	C	SPG50_20043	LoF/LoF	Patient	DMSO	0	-1.04172	Positive Control
C02	15	1101	1460.03	0.754096	2	C	SPG50_20043	LoF/LoF	Patient	DMSO	0	-1.14492	Positive Control
C02	16	947	1363.68	0.694443	2	C	SPG50_20043	LoF/LoF	Patient	DMSO	0	-2.28514	Positive Control
C02	17	846	1175.61	0.719625	2	C	SPG50_20043	LoF/LoF	Patient	DMSO	0	-1.59478	Positive Control
C02	18	1246	1795.56	0.693934	2	C	SPG50_20043	LoF/LoF	Patient	DMSO	0	-2.14679	Positive Control
C02	19	792	1247.88	0.634678	2	C	SPG50_20043	LoF/LoF	Patient	DMSO	0	-3.07351	Positive Control
C02	2	985	1242.77	0.792582	2	C	SPG50_20043	LoF/LoF	Patient	DMSO	0	-1.34042	Positive Control
C02	20	1078	1291.42	0.834742	2	C	SPG50_20043	LoF/LoF	Patient	DMSO	0	-0.760223	Positive Control
C02	21	1124	1464.36	0.76757	2	C	SPG50_20043	LoF/LoF	Patient	DMSO	0	-1.81919	Positive Control
C02	22	493	1448.71	0.340302	2	C	SPG50_20043	LoF/LoF	Patient	DMSO	0	-3.18605	Positive Control
C02	23	720	1249.12	0.576404	2	C	SPG50_20043	LoF/LoF	Patient	DMSO	0	-2.59314	Positive Control
C02	24	1195	1642.1	0.727729	2	C	SPG50_20043	LoF/LoF	Patient	DMSO	0	-2.68775	Positive Control
C02	25	1106	1592.02	0.694713	2	C	SPG50_20043	LoF/LoF	Patient	DMSO	0	-1.7093	Positive Control
C02	26	1013	1229.67	0.823799	2	C	SPG50_20043	LoF/LoF	Patient	DMSO	0	-0.812424	Positive Control
C02	27	1214	1394.91	0.870309	2	C	SPG50_20043	LoF/LoF	Patient	DMSO	0	-1.16456	Positive Control
C02	28	1007	1385.15	0.726995	2	C	SPG50_20043	LoF/LoF	Patient	DMSO	0	-1.56386	Positive Control
C02	29	793	1466.23	0.540843	2	C	SPG50_20043	LoF/LoF	Patient	DMSO	0	-2.7282	Positive Control
C02	3	1348	1370.89	0.983302	2	C	SPG50_20043	LoF/LoF	Patient	DMSO	0	-1.62824	Positive Control
C02	30	802	1627.92	0.492654	2	C	SPG50_20043	LoF/LoF	Patient	DMSO	0	-2.47087	Positive Control
C02	31	806	1203.48	0.669723	2	C	SPG50_20043	LoF/LoF	Patient	DMSO	0	-1.54739	Positive Control
C02	32	838	1337.49	0.626548	2	C	SPG50_20043	LoF/LoF	Patient	DMSO	0	-2.71775	Positive Control
C02	33	1158	1840.38	0.629217	2	C	SPG50_20043	LoF/LoF	Patient	DMSO	0	-1.97405	Positive Control
C02	34	1024	1504.39	0.680675	2	C	SPG50_20043	LoF/LoF	Patient	DMSO	0	-2.19714	Positive Control
C02	35	1131	1320.31	0.856615	2	C	SPG50_20043	LoF/LoF	Patient	DMSO	0	-2.15343	Positive Control
C02	36	945	1742.52	0.542318	2	C	SPG50_20043	LoF/LoF	Patient	DMSO	0	-2.28368	Positive Control
C02	4	1531	1641.49	0.932688	2	C	SPG50_20043	LoF/LoF	Patient	DMSO	0	-0.293001	Positive Control
C02	5	1364	1923.17	0.709246	2	C	SPG50_20043	LoF/LoF	Patient	DMSO	0	-2.19082	Positive Control
C02	6	1338	1812.99	0.738006	2	C	SPG50_20043	LoF/LoF	Patient	DMSO	0	-1.51767	Positive Control
C02	7	1028	1284.19	0.800507	2	C	SPG50_20043	LoF/LoF	Patient	DMSO	0	-1.74204	Positive Control
C02	8	1151	1612.52	0.713791	2	C	SPG50_20043	LoF/LoF	Patient	DMSO	0	-2.74553	Positive Control
C02	9	1358	1416.15	0.958935	2	C	SPG50_20043	LoF/LoF	Patient	DMSO	0	-0.713422	Positive Control
C11	1	1569	1644.23	0.954244	11	C	SPG50_20043	WT/LoF	Control	DMSO	0	-0.190176	Positive Control
C11	10	1464	1217.97	1.202	11	C	SPG50_20043	WT/LoF	Control	DMSO	0	0.948927	Positive Control
C11	11	1603	1768.22	0.90656	11	C	SPG50_20043	WT/LoF	Control	DMSO	0	-0.810586	Positive Control
C11	12	1332	1524.96	0.873465	11	C	SPG50_20043	WT/LoF	Control	DMSO	0	-1.46497	Positive Control
C11	13	1598	1464.13	1.09143	11	C	SPG50_20043	WT/LoF	Control	DMSO	0	-1.17997	Positive Control
C11	14	1450	1363.87	1.06315	11	C	SPG50_20043	WT/LoF	Control	DMSO	0	-0.320614	Positive Control
C11	15	1270	1489.42	0.85268	11	C	SPG50_20043	WT/LoF	Control	DMSO	0	-0.674655	Positive Control
C11	16	1548	1368.76	1.13095	11	C	SPG50_20043	WT/LoF	Control	DMSO	0	0.49618	Positive Control
C11	17	1540	1337.24	1.15163	11	C	SPG50_20043	WT/LoF	Control	DMSO	0	0.217473	Positive Control
C11	18	1212	1214.98	0.997545	11	C	SPG50_20043	WT/LoF	Control	DMSO	0	-0.993734	Positive Control
C11	19	1566	1221.67	1.28185	11	C	SPG50_20043	WT/LoF	Control	DMSO	0	-0.390555	Positive Control
C11	2	1554	1529.74	1.01586	11	C	SPG50_20043	WT/LoF	Control	DMSO	0	-0.498869	Positive Control
C11	20	1437	1364.28	1.0533	11	C	SPG50_20043	WT/LoF	Control	DMSO	0	0.282357	Positive Control
C11	21	1215	1196.9	1.01513	11	C	SPG50_20043	WT/LoF	Control	DMSO	0	-0.241817	Positive Control
C11	22	1780	1680.24	1.05937	11	C	SPG50_20043	WT/LoF	Control	DMSO	0	-0.16953	Positive Control
C11	23	1497	1674.55	0.89397	11	C	SPG50_20043	WT/LoF	Control	DMSO	0	-1.38709	Positive Control
C11	24	1518	1474.13	1.02976	11	C	SPG50_20043	WT/LoF	Control	DMSO	0	-1.43565	Positive Control
C11	25	1462	1618.3	0.903416	11	C	SPG50_20043	WT/LoF	Control	DMSO	0	-0.922678	Positive Control
C11	26	1652	1527.78	1.08131	11	C	SPG50_20043	WT/LoF	Control	DMSO	0	0.415936	Positive Control
C11	27	1243	1241.94	1.00086	11	C	SPG50_20043	WT/LoF	Control	DMSO	0	-0.332738	Positive Control
C11	28	1227	1402.29	0.874998	11	C	SPG50_20043	WT/LoF	Control	DMSO	0	-0.942989	Positive Control
C11	29	1649	1156.89	1.42538	11	C	SPG50_20043	WT/LoF	Control	DMSO	0	0.631097	Positive Control
C11	3	1685	2112.57	0.797606	11	C	SPG50_20043	WT/LoF	Control	DMSO	0	-2.39807	Positive Control
C11	30	1219	1051.15	1.15968	11	C	SPG50_20043	WT/LoF	Control	DMSO	0	0.043201	Positive Control
C11	31	1645	1435.11	1.14625	11	C	SPG50_20043	WT/LoF	Control	DMSO	0	0.725729	Positive Control
C11	32	1878	1857.48	1.01105	11	C	SPG50_20043	WT/LoF	Control	DMSO	0	-0.267802	Positive Control
C11	33	1547	1615.85	0.957389	11	C	SPG50_20043	WT/LoF	Control	DMSO	0	-0.597357	Positive Control
C11	34	1468	1512.84	0.970362	11	C	SPG50_20043	WT/LoF	Control	DMSO	0	-1.09697	Positive Control
C11	35	1847	1290.28	1.43147	11	C	SPG50_20043	WT/LoF	Control	DMSO	0	0.229729	Positive Control
C11	36	1713	1364.86	1.25507	11	C	SPG50_20043	WT/LoF	Control	DMSO	0	0.402734	Positive Control
C11	4	1680	1787.9	0.939651	11	C	SPG50_20043	WT/LoF	Control	DMSO	0	-0.259789	Positive Control
C11	5	1704	1569.35	1.0858	11	C	SPG50_20043	WT/LoF	Control	DMSO	0	0.208486	Positive Control
C11	6	1298	1551.89	0.836401	11	C	SPG50_20043	WT/LoF	Control	DMSO	0	-1.10491	Positive Control
C11	7	2002	1817.24	1.10167	11	C	SPG50_20043	WT/LoF	Control	DMSO	0	-0.598288	Positive Control
C11	8	1636	1616.16	1.01228	11	C	SPG50_20043	WT/LoF	Control	DMSO	0	-1.50812	Positive Control
C11	9	1571	1166.09	1.34724	11	C	SPG50_20043	WT/LoF	Control	DMSO	0	0.750118	Positive Control
D02	1	1109	1292.9	0.857762	2	D	SPG50_20043	LoF/LoF	Patient	DMSO	0	-0.650412	Positive Control
D02	10	1228	1732.01	0.709001	2	D	SPG50_20043	LoF/LoF	Patient	DMSO	0	-2.19238	Positive Control
D02	11	1035	1565.96	0.660938	2	D	SPG50_20043	LoF/LoF	Patient	DMSO	0	-1.84098	Positive Control
D02	12	1361	1550.09	0.878013	2	D	SPG50_20043	LoF/LoF	Patient	DMSO	0	-1.44769	Positive Control
D02	13	1081	1436.84	0.752344	2	D	SPG50_20043	LoF/LoF	Patient	DMSO	0	-2.58571	Positive Control
D02	14	966	1336.18	0.722958	2	D	SPG50_20043	LoF/LoF	Patient	DMSO	0	-1.60284	Positive Control
D02	15	1198	1494.24	0.801746	2	D	SPG50_20043	LoF/LoF	Patient	DMSO	0	-0.91762	Positive Control
D02	16	1111	1758.52	0.631782	2	D	SPG50_20043	LoF/LoF	Patient	DMSO	0	-2.6844	Positive Control
D02	17	1042	1699.96	0.612954	2	D	SPG50_20043	LoF/LoF	Patient	DMSO	0	-2.04227	Positive Control
D02	18	1099	1873.16	0.586709	2	D	SPG50_20043	LoF/LoF	Patient	DMSO	0	-2.55401	Positive Control
D02	19	1023	1559.23	0.656094	2	D	SPG50_20043	LoF/LoF	Patient	DMSO	0	-2.98472	Positive Control
D02	2	1013	1365.77	0.741708	2	D	SPG50_20043	LoF/LoF	Patient	DMSO	0	-1.53217	Positive Control
D02	20	1086	1437.85	0.755295	2	D	SPG50_20043	LoF/LoF	Patient	DMSO	0	-1.1392	Positive Control
D02	21	1059	1583.01	0.668979	2	D	SPG50_20043	LoF/LoF	Patient	DMSO	0	-2.44739	Positive Control
D02	22	1013	1674.46	0.604972	2	D	SPG50_20043	LoF/LoF	Patient	DMSO	0	-2.07576	Positive Control
D02	23	1053	1459.33	0.721564	2	D	SPG50_20043	LoF/LoF	Patient	DMSO	0	-2.04186	Positive Control
D02	24	559	1070.26	0.522305	2	D	SPG50_20043	LoF/LoF	Patient	DMSO	0	-3.53937	Positive Control
D02	25	860	1077.59	0.798076	2	D	SPG50_20043	LoF/LoF	Patient	DMSO	0	-1.31971	Positive Control
D02	26	1102	1544.6	0.713453	2	D	SPG50_20043	LoF/LoF	Patient	DMSO	0	-1.33879	Positive Control
D02	27	1145	1540.5	0.743266	2	D	SPG50_20043	LoF/LoF	Patient	DMSO	0	-1.97405	Positive Control
D02	28	1356	1738.12	0.780154	2	D	SPG50_20043	LoF/LoF	Patient	DMSO	0	-1.34086	Positive Control
D02	29	1089	1634.79	0.66614	2	D	SPG50_20043	LoF/LoF	Patient	DMSO	0	-2.25234	Positive Control
D02	3	1196	1438.68	0.83132	2	D	SPG50_20043	LoF/LoF	Patient	DMSO	0	-2.2583	Positive Control
D02	30	747	1434.4	0.520773	2	D	SPG50_20043	LoF/LoF	Patient	DMSO	0	-2.36489	Positive Control
D02	31	1017	1290.05	0.788344	2	D	SPG50_20043	LoF/LoF	Patient	DMSO	0	-0.981548	Positive Control
D02	32	782	1116.81	0.700209	2	D	SPG50_20043	LoF/LoF	Patient	DMSO	0	-2.2484	Positive Control
D02	33	813	1131.42	0.718565	2	D	SPG50_20043	LoF/LoF	Patient	DMSO	0	-1.59923	Positive Control
D02	34	741	1257.22	0.589397	2	D	SPG50_20043	LoF/LoF	Patient	DMSO	0	-2.5438	Positive Control
D02	35	794	1362.69	0.582671	2	D	SPG50_20043	LoF/LoF	Patient	DMSO	0	-3.28911	Positive Control
D02	36	1204	1870.2	0.643783	2	D	SPG50_20043	LoF/LoF	Patient	DMSO	0	-1.90126	Positive Control
D02	4	1054	1436.34	0.73381	2	D	SPG50_20043	LoF/LoF	Patient	DMSO	0	-1.24169	Positive Control
D02	5	1178	1461.15	0.806212	2	D	SPG50_20043	LoF/LoF	Patient	DMSO	0	-1.57297	Positive Control
D02	6	1213	1137.92	1.06598	2	D	SPG50_20043	LoF/LoF	Patient	DMSO	0	-0.141802	Positive Control
D02	7	1366	1477.63	0.924453	2	D	SPG50_20043	LoF/LoF	Patient	DMSO	0	-1.27132	Positive Control
D02	8	1301	1681.53	0.773702	2	D	SPG50_20043	LoF/LoF	Patient	DMSO	0	-2.49716	Positive Control
D02	9	1230	1556.46	0.790256	2	D	SPG50_20043	LoF/LoF	Patient	DMSO	0	-1.34918	Positive Control
D11	1	1595	1511.24	1.05543	11	D	SPG50_20043	WT/LoF	Control	DMSO	0	0.29248	Positive Control
D11	10	1230	1167.11	1.05388	11	D	SPG50_20043	WT/LoF	Control	DMSO	0	0.00514353	Positive Control
D11	11	1570	1302.43	1.20544	11	D	SPG50_20043	WT/LoF	Control	DMSO	0	0.443235	Positive Control
D11	12	1497	1375.86	1.08805	11	D	SPG50_20043	WT/LoF	Control	DMSO	0	-0.650025	Positive Control
D11	13	1437	1638.45	0.877049	11	D	SPG50_20043	WT/LoF	Control	DMSO	0	-2.06872	Positive Control
D11	14	1282	1324.25	0.968098	11	D	SPG50_20043	WT/LoF	Control	DMSO	0	-0.678884	Positive Control
D11	15	1336	1334.81	1.00089	11	D	SPG50_20043	WT/LoF	Control	DMSO	0	0.0323269	Positive Control
D11	17	1480	1717.95	0.861494	11	D	SPG50_20043	WT/LoF	Control	DMSO	0	-0.99964	Positive Control
D11	18	1650	1490.36	1.10712	11	D	SPG50_20043	WT/LoF	Control	DMSO	0	-0.5776	Positive Control
D11	19	1621	1555.71	1.04197	11	D	SPG50_20043	WT/LoF	Control	DMSO	0	-1.38503	Positive Control
D11	2	1375	1562.85	0.879801	11	D	SPG50_20043	WT/LoF	Control	DMSO	0	-1.01168	Positive Control
D11	20	1281	1415.08	0.905248	11	D	SPG50_20043	WT/LoF	Control	DMSO	0	-0.423898	Positive Control
D11	21	1279	1577.16	0.810953	11	D	SPG50_20043	WT/LoF	Control	DMSO	0	-1.54276	Positive Control
D11	22	1644	1527.59	1.0762	11	D	SPG50_20043	WT/LoF	Control	DMSO	0	-0.0989307	Positive Control
D11	23	1716	1354.4	1.26698	11	D	SPG50_20043	WT/LoF	Control	DMSO	0	0.0295183	Positive Control
D11	24	1533	1434.67	1.06854	11	D	SPG50_20043	WT/LoF	Control	DMSO	0	-1.27487	Positive Control
D11	25	1671	1342.81	1.24441	11	D	SPG50_20043	WT/LoF	Control	DMSO	0	0.36255	Positive Control
D11	26	1845	1519.18	1.21447	11	D	SPG50_20043	WT/LoF	Control	DMSO	0	1.05116	Positive Control
D11	27	1555	1353.75	1.14866	11	D	SPG50_20043	WT/LoF	Control	DMSO	0	0.609037	Positive Control
D11	28	1713	1589.8	1.0775	11	D	SPG50_20043	WT/LoF	Control	DMSO	0	-0.0934974	Positive Control
D11	29	1470	1335.14	1.10101	11	D	SPG50_20043	WT/LoF	Control	DMSO	0	-0.600796	Positive Control
D11	3	1378	1302.92	1.05763	11	D	SPG50_20043	WT/LoF	Control	DMSO	0	-1.32011	Positive Control
D11	30	1679	1433.08	1.1716	11	D	SPG50_20043	WT/LoF	Control	DMSO	0	0.0881457	Positive Control
D11	31	1704	1054.6	1.61578	11	D	SPG50_20043	WT/LoF	Control	DMSO	0	2.96545	Positive Control
D11	32	2091	1694.17	1.23423	11	D	SPG50_20043	WT/LoF	Control	DMSO	0	1.15428	Positive Control
D11	33	2364	1735.01	1.36252	11	D	SPG50_20043	WT/LoF	Control	DMSO	0	1.1022	Positive Control
D11	34	1799	1514.94	1.1875	11	D	SPG50_20043	WT/LoF	Control	DMSO	0	-0.272309	Positive Control
D11	35	1966	1218.68	1.61321	11	D	SPG50_20043	WT/LoF	Control	DMSO	0	0.983159	Positive Control
D11	36	2198	1370.41	1.6039	11	D	SPG50_20043	WT/LoF	Control	DMSO	0	1.71751	Positive Control
D11	4	1421	1261.11	1.12678	11	D	SPG50_20043	WT/LoF	Control	DMSO	0	0.632869	Positive Control
D11	5	1404	1284.62	1.09293	11	D	SPG50_20043	WT/LoF	Control	DMSO	0	0.253929	Positive Control
D11	6	1972	1679.55	1.17412	11	D	SPG50_20043	WT/LoF	Control	DMSO	0	0.311842	Positive Control
D11	7	1514	1370.31	1.10486	11	D	SPG50_20043	WT/LoF	Control	DMSO	0	-0.586184	Positive Control
D11	8	1550	2012.74	0.770096	11	D	SPG50_20043	WT/LoF	Control	DMSO	0	-2.51211	Positive Control
D11	9	1666	1516.58	1.09852	11	D	SPG50_20043	WT/LoF	Control	DMSO	0	-0.187309	Positive Control
E02	1	1288	1570.94	0.819891	2	E	SPG50_20043	LoF/LoF	Patient	DMSO	0	-0.831062	Positive Control
E02	10	1169	1865.84	0.626528	2	E	SPG50_20043	LoF/LoF	Patient	DMSO	0	-2.71788	Positive Control
E02	11	988	1476.34	0.669223	2	E	SPG50_20043	LoF/LoF	Patient	DMSO	0	-1.80622	Positive Control
E02	12	1015	1499.14	0.677053	2	E	SPG50_20043	LoF/LoF	Patient	DMSO	0	-2.2109	Positive Control
E02	13	1251	1735.94	0.720647	2	E	SPG50_20043	LoF/LoF	Patient	DMSO	0	-2.71711	Positive Control
E02	14	1194	1662.32	0.718271	2	E	SPG50_20043	LoF/LoF	Patient	DMSO	0	-1.6205	Positive Control
E02	15	1096	1369.28	0.800423	2	E	SPG50_20043	LoF/LoF	Patient	DMSO	0	-0.923931	Positive Control
E02	16	695	1492.75	0.465584	2	E	SPG50_20043	LoF/LoF	Patient	DMSO	0	-3.74339	Positive Control
E02	17	868	1252.05	0.693265	2	E	SPG50_20043	LoF/LoF	Patient	DMSO	0	-1.70536	Positive Control
E02	18	969	1379.78	0.702288	2	E	SPG50_20043	LoF/LoF	Patient	DMSO	0	-2.11506	Positive Control
E02	19	1628	1843.49	0.88311	2	E	SPG50_20043	LoF/LoF	Patient	DMSO	0	-2.0436	Positive Control
E02	2	1630	1512.84	1.07745	2	E	SPG50_20043	LoF/LoF	Patient	DMSO	0	-0.266748	Positive Control
E02	20	1143	1663.19	0.687233	2	E	SPG50_20043	LoF/LoF	Patient	DMSO	0	-1.46386	Positive Control
E02	22	1095	1441.68	0.759529	2	E	SPG50_20043	LoF/LoF	Patient	DMSO	0	-1.42739	Positive Control
E02	23	1092	1397.56	0.781362	2	E	SPG50_20043	LoF/LoF	Patient	DMSO	0	-1.81475	Positive Control
E02	24	1078	1589.94	0.678012	2	E	SPG50_20043	LoF/LoF	Patient	DMSO	0	-2.89386	Positive Control
E02	25	1258	1220.02	1.03113	2	E	SPG50_20043	LoF/LoF	Patient	DMSO	0	-0.441296	Positive Control
E02	26	956	1291.03	0.740493	2	E	SPG50_20043	LoF/LoF	Patient	DMSO	0	-1.20981	Positive Control
E02	27	1086	1723.84	0.62999	2	E	SPG50_20043	LoF/LoF	Patient	DMSO	0	-2.69582	Positive Control
E02	28	1106	1673.11	0.661046	2	E	SPG50_20043	LoF/LoF	Patient	DMSO	0	-1.84053	Positive Control
E02	29	1333	1783.03	0.747603	2	E	SPG50_20043	LoF/LoF	Patient	DMSO	0	-1.94296	Positive Control
E02	3	1481	1559.32	0.949773	2	E	SPG50_20043	LoF/LoF	Patient	DMSO	0	-1.76724	Positive Control
E02	30	1120	1767.8	0.633556	2	E	SPG50_20043	LoF/LoF	Patient	DMSO	0	-1.9398	Positive Control
E02	31	1122	1532.2	0.732282	2	E	SPG50_20043	LoF/LoF	Patient	DMSO	0	-1.24897	Positive Control
E02	32	1118	1491.05	0.749808	2	E	SPG50_20043	LoF/LoF	Patient	DMSO	0	-1.93236	Positive Control
E02	33	1314	1533.19	0.857038	2	E	SPG50_20043	LoF/LoF	Patient	DMSO	0	-1.01833	Positive Control
E02	34	1324	1770.19	0.747943	2	E	SPG50_20043	LoF/LoF	Patient	DMSO	0	-1.94167	Positive Control
E02	35	1172	1334.58	0.878177	2	E	SPG50_20043	LoF/LoF	Patient	DMSO	0	-2.06405	Positive Control
E02	36	1215	1508.49	0.805442	2	E	SPG50_20043	LoF/LoF	Patient	DMSO	0	-1.29195	Positive Control
E02	4	961	1216.11	0.790225	2	E	SPG50_20043	LoF/LoF	Patient	DMSO	0	-0.972576	Positive Control
E02	5	1093	1600.08	0.683092	2	E	SPG50_20043	LoF/LoF	Patient	DMSO	0	-2.35747	Positive Control
E02	6	1236	1342.46	0.9207	2	E	SPG50_20043	LoF/LoF	Patient	DMSO	0	-0.751268	Positive Control
E02	7	1193	1684.22	0.70834	2	E	SPG50_20043	LoF/LoF	Patient	DMSO	0	-2.09208	Positive Control
E02	8	1126	1556.86	0.723252	2	E	SPG50_20043	LoF/LoF	Patient	DMSO	0	-2.70631	Positive Control
E02	9	1156	2035.8	0.567836	2	E	SPG50_20043	LoF/LoF	Patient	DMSO	0	-2.1875	Positive Control
E11	1	288	1835.32	0.156921	11	E	SPG50_20043	WT/LoF	Control	DMSO	0	-3.99355	Positive Control
E11	10	1742	1499.79	1.1615	11	E	SPG50_20043	WT/LoF	Control	DMSO	0	0.690848	Positive Control
E11	11	1858	1443.16	1.28745	11	E	SPG50_20043	WT/LoF	Control	DMSO	0	0.787276	Positive Control
E11	12	1883	1529.74	1.23093	11	E	SPG50_20043	WT/LoF	Control	DMSO	0	-0.107387	Positive Control
E11	13	2449	1794.07	1.36506	11	E	SPG50_20043	WT/LoF	Control	DMSO	0	-0.0456209	Positive Control
E11	14	2018	1498.4	1.34677	11	E	SPG50_20043	WT/LoF	Control	DMSO	0	0.748364	Positive Control
E11	15	1676	1279.02	1.31038	11	E	SPG50_20043	WT/LoF	Control	DMSO	0	1.50867	Positive Control
E11	16	1631	1374.8	1.18636	11	E	SPG50_20043	WT/LoF	Control	DMSO	0	0.849234	Positive Control
E11	17	1852	1630.29	1.13599	11	E	SPG50_20043	WT/LoF	Control	DMSO	0	0.151891	Positive Control
E11	18	2000	1783.4	1.12145	11	E	SPG50_20043	WT/LoF	Control	DMSO	0	-0.523156	Positive Control
E11	19	2175	1537.85	1.41431	11	E	SPG50_20043	WT/LoF	Control	DMSO	0	0.158565	Positive Control
E11	2	1657	1618.34	1.02389	11	E	SPG50_20043	WT/LoF	Control	DMSO	0	-0.468603	Positive Control
E11	20	2217	1408.18	1.57437	11	E	SPG50_20043	WT/LoF	Control	DMSO	0	2.76795	Positive Control
E11	21	1709	1449.19	1.17928	11	E	SPG50_20043	WT/LoF	Control	DMSO	0	0.80413	Positive Control
E11	22	1872	1571.64	1.19111	11	E	SPG50_20043	WT/LoF	Control	DMSO	0	0.383131	Positive Control
E11	23	1893	1436.79	1.31752	11	E	SPG50_20043	WT/LoF	Control	DMSO	0	0.221478	Positive Control
E11	24	1488	1285.5	1.15753	11	E	SPG50_20043	WT/LoF	Control	DMSO	0	-0.905964	Positive Control
E11	25	2098	1525.87	1.37495	11	E	SPG50_20043	WT/LoF	Control	DMSO	0	0.854571	Positive Control
E11	26	2013	1719.68	1.17057	11	E	SPG50_20043	WT/LoF	Control	DMSO	0	0.841722	Positive Control
E11	27	1694	1257.6	1.34702	11	E	SPG50_20043	WT/LoF	Control	DMSO	0	1.87292	Positive Control
E11	28	1896	1250.94	1.51566	11	E	SPG50_20043	WT/LoF	Control	DMSO	0	1.74459	Positive Control
E11	29	2090	1568.73	1.33229	11	E	SPG50_20043	WT/LoF	Control	DMSO	0	0.277562	Positive Control
E11	3	1638	1499.45	1.0924	11	E	SPG50_20043	WT/LoF	Control	DMSO	0	-1.17595	Positive Control
E11	30	1925	1450.07	1.32753	11	E	SPG50_20043	WT/LoF	Control	DMSO	0	0.675828	Positive Control
E11	31	2041	1757.76	1.16114	11	E	SPG50_20043	WT/LoF	Control	DMSO	0	0.796745	Positive Control
E11	32	2476	1774.65	1.3952	11	E	SPG50_20043	WT/LoF	Control	DMSO	0	2.17997	Positive Control
E11	33	2384	1132.3	2.10545	11	E	SPG50_20043	WT/LoF	Control	DMSO	0	4.21881	Positive Control
E11	34	1763	1225.57	1.43851	11	E	SPG50_20043	WT/LoF	Control	DMSO	0	0.680962	Positive Control
E11	35	1661	1300.08	1.27761	11	E	SPG50_20043	WT/LoF	Control	DMSO	0	-0.40812	Positive Control
E11	36	1635	1224.79	1.33493	11	E	SPG50_20043	WT/LoF	Control	DMSO	0	0.703714	Positive Control
E11	4	1675	1349.76	1.24096	11	E	SPG50_20043	WT/LoF	Control	DMSO	0	1.1775	Positive Control
E11	5	1355	1180.34	1.14797	11	E	SPG50_20043	WT/LoF	Control	DMSO	0	0.604649	Positive Control
E11	6	1765	1404.47	1.25671	11	E	SPG50_20043	WT/LoF	Control	DMSO	0	0.658287	Positive Control
E11	7	1418	1184.8	1.19683	11	E	SPG50_20043	WT/LoF	Control	DMSO	0	-0.23689	Positive Control
E11	8	1530	1282.04	1.19341	11	E	SPG50_20043	WT/LoF	Control	DMSO	0	-0.757211	Positive Control
E11	9	1786	1415.86	1.26143	11	E	SPG50_20043	WT/LoF	Control	DMSO	0	0.426689	Positive Control
F02	1	1759	1275.75	1.3788	2	F	SPG50_20043	LoF/LoF	Patient	DMSO	0	1.83502	Positive Control
F02	10	1229	1325.12	0.927463	2	F	SPG50_20043	LoF/LoF	Patient	DMSO	0	-0.800382	Positive Control
F02	11	1468	1583.34	0.927154	2	F	SPG50_20043	LoF/LoF	Patient	DMSO	0	-0.72419	Positive Control
F02	12	1415	1722.52	0.821473	2	F	SPG50_20043	LoF/LoF	Patient	DMSO	0	-1.66242	Positive Control
F02	13	1526	1331.42	1.14615	2	F	SPG50_20043	LoF/LoF	Patient	DMSO	0	-0.95313	Positive Control
F02	14	1539	1359.97	1.13165	2	F	SPG50_20043	LoF/LoF	Patient	DMSO	0	-0.0624601	Positive Control
F02	15	1200	1268.15	0.946261	2	F	SPG50_20043	LoF/LoF	Patient	DMSO	0	-0.228259	Positive Control
F02	16	1346	1628.98	0.826283	2	F	SPG50_20043	LoF/LoF	Patient	DMSO	0	-1.44508	Positive Control
F02	17	1185	1431.44	0.827839	2	F	SPG50_20043	LoF/LoF	Patient	DMSO	0	-1.14082	Positive Control
F02	18	1154	1329.43	0.868044	2	F	SPG50_20043	LoF/LoF	Patient	DMSO	0	-1.48555	Positive Control
F02	19	933	875.178	1.06607	2	F	SPG50_20043	LoF/LoF	Patient	DMSO	0	-1.28511	Positive Control
F02	2	1711	1715.05	0.997639	2	F	SPG50_20043	LoF/LoF	Patient	DMSO	0	-0.567542	Positive Control
F02	20	1035	1251.43	0.827054	2	F	SPG50_20043	LoF/LoF	Patient	DMSO	0	-0.796897	Positive Control
F02	21	1201	1200.61	1.00032	2	F	SPG50_20043	LoF/LoF	Patient	DMSO	0	-0.336136	Positive Control
F02	22	1292	1195.97	1.08029	2	F	SPG50_20043	LoF/LoF	Patient	DMSO	0	-0.0817653	Positive Control
F02	23	1234	1640.4	0.752255	2	F	SPG50_20043	LoF/LoF	Patient	DMSO	0	-1.9253	Positive Control
F02	24	1247	1620.06	0.769727	2	F	SPG50_20043	LoF/LoF	Patient	DMSO	0	-2.51364	Positive Control
F02	25	1506	1593.7	0.944972	2	F	SPG50_20043	LoF/LoF	Patient	DMSO	0	-0.766049	Positive Control
F02	26	1180	1253.91	0.941058	2	F	SPG50_20043	LoF/LoF	Patient	DMSO	0	-0.253076	Positive Control
F02	27	1147	1360.12	0.843307	2	F	SPG50_20043	LoF/LoF	Patient	DMSO	0	-1.33661	Positive Control
F02	28	1326	1307.92	1.01382	2	F	SPG50_20043	LoF/LoF	Patient	DMSO	0	-0.360611	Positive Control
F02	29	1259	1592.52	0.79057	2	F	SPG50_20043	LoF/LoF	Patient	DMSO	0	-1.77978	Positive Control
F02	3	1603	1723.34	0.930169	2	F	SPG50_20043	LoF/LoF	Patient	DMSO	0	-1.8485	Positive Control
F02	30	1404	1341.65	1.04647	2	F	SPG50_20043	LoF/LoF	Patient	DMSO	0	-0.383497	Positive Control
F02	31	1291	1509.65	0.855166	2	F	SPG50_20043	LoF/LoF	Patient	DMSO	0	-0.662794	Positive Control
F02	32	1010	1320.45	0.76489	2	F	SPG50_20043	LoF/LoF	Patient	DMSO	0	-1.83627	Positive Control
F02	33	1584	1611.24	0.983093	2	F	SPG50_20043	LoF/LoF	Patient	DMSO	0	-0.489527	Positive Control
F02	34	1291	1701.68	0.758661	2	F	SPG50_20043	LoF/LoF	Patient	DMSO	0	-1.90097	Positive Control
F02	35	1315	1763.5	0.745677	2	F	SPG50_20043	LoF/LoF	Patient	DMSO	0	-2.61334	Positive Control
F02	36	1043	1352.37	0.77124	2	F	SPG50_20043	LoF/LoF	Patient	DMSO	0	-1.42086	Positive Control
F02	4	1481	1349.16	1.09772	2	F	SPG50_20043	LoF/LoF	Patient	DMSO	0	0.494233	Positive Control
F02	5	1567	1605.55	0.975988	2	F	SPG50_20043	LoF/LoF	Patient	DMSO	0	-0.491192	Positive Control
F02	6	1210	1356.02	0.892315	2	F	SPG50_20043	LoF/LoF	Patient	DMSO	0	-0.870344	Positive Control
F02	7	1255	1401.85	0.895246	2	F	SPG50_20043	LoF/LoF	Patient	DMSO	0	-1.38225	Positive Control
F02	8	1340	1335.95	1.00303	2	F	SPG50_20043	LoF/LoF	Patient	DMSO	0	-1.54644	Positive Control
F02	9	1612	1560.13	1.03325	2	F	SPG50_20043	LoF/LoF	Patient	DMSO	0	-0.433335	Positive Control
F11	1	2261	1701.28	1.329	11	F	SPG50_20043	WT/LoF	Control	DMSO	0	1.59746	Positive Control
F11	10	1907	1344.56	1.41831	11	F	SPG50_20043	WT/LoF	Control	DMSO	0	2.32716	Positive Control
F11	11	1856	1545.1	1.20122	11	F	SPG50_20043	WT/LoF	Control	DMSO	0	0.425509	Positive Control
F11	12	2154	1525.98	1.41155	11	F	SPG50_20043	WT/LoF	Control	DMSO	0	0.578568	Positive Control
F11	13	1866	1630.08	1.14473	11	F	SPG50_20043	WT/LoF	Control	DMSO	0	-0.959012	Positive Control
F11	14	1971	1626.1	1.2121	11	F	SPG50_20043	WT/LoF	Control	DMSO	0	0.240792	Positive Control
F11	15	1649	1487.22	1.10878	11	F	SPG50_20043	WT/LoF	Control	DMSO	0	0.546999	Positive Control
F11	16	2177	1686.91	1.29053	11	F	SPG50_20043	WT/LoF	Control	DMSO	0	1.51297	Positive Control
F11	17	2316	1779.04	1.30182	11	F	SPG50_20043	WT/LoF	Control	DMSO	0	0.84756	Positive Control
F11	18	2178	1478.05	1.47356	11	F	SPG50_20043	WT/LoF	Control	DMSO	0	0.81409	Positive Control
F11	19	2354	1143.66	2.05831	11	F	SPG50_20043	WT/LoF	Control	DMSO	0	2.82835	Positive Control
F11	2	2203	1909.74	1.15356	11	F	SPG50_20043	WT/LoF	Control	DMSO	0	0.0201412	Positive Control
F11	20	1848	1653.28	1.11778	11	F	SPG50_20043	WT/LoF	Control	DMSO	0	0.589902	Positive Control
F11	21	2169	1383.36	1.56792	11	F	SPG50_20043	WT/LoF	Control	DMSO	0	3.28049	Positive Control
F11	22	1959	1379.76	1.41981	11	F	SPG50_20043	WT/LoF	Control	DMSO	0	1.34251	Positive Control
F11	23	2191	1426.22	1.53623	11	F	SPG50_20043	WT/LoF	Control	DMSO	0	1.0521	Positive Control
F11	24	1655	1596.06	1.03693	11	F	SPG50_20043	WT/LoF	Control	DMSO	0	-1.40591	Positive Control
F11	25	2535	1109.73	2.28434	11	F	SPG50_20043	WT/LoF	Control	DMSO	0	4.28213	Positive Control
F11	26	2058	1397.93	1.47218	11	F	SPG50_20043	WT/LoF	Control	DMSO	0	2.28046	Positive Control
F11	27	2281	1520.97	1.4997	11	F	SPG50_20043	WT/LoF	Control	DMSO	0	2.84579	Positive Control
F11	28	1851	1403.21	1.31911	11	F	SPG50_20043	WT/LoF	Control	DMSO	0	0.920094	Positive Control
F11	29	2149	1465.04	1.46686	11	F	SPG50_20043	WT/LoF	Control	DMSO	0	0.788618	Positive Control
F11	3	2200	1508.74	1.45817	11	F	SPG50_20043	WT/LoF	Control	DMSO	0	0.340407	Positive Control
F11	30	2011	1401.34	1.43506	11	F	SPG50_20043	WT/LoF	Control	DMSO	0	1.08112	Positive Control
F11	31	2255	1608.51	1.40192	11	F	SPG50_20043	WT/LoF	Control	DMSO	0	1.9453	Positive Control
F11	32	2037	1717.5	1.18603	11	F	SPG50_20043	WT/LoF	Control	DMSO	0	0.847128	Positive Control
F11	33	2327	1477.73	1.57471	11	F	SPG50_20043	WT/LoF	Control	DMSO	0	1.99234	Positive Control
F11	34	2068	1567.82	1.31903	11	F	SPG50_20043	WT/LoF	Control	DMSO	0	0.227209	Positive Control
F11	35	1947	1559.43	1.24853	11	F	SPG50_20043	WT/LoF	Control	DMSO	0	-0.528695	Positive Control
F11	36	1798	1242.98	1.44653	11	F	SPG50_20043	WT/LoF	Control	DMSO	0	1.12435	Positive Control
F11	4	1978	1593.09	1.24161	11	F	SPG50_20043	WT/LoF	Control	DMSO	0	1.18063	Positive Control
F11	5	1989	1428.05	1.39281	11	F	SPG50_20043	WT/LoF	Control	DMSO	0	2.1647	Positive Control
F11	6	2237	1711.63	1.30694	11	F	SPG50_20043	WT/LoF	Control	DMSO	0	0.869035	Positive Control
F11	7	1837	1464.12	1.25468	11	F	SPG50_20043	WT/LoF	Control	DMSO	0	-0.0171849	Positive Control
F11	8	1773	1534.28	1.15559	11	F	SPG50_20043	WT/LoF	Control	DMSO	0	-0.913971	Positive Control
F11	9	1708	1321.76	1.29222	11	F	SPG50_20043	WT/LoF	Control	DMSO	0	0.542757	Positive Control
G02	1	1290	1323.1	0.974981	2	G	SPG50_20043	LoF/LoF	Patient	DMSO	0	-0.0912586	Positive Control
G02	10	999	1518.56	0.657859	2	G	SPG50_20043	LoF/LoF	Patient	DMSO	0	-2.51825	Positive Control
G02	11	1257	1852.01	0.678723	2	G	SPG50_20043	LoF/LoF	Patient	DMSO	0	-1.76637	Positive Control
G02	12	1208	1492.87	0.809179	2	G	SPG50_20043	LoF/LoF	Patient	DMSO	0	-1.70911	Positive Control
G02	13	1027	1024.1	1.00283	2	G	SPG50_20043	LoF/LoF	Patient	DMSO	0	-1.54728	Positive Control
G02	14	981	1376.78	0.712532	2	G	SPG50_20043	LoF/LoF	Patient	DMSO	0	-1.64214	Positive Control
G02	15	1082	1668.99	0.648298	2	G	SPG50_20043	LoF/LoF	Patient	DMSO	0	-1.64959	Positive Control
G02	16	997	1583.07	0.629789	2	G	SPG50_20043	LoF/LoF	Patient	DMSO	0	-2.6971	Positive Control
G02	17	1151	1400.35	0.821937	2	G	SPG50_20043	LoF/LoF	Patient	DMSO	0	-1.16558	Positive Control
G02	18	1238	1721.56	0.719117	2	G	SPG50_20043	LoF/LoF	Patient	DMSO	0	-2.05115	Positive Control
G02	19	636	818.111	0.777401	2	G	SPG50_20043	LoF/LoF	Patient	DMSO	0	-2.48183	Positive Control
G02	2	1169	1335.94	0.875042	2	G	SPG50_20043	LoF/LoF	Patient	DMSO	0	-1.02962	Positive Control
G02	20	654	993.269	0.658432	2	G	SPG50_20043	LoF/LoF	Patient	DMSO	0	-1.60125	Positive Control
G02	21	795	1017.13	0.781612	2	G	SPG50_20043	LoF/LoF	Patient	DMSO	0	-1.72972	Positive Control
G02	22	880	1208.3	0.728296	2	G	SPG50_20043	LoF/LoF	Patient	DMSO	0	-1.55841	Positive Control
G02	23	1112	1515.96	0.733527	2	G	SPG50_20043	LoF/LoF	Patient	DMSO	0	-1.99642	Positive Control
G02	24	1105	1714.23	0.644606	2	G	SPG50_20043	LoF/LoF	Patient	DMSO	0	-3.03235	Positive Control
G02	25	723	1181.3	0.612035	2	G	SPG50_20043	LoF/LoF	Patient	DMSO	0	-2.02091	Positive Control
G02	26	807	1296.36	0.622513	2	G	SPG50_20043	LoF/LoF	Patient	DMSO	0	-1.77259	Positive Control
G02	27	733	1140.92	0.642463	2	G	SPG50_20043	LoF/LoF	Patient	DMSO	0	-2.61635	Positive Control
G02	28	1115	1541.55	0.723296	2	G	SPG50_20043	LoF/LoF	Patient	DMSO	0	-1.57938	Positive Control
G02	29	802	1236.25	0.648736	2	G	SPG50_20043	LoF/LoF	Patient	DMSO	0	-2.31844	Positive Control
G02	3	1706	1769.8	0.963948	2	G	SPG50_20043	LoF/LoF	Patient	DMSO	0	-1.70847	Positive Control
G02	30	919	1317.33	0.697624	2	G	SPG50_20043	LoF/LoF	Patient	DMSO	0	-1.69833	Positive Control
G02	31	787	1051.18	0.748683	2	G	SPG50_20043	LoF/LoF	Patient	DMSO	0	-1.17074	Positive Control
G02	32	740	1167.47	0.633851	2	G	SPG50_20043	LoF/LoF	Patient	DMSO	0	-2.67122	Positive Control
G02	33	955	1544.06	0.6185	2	G	SPG50_20043	LoF/LoF	Patient	DMSO	0	-2.019	Positive Control
G02	34	1119	1451.49	0.770933	2	G	SPG50_20043	LoF/LoF	Patient	DMSO	0	-1.85436	Positive Control
G02	35	831	1485.75	0.559312	2	G	SPG50_20043	LoF/LoF	Patient	DMSO	0	-3.38595	Positive Control
G02	36	1253	1651.21	0.758836	2	G	SPG50_20043	LoF/LoF	Patient	DMSO	0	-1.46761	Positive Control
G02	4	1222	1823.58	0.670109	2	G	SPG50_20043	LoF/LoF	Patient	DMSO	0	-1.54555	Positive Control
G02	5	1333	1822.43	0.73144	2	G	SPG50_20043	LoF/LoF	Patient	DMSO	0	-2.0494	Positive Control
G02	6	1430	1903.82	0.75112	2	G	SPG50_20043	LoF/LoF	Patient	DMSO	0	-1.46266	Positive Control
G02	7	1009	1408.41	0.716411	2	G	SPG50_20043	LoF/LoF	Patient	DMSO	0	-2.06142	Positive Control
G02	8	946	1355.11	0.698098	2	G	SPG50_20043	LoF/LoF	Patient	DMSO	0	-2.81059	Positive Control
G02	9	1016	1550.51	0.655267	2	G	SPG50_20043	LoF/LoF	Patient	DMSO	0	-1.85797	Positive Control
G11	1	1360	1418.31	0.958889	11	G	SPG50_20043	WT/LoF	Control	DMSO	0	-0.168019	Positive Control
G11	10	1244	1385.75	0.897709	11	G	SPG50_20043	WT/LoF	Control	DMSO	0	-0.989968	Positive Control
G11	11	1394	1463.27	0.95266	11	G	SPG50_20043	WT/LoF	Control	DMSO	0	-0.617192	Positive Control
G11	12	1371	1284.83	1.06706	11	G	SPG50_20043	WT/LoF	Control	DMSO	0	-0.729712	Positive Control
G11	13	1557	1369.52	1.1369	11	G	SPG50_20043	WT/LoF	Control	DMSO	0	-0.991487	Positive Control
G11	14	1644	1419.58	1.15809	11	G	SPG50_20043	WT/LoF	Control	DMSO	0	0.0372015	Positive Control
G11	15	1446	1594.48	0.906881	11	G	SPG50_20043	WT/LoF	Control	DMSO	0	-0.416108	Positive Control
G11	17	1672	1505.54	1.11056	11	G	SPG50_20043	WT/LoF	Control	DMSO	0	0.0452101	Positive Control
G11	18	1409	1402.49	1.00464	11	G	SPG50_20043	WT/LoF	Control	DMSO	0	-0.966776	Positive Control
G11	19	2010	1780.09	1.12915	11	G	SPG50_20043	WT/LoF	Control	DMSO	0	-1.02358	Positive Control
G11	2	1697	1516.51	1.11901	11	G	SPG50_20043	WT/LoF	Control	DMSO	0	-0.110068	Positive Control
G11	20	2063	1606.66	1.28403	11	G	SPG50_20043	WT/LoF	Control	DMSO	0	1.38297	Positive Control
G11	21	1904	1341.23	1.41959	11	G	SPG50_20043	WT/LoF	Control	DMSO	0	2.33538	Positive Control
G11	22	1785	1413.52	1.2628	11	G	SPG50_20043	WT/LoF	Control	DMSO	0	0.683869	Positive Control
G11	23	1644	1209.79	1.35892	11	G	SPG50_20043	WT/LoF	Control	DMSO	0	0.378693	Positive Control
G11	24	1329	1410.1	0.942489	11	G	SPG50_20043	WT/LoF	Control	DMSO	0	-1.79743	Positive Control
G11	25	2223	1633.36	1.361	11	G	SPG50_20043	WT/LoF	Control	DMSO	0	0.801974	Positive Control
G11	26	1857	1298.94	1.42962	11	G	SPG50_20043	WT/LoF	Control	DMSO	0	2.07747	Positive Control
G11	27	1853	1503.71	1.23229	11	G	SPG50_20043	WT/LoF	Control	DMSO	0	1.14189	Positive Control
G11	28	1711	1410.43	1.2131	11	G	SPG50_20043	WT/LoF	Control	DMSO	0	0.475369	Positive Control
G11	29	1875	1556.21	1.20485	11	G	SPG50_20043	WT/LoF	Control	DMSO	0	-0.206419	Positive Control
G11	3	1448	1469.24	0.985541	11	G	SPG50_20043	WT/LoF	Control	DMSO	0	-1.61895	Positive Control
G11	30	1697	1494.46	1.13553	11	G	SPG50_20043	WT/LoF	Control	DMSO	0	-0.0478277	Positive Control
G11	31	2608	1427.1	1.82749	11	G	SPG50_20043	WT/LoF	Control	DMSO	0	3.97536	Positive Control
G11	32	2133	1740.03	1.22584	11	G	SPG50_20043	WT/LoF	Control	DMSO	0	1.10083	Positive Control
G11	33	2349	1537.36	1.52794	11	G	SPG50_20043	WT/LoF	Control	DMSO	0	1.79613	Positive Control
G11	34	2108	1527.7	1.37985	11	G	SPG50_20043	WT/LoF	Control	DMSO	0	0.458179	Positive Control
G11	35	1656	1333.82	1.24155	11	G	SPG50_20043	WT/LoF	Control	DMSO	0	-0.557642	Positive Control
G11	36	1756	1092.68	1.60707	11	G	SPG50_20043	WT/LoF	Control	DMSO	0	1.72943	Positive Control
G11	4	1649	1766.9	0.933274	11	G	SPG50_20043	WT/LoF	Control	DMSO	0	-0.290206	Positive Control
G11	5	1200	1133.11	1.05903	11	G	SPG50_20043	WT/LoF	Control	DMSO	0	0.0379232	Positive Control
G11	6	1119	1278.05	0.875555	11	G	SPG50_20043	WT/LoF	Control	DMSO	0	-0.94065	Positive Control
G11	7	1836	1577.1	1.16416	11	G	SPG50_20043	WT/LoF	Control	DMSO	0	-0.360955	Positive Control
G11	8	1365	1523.59	0.895909	11	G	SPG50_20043	WT/LoF	Control	DMSO	0	-1.99054	Positive Control
G11	9	1534	1430.77	1.07215	11	G	SPG50_20043	WT/LoF	Control	DMSO	0	-0.286702	Positive Control
B02	1	597	1051.06	0.567995	2	B	SPG50_20043	LoF/LoF	Patient	DMSO	0	-0.446033	Negative Control
B02	10	1092	1621.11	0.673612	2	B	SPG50_20043	LoF/LoF	Patient	DMSO	0	-0.360224	Negative Control
B02	11	527	841.113	0.626551	2	B	SPG50_20043	LoF/LoF	Patient	DMSO	0	-0.865569	Negative Control
B02	12	473	1277.17	0.370349	2	B	SPG50_20043	LoF/LoF	Patient	DMSO	0	-2.31175	Negative Control
B02	13	711	1006.23	0.706601	2	B	SPG50_20043	LoF/LoF	Patient	DMSO	0	-1.64098	Negative Control
B02	14	950	1352.12	0.702598	2	B	SPG50_20043	LoF/LoF	Patient	DMSO	0	-0.21135	Negative Control
B02	15	1223	1962	0.623342	2	B	SPG50_20043	LoF/LoF	Patient	DMSO	0	0.0959597	Negative Control
B02	16	1287	1673.72	0.768945	2	B	SPG50_20043	LoF/LoF	Patient	DMSO	0	0.348677	Negative Control
B02	17	1146	1787.63	0.641073	2	B	SPG50_20043	LoF/LoF	Patient	DMSO	0	-0.736274	Negative Control
B02	18	978	1652.68	0.591765	2	B	SPG50_20043	LoF/LoF	Patient	DMSO	0	-0.908482	Negative Control
B02	19	625	1180.22	0.529564	2	B	SPG50_20043	LoF/LoF	Patient	DMSO	0	-2.92526	Negative Control
B02	2	942	1545.65	0.609453	2	B	SPG50_20043	LoF/LoF	Patient	DMSO	0	-1.11552	Negative Control
B02	20	815	1256.13	0.648817	2	B	SPG50_20043	LoF/LoF	Patient	DMSO	0	0.345424	Negative Control
B02	21	1038	1552.52	0.66859	2	B	SPG50_20043	LoF/LoF	Patient	DMSO	0	-0.397565	Negative Control
B02	22	590	1755.47	0.336092	2	B	SPG50_20043	LoF/LoF	Patient	DMSO	0	-3.45163	Negative Control
B02	23	710	1344.67	0.528009	2	B	SPG50_20043	LoF/LoF	Patient	DMSO	0	-1.31255	Negative Control
B02	24	703	1407.45	0.499484	2	B	SPG50_20043	LoF/LoF	Patient	DMSO	0	-3.14347	Negative Control
B02	25	765	1401.03	0.546025	2	B	SPG50_20043	LoF/LoF	Patient	DMSO	0	-1.73123	Negative Control
B02	26	822	1575.82	0.521633	2	B	SPG50_20043	LoF/LoF	Patient	DMSO	0	-0.90005	Negative Control
B02	27	1129	1598.82	0.706145	2	B	SPG50_20043	LoF/LoF	Patient	DMSO	0	-0.118308	Negative Control
B02	28	857	1472.26	0.582099	2	B	SPG50_20043	LoF/LoF	Patient	DMSO	0	-1.26134	Negative Control
B02	29	743	1141.64	0.650819	2	B	SPG50_20043	LoF/LoF	Patient	DMSO	0	-0.534214	Negative Control
B02	3	1045	1722.42	0.606706	2	B	SPG50_20043	LoF/LoF	Patient	DMSO	0	-2.36565	Negative Control
B02	30	776	1426.04	0.544165	2	B	SPG50_20043	LoF/LoF	Patient	DMSO	0	-1.74929	Negative Control
B02	31	703	1160.94	0.605545	2	B	SPG50_20043	LoF/LoF	Patient	DMSO	0	-0.0783269	Negative Control
B02	32	672	1104.5	0.608418	2	B	SPG50_20043	LoF/LoF	Patient	DMSO	0	-0.845007	Negative Control
B02	33	693	1116.99	0.620417	2	B	SPG50_20043	LoF/LoF	Patient	DMSO	0	-0.920181	Negative Control
B02	34	579	1228.65	0.471248	2	B	SPG50_20043	LoF/LoF	Patient	DMSO	0	-1.67228	Negative Control
B02	35	692	1196.51	0.578351	2	B	SPG50_20043	LoF/LoF	Patient	DMSO	0	-2.57134	Negative Control
B02	36	659	1042.24	0.632292	2	B	SPG50_20043	LoF/LoF	Patient	DMSO	0	-0.893822	Negative Control
B02	4	1189	1647.57	0.721669	2	B	SPG50_20043	LoF/LoF	Patient	DMSO	0	1.05884	Negative Control
B02	5	997	1441.72	0.691536	2	B	SPG50_20043	LoF/LoF	Patient	DMSO	0	-0.226937	Negative Control
B02	6	880	1431.06	0.61493	2	B	SPG50_20043	LoF/LoF	Patient	DMSO	0	-0.969031	Negative Control
B02	7	785	1135.86	0.691106	2	B	SPG50_20043	LoF/LoF	Patient	DMSO	0	-0.278883	Negative Control
B02	8	896	1189.68	0.753144	2	B	SPG50_20043	LoF/LoF	Patient	DMSO	0	-1.30334	Negative Control
B02	9	1343	1582.86	0.848464	2	B	SPG50_20043	LoF/LoF	Patient	DMSO	0	1.2046	Negative Control
B11	1	912	1340.39	0.680398	11	B	SPG50_20043	WT/LoF	Control	DMSO	0	0.654694	Negative Control
B11	10	1200	1561.8	0.768342	11	B	SPG50_20043	WT/LoF	Control	DMSO	0	0.344195	Negative Control
B11	11	1163	1228.99	0.946305	11	B	SPG50_20043	WT/LoF	Control	DMSO	0	1.98131	Negative Control
B11	12	1156	1398.68	0.826493	11	B	SPG50_20043	WT/LoF	Control	DMSO	0	0.579162	Negative Control
B11	13	1432	1295.23	1.10559	11	B	SPG50_20043	WT/LoF	Control	DMSO	0	1.25344	Negative Control
B11	15	1726	1632.7	1.05714	11	B	SPG50_20043	WT/LoF	Control	DMSO	0	4.34405	Negative Control
B11	16	1320	1340.89	0.984424	11	B	SPG50_20043	WT/LoF	Control	DMSO	0	1.95099	Negative Control
B11	17	1273	1219.65	1.04374	11	B	SPG50_20043	WT/LoF	Control	DMSO	0	2.84884	Negative Control
B11	18	868	1154.63	0.751754	11	B	SPG50_20043	WT/LoF	Control	DMSO	0	0.105486	Negative Control
B11	19	2006	1255.34	1.59798	11	B	SPG50_20043	WT/LoF	Control	DMSO	0	4.82532	Negative Control
B11	2	1306	1627.22	0.802596	11	B	SPG50_20043	WT/LoF	Control	DMSO	0	0.759355	Negative Control
B11	20	1356	1546.16	0.877013	11	B	SPG50_20043	WT/LoF	Control	DMSO	0	2.58008	Negative Control
B11	21	1507	1549.2	0.972761	11	B	SPG50_20043	WT/LoF	Control	DMSO	0	1.86426	Negative Control
B11	22	1346	1353.21	0.99467	11	B	SPG50_20043	WT/LoF	Control	DMSO	0	2.41192	Negative Control
B11	23	1190	1165.14	1.02134	11	B	SPG50_20043	WT/LoF	Control	DMSO	0	1.81404	Negative Control
B11	24	1208	1331.21	0.907446	11	B	SPG50_20043	WT/LoF	Control	DMSO	0	-0.183986	Negative Control
B11	27	1547	1602.97	0.965082	11	B	SPG50_20043	WT/LoF	Control	DMSO	0	1.80716	Negative Control
B11	28	1263	1405.5	0.89861	11	B	SPG50_20043	WT/LoF	Control	DMSO	0	1.55667	Negative Control
B11	29	1175	1141.09	1.02972	11	B	SPG50_20043	WT/LoF	Control	DMSO	0	1.86713	Negative Control
B11	3	1393	1543.04	0.902765	11	B	SPG50_20043	WT/LoF	Control	DMSO	0	-0.21795	Negative Control
B11	30	1010	1466.15	0.688881	11	B	SPG50_20043	WT/LoF	Control	DMSO	0	-0.344503	Negative Control
B11	31	1641	1331.71	1.23225	11	B	SPG50_20043	WT/LoF	Control	DMSO	0	6.05877	Negative Control
B11	32	2194	1636.13	1.34097	11	B	SPG50_20043	WT/LoF	Control	DMSO	0	4.6023	Negative Control
B11	33	1599	1544.02	1.03561	11	B	SPG50_20043	WT/LoF	Control	DMSO	0	2.77638	Negative Control
B11	34	1129	1129.92	0.999189	11	B	SPG50_20043	WT/LoF	Control	DMSO	0	1.67366	Negative Control
B11	35	1138	1320.73	0.861647	11	B	SPG50_20043	WT/LoF	Control	DMSO	0	-0.51623	Negative Control
B11	36	1435	1251.72	1.14642	11	B	SPG50_20043	WT/LoF	Control	DMSO	0	4.0969	Negative Control
B11	4	968	1231.83	0.78582	11	B	SPG50_20043	WT/LoF	Control	DMSO	0	1.68706	Negative Control
B11	5	1042	1080.32	0.964526	11	B	SPG50_20043	WT/LoF	Control	DMSO	0	1.80302	Negative Control
B11	6	1061	1220.15	0.869567	11	B	SPG50_20043	WT/LoF	Control	DMSO	0	1.29809	Negative Control
B11	7	1167	1208.14	0.965948	11	B	SPG50_20043	WT/LoF	Control	DMSO	0	1.46298	Negative Control
B11	8	1319	1419.44	0.929241	11	B	SPG50_20043	WT/LoF	Control	DMSO	0	-0.0258831	Negative Control
B11	9	1140	1500.41	0.759792	11	B	SPG50_20043	WT/LoF	Control	DMSO	0	0.343846	Negative Control
C02	1	1104	1251.63	0.882047	2	C	SPG50_20043	LoF/LoF	Patient	DMSO	0	2.62938	Negative Control
C02	10	871	1499.99	0.58067	2	C	SPG50_20043	LoF/LoF	Patient	DMSO	0	-1.05134	Negative Control
C02	11	1076	1549.84	0.694267	2	C	SPG50_20043	LoF/LoF	Patient	DMSO	0	-0.262669	Negative Control
C02	12	1052	1501.38	0.700687	2	C	SPG50_20043	LoF/LoF	Patient	DMSO	0	-0.218163	Negative Control
C02	13	1055	1430.54	0.737484	2	C	SPG50_20043	LoF/LoF	Patient	DMSO	0	-1.41694	Negative Control
C02	14	1204	1381	0.871833	2	C	SPG50_20043	LoF/LoF	Patient	DMSO	0	1.43144	Negative Control
C02	15	1101	1460.03	0.754096	2	C	SPG50_20043	LoF/LoF	Patient	DMSO	0	1.37639	Negative Control
C02	16	947	1363.68	0.694443	2	C	SPG50_20043	LoF/LoF	Patient	DMSO	0	-0.205324	Negative Control
C02	17	846	1175.61	0.719625	2	C	SPG50_20043	LoF/LoF	Patient	DMSO	0	-0.0368998	Negative Control
C02	18	1246	1795.56	0.693934	2	C	SPG50_20043	LoF/LoF	Patient	DMSO	0	-0.260959	Negative Control
C02	19	792	1247.88	0.634678	2	C	SPG50_20043	LoF/LoF	Patient	DMSO	0	-2.16273	Negative Control
C02	2	985	1242.77	0.792582	2	C	SPG50_20043	LoF/LoF	Patient	DMSO	0	0.662146	Negative Control
C02	20	1078	1291.42	0.834742	2	C	SPG50_20043	LoF/LoF	Patient	DMSO	0	2.16613	Negative Control
C02	21	1124	1464.36	0.76757	2	C	SPG50_20043	LoF/LoF	Patient	DMSO	0	0.338455	Negative Control
C02	22	493	1448.71	0.340302	2	C	SPG50_20043	LoF/LoF	Patient	DMSO	0	-3.41414	Negative Control
C02	23	720	1249.12	0.576404	2	C	SPG50_20043	LoF/LoF	Patient	DMSO	0	-1.00583	Negative Control
C02	24	1195	1642.1	0.727729	2	C	SPG50_20043	LoF/LoF	Patient	DMSO	0	-1.48771	Negative Control
C02	25	1106	1592.02	0.694713	2	C	SPG50_20043	LoF/LoF	Patient	DMSO	0	-0.287892	Negative Control
C02	26	1013	1229.67	0.823799	2	C	SPG50_20043	LoF/LoF	Patient	DMSO	0	2.05897	Negative Control
C02	27	1214	1394.91	0.870309	2	C	SPG50_20043	LoF/LoF	Patient	DMSO	0	1.10243	Negative Control
C02	28	1007	1385.15	0.726995	2	C	SPG50_20043	LoF/LoF	Patient	DMSO	0	0.028722	Negative Control
C02	29	793	1466.23	0.540843	2	C	SPG50_20043	LoF/LoF	Patient	DMSO	0	-1.23121	Negative Control
C02	3	1348	1370.89	0.983302	2	C	SPG50_20043	LoF/LoF	Patient	DMSO	0	0.36629	Negative Control
C02	30	802	1627.92	0.492654	2	C	SPG50_20043	LoF/LoF	Patient	DMSO	0	-2.24932	Negative Control
C02	31	806	1203.48	0.669723	2	C	SPG50_20043	LoF/LoF	Patient	DMSO	0	0.550149	Negative Control
C02	32	838	1337.49	0.626548	2	C	SPG50_20043	LoF/LoF	Patient	DMSO	0	-0.710191	Negative Control
C02	33	1158	1840.38	0.629217	2	C	SPG50_20043	LoF/LoF	Patient	DMSO	0	-0.841831	Negative Control
C02	34	1024	1504.39	0.680675	2	C	SPG50_20043	LoF/LoF	Patient	DMSO	0	-0.344995	Negative Control
C02	35	1131	1320.31	0.856615	2	C	SPG50_20043	LoF/LoF	Patient	DMSO	0	-0.552732	Negative Control
C02	36	945	1742.52	0.542318	2	C	SPG50_20043	LoF/LoF	Patient	DMSO	0	-1.76722	Negative Control
C02	5	1364	1923.17	0.709246	2	C	SPG50_20043	LoF/LoF	Patient	DMSO	0	-0.0952501	Negative Control
C02	6	1338	1812.99	0.738006	2	C	SPG50_20043	LoF/LoF	Patient	DMSO	0	0.126755	Negative Control
C02	7	1028	1284.19	0.800507	2	C	SPG50_20043	LoF/LoF	Patient	DMSO	0	0.414467	Negative Control
C02	8	1151	1612.52	0.713791	2	C	SPG50_20043	LoF/LoF	Patient	DMSO	0	-1.58882	Negative Control
C02	9	1358	1416.15	0.958935	2	C	SPG50_20043	LoF/LoF	Patient	DMSO	0	2.27696	Negative Control
C11	1	1569	1644.23	0.954244	11	C	SPG50_20043	WT/LoF	Control	DMSO	0	3.33638	Negative Control
C11	10	1464	1217.97	1.202	11	C	SPG50_20043	WT/LoF	Control	DMSO	0	3.56891	Negative Control
C11	11	1603	1768.22	0.90656	11	C	SPG50_20043	WT/LoF	Control	DMSO	0	1.62745	Negative Control
C11	12	1332	1524.96	0.873465	11	C	SPG50_20043	WT/LoF	Control	DMSO	0	0.876853	Negative Control
C11	13	1598	1464.13	1.09143	11	C	SPG50_20043	WT/LoF	Control	DMSO	0	1.15069	Negative Control
C11	14	1450	1363.87	1.06315	11	C	SPG50_20043	WT/LoF	Control	DMSO	0	3.28863	Negative Control
C11	15	1270	1489.42	0.85268	11	C	SPG50_20043	WT/LoF	Control	DMSO	0	2.34179	Negative Control
C11	16	1548	1368.76	1.13095	11	C	SPG50_20043	WT/LoF	Control	DMSO	0	3.04054	Negative Control
C11	17	1540	1337.24	1.15163	11	C	SPG50_20043	WT/LoF	Control	DMSO	0	3.80935	Negative Control
C11	18	1212	1214.98	0.997545	11	C	SPG50_20043	WT/LoF	Control	DMSO	0	1.66324	Negative Control
C11	19	1566	1221.67	1.28185	11	C	SPG50_20043	WT/LoF	Control	DMSO	0	2.53206	Negative Control
C11	2	1554	1529.74	1.01586	11	C	SPG50_20043	WT/LoF	Control	DMSO	0	2.82954	Negative Control
C11	20	1437	1364.28	1.0533	11	C	SPG50_20043	WT/LoF	Control	DMSO	0	4.30644	Negative Control
C11	21	1215	1196.9	1.01513	11	C	SPG50_20043	WT/LoF	Control	DMSO	0	2.17928	Negative Control
C11	22	1780	1680.24	1.05937	11	C	SPG50_20043	WT/LoF	Control	DMSO	0	2.988	Negative Control
C11	23	1497	1674.55	0.89397	11	C	SPG50_20043	WT/LoF	Control	DMSO	0	1.00681	Negative Control
C11	24	1518	1474.13	1.02976	11	C	SPG50_20043	WT/LoF	Control	DMSO	0	0.703292	Negative Control
C11	25	1462	1618.3	0.903416	11	C	SPG50_20043	WT/LoF	Control	DMSO	0	1.73803	Negative Control
C11	26	1652	1527.78	1.08131	11	C	SPG50_20043	WT/LoF	Control	DMSO	0	4.58066	Negative Control
C11	27	1243	1241.94	1.00086	11	C	SPG50_20043	WT/LoF	Control	DMSO	0	2.07318	Negative Control
C11	28	1227	1402.29	0.874998	11	C	SPG50_20043	WT/LoF	Control	DMSO	0	1.34644	Negative Control
C11	29	1649	1156.89	1.42538	11	C	SPG50_20043	WT/LoF	Control	DMSO	0	4.37473	Negative Control
C11	3	1685	2112.57	0.797606	11	C	SPG50_20043	WT/LoF	Control	DMSO	0	-0.980803	Negative Control
C11	30	1219	1051.15	1.15968	11	C	SPG50_20043	WT/LoF	Control	DMSO	0	4.22563	Negative Control
C11	31	1645	1435.11	1.14625	11	C	SPG50_20043	WT/LoF	Control	DMSO	0	5.21664	Negative Control
C11	32	1878	1857.48	1.01105	11	C	SPG50_20043	WT/LoF	Control	DMSO	0	2.14896	Negative Control
C11	33	1547	1615.85	0.957389	11	C	SPG50_20043	WT/LoF	Control	DMSO	0	2.07999	Negative Control
C11	34	1468	1512.84	0.970362	11	C	SPG50_20043	WT/LoF	Control	DMSO	0	1.49096	Negative Control
C11	35	1847	1290.28	1.43147	11	C	SPG50_20043	WT/LoF	Control	DMSO	0	3.61747	Negative Control
C11	36	1713	1364.86	1.25507	11	C	SPG50_20043	WT/LoF	Control	DMSO	0	5.15159	Negative Control
C11	4	1680	1787.9	0.939651	11	C	SPG50_20043	WT/LoF	Control	DMSO	0	3.19347	Negative Control
C11	5	1704	1569.35	1.0858	11	C	SPG50_20043	WT/LoF	Control	DMSO	0	2.7048	Negative Control
C11	6	1298	1551.89	0.836401	11	C	SPG50_20043	WT/LoF	Control	DMSO	0	1.0028	Negative Control
C11	7	2002	1817.24	1.10167	11	C	SPG50_20043	WT/LoF	Control	DMSO	0	2.32315	Negative Control
C11	8	1636	1616.16	1.01228	11	C	SPG50_20043	WT/LoF	Control	DMSO	0	0.576471	Negative Control
C11	9	1571	1166.09	1.34724	11	C	SPG50_20043	WT/LoF	Control	DMSO	0	6.04628	Negative Control
D02	1	1109	1292.9	0.857762	2	D	SPG50_20043	LoF/LoF	Patient	DMSO	0	2.39156	Negative Control
D02	10	1228	1732.01	0.709001	2	D	SPG50_20043	LoF/LoF	Patient	DMSO	0	-0.0970703	Negative Control
D02	11	1035	1565.96	0.660938	2	D	SPG50_20043	LoF/LoF	Patient	DMSO	0	-0.559408	Negative Control
D02	12	1361	1550.09	0.878013	2	D	SPG50_20043	LoF/LoF	Patient	DMSO	0	0.90568	Negative Control
D02	13	1081	1436.84	0.752344	2	D	SPG50_20043	LoF/LoF	Patient	DMSO	0	-1.30914	Negative Control
D02	14	966	1336.18	0.722958	2	D	SPG50_20043	LoF/LoF	Patient	DMSO	0	-0.0137116	Negative Control
D02	15	1198	1494.24	0.801746	2	D	SPG50_20043	LoF/LoF	Patient	DMSO	0	1.84301	Negative Control
D02	16	1111	1758.52	0.631782	2	D	SPG50_20043	LoF/LoF	Patient	DMSO	0	-0.671269	Negative Control
D02	17	1042	1699.96	0.612954	2	D	SPG50_20043	LoF/LoF	Patient	DMSO	0	-0.986622	Negative Control
D02	18	1099	1873.16	0.586709	2	D	SPG50_20043	LoF/LoF	Patient	DMSO	0	-0.940524	Negative Control
D02	19	1023	1559.23	0.656094	2	D	SPG50_20043	LoF/LoF	Patient	DMSO	0	-2.00737	Negative Control
D02	2	1013	1365.77	0.741708	2	D	SPG50_20043	LoF/LoF	Patient	DMSO	0	0.168302	Negative Control
D02	20	1086	1437.85	0.755295	2	D	SPG50_20043	LoF/LoF	Patient	DMSO	0	1.38813	Negative Control
D02	21	1059	1583.01	0.668979	2	D	SPG50_20043	LoF/LoF	Patient	DMSO	0	-0.394676	Negative Control
D02	22	1013	1674.46	0.604972	2	D	SPG50_20043	LoF/LoF	Patient	DMSO	0	-1.05769	Negative Control
D02	23	1053	1459.33	0.721564	2	D	SPG50_20043	LoF/LoF	Patient	DMSO	0	-0.0858531	Negative Control
D02	24	559	1070.26	0.522305	2	D	SPG50_20043	LoF/LoF	Patient	DMSO	0	-2.97792	Negative Control
D02	25	860	1077.59	0.798076	2	D	SPG50_20043	LoF/LoF	Patient	DMSO	0	0.71547	Negative Control
D02	26	1102	1544.6	0.713453	2	D	SPG50_20043	LoF/LoF	Patient	DMSO	0	0.978387	Negative Control
D02	27	1145	1540.5	0.743266	2	D	SPG50_20043	LoF/LoF	Patient	DMSO	0	0.157727	Negative Control
D02	28	1356	1738.12	0.780154	2	D	SPG50_20043	LoF/LoF	Patient	DMSO	0	0.502013	Negative Control
D02	29	1089	1634.79	0.66614	2	D	SPG50_20043	LoF/LoF	Patient	DMSO	0	-0.437112	Negative Control
D02	3	1196	1438.68	0.83132	2	D	SPG50_20043	LoF/LoF	Patient	DMSO	0	-0.736227	Negative Control
D02	30	747	1434.4	0.520773	2	D	SPG50_20043	LoF/LoF	Patient	DMSO	0	-1.97635	Negative Control
D02	31	1017	1290.05	0.788344	2	D	SPG50_20043	LoF/LoF	Patient	DMSO	0	1.71177	Negative Control
D02	32	782	1116.81	0.700209	2	D	SPG50_20043	LoF/LoF	Patient	DMSO	0	-0.162448	Negative Control
D02	33	813	1131.42	0.718565	2	D	SPG50_20043	LoF/LoF	Patient	DMSO	0	-0.0463303	Negative Control
D02	34	741	1257.22	0.589397	2	D	SPG50_20043	LoF/LoF	Patient	DMSO	0	-0.923487	Negative Control
D02	35	794	1362.69	0.582671	2	D	SPG50_20043	LoF/LoF	Patient	DMSO	0	-2.54	Negative Control
D02	36	1204	1870.2	0.643783	2	D	SPG50_20043	LoF/LoF	Patient	DMSO	0	-0.78228	Negative Control
D02	4	1054	1436.34	0.73381	2	D	SPG50_20043	LoF/LoF	Patient	DMSO	0	1.17773	Negative Control
D02	5	1178	1461.15	0.806212	2	D	SPG50_20043	LoF/LoF	Patient	DMSO	0	0.625793	Negative Control
D02	7	1366	1477.63	0.924453	2	D	SPG50_20043	LoF/LoF	Patient	DMSO	0	1.2	Negative Control
D02	8	1301	1681.53	0.773702	2	D	SPG50_20043	LoF/LoF	Patient	DMSO	0	-1.15421	Negative Control
D02	9	1230	1556.46	0.790256	2	D	SPG50_20043	LoF/LoF	Patient	DMSO	0	0.639566	Negative Control
D11	1	1595	1511.24	1.05543	11	D	SPG50_20043	WT/LoF	Control	DMSO	0	4.32722	Negative Control
D11	10	1230	1167.11	1.05388	11	D	SPG50_20043	WT/LoF	Control	DMSO	0	2.46749	Negative Control
D11	11	1570	1302.43	1.20544	11	D	SPG50_20043	WT/LoF	Control	DMSO	0	4.2885	Negative Control
D11	12	1497	1375.86	1.08805	11	D	SPG50_20043	WT/LoF	Control	DMSO	0	2.23681	Negative Control
D11	13	1437	1638.45	0.877049	11	D	SPG50_20043	WT/LoF	Control	DMSO	0	-0.4045	Negative Control
D11	14	1282	1324.25	0.968098	11	D	SPG50_20043	WT/LoF	Control	DMSO	0	2.36591	Negative Control
D11	15	1336	1334.81	1.00089	11	D	SPG50_20043	WT/LoF	Control	DMSO	0	3.79315	Negative Control
D11	16	451	1386.03	0.32539	11	D	SPG50_20043	WT/LoF	Control	DMSO	0	-2.94961	Negative Control
D11	17	1480	1717.95	0.861494	11	D	SPG50_20043	WT/LoF	Control	DMSO	0	1.22621	Negative Control
D11	18	1650	1490.36	1.10712	11	D	SPG50_20043	WT/LoF	Control	DMSO	0	2.35767	Negative Control
D11	19	1621	1555.71	1.04197	11	D	SPG50_20043	WT/LoF	Control	DMSO	0	0.791865	Negative Control
D11	2	1375	1562.85	0.879801	11	D	SPG50_20043	WT/LoF	Control	DMSO	0	1.50879	Negative Control
D11	20	1281	1415.08	0.905248	11	D	SPG50_20043	WT/LoF	Control	DMSO	0	2.85657	Negative Control
D11	21	1279	1577.16	0.810953	11	D	SPG50_20043	WT/LoF	Control	DMSO	0	0.661049	Negative Control
D11	22	1644	1527.59	1.0762	11	D	SPG50_20043	WT/LoF	Control	DMSO	0	3.13783	Negative Control
D11	23	1716	1354.4	1.26698	11	D	SPG50_20043	WT/LoF	Control	DMSO	0	3.37082	Negative Control
D11	24	1533	1434.67	1.06854	11	D	SPG50_20043	WT/LoF	Control	DMSO	0	0.984637	Negative Control
D11	25	1671	1342.81	1.24441	11	D	SPG50_20043	WT/LoF	Control	DMSO	0	5.0481	Negative Control
D11	26	1845	1519.18	1.21447	11	D	SPG50_20043	WT/LoF	Control	DMSO	0	5.88472	Negative Control
D11	27	1555	1353.75	1.14866	11	D	SPG50_20043	WT/LoF	Control	DMSO	0	3.17225	Negative Control
D11	28	1713	1589.8	1.0775	11	D	SPG50_20043	WT/LoF	Control	DMSO	0	3.14936	Negative Control
D11	29	1470	1335.14	1.10101	11	D	SPG50_20043	WT/LoF	Control	DMSO	0	2.31896	Negative Control
D11	3	1378	1302.92	1.05763	11	D	SPG50_20043	WT/LoF	Control	DMSO	0	0.905473	Negative Control
D11	30	1679	1433.08	1.1716	11	D	SPG50_20043	WT/LoF	Control	DMSO	0	4.34138	Negative Control
D11	32	2091	1694.17	1.23423	11	D	SPG50_20043	WT/LoF	Control	DMSO	0	3.80856	Negative Control
D11	33	2364	1735.01	1.36252	11	D	SPG50_20043	WT/LoF	Control	DMSO	0	5.68706	Negative Control
D11	34	1799	1514.94	1.1875	11	D	SPG50_20043	WT/LoF	Control	DMSO	0	2.86714	Negative Control
D11	35	1966	1218.68	1.61321	11	D	SPG50_20043	WT/LoF	Control	DMSO	0	4.93586	Negative Control
D11	4	1421	1261.11	1.12678	11	D	SPG50_20043	WT/LoF	Control	DMSO	0	5.026	Negative Control
D11	5	1404	1284.62	1.09293	11	D	SPG50_20043	WT/LoF	Control	DMSO	0	2.75783	Negative Control
D11	6	1972	1679.55	1.17412	11	D	SPG50_20043	WT/LoF	Control	DMSO	0	4.00964	Negative Control
D11	7	1514	1370.31	1.10486	11	D	SPG50_20043	WT/LoF	Control	DMSO	0	2.34335	Negative Control
D11	8	1550	2012.74	0.770096	11	D	SPG50_20043	WT/LoF	Control	DMSO	0	-1.18036	Negative Control
D11	9	1666	1516.58	1.09852	11	D	SPG50_20043	WT/LoF	Control	DMSO	0	3.63195	Negative Control
E02	1	1288	1570.94	0.819891	2	E	SPG50_20043	LoF/LoF	Patient	DMSO	0	2.02071	Negative Control
E02	10	1169	1865.84	0.626528	2	E	SPG50_20043	LoF/LoF	Patient	DMSO	0	-0.710343	Negative Control
E02	11	988	1476.34	0.669223	2	E	SPG50_20043	LoF/LoF	Patient	DMSO	0	-0.485639	Negative Control
E02	12	1015	1499.14	0.677053	2	E	SPG50_20043	LoF/LoF	Patient	DMSO	0	-0.367947	Negative Control
E02	13	1251	1735.94	0.720647	2	E	SPG50_20043	LoF/LoF	Patient	DMSO	0	-1.53909	Negative Control
E02	14	1194	1662.32	0.718271	2	E	SPG50_20043	LoF/LoF	Patient	DMSO	0	-0.0592065	Negative Control
E02	15	1096	1369.28	0.800423	2	E	SPG50_20043	LoF/LoF	Patient	DMSO	0	1.83005	Negative Control
E02	16	695	1492.75	0.465584	2	E	SPG50_20043	LoF/LoF	Patient	DMSO	0	-1.90713	Negative Control
E02	17	868	1252.05	0.693265	2	E	SPG50_20043	LoF/LoF	Patient	DMSO	0	-0.271585	Negative Control
E02	18	969	1379.78	0.702288	2	E	SPG50_20043	LoF/LoF	Patient	DMSO	0	-0.208015	Negative Control
E02	19	1628	1843.49	0.88311	2	E	SPG50_20043	LoF/LoF	Patient	DMSO	0	-0.36053	Negative Control
E02	20	1143	1663.19	0.687233	2	E	SPG50_20043	LoF/LoF	Patient	DMSO	0	0.721627	Negative Control
E02	22	1095	1441.68	0.759529	2	E	SPG50_20043	LoF/LoF	Patient	DMSO	0	0.318379	Negative Control
E02	23	1092	1397.56	0.781362	2	E	SPG50_20043	LoF/LoF	Patient	DMSO	0	0.293134	Negative Control
E02	24	1078	1589.94	0.678012	2	E	SPG50_20043	LoF/LoF	Patient	DMSO	0	-1.84837	Negative Control
E02	26	956	1291.03	0.740493	2	E	SPG50_20043	LoF/LoF	Patient	DMSO	0	1.24318	Negative Control
E02	27	1086	1723.84	0.62999	2	E	SPG50_20043	LoF/LoF	Patient	DMSO	0	-0.6846	Negative Control
E02	28	1106	1673.11	0.661046	2	E	SPG50_20043	LoF/LoF	Patient	DMSO	0	-0.55845	Negative Control
E02	29	1333	1783.03	0.747603	2	E	SPG50_20043	LoF/LoF	Patient	DMSO	0	0.0791783	Negative Control
E02	3	1481	1559.32	0.949773	2	E	SPG50_20043	LoF/LoF	Patient	DMSO	0	0.123063	Negative Control
E02	30	1120	1767.8	0.633556	2	E	SPG50_20043	LoF/LoF	Patient	DMSO	0	-0.881548	Negative Control
E02	31	1122	1532.2	0.732282	2	E	SPG50_20043	LoF/LoF	Patient	DMSO	0	1.16277	Negative Control
E02	32	1118	1491.05	0.749808	2	E	SPG50_20043	LoF/LoF	Patient	DMSO	0	0.206377	Negative Control
E02	33	1314	1533.19	0.857038	2	E	SPG50_20043	LoF/LoF	Patient	DMSO	0	1.18654	Negative Control
E02	34	1324	1770.19	0.747943	2	E	SPG50_20043	LoF/LoF	Patient	DMSO	0	0.081333	Negative Control
E02	35	1172	1334.58	0.878177	2	E	SPG50_20043	LoF/LoF	Patient	DMSO	0	-0.396316	Negative Control
E02	36	1215	1508.49	0.805442	2	E	SPG50_20043	LoF/LoF	Patient	DMSO	0	0.786978	Negative Control
E02	4	961	1216.11	0.790225	2	E	SPG50_20043	LoF/LoF	Patient	DMSO	0	1.73019	Negative Control
E02	5	1093	1600.08	0.683092	2	E	SPG50_20043	LoF/LoF	Patient	DMSO	0	-0.28973	Negative Control
E02	6	1236	1342.46	0.9207	2	E	SPG50_20043	LoF/LoF	Patient	DMSO	0	1.75334	Negative Control
E02	7	1193	1684.22	0.70834	2	E	SPG50_20043	LoF/LoF	Patient	DMSO	0	-0.169658	Negative Control
E02	8	1126	1556.86	0.723252	2	E	SPG50_20043	LoF/LoF	Patient	DMSO	0	-1.52019	Negative Control
E02	9	1156	2035.8	0.567836	2	E	SPG50_20043	LoF/LoF	Patient	DMSO	0	-1.51951	Negative Control
E11	10	1742	1499.79	1.1615	11	E	SPG50_20043	WT/LoF	Control	DMSO	0	3.26773	Negative Control
E11	11	1858	1443.16	1.28745	11	E	SPG50_20043	WT/LoF	Control	DMSO	0	5.01868	Negative Control
E11	12	1883	1529.74	1.23093	11	E	SPG50_20043	WT/LoF	Control	DMSO	0	3.14236	Negative Control
E11	13	2449	1794.07	1.36506	11	E	SPG50_20043	WT/LoF	Control	DMSO	0	3.13564	Negative Control
E11	14	2018	1498.4	1.34677	11	E	SPG50_20043	WT/LoF	Control	DMSO	0	6.04176	Negative Control
E11	16	1631	1374.8	1.18636	11	E	SPG50_20043	WT/LoF	Control	DMSO	0	3.45257	Negative Control
E11	17	1852	1630.29	1.13599	11	E	SPG50_20043	WT/LoF	Control	DMSO	0	3.67017	Negative Control
E11	18	2000	1783.4	1.12145	11	E	SPG50_20043	WT/LoF	Control	DMSO	0	2.44853	Negative Control
E11	19	2175	1537.85	1.41431	11	E	SPG50_20043	WT/LoF	Control	DMSO	0	3.49294	Negative Control
E11	2	1657	1618.34	1.02389	11	E	SPG50_20043	WT/LoF	Control	DMSO	0	2.90748	Negative Control
E11	21	1709	1449.19	1.17928	11	E	SPG50_20043	WT/LoF	Control	DMSO	0	3.39993	Negative Control
E11	22	1872	1571.64	1.19111	11	E	SPG50_20043	WT/LoF	Control	DMSO	0	4.16094	Negative Control
E11	23	1893	1436.79	1.31752	11	E	SPG50_20043	WT/LoF	Control	DMSO	0	3.69116	Negative Control
E11	24	1488	1285.5	1.15753	11	E	SPG50_20043	WT/LoF	Control	DMSO	0	1.63017	Negative Control
E11	26	2013	1719.68	1.17057	11	E	SPG50_20043	WT/LoF	Control	DMSO	0	5.45476	Negative Control
E11	27	1694	1257.6	1.34702	11	E	SPG50_20043	WT/LoF	Control	DMSO	0	4.64723	Negative Control
E11	29	2090	1568.73	1.33229	11	E	SPG50_20043	WT/LoF	Control	DMSO	0	3.78475	Negative Control
E11	3	1638	1499.45	1.0924	11	E	SPG50_20043	WT/LoF	Control	DMSO	0	1.15773	Negative Control
[truncated: 169 more rows]

## Sheet: Axonal_Puncta_SPG50_72h_Fig_5l
Well Name	Image ID	Number ATG9A Positive Puncta	Neurite Length [µm]	Number ATG9A Positive Puncta per µm Neurite	Column	Row	Plate ID	Genotype	Label	Concentration [µM]	Dose [µM]	Z-Score Number ATG9A Positive Puncta per µm Neurite	Normalized to
[truncated: 1,756 more rows]

[truncated: 1 more sheets: Axonal_Puncta_SPG47_72h_Fig_5m]
