# Supplementary material for: High-content screening identifies a small molecule that restores AP-4-dependent protein trafficking in neuronal models of AP-4-associated hereditary spastic paraplegia
Source: Nat Commun. 2024 Jan 17;15:584. doi: 10.1038/s41467-023-44264-1 (PMC10794252; doi:10.1038/s41467-023-44264-1)
Supplement: Supplementary file 4 — Source Data [file 41467_2023_44264_MOESM4_ESM.zip › Source_Data_file_12_Fig_8g-h.xlsx]

## Sheet: Bafilomycin_Treatment_Fig_8g
Well Name	Cell Count per well	ATG9A Intensity inside TGN	ATG9A Intensity outside TGN	ATG9A Ratio	TGN Elongation	TGN Compactness	TGN Intensity	TGN Area	TGN Degree Elongation	TGN Shape Roughness	TGN Elliptical Factor	TGN Sape Factor	Column	Row	Plate ID	Genotype	Label	Concentration [µM]	Dose [µM]	Z-Score ATG9A Ratio	Z-Score ATG9A Intensity inside TGN	Z-Score ATG9A Intensity outside TGN	Z-Score Cell Count	Z-Score ATG9A Translocation	Z-Score TGN Elongation	Z-Score TGN Compactness	Z-Score TGN Intensity	Z-Score TGN Area	Z-Score TGN Degree Elongation	Z-Score TGN Shape Roughness	Z-Score TGN Elliptical Factor	Z-Score TGN Shape Factor	Normalized to
A03	1457	2380.45	1276.77	1.8858	1.08986	1.65603	2885.23	11.32	1.91127	0.64107	1.91127	0.64107	3	A	D1R1	AP4B1-KO	AP4B1-KO	DMSO	0	1.56886	-1.39881	-1.49188	-1.2831	-0.0714993	2.3006	0.835195	-0.831161	0.777055	0.461273	-0.615777	0.461273	-0.615777	AP4B1-KO
A04	2088	2506.62	1383.41	1.82812	1.07626	1.65147	2986.15	11.7774	1.90514	0.636294	1.90514	0.636294	4	A	D1R1	AP4B1-KO	AP4B1-KO	DMSO	0	-0.61784	-0.195351	0.00997065	-0.0177964	0.0281574	0.260059	0.714692	0.0980529	1.07856	0.154904	-0.969559	0.154904	-0.969559	AP4B1-KO
B03	1777	2372.77	1271.28	1.88408	1.07196	1.62228	2795.08	9.37603	1.86497	0.657957	1.86497	0.657957	3	B	D1R1	AP4B1-KO	AP4B1-KO	DMSO	0	1.50343	-1.47203	-1.56924	-0.641423	-0.0685173	-0.385404	-0.0560078	-1.66123	-0.50461	-1.85434	0.63523	-1.85434	0.63523	AP4B1-KO
B04	2494	2544.55	1402.82	1.82938	1.07259	1.63428	2946.28	9.57334	1.89401	0.646207	1.89401	0.646207	4	B	D1R1	AP4B1-KO	AP4B1-KO	DMSO	0	-0.570002	0.166361	0.28342	0.796328	0.0259772	-0.290204	0.260786	-0.269043	-0.374525	-0.402002	-0.235242	-0.402002	-0.235242	AP4B1-KO
C03	2070	2528.41	1400.71	1.81994	1.06969	1.61841	3024.43	10.2266	1.90301	0.650153	1.90301	0.650153	3	C	D1R1	AP4B1-KO	AP4B1-KO	DMSO	0	-0.92822	0.0124161	0.253638	-0.0538906	0.0423026	-0.725166	-0.158331	0.450525	0.056154	0.0482459	0.0571118	0.0482459	0.0571118	AP4B1-KO
C04	2690	2636.67	1456.41	1.82501	1.06875	1.55051	2993.89	7.97451	1.89686	0.670216	1.89686	0.670216	4	C	D1R1	AP4B1-KO	AP4B1-KO	DMSO	0	-0.735777	1.04507	1.0381	1.18935	0.0335322	-0.867006	-1.95145	0.169311	-1.42862	-0.259446	1.5434	-0.259446	1.5434	AP4B1-KO
D03	1500	2634.48	1435.49	1.8486	1.07493	1.66729	3168.74	12.2091	1.93715	0.63075	1.93715	0.63075	3	D	D1R1	AP4B1-KO	AP4B1-KO	DMSO	0	0.158533	1.02411	0.743509	-1.19687	-0.00722498	0.0614165	1.13261	1.77934	1.36321	1.75623	-1.38027	1.75623	-1.38027	AP4B1-KO
D04	2699	2612.89	1434.71	1.83442	1.07216	1.59496	3004.19	8.67433	1.90395	0.66241	1.90395	0.66241	4	D	D1R1	AP4B1-KO	AP4B1-KO	DMSO	0	-0.378991	0.818231	0.732484	1.2074	0.0172721	-0.354295	-0.777499	0.264204	-0.967233	0.0951307	0.965101	0.0951307	0.965101	AP4B1-KO
E03	2394	2333.41	1398.53	1.67587	1.05906	1.4651	2787.9	5.98389	1.73865	0.720902	1.73865	0.720902	3	E	D1R1	AP4B1-KO	AP4B1-KO + BCH-HSP-C01	DMSO	0	-6.38996	-1.84747	0.222928	0.595804	0.291215	-2.32027	-4.20674	-1.72741	-2.74101	-8.17343	5.29819	-8.17343	5.29819	AP4B1-KO
E04	2061	2240.53	1343.73	1.67686	1.06281	1.50342	2826.37	7.1332	1.75802	0.703411	1.75802	0.703411	4	E	D1R1	AP4B1-KO	AP4B1-KO + BCH-HSP-C01	DMSO	0	-6.35212	-2.73332	-0.548846	-0.0719377	0.289491	-1.75814	-3.19488	-1.37318	-1.98329	-7.20439	4.00245	-7.20439	4.00245	AP4B1-KO
E11	1489	2506.27	1402.76	1.80161	1.08048	1.68781	2999.72	13.2505	1.87995	0.629321	1.87995	0.629321	11	E	D1R1	AP4B1-KO	AP4B1-KO + BAF 10nM + BCH-HSP-C01	10nM	0.01	-1.62279	-0.198757	0.282574	-1.21893	0.0739568	0.893685	1.67454	0.223043	2.04979	-1.10524	-1.4861	-1.10524	-1.4861	AP4B1-KO
E12	1464	2249.18	1303.09	1.73981	1.06454	1.5884	2767.41	8.3521	1.78184	0.677109	1.78184	0.677109	12	E	D1R1	AP4B1-KO	AP4B1-KO + BAF 5nM + BCH-HSP-C01	5nM	0.005	-3.96575	-2.65078	-1.12132	-1.26906	0.180735	-1.49814	-0.95086	-1.91606	-1.17967	-6.01301	2.05403	-6.01301	2.05403	AP4B1-KO
F03	1656	2237.49	1327.04	1.70053	1.06012	1.55472	2753.1	7.92395	1.7881	0.686149	1.7881	0.686149	3	F	D1R1	AP4B1-KO	AP4B1-KO + BCH-HSP-C01	DMSO	0	-5.45475	-2.76237	-0.783975	-0.884056	0.248594	-2.16109	-1.84011	-2.04783	-1.46195	-5.69974	2.72372	-5.69974	2.72372	AP4B1-KO
F04	2137	2286.77	1313.69	1.75102	1.06415	1.39469	2689.24	4.90984	1.74144	0.748675	1.74144	0.748675	4	F	D1R1	AP4B1-KO	AP4B1-KO + BCH-HSP-C01	DMSO	0	-3.54086	-2.29228	-0.972009	0.0804599	0.161371	-1.55768	-6.06618	-2.63584	-3.44912	-8.03361	7.35564	-8.03361	7.35564	AP4B1-KO
F11	2128	2545.11	1435.5	1.78859	1.09525	1.59046	2917.21	10.3134	1.85264	0.660107	1.85264	0.660107	11	F	D1R1	AP4B1-KO	AP4B1-KO + BAF 10nM + BCH-HSP-C01	10nM	0.01	-2.11654	0.171785	0.743674	0.0624128	0.0964592	3.1095	-0.896256	-0.536702	0.11338	-2.47157	0.79448	-2.47157	0.79448	AP4B1-KO
F12	1464	2243.37	1273.25	1.77469	1.06041	1.52765	2665.63	7.18426	1.82461	0.692179	1.82461	0.692179	12	F	D1R1	AP4B1-KO	AP4B1-KO + BAF 5nM + BCH-HSP-C01	5nM	0.005	-2.64342	-2.70624	-1.5415	-1.26906	0.120471	-2.11852	-2.55513	-2.85319	-1.94962	-3.87345	3.17039	-3.87345	3.17039	AP4B1-KO
G03	1511	2160.9	1285.92	1.69265	1.07077	1.53497	2793.34	8.26853	1.75869	0.690326	1.75869	0.690326	3	G	D1R1	AP4B1-KO	AP4B1-KO + BCH-HSP-C01	DMSO	0	-5.75356	-3.49285	-1.36305	-1.17481	0.262212	-0.563875	-2.3617	-1.67725	-1.23477	-7.1711	3.03311	-7.1711	3.03311	AP4B1-KO
G04	1806	2255.93	1300.1	1.74499	1.05426	1.44829	2647.61	5.65381	1.70383	0.730702	1.70383	0.730702	4	G	D1R1	AP4B1-KO	AP4B1-KO + BCH-HSP-C01	DMSO	0	-3.7693	-2.58645	-1.16339	-0.583272	0.171782	-3.04096	-4.65074	-3.01914	-2.95863	-9.91522	6.02423	-9.91522	6.02423	AP4B1-KO
G11	1838	2527.02	1431.53	1.77959	1.06377	1.67318	3035.05	12.445	1.91054	0.634457	1.91054	0.634457	11	G	D1R1	AP4B1-KO	AP4B1-KO + BAF 10nM + BCH-HSP-C01	10nM	0.01	-2.45757	-0.00075455	0.687701	-0.519104	0.112001	-1.61367	1.28804	0.548361	1.51876	0.425053	-1.10569	0.425053	-1.10569	AP4B1-KO
G12	1644	2299.13	1323.38	1.75101	1.05455	1.58434	2849.06	8.9107	1.82859	0.669154	1.82859	0.669154	12	G	D1R1	AP4B1-KO	AP4B1-KO + BAF 5nM + BCH-HSP-C01	5nM	0.005	-3.54117	-2.1744	-0.835472	-0.908119	0.161385	-2.99807	-1.05797	-1.1642	-0.811394	-3.6742	1.46471	-3.6742	1.46471	AP4B1-KO
H03	1534	2170.05	1292.43	1.69472	1.08474	1.65228	2793.42	11.0349	1.87022	0.647701	1.87022	0.647701	3	H	D1R1	AP4B1-KO	AP4B1-KO + BCH-HSP-C01	DMSO	0	-5.67522	-3.40557	-1.27136	-1.12869	0.258642	1.53247	0.736246	-1.67654	0.58904	-1.59183	-0.124563	-1.59183	-0.124563	AP4B1-KO
H04	1282	2035.39	1224.65	1.67311	1.08351	1.60882	2779.04	11.1273	1.86267	0.653601	1.86267	0.653601	4	H	D1R1	AP4B1-KO	AP4B1-KO + BCH-HSP-C01	DMSO	0	-6.4943	-4.68994	-2.22598	-1.63401	0.295971	1.34804	-0.411556	-1.80893	0.64997	-1.96939	0.312517	-1.96939	0.312517	AP4B1-KO
H11	1141	2351.12	1343.77	1.76308	1.04745	1.68462	3205.32	18.0773	1.94442	0.619312	1.94442	0.619312	11	H	D1R1	AP4B1-KO	AP4B1-KO + BAF 10nM + BCH-HSP-C01	10nM	0.01	-3.08353	-1.67851	-0.548297	-1.91675	0.140529	-4.06269	1.59015	2.11608	5.23208	2.11951	-2.22763	2.11951	-2.22763	AP4B1-KO
H12	1624	2401.01	1358.5	1.78202	1.07613	1.585	3088.48	9.23498	1.84625	0.663864	1.84625	0.663864	12	H	D1R1	AP4B1-KO	AP4B1-KO + BAF 5nM + BCH-HSP-C01	5nM	0.005	-2.36562	-1.20266	-0.340891	-0.948224	0.10781	0.241122	-1.04056	1.0403	-0.597603	-2.79117	1.07284	-2.79117	1.07284	AP4B1-KO
A03	1815	2507.56	1364.52	1.85464	1.05314	1.65904	2962.1	11.7129	1.90916	0.634482	1.90916	0.634482	3	A	D1R2	AP4B1-KO	AP4B1-KO	DMSO	0	-0.892191	1.06673	1.16736	-0.632877	0.0477357	-1.65474	0.543567	1.11274	0.770351	0.400655	-0.892221	0.400655	-0.892221	AP4B1-KO
A04	1829	2348.63	1243.13	1.90706	1.08519	1.65929	2917.78	12.7476	1.90305	0.636532	1.90305	0.636532	4	A	D1R2	AP4B1-KO	AP4B1-KO	DMSO	0	0.754582	-1.00059	-1.03934	-0.55036	-0.0403731	0.726636	0.551681	0.590634	1.56006	0.117242	-0.691708	0.117242	-0.691708	AP4B1-KO
B03	1780	2405.23	1316.12	1.84033	1.05979	1.64149	2861.61	9.72198	1.86397	0.648811	1.86397	0.648811	3	B	D1R2	AP4B1-KO	AP4B1-KO	DMSO	0	-1.34196	-0.264382	0.287449	-0.839169	0.0718003	-1.16099	-0.0434224	-0.0710618	-0.749046	-1.69565	0.509442	-1.69565	0.509442	AP4B1-KO
B04	1965	2327.27	1238.55	1.89702	1.07763	1.67129	2821.1	10.8828	1.94054	0.63607	1.94054	0.63607	4	B	D1R2	AP4B1-KO	AP4B1-KO	DMSO	0	0.439271	-1.2784	-1.12248	0.251235	-0.0235027	0.164974	0.952953	-0.548245	0.136841	1.85625	-0.736874	1.85625	-0.736874	AP4B1-KO
C03	1838	2516.63	1342.74	1.88905	1.07578	1.65714	2924.52	11.2897	1.90309	0.63781	1.90309	0.63781	3	C	D1R2	AP4B1-KO	AP4B1-KO	DMSO	0	0.188743	1.18477	0.771308	-0.497313	-0.0100985	0.0278428	0.47996	0.67008	0.447445	0.119213	-0.566647	0.119213	-0.566647	AP4B1-KO
C04	2057	2365.64	1254.09	1.90509	1.09544	1.59975	2775.18	9.58142	1.90241	0.652752	1.90241	0.652752	4	C	D1R2	AP4B1-KO	AP4B1-KO	DMSO	0	0.692733	-0.779347	-0.840012	0.79349	-0.037064	1.48891	-1.4393	-1.08925	-0.856319	0.0875244	0.894843	0.0875244	0.894843	AP4B1-KO
D03	1821	2507.84	1371.05	1.84586	1.08044	1.66153	2947.64	11.0185	1.89558	0.639303	1.89558	0.639303	3	D	D1R2	AP4B1-KO	AP4B1-KO	DMSO	0	-1.16812	1.07035	1.28593	-0.597512	0.062499	0.374174	0.626577	0.942471	0.240411	-0.229162	-0.42058	-0.229162	-0.42058	AP4B1-KO
D04	2274	2425.62	1272.24	1.92527	1.07586	1.5928	2731.2	8.67283	1.88638	0.663066	1.88638	0.663066	4	D	D1R2	AP4B1-KO	AP4B1-KO	DMSO	0	1.32694	0.000871309	-0.51022	2.07251	-0.0709967	0.0331802	-1.67201	-1.60737	-1.54974	-0.656079	1.90375	-0.656079	1.90375	AP4B1-KO
E03	1776	2296.85	1360.09	1.70357	1.07134	1.63749	2817.13	9.73292	1.84203	0.658032	1.84203	0.658032	3	E	D1R2	AP4B1-KO	AP4B1-KO + BCH-HSP-C01	DMSO	0	-5.63865	-1.67405	1.08676	-0.862746	0.30169	-0.302613	-0.17715	-0.595086	-0.740702	-2.71352	1.41132	-2.71352	1.41132	AP4B1-KO
E04	1973	2174.42	1229.16	1.78014	1.06512	1.52166	2652.29	7.0937	1.76839	0.698469	1.76839	0.698469	4	E	D1R2	AP4B1-KO	AP4B1-KO + BCH-HSP-C01	DMSO	0	-3.23301	-3.26662	-1.29326	0.298388	0.172979	-0.764741	-4.05108	-2.53695	-2.7549	-6.13017	5.36666	-6.13017	5.36666	AP4B1-KO
E11	1451	2338.14	1263.3	1.87069	1.04604	1.58414	2779.18	9.11352	1.84804	0.669785	1.84804	0.669785	11	E	D1R2	AP4B1-KO	AP4B1-KO + BAF 10nM + BCH-HSP-C01	10nM	0.01	-0.388114	-1.13695	-0.672572	-2.77832	0.0207656	-2.18251	-1.96131	-1.04211	-1.21342	-2.43507	2.56098	-2.43507	2.56098	AP4B1-KO
E12	1805	2237.43	1293.38	1.74196	1.08989	1.62045	3202.33	10.1387	1.85282	0.659259	1.85282	0.659259	12	E	D1R2	AP4B1-KO	AP4B1-KO + BAF 5nM + BCH-HSP-C01	5nM	0.005	-4.43246	-2.44696	-0.12582	-0.691818	0.237154	1.07588	-0.747037	3.94277	-0.431035	-2.21325	1.53138	-2.21325	1.53138	AP4B1-KO
F03	1383	2109.71	1235.59	1.72065	1.0447	1.53285	2618.93	7.56043	1.77734	0.696247	1.77734	0.696247	3	F	D1R2	AP4B1-KO	AP4B1-KO + BCH-HSP-C01	DMSO	0	-5.10211	-4.10831	-1.17641	-3.17912	0.272983	-2.28229	-3.67677	-2.92996	-2.39871	-5.71458	5.14934	-5.71458	5.14934	AP4B1-KO
F04	1979	2202.73	1267.22	1.74917	1.07732	1.49852	2609.63	6.08465	1.73149	0.713315	1.73149	0.713315	4	F	D1R2	AP4B1-KO	AP4B1-KO + BCH-HSP-C01	DMSO	0	-4.20596	-2.89843	-0.601416	0.333752	0.225036	0.142354	-4.82492	-3.03949	-3.52499	-7.84175	6.8188	-7.84175	6.8188	AP4B1-KO
F11	1220	2277.98	1205.34	1.90935	1.06139	1.5888	2707.32	9.98497	1.81341	0.665571	1.81341	0.665571	11	F	D1R2	AP4B1-KO	AP4B1-KO + BAF 10nM + BCH-HSP-C01	10nM	0.01	0.82648	-1.9196	-1.72623	-4.13985	-0.04422	-1.04183	-1.8057	-1.8886	-0.548337	-4.04122	2.14874	-4.04122	2.14874	AP4B1-KO
F12	1546	2255	1281.24	1.77308	1.06031	1.60132	3245.54	10.4854	1.89099	0.655042	1.89099	0.655042	12	F	D1R2	AP4B1-KO	AP4B1-KO + BAF 5nM + BCH-HSP-C01	5nM	0.005	-3.45469	-2.2184	-0.346488	-2.21838	0.18484	-1.12235	-1.38693	4.45186	-0.166392	-0.442138	1.11886	-0.442138	1.11886	AP4B1-KO
G03	1365	2067.81	1191.74	1.7445	1.06808	1.47516	2566.91	6.6277	1.72776	0.719562	1.72776	0.719562	3	G	D1R2	AP4B1-KO	AP4B1-KO + BCH-HSP-C01	DMSO	0	-4.35263	-4.65337	-1.97351	-3.28521	0.232883	-0.544664	-5.60607	-3.54271	-3.11055	-8.01484	7.42993	-8.01484	7.42993	AP4B1-KO
G04	1531	2112.6	1204.7	1.76467	1.058	1.43792	2501.58	5.73721	1.70097	0.731432	1.70097	0.731432	4	G	D1R2	AP4B1-KO	AP4B1-KO + BCH-HSP-C01	DMSO	0	-3.71897	-4.07073	-1.73786	-2.3068	0.19898	-1.29397	-6.85153	-4.31232	-3.79015	-9.25772	8.59099	-9.25772	8.59099	AP4B1-KO
G11	1398	2341.02	1290.78	1.82996	1.06868	1.54075	2921.17	9.00326	1.79826	0.683692	1.79826	0.683692	11	G	D1R2	AP4B1-KO	AP4B1-KO + BAF 10nM + BCH-HSP-C01	10nM	0.01	-1.66781	-1.09953	-0.173209	-3.09071	0.0892344	-0.499975	-3.41261	0.630586	-1.29756	-4.7443	3.92125	-4.7443	3.92125	AP4B1-KO
G12	1932	2215.77	1258.21	1.771	1.06401	1.57386	3090.17	9.65026	1.83204	0.672723	1.83204	0.672723	12	G	D1R2	AP4B1-KO	AP4B1-KO + BAF 5nM + BCH-HSP-C01	5nM	0.005	-3.51993	-2.72868	-0.765227	0.0567305	0.18833	-0.847362	-2.30534	2.62149	-0.803787	-3.17722	2.84835	-3.17722	2.84835	AP4B1-KO
H03	1450	2092.49	1233.91	1.70867	1.06917	1.59768	2674.93	11.5926	1.85795	0.6614	1.85795	0.6614	3	H	D1R2	AP4B1-KO	AP4B1-KO + BCH-HSP-C01	DMSO	0	-5.47831	-4.33235	-1.20695	-2.78422	0.293112	-0.463991	-1.50883	-2.27017	0.678568	-1.97527	1.74083	-1.97527	1.74083	AP4B1-KO
H04	1453	2085.83	1211.23	1.73541	1.08857	1.53091	2550	9.19187	1.81719	0.684572	1.81719	0.684572	4	H	D1R2	AP4B1-KO	AP4B1-KO + BCH-HSP-C01	DMSO	0	-4.63821	-4.41901	-1.61917	-2.76653	0.248163	0.977703	-3.74165	-3.74191	-1.15362	-3.86593	4.00733	-3.86593	4.00733	AP4B1-KO
H11	956	2157.3	1184.7	1.84375	1.09233	1.60973	2846.15	12.6968	1.83573	0.657794	1.83573	0.657794	11	H	D1R2	AP4B1-KO	AP4B1-KO + BAF 10nM + BCH-HSP-C01	10nM	0.01	-1.23434	-3.48936	-2.10152	-5.69589	0.0660421	1.25717	-1.10574	-0.253125	1.52131	-3.00591	1.38811	-3.00591	1.38811	AP4B1-KO
H12	1266	2187.61	1225.53	1.80364	1.08765	1.67662	3333.92	13.4762	1.89209	0.635902	1.89209	0.635902	12	H	D1R2	AP4B1-KO	AP4B1-KO + BAF 5nM + BCH-HSP-C01	5nM	0.005	-2.49466	-3.09505	-1.35932	-3.86873	0.133474	0.91003	1.13123	5.49296	2.11614	-0.391285	-0.753301	-0.391285	-0.753301	AP4B1-KO

## Sheet: Chloroquin_Treatment_Fig_8h
Well Name	Cell Count per well	ATG9A Intensity inside TGN	ATG9A Intensity outside TGN	ATG9A Ratio	TGN Elongation	TGN Compactness	TGN Intensity	TGN Area	TGN Degree Elongation	TGN Shape Roughness	TGN Elliptical Factor	TGN Sape Factor	Column	Row	Plate ID	Genotype	Label	Concentration [µM]	Dose [µM]	Z-Score ATG9A Ratio	Z-Score ATG9A Intensity inside TGN	Z-Score ATG9A Intensity outside TGN	Z-Score Cell Count	Z-Score ATG9A Translocation	Z-Score TGN Elongation	Z-Score TGN Compactness	Z-Score TGN Intensity	Z-Score TGN Area	Z-Score TGN Degree Elongation	Z-Score TGN Shape Roughness	Z-Score TGN Elliptical Factor	Z-Score TGN Shape Factor	Normalized to
A03	1627	2162.21	1111.97	1.96533	1.08595	1.61131	1672.05	17.1411	1.90099	0.637255	1.90099	0.637255	3	A	D2R1	AP4B1-KO	AP4B1-KO	DMSO	0	-0.827741	-0.0698774	1.29965	-0.782714	0.0795573	0.595951	-1.25975	0.358652	1.18416	0.525153	0.159586	0.525153	0.159586	AP4B1-KO
A04	1588	2118.61	1108.2	1.93614	1.08402	1.64578	1797.68	18.5219	1.86209	0.639717	1.86209	0.639717	4	A	D2R1	AP4B1-KO	AP4B1-KO	DMSO	0	-1.26313	-0.934625	1.1106	-1.04816	0.121404	0.461334	-0.297023	2.17303	1.76693	-0.67739	0.405712	-0.67739	0.405712	AP4B1-KO
B03	1668	2148.6	1051.68	2.07042	1.0599	1.66668	1635.32	14.5319	1.84846	0.631021	1.84846	0.631021	3	B	D2R1	AP4B1-KO	AP4B1-KO	DMSO	0	0.739317	-0.339736	-1.72221	-0.503659	-0.0710585	-1.22781	0.286736	-0.171911	0.0829484	-1.09851	-0.463663	-1.09851	-0.463663	AP4B1-KO
B04	1703	2079.38	1085.06	1.9376	1.0589	1.61151	1564.67	13.0765	1.8866	0.649209	1.8866	0.649209	4	B	D2R1	AP4B1-KO	AP4B1-KO	DMSO	0	-1.24126	-1.71266	-0.0489345	-0.265442	0.119302	-1.29825	-1.25412	-1.19221	-0.53135	0.0802868	1.35477	0.0802868	1.35477	AP4B1-KO
C03	1810	2235.97	1085.93	2.09086	1.08448	1.70257	1648.42	13.5091	1.93519	0.620406	1.93519	0.620406	3	C	D2R1	AP4B1-KO	AP4B1-KO	DMSO	0	1.04414	1.39302	-0.00549334	0.462822	-0.100356	0.493142	1.28932	0.0174007	-0.348758	1.58242	-1.52495	1.58242	-1.52495	AP4B1-KO
C04	1929	2176.27	1086.92	2.02536	1.06674	1.64887	1611.58	12.3891	1.8772	0.64181	1.8772	0.64181	4	C	D2R1	AP4B1-KO	AP4B1-KO	DMSO	0	0.0673291	0.209052	0.0440907	1.27276	-0.00647125	-0.749249	-0.21071	-0.514689	-0.821435	-0.210315	0.615027	-0.210315	0.615027	AP4B1-KO
D03	1633	2208.63	1066.06	2.10196	1.09958	1.70655	1646.37	13.9443	1.91679	0.62316	1.91679	0.62316	3	D	D2R1	AP4B1-KO	AP4B1-KO	DMSO	0	1.20976	0.850875	-1.00122	-0.741877	-0.116274	1.55051	1.40034	-0.0122141	-0.165072	1.01353	-1.24958	1.01353	-1.24958	AP4B1-KO
D04	1978	2196.18	1092.49	2.03905	1.07993	1.65803	1601.66	11.5694	1.84469	0.642691	1.84469	0.642691	4	D	D2R1	AP4B1-KO	AP4B1-KO	DMSO	0	0.271586	0.60395	0.323527	1.60627	-0.0261031	0.174379	0.045207	-0.658054	-1.16742	-1.21518	0.703105	-1.21518	0.703105	AP4B1-KO
E03	1490	1954.65	1084.07	1.82825	1.06821	1.66046	1555.67	12.5299	1.87318	0.64131	1.87318	0.64131	3	E	D2R1	AP4B1-KO	AP4B1-KO + BCH-HSP-C01	DMSO	0	-2.87199	-4.18669	-0.0986883	-1.71516	0.276038	-0.64615	0.113044	-1.32216	-0.762044	-0.334395	0.565066	-0.334395	0.565066	AP4B1-KO
E04	1876	1942.45	1112.88	1.76185	1.07293	1.61626	1582.73	10.4668	1.78828	0.663383	1.78828	0.663383	4	E	D2R1	AP4B1-KO	AP4B1-KO + BCH-HSP-C01	DMSO	0	-3.86219	-4.42867	1.34546	0.912032	0.37121	-0.315203	-1.12146	-0.931338	-1.63276	-2.95871	2.77183	-2.95871	2.77183	AP4B1-KO
E07	1613	2011.01	1076.92	1.89255	1.06452	1.59931	1530.75	10.0199	1.79679	0.680378	1.79679	0.680378	7	E	D2R1	AP4B1-KO	AP4B1-KO + Chloroquin 2µM + BCH-HSP-C01	2µM	2	-1.91311	-3.06876	-0.457076	-0.878001	0.183876	-0.904386	-1.59492	-1.68218	-1.82141	-2.69555	4.47093	-2.69555	4.47093	AP4B1-KO
E08	1744	1962.95	1074.04	1.85345	1.06257	1.56354	1481.9	8.5153	1.82306	0.684649	1.82306	0.684649	8	E	D2R1	AP4B1-KO	AP4B1-KO + Chloroquin 1µM + BCH-HSP-C01	1µM	1	-2.4961	-4.02198	-0.601526	0.0136124	0.23991	-1.04121	-2.59383	-2.38761	-2.45642	-1.88362	4.89797	-1.88362	4.89797	AP4B1-KO
F03	1464	1915.22	1065.43	1.82233	1.09045	1.68833	1577.48	12.9342	1.90836	0.63094	1.90836	0.63094	3	F	D2R1	AP4B1-KO	AP4B1-KO + BCH-HSP-C01	DMSO	0	-2.96022	-4.96859	-1.03313	-1.89213	0.284517	0.911558	0.891614	-1.00715	-0.591401	0.753012	-0.471733	0.753012	-0.471733	AP4B1-KO
F04	1835	1877.16	1044.7	1.82118	1.0773	1.63655	1542.12	11.1262	1.81502	0.65299	1.81502	0.65299	4	F	D2R1	AP4B1-KO	AP4B1-KO + BCH-HSP-C01	DMSO	0	-2.97733	-5.72354	-2.07201	0.632977	0.286163	-0.00916655	-0.554819	-1.51798	-1.35445	-2.13227	1.73281	-2.13227	1.73281	AP4B1-KO
F07	1542	2000.5	1071.27	1.89687	1.07897	1.62228	1501.3	10.3038	1.8017	0.67029	1.8017	0.67029	7	F	D2R1	AP4B1-KO	AP4B1-KO + Chloroquin 2µM + BCH-HSP-C01	2µM	2	-1.84873	-3.27719	-0.740204	-1.36124	0.177688	0.107363	-0.953239	-2.10743	-1.70155	-2.54385	3.46239	-2.54385	3.46239	AP4B1-KO
F08	1744	1945.29	1055.41	1.86685	1.08736	1.63006	1495.12	9.9391	1.81021	0.662823	1.81021	0.662823	8	F	D2R1	AP4B1-KO	AP4B1-KO + Chloroquin 1µM + BCH-HSP-C01	1µM	1	-2.29642	-4.37234	-1.53525	0.0136124	0.220718	0.694809	-0.735956	-2.19679	-1.8555	-2.28091	2.71583	-2.28091	2.71583	AP4B1-KO
G04	1783	1863.68	1070.96	1.75799	1.09094	1.61822	1582.96	11.2364	1.86786	0.656432	1.86786	0.656432	4	G	D2R1	AP4B1-KO	AP4B1-KO + BCH-HSP-C01	DMSO	0	-3.91969	-5.99088	-0.755882	0.279055	0.376736	0.945394	-1.06668	-0.928024	-1.30794	-0.498919	2.07691	-0.498919	2.07691	AP4B1-KO
G07	1598	2035.48	1066.78	1.93269	1.07452	1.63759	1556.85	12.2725	1.83966	0.652201	1.83966	0.652201	7	G	D2R1	AP4B1-KO	AP4B1-KO + Chloroquin 2µM + BCH-HSP-C01	2µM	2	-1.31456	-2.5835	-0.965099	-0.980094	0.126348	-0.204279	-0.525621	-1.30522	-0.870685	-1.37067	1.65385	-1.37067	1.65385	AP4B1-KO
G08	1669	1941.35	1063.84	1.84901	1.08353	1.59682	1520.37	9.85055	1.77661	0.675954	1.77661	0.675954	8	G	D2R1	AP4B1-KO	AP4B1-KO + Chloroquin 1µM + BCH-HSP-C01	1µM	1	-2.56238	-4.45041	-1.11256	-0.496853	0.24628	0.426684	-1.66449	-1.83199	-1.89287	-3.31955	4.02868	-3.31955	4.02868	AP4B1-KO
H03	1624	1868.32	1065.9	1.77164	1.06501	1.62522	1557.15	14.9265	1.84575	0.649758	1.84575	0.649758	3	H	D2R1	AP4B1-KO	AP4B1-KO + BCH-HSP-C01	DMSO	0	-3.7161	-5.89898	-1.0096	-0.803133	0.357168	-0.870399	-0.871099	-1.30078	0.249484	-1.18222	1.40968	-1.18222	1.40968	AP4B1-KO
H04	1686	1868.51	1071.68	1.76016	1.09487	1.64418	1549.07	13.2603	1.86318	0.645638	1.86318	0.645638	4	H	D2R1	AP4B1-KO	AP4B1-KO + BCH-HSP-C01	DMSO	0	-3.88729	-5.89519	-0.7196	-0.381148	0.373622	1.22083	-0.341777	-1.41751	-0.453768	-0.643578	0.997699	-0.643578	0.997699	AP4B1-KO
H07	1456	1995.52	1046.12	1.92767	1.06543	1.6565	1558.41	13.8521	1.78845	0.647888	1.78845	0.647888	7	H	D2R1	AP4B1-KO	AP4B1-KO + Chloroquin 2µM + BCH-HSP-C01	2µM	2	-1.38941	-3.3761	-2.00068	-1.94658	0.133542	-0.840358	0.00236809	-1.28265	-0.203995	-2.95336	1.22266	-2.95336	1.22266	AP4B1-KO
H08	1499	1910.9	1057.31	1.82694	1.0908	1.61157	1488.51	12.7013	1.84928	0.65955	1.84928	0.65955	8	H	D2R1	AP4B1-KO	AP4B1-KO + Chloroquin 1µM + BCH-HSP-C01	1µM	1	-2.89149	-5.05438	-1.43993	-1.65391	0.277912	0.935842	-1.25231	-2.29216	-0.689673	-1.07334	2.38866	-1.07334	2.38866	AP4B1-KO
A03	1369	2006.08	994.612	2.03614	1.06942	1.665	1739.28	17.0136	1.93147	0.627306	1.93147	0.627306	3	A	D2R2	AP4B1-KO	AP4B1-KO	DMSO	0	0.160451	-1.0574	-0.846953	-2.02472	-0.00808299	-1.30832	1.0255	1.20271	2.04131	1.7081	-1.70752	1.7081	-1.70752	AP4B1-KO
A04	1782	2016.8	1017.6	2.00122	1.06913	1.62605	1702.61	14.4019	1.84625	0.650377	1.84625	0.650377	4	A	D2R2	AP4B1-KO	AP4B1-KO	DMSO	0	-0.823749	-0.859408	-0.252201	-0.054851	0.0414978	-1.33209	-1.0047	-0.43866	0.370127	-0.725728	1.18656	-0.725728	1.18656	AP4B1-KO
B03	1677	2062.99	1017.84	2.04881	1.09272	1.6514	1709.09	14.4337	1.89411	0.641265	1.89411	0.641265	3	B	D2R2	AP4B1-KO	AP4B1-KO	DMSO	0	0.517551	-0.00671186	-0.245966	-0.555664	-0.0260725	0.586332	0.31677	-0.148646	0.390461	0.64124	0.0436193	0.64124	0.0436193	AP4B1-KO
B04	2084	2164.86	1105.33	1.97841	1.0841	1.65663	1732.3	13.3925	1.88214	0.638267	1.88214	0.638267	4	B	D2R2	AP4B1-KO	AP4B1-KO	DMSO	0	-1.46654	1.8739	2.01714	1.38558	0.0738794	-0.114607	0.589262	0.890015	-0.2758	0.29929	-0.332547	0.29929	-0.332547	AP4B1-KO
C03	1778	2005.3	981.002	2.06438	1.07861	1.63048	1702.42	13.712	1.8269	0.644423	1.8269	0.644423	3	C	D2R2	AP4B1-KO	AP4B1-KO	DMSO	0	0.956399	-1.07177	-1.19902	-0.0739296	-0.0481803	-0.560957	-0.773873	-0.447126	-0.0713449	-1.27821	0.439708	-1.27821	0.439708	AP4B1-KO
C04	1900	2073.09	1041.72	2.01288	1.09838	1.67429	1737.53	13.0874	1.89636	0.632661	1.89636	0.632661	4	C	D2R2	AP4B1-KO	AP4B1-KO	DMSO	0	-0.495036	0.179721	0.371726	0.507968	0.0249383	1.04702	1.50952	1.12429	-0.470995	0.705632	-1.03576	0.705632	-1.03576	AP4B1-KO
D03	1839	2085.56	1010.99	2.08683	1.10085	1.63591	1674.8	12.8507	1.84536	0.643386	1.84536	0.643386	3	D	D2R2	AP4B1-KO	AP4B1-KO	DMSO	0	1.58913	0.410028	-0.423265	0.217019	-0.0800551	1.24775	-0.490694	-1.68335	-0.622471	-0.751084	0.309587	-0.751084	0.309587	AP4B1-KO
D04	1919	2092.15	1049.72	2.0149	1.09085	1.62284	1701.26	11.6961	1.85067	0.649657	1.85067	0.649657	4	D	D2R2	AP4B1-KO	AP4B1-KO	DMSO	0	-0.438204	0.531641	0.578538	0.598591	0.0220753	0.434866	-1.17177	-0.499232	-1.36129	-0.599245	1.09635	-0.599245	1.09635	AP4B1-KO
E03	2140	1864.29	1039.27	1.80739	1.06536	1.57771	1598.71	10.0734	1.80112	0.673299	1.80112	0.673299	3	E	D2R2	AP4B1-KO	AP4B1-KO + BCH-HSP-C01	DMSO	0	-6.28665	-3.67496	0.308213	1.65268	0.316701	-1.63896	-3.52381	-5.08876	-2.39965	-2.01448	4.06205	-2.01448	4.06205	AP4B1-KO
E04	1806	1877.95	1030.97	1.83848	1.07685	1.59513	1606.27	9.65302	1.77348	0.675941	1.77348	0.675941	4	E	D2R2	AP4B1-KO	AP4B1-KO + BCH-HSP-C01	DMSO	0	-5.4105	-3.4227	0.0934527	0.0596206	0.272564	-0.704501	-2.61584	-4.75036	-2.66866	-2.80376	4.39348	-2.80376	4.39348	AP4B1-KO
E07	1583	1990.84	1050.64	1.91175	1.06556	1.60763	1645.94	11.1044	1.79567	0.662058	1.79567	0.662058	7	E	D2R2	AP4B1-KO	AP4B1-KO + Chloroquin 2µM + BCH-HSP-C01	2µM	2	-3.34526	-1.33869	0.60239	-1.00401	0.168524	-1.62205	-1.96464	-2.97523	-1.7399	-2.16999	2.65192	-2.16999	2.65192	AP4B1-KO
E08	1307	1892.32	1006.93	1.90132	1.0419	1.65468	1664.46	13.5613	1.8271	0.644408	1.8271	0.644408	8	E	D2R2	AP4B1-KO	AP4B1-KO + Chloroquin 1µM + BCH-HSP-C01	1µM	1	-3.63938	-3.15741	-0.528269	-2.32044	0.18334	-3.5466	0.487608	-2.14612	-0.16778	-1.27264	0.437799	-1.27264	0.437799	AP4B1-KO
F03	1774	1830.56	1019.59	1.81158	1.08388	1.64489	1590.37	11.2383	1.83342	0.653583	1.83342	0.653583	3	F	D2R2	AP4B1-KO	AP4B1-KO + BCH-HSP-C01	DMSO	0	-6.1687	-4.29771	-0.200925	-0.0930082	0.310759	-0.132781	-0.0225088	-5.46202	-1.65427	-1.092	1.58884	-1.092	1.58884	AP4B1-KO
F04	1786	1819.84	1024.57	1.7919	1.07133	1.61586	1597.63	10.2739	1.78733	0.669715	1.78733	0.669715	4	F	D2R2	AP4B1-KO	AP4B1-KO + BCH-HSP-C01	DMSO	0	-6.72319	-4.49557	-0.0718541	-0.0357724	0.338693	-1.15333	-1.53552	-5.1373	-2.27137	-2.40829	3.61247	-2.40829	3.61247	AP4B1-KO
F07	1602	2006.4	1044.14	1.94356	1.06186	1.64647	1646.04	11.8133	1.83097	0.654084	1.83097	0.654084	7	F	D2R2	AP4B1-KO	AP4B1-KO + Chloroquin 2µM + BCH-HSP-C01	2µM	2	-2.44885	-1.05148	0.434176	-0.913388	0.123365	-1.92345	0.0599727	-2.97033	-1.28629	-1.1619	1.65167	-1.1619	1.65167	AP4B1-KO
F08	1364	1937.5	1032.55	1.89689	1.08494	1.67877	1683.95	12.9895	1.82559	0.643682	1.82559	0.643682	8	F	D2R2	AP4B1-KO	AP4B1-KO + Chloroquin 1µM + BCH-HSP-C01	1µM	1	-3.76419	-2.32342	0.134384	-2.04857	0.189628	-0.0457759	1.7432	-1.27394	-0.533683	-1.31572	0.346807	-1.31572	0.346807	AP4B1-KO
G03	1742	1812.48	1017.07	1.80019	1.07623	1.62764	1599.05	11.9616	1.84538	0.655323	1.84538	0.655323	3	G	D2R2	AP4B1-KO	AP4B1-KO + BCH-HSP-C01	DMSO	0	-6.48966	-4.63146	-0.265921	-0.245637	0.326928	-0.754898	-0.92172	-5.07367	-1.19144	-0.750583	1.80707	-0.750583	1.80707	AP4B1-KO
G04	1786	1755.92	975.183	1.81372	1.07516	1.57338	1566.69	10.5902	1.78438	0.673916	1.78438	0.673916	4	G	D2R2	AP4B1-KO	AP4B1-KO + BCH-HSP-C01	DMSO	0	-6.10828	-5.67567	-1.34955	-0.0357724	0.307716	-0.84127	-3.74973	-6.52188	-2.06899	-2.49247	4.13945	-2.49247	4.13945	AP4B1-KO
G07	1617	1953.11	1026.94	1.92087	1.06571	1.63959	1650.75	12.1813	1.80886	0.659792	1.80886	0.659792	7	G	D2R2	AP4B1-KO	AP4B1-KO + Chloroquin 2µM + BCH-HSP-C01	2µM	2	-3.0884	-2.03525	-0.0107109	-0.841844	0.155584	-1.61028	-0.298945	-2.75983	-1.05081	-1.79331	2.36769	-1.79331	2.36769	AP4B1-KO
G08	1280	1932.18	1011.33	1.93281	1.0928	1.65799	1678.78	14.1324	1.83337	0.638854	1.83337	0.638854	8	G	D2R2	AP4B1-KO	AP4B1-KO + Chloroquin 1µM + BCH-HSP-C01	1µM	1	-2.75179	-2.4216	-0.414449	-2.44922	0.138627	0.592876	0.66009	-1.50506	0.197687	-1.09347	-0.258881	-1.09347	-0.258881	AP4B1-KO
H03	1315	1730.31	983.352	1.77289	1.06989	1.64963	1601.38	15.9752	1.83909	0.645513	1.83909	0.645513	3	H	D2R2	AP4B1-KO	AP4B1-KO + BCH-HSP-C01	DMSO	0	-7.25906	-6.14849	-1.13823	-2.28228	0.365688	-1.27006	0.224601	-4.96959	1.37688	-0.930112	0.57639	-0.930112	0.57639	AP4B1-KO
H04	1473	1756.86	1007.94	1.75501	1.06757	1.64436	1599.89	14.5108	1.85062	0.644936	1.85062	0.644936	4	H	D2R2	AP4B1-KO	AP4B1-KO + BCH-HSP-C01	DMSO	0	-7.76289	-5.65828	-0.502226	-1.52867	0.391069	-1.45868	-0.0502075	-5.03618	0.439776	-0.600668	0.504042	-0.600668	0.504042	AP4B1-KO
H07	1087	1902.23	986.786	1.94816	1.07609	1.60584	1587.49	13.3574	1.75543	0.661807	1.75543	0.661807	7	H	D2R2	AP4B1-KO	AP4B1-KO + Chloroquin 2µM + BCH-HSP-C01	2µM	2	-2.3191	-2.97459	-1.04939	-3.36976	0.116829	-0.765819	-2.05795	-5.59111	-0.298227	-3.31946	2.62049	-3.31946	2.62049	AP4B1-KO
H08	886	1832.16	1004.59	1.84753	1.11663	1.6898	1682.91	19.2028	1.8805	0.624719	1.8805	0.624719	8	H	D2R2	AP4B1-KO	AP4B1-KO + Chloroquin 1µM + BCH-HSP-C01	1µM	1	-5.1555	-4.2681	-0.588893	-4.32846	0.259718	2.53152	2.31828	-1.32051	3.44216	0.252576	-2.03211	0.252576	-2.03211	AP4B1-KO
