# Supplementary material for: High-content screening identifies a small molecule that restores AP-4-dependent protein trafficking in neuronal models of AP-4-associated hereditary spastic paraplegia
Source: Nat Commun. 2024 Jan 17;15:584. doi: 10.1038/s41467-023-44264-1 (PMC10794252; doi:10.1038/s41467-023-44264-1)
Supplement: Supplementary file 4 — Source Data [file 41467_2023_44264_MOESM4_ESM.zip › Source_Data_file_6_Fig_3b-g_i-n_4b-g_5_g-h_S3_S5.xlsx]

## Sheet: ATG9A_Fig_3b-g
Well Name	Cell Count per well	ATG9A Intensity inside TGN	ATG9A Intensity outside TGN	ATG9A Ratio	TGN Elongation	TGN Compactness	TGN Intensity	TGN Area	TGN Degree Elongation	TGN Shape Roughness	TGN Elliptical Factor	TGN Sape Factor	Column	Row	Plate ID	Staining	Genotype	Label	Concentration [µM]	Dose [µM]	Z-Score ATG9A Ratio	Z-Score ATG9A Intensity inside TGN	Z-Score ATG9A Intensity outside TGN	Z-Score Cell Count	Z-Score ATG9A Translocation	Z-Score TGN Elongation	Z-Score TGN Compactness	Z-Score TGN Intensity	Z-Score TGN Area	Z-Score TGN Degree Elongation	Z-Score TGN Shape Roughness	Z-Score TGN Elliptical Factor	Z-Score TGN Shape Factor	Normalized to
A01	1140	1513.74	998.265	1.52604	1.04931	1.44277	1969.19	10.9783	1.66889	0.710557	1.66889	0.710557	1	A	ID SHSY5Y_P1	atg9	AP4B1-WT	AP4B1-WT	DMSO	0	0.920393	0.831866	0.401023	-1.89231	0.0296313	-0.188004	0.950534	1.14407	1.68817	0.837706	-1.18253	0.837706	-1.18253	Positive Control
A02	1230	1543.53	1050.04	1.4779	1.05964	1.39799	1955.91	8.93335	1.66139	0.736318	1.66139	0.736318	2	A	ID SHSY5Y_P1	atg9	AP4B1-WT	AP4B1-WT	DMSO	0	-1.32738	1.54649	2.06975	-1.16566	-0.0427338	0.728968	0.216729	0.819807	0.340821	0.658127	-0.254088	0.658127	-0.254088	Positive Control
A11	1559	2684.03	1208.96	2.25803	1.0542	1.40525	2007.07	9.92019	1.65291	0.729452	1.65291	0.729452	11	A	ID SHSY5Y_P1	atg9	AP4B1-KO	AP4B1-KO	DMSO	0	35.1002	28.908	7.19176	1.49063	1.13002	0.245859	0.335769	2.06917	0.991009	0.455178	-0.501551	0.455178	-0.501551	Positive Control
A12	1381	2866.4	1368	2.12376	1.07197	1.4736	2128.67	12.5418	1.71358	0.694558	1.71358	0.694558	12	A	ID SHSY5Y_P1	atg9	AP4B1-KO	AP4B1-KO	DMSO	0	28.8306	33.2832	12.3176	0.0534892	0.928175	1.82269	1.45577	5.03875	2.71832	1.90763	-1.75917	1.90763	-1.75917	Positive Control
B01	1463	1446.39	951.16	1.53001	1.04994	1.40747	1927.73	9.44568	1.64279	0.730589	1.64279	0.730589	1	B	ID SHSY5Y_P1	atg9	AP4B1-WT	AP4B1-WT	DMSO	0	1.10571	-0.783984	-1.11717	0.715544	0.0355973	-0.131695	0.37205	0.13149	0.678373	0.212757	-0.460546	0.212757	-0.460546	Positive Control
B02	1409	1462.58	999.877	1.47217	1.06475	1.38555	1945.67	8.15037	1.6149	0.746313	1.6149	0.746313	2	B	ID SHSY5Y_P1	atg9	AP4B1-WT	AP4B1-WT	DMSO	0	-1.59518	-0.395539	0.452969	0.279557	-0.0513555	1.18207	0.012879	0.569792	-0.175058	-0.454815	0.106172	-0.454815	0.106172	Positive Control
B11	1383	2662.51	1204.56	2.23408	1.0704	1.40959	2003.44	9.89419	1.6282	0.732336	1.6282	0.732336	11	B	ID SHSY5Y_P1	atg9	AP4B1-KO	AP4B1-KO	DMSO	0	33.9821	28.3916	7.04998	0.0696368	1.09402	1.68406	0.406841	1.98051	0.973876	-0.136466	-0.397595	-0.136466	-0.397595	Positive Control
B12	1564	2795.28	1307.64	2.16615	1.05131	1.47615	2110.36	13.0743	1.67069	0.694737	1.67069	0.694737	12	B	ID SHSY5Y_P1	atg9	AP4B1-KO	AP4B1-KO	DMSO	0	30.81	31.577	10.3722	1.531	0.9919	-0.0104666	1.49749	4.59159	3.06916	0.880821	-1.75272	0.880821	-1.75272	Positive Control
C01	1488	1482.42	976.744	1.52505	1.06496	1.44976	1953.7	9.61851	1.68946	0.717355	1.68946	0.717355	1	C	ID SHSY5Y_P1	atg9	AP4B1-WT	AP4B1-WT	DMSO	0	0.8744	0.0805987	-0.292594	0.91739	0.0281505	1.20098	1.06513	0.765857	0.792243	1.33012	-0.93752	1.33012	-0.93752	Positive Control
C02	1290	1454.87	969.045	1.50534	1.04075	1.37806	1908.94	7.6845	1.63463	0.743648	1.63463	0.743648	2	C	ID SHSY5Y_P1	atg9	AP4B1-WT	AP4B1-WT	DMSO	0	-0.0461631	-0.580432	-0.540746	-0.68123	-0.00148618	-0.947397	-0.109837	-0.327296	-0.482003	0.0174008	0.0101162	0.0174008	0.0101162	Positive Control
C11	1404	2688.73	1220.23	2.23093	1.05099	1.38188	1955.07	8.30067	1.64014	0.743969	1.64014	0.743969	11	C	ID SHSY5Y_P1	atg9	AP4B1-KO	AP4B1-KO	DMSO	0	33.835	29.0208	7.55498	0.239187	1.08929	-0.0383614	-0.0472114	0.799189	-0.0760332	0.149437	0.0216673	0.149437	0.0216673	Positive Control
C12	1290	2644.66	1204.63	2.24065	1.04644	1.48773	2044.31	11.1354	1.7297	0.696235	1.7297	0.696235	12	C	ID SHSY5Y_P1	atg9	AP4B1-KO	AP4B1-KO	DMSO	0	34.2887	27.9635	7.05213	-0.68123	1.1039	-0.442004	1.68724	2.97858	1.79168	2.29353	-1.69871	2.29353	-1.69871	Positive Control
D01	1329	1472.3	972.038	1.52504	1.05655	1.44491	1941.94	9.69274	1.68661	0.71763	1.68661	0.71763	1	D	ID SHSY5Y_P1	atg9	AP4B1-WT	AP4B1-WT	DMSO	0	0.873887	-0.162173	-0.444267	-0.36635	0.028134	0.454711	0.985657	0.478544	0.841152	1.26196	-0.927605	1.26196	-0.927605	Positive Control
D02	1236	1486.85	1015.68	1.46865	1.04231	1.24283	1838.98	5.23034	1.54952	0.806883	1.54952	0.806883	2	D	ID SHSY5Y_P1	atg9	AP4B1-WT	AP4B1-WT	DMSO	0	-1.75932	0.186853	0.962384	-1.11722	-0.0566397	-0.808989	-2.3257	-2.03566	-2.09896	-2.02011	2.28919	-2.02011	2.28919	Positive Control
D11	1444	2704.84	1242.26	2.20177	1.04646	1.36031	1950.4	7.37481	1.64232	0.750676	1.64232	0.750676	11	D	ID SHSY5Y_P1	atg9	AP4B1-KO	AP4B1-KO	DMSO	0	32.473	29.4071	8.26499	0.562141	1.04544	-0.440895	-0.400694	0.685105	-0.686046	0.201607	0.263414	0.201607	0.263414	Positive Control
D12	1206	2613.56	1184.86	2.24297	1.08109	1.48595	2039.18	11.6237	1.69483	0.693384	1.69483	0.693384	12	D	ID SHSY5Y_P1	atg9	AP4B1-KO	AP4B1-KO	DMSO	0	34.3971	27.2173	6.41509	-1.35943	1.10738	2.63235	1.65803	2.85325	2.11337	1.4588	-1.80148	1.4588	-1.80148	Positive Control
E01	1257	1429.76	952.433	1.51005	1.05255	1.41402	1924.29	9.3157	1.63912	0.730324	1.63912	0.730324	1	E	ID SHSY5Y_P1	atg9	AP4B1-WT	AP4B1-WT	DMSO	0	0.173937	-1.1829	-1.07616	-0.947667	0.00559974	0.100038	0.479368	0.0476627	0.592733	0.124995	-0.470093	0.124995	-0.470093	Positive Control
E02	1591	1454.2	967.085	1.51155	1.04285	1.33648	1872.61	6.70386	1.59586	0.763424	1.59586	0.763424	2	E	ID SHSY5Y_P1	atg9	AP4B1-WT	AP4B1-WT	DMSO	0	0.243704	-0.596431	-0.603925	1.749	0.00784583	-0.76116	-0.791207	-1.21458	-1.12811	-0.9107	0.722859	-0.9107	0.722859	Positive Control
E11	1589	2796.09	1338.15	2.11503	1.06523	1.39944	2035.68	9.01273	1.62726	0.73395	1.62726	0.73395	11	E	ID SHSY5Y_P1	atg9	AP4B1-KO	AP4B1-KO	DMSO	0	28.4232	31.5964	11.3557	1.73285	0.915059	1.22497	0.240547	2.76782	0.39312	-0.15894	-0.339431	-0.15894	-0.339431	Positive Control
E12	1509	2772.72	1270.54	2.22139	1.0429	1.50136	2107.91	12.7193	1.70373	0.684833	1.70373	0.684833	12	E	ID SHSY5Y_P1	atg9	AP4B1-KO	AP4B1-KO	DMSO	0	33.3896	31.0356	9.17663	1.08694	1.07495	-0.756343	1.91056	4.53173	2.83527	1.67177	-2.10967	1.67177	-2.10967	Positive Control
F01	1460	1461.84	964.78	1.52377	1.04452	1.43756	1944.87	9.3702	1.65523	0.723214	1.65523	0.723214	1	F	ID SHSY5Y_P1	atg9	AP4B1-WT	AP4B1-WT	DMSO	0	0.814313	-0.413293	-0.678207	0.691322	0.0262161	-0.612283	0.865225	0.550048	0.628643	0.510737	-0.726349	0.510737	-0.726349	Positive Control
F02	1490	1500.92	1020.23	1.47569	1.04614	1.30097	1874.18	6.67684	1.5596	0.787166	1.5596	0.787166	2	F	ID SHSY5Y_P1	atg9	AP4B1-WT	AP4B1-WT	DMSO	0	-1.43079	0.524295	1.10894	0.933537	-0.046063	-0.468754	-1.3731	-1.17614	-1.14591	-1.77876	1.57857	-1.77876	1.57857	Positive Control
F11	1425	2834.73	1357.06	2.11487	1.05689	1.40953	1990.87	8.5747	1.65721	0.729038	1.65721	0.729038	11	F	ID SHSY5Y_P1	atg9	AP4B1-KO	AP4B1-KO	DMSO	0	28.4155	32.5232	11.9652	0.408738	0.914813	0.484466	0.4058	1.67359	0.104519	0.558033	-0.516471	0.558033	-0.516471	Positive Control
F12	1538	2750.76	1228.24	2.27705	1.05301	1.50008	2072.33	11.3451	1.72847	0.690355	1.72847	0.690355	12	F	ID SHSY5Y_P1	atg9	AP4B1-KO	AP4B1-KO	DMSO	0	35.9886	30.5089	7.81304	1.32108	1.15862	0.140383	1.88959	3.66279	1.9298	2.26409	-1.91064	2.26409	-1.91064	Positive Control
G01	1433	1485.79	976.377	1.52755	1.04714	1.40623	1932.3	9.03709	1.65851	0.732062	1.65851	0.732062	1	G	ID SHSY5Y_P1	atg9	AP4B1-WT	AP4B1-WT	DMSO	0	0.990707	0.161306	-0.304417	0.473329	0.0318949	-0.380208	0.351855	0.243089	0.409169	0.58916	-0.407475	0.58916	-0.407475	Positive Control
G02	1468	1463.33	969.164	1.5146	1.08014	1.29362	1857.22	6.32005	1.58866	0.782331	1.58866	0.782331	2	G	ID SHSY5Y_P1	atg9	AP4B1-WT	AP4B1-WT	DMSO	0	0.386149	-0.37746	-0.536894	0.755913	0.0124317	2.54812	-1.49339	-1.59039	-1.38099	-1.08312	1.4043	-1.08312	1.4043	Positive Control
G11	1197	2797.63	1365.84	2.07192	1.07226	1.34133	1941.61	7.43517	1.61256	0.75977	1.61256	0.75977	11	G	ID SHSY5Y_P1	atg9	AP4B1-KO	AP4B1-KO	DMSO	0	26.4098	31.6334	12.2481	-1.4321	0.850241	1.84834	-0.711631	0.470559	-0.646279	-0.510971	0.591169	-0.510971	0.591169	Positive Control
G12	1343	2728.97	1245.97	2.2239	1.05054	1.50538	2090.02	12.3461	1.70698	0.688008	1.70698	0.688008	12	G	ID SHSY5Y_P1	atg9	AP4B1-KO	AP4B1-KO	DMSO	0	33.5067	29.9861	8.38457	-0.253317	1.07872	-0.0787707	1.97654	4.09488	2.58934	1.74974	-1.99525	1.74974	-1.99525	Positive Control
H01	1284	1421.48	952.198	1.50081	1.04381	1.42946	1932.76	9.02647	1.63789	0.725302	1.63789	0.725302	1	H	ID SHSY5Y_P1	atg9	AP4B1-WT	AP4B1-WT	DMSO	0	-0.25792	-1.38145	-1.08371	-0.729673	-0.0083035	-0.675599	0.732371	0.254306	0.402169	0.0955749	-0.651091	0.0955749	-0.651091	Positive Control
H02	1422	1585.03	1038.04	1.50705	1.03744	1.38851	1977.19	8.47307	1.65934	0.740762	1.65934	0.740762	2	H	ID SHSY5Y_P1	atg9	AP4B1-WT	AP4B1-WT	DMSO	0	0.0335512	2.54226	1.68303	0.384517	0.00108015	-1.2408	0.0614312	1.33941	0.0375589	0.608967	-0.09391	0.608967	-0.09391	Positive Control
H12	1253	2822.83	1301.01	2.2085	1.05971	1.4928	2147.36	13.2847	1.68569	0.691647	1.68569	0.691647	12	H	ID SHSY5Y_P1	atg9	AP4B1-KO	AP4B1-KO	DMSO	0	32.7875	32.2379	10.1586	-0.979962	1.05557	0.735106	1.7703	5.49505	3.20776	1.23993	-1.86409	1.23993	-1.86409	Positive Control
A01	1140	1513.74	998.265	1.52604	1.04931	1.44277	1969.19	10.9783	1.66889	0.710557	1.66889	0.710557	1	A	ID SHSY5Y_P1	atg9	AP4B1-WT	AP4B1-WT	DMSO	0	-5.7323	-6.67185	-1.80613	-2.12623	0.970369	-0.682328	-0.0676313	-0.902369	0.0660004	-0.214291	-0.0496544	-0.214291	-0.0496544	Negative Control
A02	1230	1543.53	1050.04	1.4779	1.05964	1.39799	1955.91	8.93335	1.66139	0.736318	1.66139	0.736318	2	A	ID SHSY5Y_P1	atg9	AP4B1-WT	AP4B1-WT	DMSO	0	-6.15979	-6.51593	-1.50626	-1.41749	1.04273	0.203024	-0.838578	-1.0322	-0.843959	-0.390108	0.906716	-0.390108	0.906716	Negative Control
A03	362	1389.76	1066.48	1.27763	1.03305	1.3813	1844.13	14.5535	1.5317	0.74211	1.5317	0.74211	3	A	ID SHSY5Y_P1	atg9	AP4B1-KO	AP4B1-KO + BCH-HSP-A01	30¬µM	30	-7.93828	-7.32081	-1.41102	-8.25294	1.3438	-2.0746	-1.12588	-2.12518	1.65686	-3.43001	1.12175	-3.43001	1.12175	Negative Control
A04	1548	2383.88	1086.27	2.23198	1.06567	1.54415	2163.42	21.9361	1.71697	0.661172	1.71697	0.661172	4	A	ID SHSY5Y_P1	atg9	AP4B1-KO	AP4B1-KO + BCH-HSP-B01	30¬µM	30	0.536781	-2.11723	-1.29644	1.08674	-0.0908666	0.719993	1.67761	0.996805	4.94194	0.912627	-1.8831	0.912627	-1.8831	Negative Control
A05	1537	2558.69	1207.5	2.16361	1.0573	1.35755	1901.34	7.76377	1.62997	0.751988	1.62997	0.751988	5	A	ID SHSY5Y_P1	atg9	AP4B1-KO	AP4B1-KO + BCH-HSP-C01	30¬µM	30	-0.0704465	-1.20218	-0.594258	1.00012	0.0119252	0.00278216	-1.53477	-1.56584	-1.3644	-1.1265	1.48848	-1.1265	1.48848	Negative Control
A06	1737	3001.71	1404.87	2.17597	1.0599	1.4485	2009.23	12.3701	1.60711	0.710076	1.60711	0.710076	6	A	ID SHSY5Y_P1	atg9	AP4B1-KO	AP4B1-KO + BCH-HSP-D01	30¬µM	30	0.0393883	1.11674	0.548843	2.57511	-0.00666768	0.225349	0.0309508	-0.51088	0.685322	-1.66246	-0.0675382	-1.66246	-0.0675382	Negative Control
A07	1404	2642.83	1119.55	2.40099	1.04276	1.30797	1843.26	6.71689	1.56438	0.776386	1.56438	0.776386	7	A	ID SHSY5Y_P1	atg9	AP4B1-KO	AP4B1-KO + BCH-HSP-E01	30¬µM	30	2.03763	-0.761782	-1.10366	-0.0472497	-0.344932	-1.24313	-2.38832	-2.13372	-1.83024	-2.66408	2.39427	-2.66408	2.39427	Negative Control
A08	125	2289.67	1514.35	1.49071	1.0168	1.47573	3883.56	60.7503	1.43139	0.681175	1.43139	0.681175	8	A	ID SHSY5Y_P1	atg9	AP4B1-KO	AP4B1-KO + BCH-HSP-F01	30¬µM	30	-6.04607	-2.61035	1.18297	-10.1193	1.02348	-3.46706	0.499875	17.8162	22.2134	-5.78121	-1.14049	-5.78121	-1.14049	Negative Control
A09	1651	1695.64	1197.97	1.41634	1.04171	1.37141	3216.41	25.8771	1.79622	0.702123	1.79622	0.702123	9	A	ID SHSY5Y_P1	atg9	AP4B1-KO	AP4B1-KO + BCH-HSP-G01	30¬µM	30	-6.70653	-5.7197	-0.649448	1.89786	1.13529	-1.33315	-1.29616	11.2929	6.69561	2.77031	-0.362779	2.77031	-0.362779	Negative Control
A10	1778	1400.56	1085.36	1.28822	1.0631	1.90914	4673.53	73.6456	1.74775	0.61076	1.74775	0.61076	10	A	ID SHSY5Y_P1	atg9	AP4B1-KO	AP4B1-KO + BCH-HSP-H01	30¬µM	30	-7.84425	-7.26424	-1.30172	2.89798	1.32788	0.499171	7.96124	25.5405	27.9515	1.63415	-3.75468	1.63415	-3.75468	Negative Control
A11	1559	2684.03	1208.96	2.25803	1.0542	1.40525	2007.07	9.92019	1.65291	0.729452	1.65291	0.729452	11	A	ID SHSY5Y_P1	atg9	AP4B1-KO	AP4B1-KO	DMSO	0	0.768072	-0.546106	-0.585822	1.17337	-0.13002	-0.263426	-0.713513	-0.531963	-0.404841	-0.588804	0.651809	-0.588804	0.651809	Negative Control
A12	1381	2866.4	1368	2.12376	1.07197	1.4736	2128.67	12.5418	1.71358	0.694558	1.71358	0.694558	12	A	ID SHSY5Y_P1	atg9	AP4B1-KO	AP4B1-KO	DMSO	0	-0.424297	0.408496	0.335307	-0.228373	0.0718253	1.25903	0.463177	0.657033	0.761735	0.833216	-0.643636	0.833216	-0.643636	Negative Control
B01	1463	1446.39	951.16	1.53001	1.04994	1.40747	1927.73	9.44568	1.64279	0.730589	1.64279	0.730589	1	B	ID SHSY5Y_P1	atg9	AP4B1-WT	AP4B1-WT	DMSO	0	-5.69706	-7.0244	-2.07895	0.417372	0.964403	-0.627961	-0.675395	-1.3078	-0.615986	-0.826147	0.694048	-0.826147	0.694048	Negative Control
B02	1409	1462.58	999.877	1.47217	1.06475	1.38555	1945.67	8.15037	1.6149	0.746313	1.6149	0.746313	2	B	ID SHSY5Y_P1	atg9	AP4B1-WT	AP4B1-WT	DMSO	0	-6.21072	-6.93965	-1.7968	-0.00787494	1.05136	0.640502	-1.05275	-1.1323	-1.19237	-1.47973	1.27781	-1.47973	1.27781	Negative Control
B03	459	1744.9	1233.48	1.46363	1.0216	1.48244	1946.14	24.1239	1.58118	0.701204	1.58118	0.701204	3	B	ID SHSY5Y_P1	atg9	AP4B1-KO	AP4B1-KO + BCH-HSP-A01	20¬µM	20	-6.28656	-5.46189	-0.44379	-7.48907	1.06419	-3.05609	0.615234	-1.1278	5.91551	-2.27017	-0.3969	-2.27017	-0.3969	Negative Control
B04	1480	2277.83	1041.15	2.22031	1.06881	1.52922	2064.69	19.6054	1.72963	0.66326	1.72963	0.66326	4	B	ID SHSY5Y_P1	atg9	AP4B1-KO	AP4B1-KO + BCH-HSP-B01	20¬µM	20	0.433083	-2.67229	-1.55774	0.551246	-0.0733127	0.988792	1.42072	0.0314648	3.90486	1.20944	-1.80561	1.20944	-1.80561	Negative Control
B05	1166	2560.34	1223.54	2.1212	1.036	1.27441	1903.68	6.97495	1.55555	0.787739	1.55555	0.787739	5	B	ID SHSY5Y_P1	atg9	AP4B1-KO	AP4B1-KO + BCH-HSP-C01	20¬µM	20	-0.447032	-1.19357	-0.501361	-1.92149	0.075674	-1.82257	-2.96599	-1.54296	-1.71541	-2.87089	2.81578	-2.87089	2.81578	Negative Control
B06	1567	2977.48	1247.54	2.47314	1.03925	1.44848	2056.91	14.0352	1.6078	0.707934	1.6078	0.707934	6	B	ID SHSY5Y_P1	atg9	AP4B1-KO	AP4B1-KO + BCH-HSP-D01	20¬µM	20	2.67837	0.989933	-0.362354	1.23637	-0.453397	-1.54358	0.0306534	-0.0446183	1.42624	-1.64621	-0.147031	-1.64621	-0.147031	Negative Control
B07	1256	2647.14	1104.2	2.44185	1.05714	1.35977	1922.7	8.22471	1.5674	0.752087	1.5674	0.752087	7	B	ID SHSY5Y_P1	atg9	AP4B1-KO	AP4B1-KO + BCH-HSP-E01	20¬µM	20	2.4005	-0.739188	-1.19258	-1.21274	-0.406359	-0.0111817	-1.49651	-1.35699	-1.15929	-2.59321	1.49216	-2.59321	1.49216	Negative Control
B08	373	2395.14	1437.95	1.67302	1.05274	1.52579	5107.86	105.633	1.45581	0.677368	1.45581	0.677368	8	B	ID SHSY5Y_P1	atg9	AP4B1-KO	AP4B1-KO + BCH-HSP-F01	20¬µM	20	-4.42703	-2.05825	0.740483	-8.16632	0.74941	-0.387729	1.36163	29.7875	42.1854	-5.20886	-1.28184	-5.20886	-1.28184	Negative Control
B09	1684	1639.18	1125.99	1.45711	1.05263	1.2704	3285.88	23.2972	1.75311	0.728289	1.75311	0.728289	9	B	ID SHSY5Y_P1	atg9	AP4B1-KO	AP4B1-KO + BCH-HSP-G01	20¬µM	20	-6.34441	-6.01522	-1.06638	2.15773	1.07399	-0.397224	-3.03501	11.9722	5.54763	1.7598	0.608651	1.7598	0.608651	Negative Control
B10	1981	1479.7	1119.15	1.30128	1.05637	1.56544	3216.3	37.2327	1.78034	0.659991	1.78034	0.659991	10	B	ID SHSY5Y_P1	atg9	AP4B1-KO	AP4B1-KO + BCH-HSP-H01	20¬µM	20	-7.72824	-6.85002	-1.10597	4.49659	1.30824	-0.0771625	2.04419	11.2918	11.7486	2.39818	-1.92697	2.39818	-1.92697	Negative Control
B11	1383	2662.51	1204.56	2.23408	1.0704	1.40959	2003.44	9.89419	1.6282	0.732336	1.6282	0.732336	11	B	ID SHSY5Y_P1	atg9	AP4B1-KO	AP4B1-KO	DMSO	0	0.555428	-0.658774	-0.6113	-0.212623	-0.0940233	1.12518	-0.638843	-0.567462	-0.416412	-1.16805	0.758893	-1.16805	0.758893	Negative Control
B12	1564	2795.28	1307.64	2.16615	1.05131	1.47615	2110.36	13.0743	1.67069	0.694737	1.67069	0.694737	12	B	ID SHSY5Y_P1	atg9	AP4B1-KO	AP4B1-KO	DMSO	0	-0.0478485	0.0362285	-0.0142881	1.21274	0.00809984	-0.510913	0.507006	0.477996	0.998688	-0.172079	-0.636996	-0.172079	-0.636996	Negative Control
C01	1488	1482.42	976.744	1.52505	1.06496	1.44976	1953.7	9.61851	1.68946	0.717355	1.68946	0.717355	1	C	ID SHSY5Y_P1	atg9	AP4B1-WT	AP4B1-WT	DMSO	0	-5.74105	-6.83576	-1.93078	0.614246	0.971849	0.658757	0.0527669	-1.0538	-0.539081	0.26781	0.202725	0.26781	0.202725	Negative Control
C02	1290	1454.87	969.045	1.50534	1.04075	1.37806	1908.94	7.6845	1.63463	0.743648	1.63463	0.743648	2	C	ID SHSY5Y_P1	atg9	AP4B1-WT	AP4B1-WT	DMSO	0	-5.91612	-6.97999	-1.97537	-0.944993	1.00149	-1.41554	-1.18167	-1.49149	-1.39967	-1.01741	1.17887	-1.01741	1.17887	Negative Control
C03	856	1545.35	1013.4	1.52755	1.042	1.24266	1714.4	7.20846	1.44359	0.808333	1.44359	0.808333	3	C	ID SHSY5Y_P1	atg9	AP4B1-KO	AP4B1-KO + BCH-HSP-A01	10¬µM	10	-5.71889	-6.50638	-1.7185	-4.36272	0.968098	-1.30845	-3.51267	-3.39367	-1.6115	-5.49537	3.58034	-5.49537	3.58034	Negative Control
C04	1308	2224.68	1014.47	2.22526	1.08739	1.51806	1995.48	18.0259	1.75157	0.669784	1.75157	0.669784	4	C	ID SHSY5Y_P1	atg9	AP4B1-KO	AP4B1-KO + BCH-HSP-B01	10¬µM	10	0.477036	-2.95051	-1.71228	-0.803244	-0.080753	2.58035	1.22853	-0.645283	3.20202	1.72371	-1.56338	1.72371	-1.56338	Negative Control
C05	1272	2506.85	1231.32	2.06289	1.0555	1.20102	1850.87	4.72777	1.55204	0.821539	1.55204	0.821539	5	C	ID SHSY5Y_P1	atg9	AP4B1-KO	AP4B1-KO + BCH-HSP-C01	10¬µM	10	-0.964839	-1.47355	-0.456332	-1.08674	0.163329	-0.151318	-4.22953	-2.05931	-2.71535	-2.95322	4.07062	-2.95322	4.07062	Negative Control
C06	1513	2871.69	1157.77	2.52904	1.07288	1.45858	1985.63	10.639	1.66781	0.708792	1.66781	0.708792	6	C	ID SHSY5Y_P1	atg9	AP4B1-KO	AP4B1-KO + BCH-HSP-D01	10¬µM	10	3.17479	0.436144	-0.882279	0.811119	-0.537432	1.3374	0.204563	-0.741631	-0.0849948	-0.239637	-0.115198	-0.239637	-0.115198	Negative Control
C07	1479	2614.03	1103.71	2.40187	1.04577	1.35471	1930.26	7.14321	1.62354	0.751689	1.62354	0.751689	7	C	ID SHSY5Y_P1	atg9	AP4B1-KO	AP4B1-KO + BCH-HSP-E01	10¬µM	10	2.04542	-0.912505	-1.19538	0.543371	-0.346251	-0.984907	-1.58357	-1.28301	-1.64053	-1.2773	1.47738	-1.2773	1.47738	Negative Control
C08	1605	2472.12	1399.56	1.78151	1.02286	1.70486	4431.49	77.3038	1.66223	0.600965	1.66223	0.600965	8	C	ID SHSY5Y_P1	atg9	AP4B1-KO	AP4B1-KO + BCH-HSP-F01	10¬µM	10	-3.46362	-1.65534	0.518085	1.53561	0.586325	-2.94842	4.44436	23.1739	29.5793	-0.370445	-4.11833	-0.370445	-4.11833	Negative Control
C09	1728	1682.85	1100.15	1.535	1.07454	1.239	2973.4	15.4401	1.76377	0.739192	1.76377	0.739192	9	C	ID SHSY5Y_P1	atg9	AP4B1-KO	AP4B1-KO + BCH-HSP-G01	10¬µM	10	-5.65273	-5.78667	-1.21603	2.50423	0.956899	1.47978	-3.57562	8.91678	2.05139	2.00968	1.01341	2.00968	1.01341	Negative Control
C10	1792	1585.5	1061.97	1.49376	1.06769	1.44902	2519.9	27.463	1.81654	0.678135	1.81654	0.678135	10	C	ID SHSY5Y_P1	atg9	AP4B1-KO	AP4B1-KO + BCH-HSP-H01	10¬µM	10	-6.01895	-6.29624	-1.43719	3.00823	1.01889	0.892558	0.0400111	4.4824	7.40129	3.24659	-1.25334	3.24659	-1.25334	Negative Control
C11	1404	2688.73	1220.23	2.23093	1.05099	1.38188	1955.07	8.30067	1.64014	0.743969	1.64014	0.743969	11	C	ID SHSY5Y_P1	atg9	AP4B1-KO	AP4B1-KO	DMSO	0	0.527466	-0.521504	-0.520551	-0.0472497	-0.0892898	-0.537846	-1.11588	-1.04046	-1.12549	-0.888141	1.19077	-0.888141	1.19077	Negative Control
C12	1290	2644.66	1204.63	2.24065	1.04644	1.48773	2044.31	11.1354	1.7297	0.696235	1.7297	0.696235	12	C	ID SHSY5Y_P1	atg9	AP4B1-KO	AP4B1-KO	DMSO	0	0.613745	-0.752175	-0.610914	-0.944993	-0.103895	-0.92757	0.706359	-0.167842	0.135911	1.21103	-0.581361	1.21103	-0.581361	Negative Control
D01	1329	1472.3	972.038	1.52504	1.05655	1.44491	1941.94	9.69274	1.68661	0.71763	1.68661	0.71763	1	D	ID SHSY5Y_P1	atg9	AP4B1-WT	AP4B1-WT	DMSO	0	-5.74115	-6.88873	-1.95803	-0.63787	0.971866	-0.0617757	-0.0307304	-1.16884	-0.50605	0.201075	0.212939	0.201075	0.212939	Negative Control
D02	1236	1486.85	1015.68	1.46865	1.04231	1.24283	1838.98	5.23034	1.54952	0.806883	1.54952	0.806883	2	D	ID SHSY5Y_P1	atg9	AP4B1-WT	AP4B1-WT	DMSO	0	-6.24194	-6.81258	-1.70525	-1.37024	1.05664	-1.2819	-3.50969	-2.17551	-2.49172	-3.01224	3.5265	-3.01224	3.5265	Negative Control
D03	1157	1842.68	1203.87	1.54918	1.03919	1.37206	1788.74	11.9675	1.46142	0.74906	1.46142	0.74906	3	D	ID SHSY5Y_P1	atg9	AP4B1-KO	AP4B1-KO + BCH-HSP-A01	5¬µM	5	-5.52681	-4.95005	-0.615321	-1.99236	0.935583	-1.54938	-1.28489	-2.66681	0.506154	-5.07743	1.3798	-5.07743	1.3798	Negative Control
D04	1415	2276.63	1056.9	2.18842	1.07496	1.49646	1964.02	15.0683	1.71332	0.681037	1.71332	0.681037	4	D	ID SHSY5Y_P1	atg9	AP4B1-KO	AP4B1-KO + BCH-HSP-B01	5¬µM	5	0.149904	-2.67862	-1.46654	0.0393747	-0.0253759	1.51515	0.856714	-0.952906	1.88593	0.827231	-1.14562	0.827231	-1.14562	Negative Control
D05	1426	2480.87	1198.55	2.09747	1.03179	1.22828	1862.18	5.16823	1.5878	0.809101	1.5878	0.809101	5	D	ID SHSY5Y_P1	atg9	AP4B1-KO	AP4B1-KO + BCH-HSP-C01	5¬µM	5	-0.657791	-1.60953	-0.646115	0.125999	0.111351	-2.18311	-3.76028	-1.94873	-2.51935	-2.11515	3.60884	-2.11515	3.60884	Negative Control
D06	1609	2771.72	1177.6	2.38972	1.05078	1.4128	1986.35	9.87356	1.65997	0.724337	1.65997	0.724337	6	D	ID SHSY5Y_P1	atg9	AP4B1-KO	AP4B1-KO + BCH-HSP-D01	5¬µM	5	1.93759	-0.0871296	-0.767451	1.56711	-0.327996	-0.55632	-0.58362	-0.734574	-0.425588	-0.423479	0.461947	-0.423479	0.461947	Negative Control
D07	1414	2526.51	1078.01	2.3764	1.05758	1.39188	1890.87	7.5386	1.64965	0.742051	1.64965	0.742051	7	D	ID SHSY5Y_P1	atg9	AP4B1-KO	AP4B1-KO + BCH-HSP-E01	5¬µM	5	1.81928	-1.37063	-1.34429	0.0314998	-0.30797	0.0267788	-0.943803	-1.6682	-1.46459	-0.665322	1.11959	-0.665322	1.11959	Negative Control
D08	2013	2082.68	1312.17	1.60517	1.04848	1.62376	2921.02	39.8383	1.76319	0.626863	1.76319	0.626863	8	D	ID SHSY5Y_P1	atg9	AP4B1-KO	AP4B1-KO + BCH-HSP-F01	5¬µM	5	-5.02957	-3.69379	0.0119569	4.74859	0.851409	-0.7531	3.04828	8.40455	12.908	1.99606	-3.15685	1.99606	-3.15685	Negative Control
D09	1667	2052.73	1237.86	1.67269	1.05044	1.24758	2470	11.2674	1.66328	0.749461	1.66328	0.749461	9	D	ID SHSY5Y_P1	atg9	AP4B1-KO	AP4B1-KO + BCH-HSP-G01	5¬µM	5	-4.43001	-3.85057	-0.418439	2.02386	0.749915	-0.58509	-3.42802	3.99455	0.194646	-0.34574	1.39468	-0.34574	1.39468	Negative Control
D10	1563	1906.61	1045.77	1.83254	1.07036	1.47106	2262.04	21.7099	1.79911	0.67595	1.79911	0.67595	10	D	ID SHSY5Y_P1	atg9	AP4B1-KO	AP4B1-KO + BCH-HSP-H01	5¬µM	5	-3.01044	-4.61544	-1.53098	1.20487	0.50961	1.1215	0.419327	1.96112	4.84133	2.83811	-1.33448	2.83811	-1.33448	Negative Control
D11	1444	2704.84	1242.26	2.20177	1.04646	1.36031	1950.4	7.37481	1.64232	0.750676	1.64232	0.750676	11	D	ID SHSY5Y_P1	atg9	AP4B1-KO	AP4B1-KO	DMSO	0	0.26843	-0.437212	-0.39296	0.267748	-0.0454401	-0.926499	-1.48725	-1.08613	-1.53748	-0.837063	1.43979	-0.837063	1.43979	Negative Control
D12	1206	2613.56	1184.86	2.24297	1.08109	1.48595	2039.18	11.6237	1.69483	0.693384	1.69483	0.693384	12	D	ID SHSY5Y_P1	atg9	AP4B1-KO	AP4B1-KO	DMSO	0	0.634354	-0.914979	-0.725391	-1.60649	-0.107384	2.04077	0.675676	-0.218023	0.353173	0.393787	-0.687221	0.393787	-0.687221	Negative Control
E01	1257	1429.76	952.433	1.51005	1.05255	1.41402	1924.29	9.3157	1.63912	0.730324	1.63912	0.730324	1	E	ID SHSY5Y_P1	atg9	AP4B1-WT	AP4B1-WT	DMSO	0	-5.87427	-7.11144	-2.07158	-1.20487	0.9944	-0.404219	-0.562645	-1.34136	-0.673825	-0.912071	0.684213	-0.912071	0.684213	Negative Control
E02	1591	1454.2	967.085	1.51155	1.04285	1.33648	1872.61	6.70386	1.59586	0.763424	1.59586	0.763424	2	E	ID SHSY5Y_P1	atg9	AP4B1-WT	AP4B1-WT	DMSO	0	-5.861	-6.98348	-1.98672	1.42536	0.992154	-1.23572	-1.89753	-1.84675	-1.83603	-1.92607	1.91305	-1.92607	1.91305	Negative Control
E03	1236	1787.07	1207.61	1.49427	1.01918	1.40502	1853.26	13.5544	1.50567	0.729492	1.50567	0.729492	3	E	ID SHSY5Y_P1	atg9	AP4B1-KO	AP4B1-KO + BCH-HSP-A01	1¬µM	1	-6.01447	-5.24115	-0.593617	-1.37024	1.01813	-3.26353	-0.71746	-2.03595	1.21231	-4.04025	0.653321	-4.04025	0.653321	Negative Control
E04	1524	2404.63	1058.21	2.31386	1.05968	1.4434	1877.77	9.63754	1.6758	0.715091	1.6758	0.715091	4	E	ID SHSY5Y_P1	atg9	AP4B1-KO	AP4B1-KO + BCH-HSP-B01	1¬µM	1	1.26386	-2.00858	-1.45891	0.897744	-0.213948	0.206701	-0.0568694	-1.79626	-0.530612	-0.0524006	0.118661	-0.0524006	0.118661	Negative Control
E05	1331	2687.98	1228.58	2.21726	1.03406	1.29092	1885.76	5.87445	1.58169	0.78449	1.58169	0.78449	5	E	ID SHSY5Y_P1	atg9	AP4B1-KO	AP4B1-KO + BCH-HSP-C01	1¬µM	1	0.406064	-0.525424	-0.472188	-0.622121	-0.0687388	-1.98817	-2.68173	-1.71818	-2.2051	-2.25833	2.69514	-2.25833	2.69514	Negative Control
E06	1671	2654.26	1199.58	2.24692	1.06938	1.42285	2019.46	10.4128	1.63189	0.722851	1.63189	0.722851	6	E	ID SHSY5Y_P1	atg9	AP4B1-KO	AP4B1-KO + BCH-HSP-D01	1¬µM	1	0.669434	-0.701966	-0.640169	2.05536	-0.113322	1.03749	-0.410637	-0.410806	-0.18562	-1.08147	0.406752	-1.08147	0.406752	Negative Control
E07	1384	2504.55	1072.16	2.37386	1.05576	1.38463	1910.51	8.17614	1.63375	0.744662	1.63375	0.744662	7	E	ID SHSY5Y_P1	atg9	AP4B1-KO	AP4B1-KO + BCH-HSP-E01	1¬µM	1	1.79674	-1.48556	-1.37816	-0.204749	-0.304154	-0.12945	-1.06849	-1.47616	-1.1809	-1.03807	1.21651	-1.03807	1.21651	Negative Control
E08	1692	2407.61	1173.7	2.08994	1.06988	1.48469	2012.34	15.4032	1.70091	0.67775	1.70091	0.67775	8	E	ID SHSY5Y_P1	atg9	AP4B1-KO	AP4B1-KO + BCH-HSP-F01	1¬µM	1	-0.724624	-1.99302	-0.79006	2.22073	0.122665	1.07986	0.654117	-0.48044	2.03499	0.5363	-1.26765	0.5363	-1.26765	Negative Control
E09	1550	2380.04	1118.52	2.1563	1.0364	1.30676	1902.23	6.60907	1.59798	0.768869	1.59798	0.768869	9	E	ID SHSY5Y_P1	atg9	AP4B1-KO	AP4B1-KO + BCH-HSP-G01	1¬µM	1	-0.135348	-2.13732	-1.10962	1.10249	0.0229117	-1.78837	-2.40909	-1.55707	-1.87821	-1.87645	2.1152	-1.87645	2.1152	Negative Control
E10	1830	2457.7	1123.75	2.22318	1.05038	1.43241	1986.67	10.5293	1.6568	0.72102	1.6568	0.72102	10	E	ID SHSY5Y_P1	atg9	AP4B1-KO	AP4B1-KO + BCH-HSP-H01	1¬µM	1	0.458587	-1.73082	-1.07935	3.30748	-0.0776299	-0.590496	-0.245978	-0.731478	-0.133798	-0.497712	0.338778	-0.497712	0.338778	Negative Control
E11	1589	2796.09	1338.15	2.11503	1.06523	1.39944	2035.68	9.01273	1.62726	0.73395	1.62726	0.73395	11	E	ID SHSY5Y_P1	atg9	AP4B1-KO	AP4B1-KO	DMSO	0	-0.501777	0.0404494	0.162452	1.40961	0.0849411	0.681926	-0.813554	-0.25223	-0.808638	-1.19006	0.818806	-1.19006	0.818806	Negative Control
E12	1509	2772.72	1270.54	2.22139	1.0429	1.50136	2107.91	12.7193	1.70373	0.684833	1.70373	0.684833	12	E	ID SHSY5Y_P1	atg9	AP4B1-KO	AP4B1-KO	DMSO	0	0.442752	-0.0818892	-0.229136	0.779619	-0.0749494	-1.23107	0.940992	0.454029	0.840718	0.602301	-1.00468	0.602301	-1.00468	Negative Control
F01	1460	1461.84	964.78	1.52377	1.04452	1.43756	1944.87	9.3702	1.65523	0.723214	1.65523	0.723214	1	F	ID SHSY5Y_P1	atg9	AP4B1-WT	AP4B1-WT	DMSO	0	-5.75248	-6.94352	-2.00007	0.393747	0.973784	-1.09198	-0.157258	-1.14021	-0.649573	-0.53441	0.420249	-0.53441	0.420249	Negative Control
F02	1490	1500.92	1020.23	1.47569	1.04614	1.30097	1874.18	6.67684	1.5596	0.787166	1.5596	0.787166	2	F	ID SHSY5Y_P1	atg9	AP4B1-WT	AP4B1-WT	DMSO	0	-6.17946	-6.73895	-1.67892	0.629995	1.04606	-0.953398	-2.50887	-1.83136	-1.84806	-2.77594	2.7945	-2.77594	2.7945	Negative Control
F03	1192	1880.93	1225.1	1.5534	1.03847	1.40452	1883.9	14.7185	1.50291	0.723181	1.50291	0.723181	3	F	ID SHSY5Y_P1	atg9	AP4B1-KO	AP4B1-KO + BCH-HSP-A01	0.5¬µM	0.5	-5.48935	-4.74984	-0.49232	-1.71674	0.929242	-1.61063	-0.726125	-1.7363	1.73032	-4.10497	0.419001	-4.10497	0.419001	Negative Control
F04	1513	2509.85	1073.44	2.37567	1.03116	1.40588	1881.5	8.49452	1.65972	0.736556	1.65972	0.736556	4	F	ID SHSY5Y_P1	atg9	AP4B1-KO	AP4B1-KO + BCH-HSP-B01	0.5¬µM	0.5	1.81281	-1.45783	-1.37075	0.811119	-0.306874	-2.23657	-0.702748	-1.75982	-1.03923	-0.429303	0.915571	-0.429303	0.915571	Negative Control
F05	1515	2605.75	1155.79	2.28877	1.03997	1.31649	1881.96	6.17128	1.61347	0.772024	1.61347	0.772024	5	F	ID SHSY5Y_P1	atg9	AP4B1-KO	AP4B1-KO + BCH-HSP-C01	0.5¬µM	0.5	1.04111	-0.955861	-0.893781	0.826869	-0.176239	-1.48196	-2.24165	-1.75533	-2.07302	-1.51324	2.23234	-1.51324	2.23234	Negative Control
F06	1376	2670.75	1223.41	2.2249	1.05699	1.41982	1993.24	9.38762	1.64729	0.725131	1.64729	0.725131	6	F	ID SHSY5Y_P1	atg9	AP4B1-KO	AP4B1-KO + BCH-HSP-D01	0.5¬µM	0.5	0.473889	-0.615612	-0.502117	-0.267748	-0.0802203	-0.0244431	-0.46277	-0.667186	-0.641824	-0.720478	0.491425	-0.720478	0.491425	Negative Control
F07	1468	2498.85	1058.41	2.39828	1.048	1.36595	1895.08	7.23741	1.65363	0.749359	1.65363	0.749359	7	F	ID SHSY5Y_P1	atg9	AP4B1-KO	AP4B1-KO + BCH-HSP-E01	0.5¬µM	0.5	2.01357	-1.51541	-1.45777	0.456747	-0.340858	-0.794069	-1.39005	-1.62702	-1.59862	-0.571941	1.39088	-0.571941	1.39088	Negative Control
F08	1662	2500.56	1162.62	2.18321	1.04483	1.42597	1936.2	9.85689	1.66774	0.724533	1.66774	0.724533	8	F	ID SHSY5Y_P1	atg9	AP4B1-KO	AP4B1-KO + BCH-HSP-F01	0.5¬µM	0.5	0.103632	-1.50647	-0.854192	1.98449	-0.0175429	-1.066	-0.356901	-1.22492	-0.433006	-0.241216	0.469221	-0.241216	0.469221	Negative Control
F09	1532	2550.15	1133.63	2.28053	1.02496	1.31347	1885.05	6.5542	1.62516	0.769779	1.62516	0.769779	9	F	ID SHSY5Y_P1	atg9	AP4B1-KO	AP4B1-KO + BCH-HSP-G01	0.5¬µM	0.5	0.967927	-1.2469	-1.0221	0.960743	-0.163851	-2.76777	-2.29366	-1.72506	-1.90263	-1.2394	2.14898	-1.2394	2.14898	Negative Control
F10	1604	2507.62	1104.95	2.30056	1.05951	1.40755	1933.39	8.29433	1.65525	0.733983	1.65525	0.733983	10	F	ID SHSY5Y_P1	atg9	AP4B1-KO	AP4B1-KO + BCH-HSP-H01	0.5¬µM	0.5	1.14581	-1.46949	-1.18822	1.52774	-0.193964	0.192065	-0.673898	-1.25238	-1.12831	-0.534023	0.820037	-0.534023	0.820037	Negative Control
F11	1425	2834.73	1357.06	2.11487	1.05689	1.40953	1990.87	8.5747	1.65721	0.729038	1.65721	0.729038	11	F	ID SHSY5Y_P1	atg9	AP4B1-KO	AP4B1-KO	DMSO	0	-0.503226	0.242681	0.271972	0.118124	0.0851865	-0.033047	-0.639937	-0.690353	-1.00355	-0.488105	0.63644	-0.488105	0.63644	Negative Control
F12	1538	2750.76	1228.24	2.27705	1.05301	1.50008	2072.33	11.3451	1.72847	0.690355	1.72847	0.690355	12	F	ID SHSY5Y_P1	atg9	AP4B1-KO	AP4B1-KO	DMSO	0	0.937025	-0.196805	-0.474176	1.00799	-0.15862	-0.365265	0.91896	0.106109	0.229191	1.18221	-0.799664	1.18221	-0.799664	Negative Control
G01	1433	1485.79	976.377	1.52755	1.04714	1.40623	1932.3	9.03709	1.65851	0.732062	1.65851	0.732062	1	G	ID SHSY5Y_P1	atg9	AP4B1-WT	AP4B1-WT	DMSO	0	-5.71893	-6.81815	-1.9329	0.181124	0.968105	-0.867905	-0.696613	-1.26311	-0.797799	-0.45763	0.748715	-0.45763	0.748715	Negative Control
G02	1468	1463.33	969.164	1.5146	1.08014	1.29362	1857.22	6.32005	1.58866	0.782331	1.58866	0.782331	2	G	ID SHSY5Y_P1	atg9	AP4B1-WT	AP4B1-WT	DMSO	0	-5.83391	-6.9357	-1.97468	0.456747	0.987568	1.95945	-2.63526	-1.99723	-2.00682	-2.09488	2.61499	-2.09488	2.61499	Negative Control
G03	1189	2563.44	1136.84	2.31039	1.02257	1.43839	1897.4	12.3164	1.5709	0.717037	1.5709	0.717037	3	G	ID SHSY5Y_P1	atg9	AP4B1-KO	AP4B1-KO + BCH-HSP-A01	0.1¬µM	0.1	1.23306	-1.1773	-1.00355	-1.74036	-0.208734	-2.97283	-0.142994	-1.60437	0.661414	-2.51107	0.190922	-2.51107	0.190922	Negative Control
G04	1144	2521.08	1069.42	2.40211	1.04914	1.3571	1859.76	7.0769	1.61537	0.760297	1.61537	0.760297	4	G	ID SHSY5Y_P1	atg9	AP4B1-KO	AP4B1-KO + BCH-HSP-B01	0.1¬µM	0.1	2.04762	-1.39905	-1.39403	-2.09473	-0.346622	-0.696273	-1.54244	-1.97232	-1.67004	-1.46881	1.79697	-1.46881	1.79697	Negative Control
G05	1337	2744.27	1283.47	2.16737	1.04137	1.33021	1905.73	6.49374	1.60968	0.771258	1.60968	0.771258	5	G	ID SHSY5Y_P1	atg9	AP4B1-KO	AP4B1-KO + BCH-HSP-C01	0.1¬µM	0.1	-0.0370135	-0.230823	-0.154239	-0.574871	0.00626567	-1.36235	-2.00544	-1.52285	-1.92953	-1.60226	2.20389	-1.60226	2.20389	Negative Control
G06	1483	2646.08	1170.76	2.29203	1.07386	1.36569	1956.28	8.09256	1.60711	0.744167	1.60711	0.744167	6	G	ID SHSY5Y_P1	atg9	AP4B1-KO	AP4B1-KO + BCH-HSP-D01	0.1¬µM	0.1	1.07002	-0.74478	-0.807076	0.574871	-0.181134	1.42081	-1.39465	-1.02857	-1.2181	-1.66232	1.19813	-1.66232	1.19813	Negative Control
G07	1449	2542.02	1060.1	2.43387	1.04035	1.36196	1883.25	7.41336	1.64838	0.749248	1.64838	0.749248	7	G	ID SHSY5Y_P1	atg9	AP4B1-KO	AP4B1-KO + BCH-HSP-E01	0.1¬µM	0.1	2.32966	-1.28944	-1.44799	0.307123	-0.394367	-1.44999	-1.45876	-1.74271	-1.52032	-0.695052	1.38675	-0.695052	1.38675	Negative Control
G08	1502	2663.75	1208.51	2.2435	1.05796	1.47822	2017.54	10.3585	1.69071	0.705835	1.69071	0.705835	8	G	ID SHSY5Y_P1	atg9	AP4B1-KO	AP4B1-KO + BCH-HSP-F01	0.1¬µM	0.1	0.639097	-0.652292	-0.58842	0.724495	-0.108187	0.0591702	0.542654	-0.429603	-0.209821	0.2971	-0.224964	0.2971	-0.224964	Negative Control
G09	1469	2617.57	1153	2.30151	1.06713	1.39103	1925.62	7.65873	1.67555	0.742359	1.67555	0.742359	9	G	ID SHSY5Y_P1	atg9	AP4B1-KO	AP4B1-KO + BCH-HSP-G01	0.1¬µM	0.1	1.15423	-0.893986	-0.909905	0.464622	-0.195389	0.844447	-0.95832	-1.32837	-1.41114	-0.0582524	1.131	-0.0582524	1.131	Negative Control
G10	1331	2500.95	1113.44	2.27895	1.05058	1.37647	1910.24	10.5992	1.63256	0.747289	1.63256	0.747289	10	G	ID SHSY5Y_P1	atg9	AP4B1-KO	AP4B1-KO + BCH-HSP-H01	0.1¬µM	0.1	0.953829	-1.50443	-1.13908	-0.622121	-0.161465	-0.573532	-1.20897	-1.47873	-0.102681	-1.06594	1.31402	-1.06594	1.31402	Negative Control
G11	1197	2797.63	1365.84	2.07192	1.07226	1.34133	1941.61	7.43517	1.61256	0.75977	1.61256	0.75977	11	G	ID SHSY5Y_P1	atg9	AP4B1-KO	AP4B1-KO	DMSO	0	-0.88468	0.0485289	0.322809	-1.67736	0.149759	1.2838	-1.81393	-1.17204	-1.51062	-1.53471	1.7774	-1.53471	1.7774	Negative Control
G12	1343	2728.97	1245.97	2.2239	1.05054	1.50538	2090.02	12.3461	1.70698	0.688008	1.70698	0.688008	12	G	ID SHSY5Y_P1	atg9	AP4B1-KO	AP4B1-KO	DMSO	0	0.465018	-0.310884	-0.371471	-0.527621	-0.0787185	-0.576862	1.0103	0.279115	0.674627	0.678633	-0.886824	0.678633	-0.886824	Negative Control
H01	1284	1421.48	952.198	1.50081	1.04381	1.42946	1932.76	9.02647	1.63789	0.725302	1.63789	0.725302	1	H	ID SHSY5Y_P1	atg9	AP4B1-WT	AP4B1-WT	DMSO	0	-5.9564	-7.15476	-2.07294	-0.992243	1.0083	-1.15311	-0.296836	-1.25862	-0.802526	-0.940874	0.497771	-0.940874	0.497771	Negative Control
H02	1422	1585.03	1038.04	1.50705	1.03744	1.38851	1977.19	8.47307	1.65934	0.740762	1.65934	0.740762	2	H	ID SHSY5Y_P1	atg9	AP4B1-WT	AP4B1-WT	DMSO	0	-5.90096	-6.29867	-1.57575	0.0944993	0.99892	-1.69882	-1.00174	-0.824153	-1.04877	-0.438238	1.07171	-0.438238	1.07171	Negative Control
H03	1255	2800.57	1127.5	2.54277	1.05312	1.42094	1927.82	10.5361	1.60821	0.721257	1.60821	0.721257	3	H	ID SHSY5Y_P1	atg9	AP4B1-KO	AP4B1-KO + BCH-HSP-A01	0.05¬µM	0.05	3.29668	0.0638971	-1.05763	-1.22062	-0.558065	-0.355881	-0.443465	-1.30688	-0.130761	-1.63661	0.347593	-1.63661	0.347593	Negative Control
H04	1343	2574.84	1097.99	2.39478	1.02322	1.39013	1906.07	8.06675	1.64023	0.73894	1.64023	0.73894	4	H	ID SHSY5Y_P1	atg9	AP4B1-KO	AP4B1-KO + BCH-HSP-B01	0.05¬µM	0.05	1.98251	-1.11767	-1.22854	-0.527621	-0.3356	-2.91684	-0.973828	-1.51951	-1.22958	-0.886112	1.00408	-0.886112	1.00408	Negative Control
H05	1491	2654.7	1172.14	2.30536	1.04626	1.37222	1933.34	8.02082	1.63161	0.746137	1.63161	0.746137	5	H	ID SHSY5Y_P1	atg9	AP4B1-KO	AP4B1-KO + BCH-HSP-C01	0.05¬µM	0.05	1.18838	-0.699636	-0.799051	0.63787	-0.201169	-0.943191	-1.2822	-1.25288	-1.25002	-1.08808	1.27125	-1.08808	1.27125	Negative Control
H06	1552	2762.58	1213.99	2.30861	1.05334	1.41872	2004.11	9.30728	1.65758	0.723113	1.65758	0.723113	6	H	ID SHSY5Y_P1	atg9	AP4B1-KO	AP4B1-KO + BCH-HSP-D01	0.05¬µM	0.05	1.21723	-0.134962	-0.556679	1.11824	-0.206053	-0.336966	-0.481751	-0.56094	-0.67757	-0.479311	0.416472	-0.479311	0.416472	Negative Control
H07	1630	2585.21	1090.58	2.41044	1.07691	1.4307	1912	8.14443	1.69297	0.72599	1.69297	0.72599	7	H	ID SHSY5Y_P1	atg9	AP4B1-KO	AP4B1-KO + BCH-HSP-E01	0.05¬µM	0.05	2.1216	-1.06338	-1.27143	1.73249	-0.359146	1.68222	-0.275362	-1.46161	-1.19501	0.350072	0.523291	0.350072	0.523291	Negative Control
H08	1510	2761.34	1275.23	2.20071	1.05254	1.4301	2028.44	9.45961	1.69975	0.715631	1.69975	0.715631	8	H	ID SHSY5Y_P1	atg9	AP4B1-KO	AP4B1-KO + BCH-HSP-F01	0.05¬µM	0.05	0.259097	-0.14144	-0.202005	0.787494	-0.0438602	-0.405211	-0.285757	-0.323064	-0.609786	0.509069	0.138703	0.509069	0.138703	Negative Control
H09	1431	2680.42	1182.81	2.307	1.05443	1.34397	1902.66	7.09165	1.61317	0.75728	1.61317	0.75728	9	H	ID SHSY5Y_P1	atg9	AP4B1-KO	AP4B1-KO + BCH-HSP-G01	0.05¬µM	0.05	1.20294	-0.56499	-0.737282	0.165374	-0.203634	-0.24334	-1.7685	-1.55292	-1.66348	-1.52039	1.68496	-1.52039	1.68496	Negative Control
H10	1495	2595.22	1122.73	2.35349	1.04788	1.3769	1903.68	7.88502	1.65786	0.741839	1.65786	0.741839	10	H	ID SHSY5Y_P1	atg9	AP4B1-KO	AP4B1-KO + BCH-HSP-H01	0.05¬µM	0.05	1.61584	-1.01098	-1.08524	0.66937	-0.27353	-0.804181	-1.20165	-1.54293	-1.31045	-0.47286	1.11171	-0.47286	1.11171	Negative Control
H12	1253	2822.83	1301.01	2.2085	1.05971	1.4928	2147.36	13.2847	1.68569	0.691647	1.68569	0.691647	12	H	ID SHSY5Y_P1	atg9	AP4B1-KO	AP4B1-KO	DMSO	0	0.328247	0.180422	-0.0526729	-1.23637	-0.0555659	0.20895	0.793625	0.839735	1.09229	0.179507	-0.751723	0.179507	-0.751723	Negative Control
A01	1550	1282.94	854.343	1.50944	1.0572	1.42087	2191.63	8.60388	1.66854	0.729295	1.66854	0.729295	1	A	ID SHSY5Y_P3	atg9	AP4B1-WT	AP4B1-WT	DMSO	0	1.10533	0.0322263	-0.309012	-0.107836	0.0379031	-0.616824	1.15028	-1.32393	0.554189	0.587674	-1.02591	0.587674	-1.02591	Positive Control
A02	1689	1364.79	950.284	1.44184	1.05557	1.37326	2253.24	7.73391	1.65676	0.746368	1.65676	0.746368	2	A	ID SHSY5Y_P3	atg9	AP4B1-WT	AP4B1-WT	DMSO	0	-1.67847	1.41982	1.71251	0.47854	-0.0575566	-0.78962	-0.342236	-0.715836	-0.466345	-0.0532294	0.255356	-0.0532294	0.255356	Positive Control
A11	1983	2447.29	1144.52	2.16732	1.03982	1.3901	2314.97	9.12518	1.66761	0.735461	1.66761	0.735461	11	A	ID SHSY5Y_P3	atg9	AP4B1-KO	AP4B1-KO	DMSO	0	28.2007	19.7719	5.80509	1.71879	0.967036	-2.46178	0.185803	-0.106574	1.16571	0.537012	-0.563173	0.537012	-0.563173	Positive Control
A12	2278	2470.29	1143.55	2.19255	1.05881	1.49571	2369.92	11.3892	1.73711	0.693122	1.73711	0.693122	12	A	ID SHSY5Y_P3	atg9	AP4B1-KO	AP4B1-KO	DMSO	0	29.24	20.1618	5.78478	2.96326	1.00267	-0.445955	3.49598	0.435767	3.82155	4.3193	-3.74062	4.3193	-3.74062	Positive Control
B01	1591	1284.53	855.223	1.51015	1.07542	1.41975	2233.39	9.15644	1.68752	0.728078	1.68752	0.728078	1	B	ID SHSY5Y_P3	atg9	AP4B1-WT	AP4B1-WT	DMSO	0	1.13467	0.0592756	-0.29048	0.0651236	0.0389092	1.31856	1.11504	-0.911791	1.20238	1.62082	-1.11728	1.62082	-1.11728	Positive Control
B02	1593	1375.84	946.325	1.45759	1.07347	1.40147	2278.68	8.0703	1.65698	0.741525	1.65698	0.741525	2	B	ID SHSY5Y_P3	atg9	AP4B1-WT	AP4B1-WT	DMSO	0	-1.03009	1.60721	1.6291	0.0735607	-0.0353229	1.11119	0.542004	-0.464762	-0.0717437	-0.0413732	-0.108107	-0.0413732	-0.108107	Positive Control
B11	1961	2365.7	1078.99	2.22649	1.05344	1.38992	2266.21	8.07896	1.63406	0.741042	1.63406	0.741042	11	B	ID SHSY5Y_P3	atg9	AP4B1-KO	AP4B1-KO	DMSO	0	30.6379	18.3886	4.42437	1.62598	1.05061	-1.01556	0.179941	-0.587867	-0.0615849	-1.28837	-0.144366	-1.28837	-0.144366	Positive Control
B12	2165	2422.67	1111.48	2.21144	1.05988	1.49613	2411.11	11.6953	1.73372	0.693053	1.73372	0.693053	12	B	ID SHSY5Y_P3	atg9	AP4B1-KO	AP4B1-KO	DMSO	0	30.0182	19.3544	5.10893	2.48656	1.02936	-0.331352	3.50908	0.842243	4.18064	4.13456	-3.74579	4.13456	-3.74579	Positive Control
C01	1559	1252.7	826.537	1.52222	1.06111	1.39956	2323.28	7.69431	1.67225	0.733592	1.67225	0.733592	1	C	ID SHSY5Y_P3	atg9	AP4B1-WT	AP4B1-WT	DMSO	0	1.63168	-0.480488	-0.8949	-0.0698695	0.0559522	-0.201572	0.48226	-0.0245379	-0.512806	0.789931	-0.70347	0.789931	-0.70347	Positive Control
C02	2018	1298.4	872.866	1.49133	1.05843	1.36093	2249.82	7.19621	1.65004	0.754154	1.65004	0.754154	2	C	ID SHSY5Y_P3	atg9	AP4B1-WT	AP4B1-WT	DMSO	0	0.359503	0.294366	0.0812737	1.86644	0.0123278	-0.485821	-0.728717	-0.749572	-1.09711	-0.418875	0.839648	-0.418875	0.839648	Positive Control
C11	1766	2353.04	1115.37	2.14153	1.04055	1.38249	2288.28	7.96933	1.63825	0.744489	1.63825	0.744489	11	C	ID SHSY5Y_P3	atg9	AP4B1-KO	AP4B1-KO	DMSO	0	27.1387	18.1741	5.19101	0.803367	0.930616	-2.3845	-0.0528805	-0.37004	-0.190188	-1.06022	0.114378	-1.06022	0.114378	Positive Control
C12	2194	2425.66	1127.56	2.17657	1.06275	1.49369	2434.59	12.0805	1.72098	0.688493	1.72098	0.688493	12	C	ID SHSY5Y_P3	atg9	AP4B1-KO	AP4B1-KO	DMSO	0	28.5819	19.4051	5.44788	2.6089	0.980107	-0.0265626	3.43266	1.074	4.63254	3.44179	-4.08803	3.44179	-4.08803	Positive Control
D01	1366	1239.7	822.665	1.5137	1.07572	1.37683	2288.22	8.09717	1.63385	0.74083	1.63385	0.74083	1	D	ID SHSY5Y_P3	atg9	AP4B1-WT	AP4B1-WT	DMSO	0	1.28116	-0.700844	-0.97649	-0.884047	0.0439325	1.35066	-0.230241	-0.370597	-0.0402269	-1.30007	-0.160229	-1.30007	-0.160229	Positive Control
D02	1525	1240.11	833.493	1.49469	1.05983	1.37604	2537.95	7.83287	1.65277	0.748184	1.65277	0.748184	2	D	ID SHSY5Y_P3	atg9	AP4B1-WT	AP4B1-WT	DMSO	0	0.498168	-0.693831	-0.748326	-0.2133	0.0170828	-0.337216	-0.254989	2.09418	-0.350268	-0.270465	0.391659	-0.270465	0.391659	Positive Control
D11	1988	2321.05	1090.91	2.16432	1.06203	1.34707	2286.24	7.25064	1.65557	0.753839	1.65557	0.753839	11	D	ID SHSY5Y_P3	atg9	AP4B1-KO	AP4B1-KO	DMSO	0	28.0775	17.6317	4.67547	1.73988	0.962809	-0.103036	-1.16307	-0.390102	-1.03326	-0.11787	0.816048	-0.11787	0.816048	Positive Control
D12	2377	2440.32	1135.17	2.18172	1.0536	1.49078	2484.15	10.5635	1.73866	0.69619	1.73866	0.69619	12	D	ID SHSY5Y_P3	atg9	AP4B1-KO	AP4B1-KO	DMSO	0	28.7941	19.6537	5.60808	3.38089	0.987384	-0.998499	3.34152	1.56316	2.85298	4.40341	-3.51035	4.40341	-3.51035	Positive Control
E01	1587	1238.99	834.315	1.49115	1.04733	1.33836	2272.9	7.08663	1.63666	0.763323	1.63666	0.763323	1	E	ID SHSY5Y_P3	atg9	AP4B1-WT	AP4B1-WT	DMSO	0	0.352289	-0.712808	-0.73101	0.0482495	0.0120804	-1.66457	-1.43603	-0.521794	-1.22565	-1.14688	1.52782	-1.14688	1.52782	Positive Control
E02	1769	1329.47	920.56	1.44852	1.05733	1.31852	2328.61	6.84424	1.65056	0.768159	1.65056	0.768159	2	E	ID SHSY5Y_P3	atg9	AP4B1-WT	AP4B1-WT	DMSO	0	-1.4034	0.82113	1.08621	0.816023	-0.0481242	-0.603017	-2.05799	0.0280609	-1.50999	-0.390474	1.89069	-0.390474	1.89069	Positive Control
E11	1889	2327.14	1091.29	2.1644	1.05923	1.36449	2375.51	8.05335	1.67212	0.741498	1.67212	0.741498	11	E	ID SHSY5Y_P3	atg9	AP4B1-KO	AP4B1-KO	DMSO	0	28.0806	17.735	4.68363	1.32225	0.962916	-0.400405	-0.617099	0.490966	-0.091624	0.782588	-0.110124	0.782588	-0.110124	Positive Control
E12	2105	2418.35	1140.51	2.15151	1.05291	1.51094	2582.5	12.5893	1.73306	0.683349	1.73306	0.683349	12	E	ID SHSY5Y_P3	atg9	AP4B1-KO	AP4B1-KO	DMSO	0	27.5497	19.2812	5.72068	2.23345	0.944713	-1.07237	3.97352	2.53388	5.2294	4.0988	-4.47406	4.0988	-4.47406	Positive Control
F01	1125	1252.17	867.6	1.48282	1.07227	1.39422	2267.97	8.43904	1.6352	0.744462	1.6352	0.744462	1	F	ID SHSY5Y_P3	atg9	AP4B1-WT	AP4B1-WT	DMSO	0	0.00909263	-0.489478	-0.0296877	-1.90071	0.000311797	0.984005	0.314962	-0.570476	0.360813	-1.22659	0.112323	-1.22659	0.112323	Positive Control
F02	1871	1339.04	912.512	1.47263	1.05811	1.37926	2400.03	7.92433	1.64934	0.74249	1.64934	0.74249	2	F	ID SHSY5Y_P3	atg9	AP4B1-WT	AP4B1-WT	DMSO	0	-0.410449	0.983416	0.916633	1.24631	-0.0140748	-0.519639	-0.154021	0.73295	-0.242972	-0.456917	-0.0356724	-0.456917	-0.0356724	Positive Control
F11	2013	2224.39	1014.62	2.2285	1.06381	1.40982	2309.9	8.15152	1.67553	0.731169	1.67553	0.731169	11	F	ID SHSY5Y_P3	atg9	AP4B1-KO	AP4B1-KO	DMSO	0	30.7209	15.9929	3.06808	1.84535	1.05345	0.085285	0.803999	-0.156624	0.023536	0.968442	-0.885292	0.968442	-0.885292	Positive Control
F12	2058	2421.28	1133.26	2.16514	1.07665	1.51023	2609.72	12.3941	1.75368	0.682429	1.75368	0.682429	12	F	ID SHSY5Y_P3	atg9	AP4B1-KO	AP4B1-KO	DMSO	0	28.111	19.3309	5.56786	2.03518	0.96396	1.44955	3.95104	2.80255	5.00032	5.22083	-4.54308	5.22083	-4.54308	Positive Control
G01	1303	1182.89	802.009	1.47823	1.06184	1.36415	2274.72	7.81069	1.65114	0.753755	1.65114	0.753755	1	G	ID SHSY5Y_P3	atg9	AP4B1-WT	AP4B1-WT	DMSO	0	-0.179944	-1.66398	-1.41172	-1.14981	-0.00617048	-0.124083	-0.627679	-0.503876	-0.376278	-0.359235	0.809736	-0.359235	0.809736	Positive Control
G02	1883	1301.8	880.514	1.48498	1.04889	1.39	2457.13	8.57052	1.65378	0.733755	1.65378	0.733755	2	G	ID SHSY5Y_P3	atg9	AP4B1-WT	AP4B1-WT	DMSO	0	0.0980099	0.352048	0.242417	1.29694	0.00336087	-1.49931	0.182591	1.29648	0.515052	-0.215152	-0.691178	-0.215152	-0.691178	Positive Control
G11	1893	2406.7	1133.99	2.15038	1.04934	1.35633	2352.97	7.74228	1.64694	0.750506	1.64694	0.750506	11	G	ID SHSY5Y_P3	atg9	AP4B1-KO	AP4B1-KO	DMSO	0	27.5033	19.0837	5.58325	1.33912	0.943119	-1.45165	-0.872784	0.268505	-0.456529	-0.587505	0.565936	-0.587505	0.565936	Positive Control
G12	2224	2438.13	1114.98	2.22134	1.06052	1.50168	2580.15	12.0142	1.74868	0.687325	1.74868	0.687325	12	G	ID SHSY5Y_P3	atg9	AP4B1-KO	AP4B1-KO	DMSO	0	30.4259	19.6166	5.18265	2.73546	1.04334	-0.26384	3.68309	2.51068	4.55467	4.9488	-4.17564	4.9488	-4.17564	Positive Control
H01	1288	1178.79	811.916	1.45676	1.07359	1.38331	2339.02	8.72665	1.66604	0.743765	1.66604	0.743765	1	H	ID SHSY5Y_P3	atg9	AP4B1-WT	AP4B1-WT	DMSO	0	-1.06402	-1.73344	-1.20297	-1.21309	-0.0364865	1.12373	-0.0270838	0.130813	0.698197	0.451938	0.0599804	0.451938	0.0599804	Positive Control
H02	1492	1334.44	912.978	1.46552	1.07198	1.45027	2515.71	10.3161	1.70237	0.715711	1.70237	0.715711	2	H	ID SHSY5Y_P3	atg9	AP4B1-WT	AP4B1-WT	DMSO	0	-0.703533	0.905372	0.926456	-0.352511	-0.024125	0.953527	2.07185	1.87469	2.56276	2.4289	-2.04537	2.4289	-2.04537	Positive Control
H11	2075	2248.82	1012.48	2.25719	1.0567	1.43546	2409.5	9.34506	1.72126	0.714162	1.72126	0.714162	11	H	ID SHSY5Y_P3	atg9	AP4B1-KO	AP4B1-KO	DMSO	0	31.9022	16.4072	3.02293	2.10689	1.09396	-0.669238	1.60746	0.826426	1.42364	3.45694	-2.16162	3.45694	-2.16162	Positive Control
H12	2189	2391.74	1081.57	2.25009	1.07343	1.47967	2713.87	12.0992	1.73775	0.691528	1.73775	0.691528	12	H	ID SHSY5Y_P3	atg9	AP4B1-KO	AP4B1-KO	DMSO	0	31.6099	18.8302	4.47882	2.58781	1.08394	1.10762	2.99341	3.83048	4.65441	4.35393	-3.86023	4.35393	-3.86023	Positive Control
A01	1550	1282.94	854.343	1.50944	1.0572	1.42087	2191.63	8.60388	1.66854	0.729295	1.66854	0.729295	1	A	ID SHSY5Y_P3	atg9	AP4B1-WT	AP4B1-WT	DMSO	0	-18.4369	-15.4357	-6.01155	-3.25206	0.962097	-0.053137	-0.323237	-1.73572	-0.719785	-0.749499	0.554198	-0.749499	0.554198	Negative Control
A02	1689	1364.79	950.284	1.44184	1.05557	1.37326	2253.24	7.73391	1.65676	0.746368	1.65676	0.746368	2	A	ID SHSY5Y_P3	atg9	AP4B1-WT	AP4B1-WT	DMSO	0	-20.2663	-14.2869	-3.70497	-2.38672	1.05756	-0.218786	-1.0915	-1.2762	-1.15769	-1.02195	1.18218	-1.02195	1.18218	Negative Control
A03	776	1655.93	1177.4	1.3999	1.03909	1.40001	2198.14	16.654	1.56217	0.740934	1.56217	0.740934	3	A	ID SHSY5Y_P3	atg9	AP4B1-KO	AP4B1-KO + BCH-HSP-A01	30¬µM	30	-21.4015	-10.2004	1.75532	-8.07063	1.1168	-1.89682	-0.659874	-1.68718	3.3323	-3.21004	0.982292	-3.21004	0.982292	Negative Control
A04	2050	1908.56	1027.72	1.8774	1.06599	1.55204	2558.34	26.6666	1.72895	0.647445	1.72895	0.647445	4	A	ID SHSY5Y_P3	atg9	AP4B1-KO	AP4B1-KO + BCH-HSP-B01	30¬µM	30	-8.47805	-6.6545	-1.84337	-0.139296	0.442411	0.842575	1.79303	0.999373	8.37224	0.648033	-2.45649	0.648033	-2.45649	Negative Control
A05	1810	2441.91	1236.91	2.00121	1.05112	1.28379	2289.35	6.19547	1.60448	0.785827	1.60448	0.785827	5	A	ID SHSY5Y_P3	atg9	AP4B1-KO	AP4B1-KO + BCH-HSP-C01	30¬µM	30	-5.12721	0.831676	3.18594	-1.63343	0.267554	-0.671848	-2.53503	-1.00688	-1.93208	-2.23125	2.63362	-2.23125	2.63362	Negative Control
A06	1568	2341.78	1008.73	2.3743	1.05713	1.27512	2091.33	6.14466	1.545	0.795885	1.545	0.795885	6	A	ID SHSY5Y_P3	atg9	AP4B1-KO	AP4B1-KO + BCH-HSP-D01	30¬µM	30	4.97025	-0.573835	-2.29978	-3.14001	-0.259363	-0.0595537	-2.67494	-2.48379	-1.95765	-3.60739	3.00357	-3.60739	3.00357	Negative Control
A07	2171	2307.36	972.179	2.41489	1.04998	1.30506	2182.97	6.41581	1.56816	0.773513	1.56816	0.773513	7	A	ID SHSY5Y_P3	atg9	AP4B1-KO	AP4B1-KO + BCH-HSP-E01	30¬µM	30	6.06892	-1.05694	-3.17858	0.613994	-0.316695	-0.788342	-2.19181	-1.80032	-1.82117	-3.07157	2.18066	-3.07157	2.18066	Negative Control
A08	124	1674.32	1068.99	1.5708	1.05589	1.50411	5924.22	90.5281	1.31702	0.694224	1.31702	0.694224	8	A	ID SHSY5Y_P3	atg9	AP4B1-KO	AP4B1-KO + BCH-HSP-F01	30¬µM	30	-16.7762	-9.94229	-0.850957	-12.1297	0.875433	-0.186541	1.01968	26.1032	40.5174	-8.88128	-0.735811	-8.88128	-0.735811	Negative Control
A09	2090	1532.52	1080.48	1.41634	1.04296	1.47006	3921.13	32.3377	1.88699	0.664329	1.88699	0.664329	9	A	ID SHSY5Y_P3	atg9	AP4B1-KO	AP4B1-KO + BCH-HSP-G01	30¬µM	30	-20.9566	-11.9326	-0.574783	0.109725	1.09358	-1.50239	0.470395	11.1635	11.2268	4.30409	-1.83546	4.30409	-1.83546	Negative Control
A10	2302	1215.83	982.226	1.23483	1.07827	2.12571	8317.21	96.504	1.86491	0.560466	1.86491	0.560466	10	A	ID SHSY5Y_P3	atg9	AP4B1-KO	AP4B1-KO + BCH-HSP-H01	30¬µM	30	-25.869	-16.3777	-2.93704	1.42954	1.34992	2.09282	11.049	43.951	43.5254	3.79322	-5.65585	3.79322	-5.65585	Negative Control
A11	1983	2447.29	1144.52	2.16732	1.03982	1.3901	2314.97	9.12518	1.66761	0.735461	1.66761	0.735461	11	A	ID SHSY5Y_P3	atg9	AP4B1-KO	AP4B1-KO	DMSO	0	-0.631693	0.907168	0.964717	-0.556407	0.0329637	-1.82178	-0.819697	-0.815787	-0.457385	-0.771036	0.780997	-0.771036	0.780997	Negative Control
A12	2278	2470.29	1143.55	2.19255	1.05881	1.49571	2369.92	11.3892	1.73711	0.693122	1.73711	0.693122	12	A	ID SHSY5Y_P3	atg9	AP4B1-KO	AP4B1-KO	DMSO	0	0.0512262	1.22996	0.94155	1.28013	-0.00267314	0.110664	0.884204	-0.405951	0.682224	0.836822	-0.77636	0.836822	-0.77636	Negative Control
B01	1591	1284.53	855.223	1.51015	1.07542	1.41975	2233.39	9.15644	1.68752	0.728078	1.68752	0.728078	1	B	ID SHSY5Y_P3	atg9	AP4B1-WT	AP4B1-WT	DMSO	0	-18.4177	-15.4133	-5.9904	-2.99682	0.961091	1.80219	-0.341376	-1.42427	-0.441651	-0.310306	0.509414	-0.310306	0.509414	Negative Control
B02	1593	1375.84	946.325	1.45759	1.07347	1.40147	2278.68	8.0703	1.65698	0.741525	1.65698	0.741525	2	B	ID SHSY5Y_P3	atg9	AP4B1-WT	AP4B1-WT	DMSO	0	-19.8402	-14.1318	-3.80014	-2.98437	1.03532	1.60341	-0.636343	-1.08646	-0.988369	-1.01691	1.00404	-1.01691	1.00404	Negative Control
B03	1121	1856.19	1132.94	1.64867	1.04072	1.41319	2173.52	17.5242	1.49879	0.732617	1.49879	0.732617	3	B	ID SHSY5Y_P3	atg9	AP4B1-KO	AP4B1-KO + BCH-HSP-A01	20¬µM	20	-14.6686	-7.38953	0.686356	-5.92282	0.765455	-1.73113	-0.447107	-1.8708	3.77031	-4.67626	0.67639	-4.67626	0.67639	Negative Control
B04	1910	1869.09	1046.27	1.80483	1.0819	1.55081	2594.3	25.9946	1.77317	0.644438	1.77317	0.644438	4	B	ID SHSY5Y_P3	atg9	AP4B1-KO	AP4B1-KO + BCH-HSP-B01	20¬µM	20	-10.4423	-7.20853	-1.39732	-1.01087	0.54491	2.46219	1.77323	1.26753	8.03398	1.6709	-2.56712	1.6709	-2.56712	Negative Control
B05	1832	2261.13	1132.24	2.01497	1.03768	1.29112	2287.11	6.23221	1.57704	0.785558	1.57704	0.785558	5	B	ID SHSY5Y_P3	atg9	AP4B1-KO	AP4B1-KO + BCH-HSP-C01	20¬µM	20	-4.75478	-1.70574	0.669577	-1.49646	0.248119	-2.0398	-2.41669	-1.02358	-1.91358	-2.86608	2.62373	-2.86608	2.62373	Negative Control
B06	1404	2199.09	946.871	2.359	1.04954	1.19982	2077.05	4.77727	1.48313	0.827666	1.48313	0.827666	6	B	ID SHSY5Y_P3	atg9	AP4B1-KO	AP4B1-KO + BCH-HSP-D01	20¬µM	20	4.55618	-2.57667	-3.78703	-4.16099	-0.237756	-0.832329	-3.88975	-2.59027	-2.64594	-5.03844	4.17258	-5.03844	4.17258	Negative Control
B07	1961	2235.81	961.636	2.36764	1.04622	1.35596	2234.93	7.19389	1.62047	0.752579	1.62047	0.752579	7	B	ID SHSY5Y_P3	atg9	AP4B1-KO	AP4B1-KO + BCH-HSP-E01	20¬µM	20	4.78995	-2.06123	-3.43206	-0.693369	-0.249955	-1.17118	-1.37063	-1.41274	-1.42952	-1.86146	1.41064	-1.86146	1.41064	Negative Control
B08	1188	2260.51	1200.82	1.89682	1.05496	1.59777	10012.1	120.433	1.46848	0.659006	1.46848	0.659006	8	B	ID SHSY5Y_P3	atg9	AP4B1-KO	AP4B1-KO + BCH-HSP-F01	20¬µM	20	-7.9525	-1.71454	2.31829	-5.50571	0.414986	-0.280728	2.53093	56.592	55.5701	-5.37755	-2.03126	-5.37755	-2.03126	Negative Control
B09	2033	1605.73	1112.97	1.4428	1.07485	1.43776	3930.13	30.0266	1.87584	0.671321	1.87584	0.671321	9	B	ID SHSY5Y_P3	atg9	AP4B1-KO	AP4B1-KO + BCH-HSP-G01	20¬µM	20	-20.2404	-10.905	0.206194	-0.245131	1.05621	1.74377	-0.050754	11.2306	10.0635	4.04602	-1.57828	4.04602	-1.57828	Negative Control
B10	2528	1239.88	987.844	1.25283	1.04587	1.80438	4775.89	53.3574	1.87649	0.610356	1.87649	0.610356	10	B	ID SHSY5Y_P3	atg9	AP4B1-KO	AP4B1-KO + BCH-HSP-H01	20¬µM	20	-25.382	-16.0401	-2.80195	2.83651	1.32451	-1.20619	5.86443	17.5386	21.8072	4.06113	-3.82074	4.06113	-3.82074	Negative Control
B11	1961	2365.7	1078.99	2.22649	1.05344	1.38992	2266.21	8.07896	1.63406	0.741042	1.63406	0.741042	11	B	ID SHSY5Y_P3	atg9	AP4B1-KO	AP4B1-KO	DMSO	0	0.969832	-0.238126	-0.610695	-0.693369	-0.0506088	-0.43538	-0.822714	-1.17949	-0.98401	-1.54701	0.986267	-1.54701	0.986267	Negative Control
B12	2165	2422.67	1111.48	2.21144	1.05988	1.49613	2411.11	11.6953	1.73372	0.693053	1.73372	0.693053	12	B	ID SHSY5Y_P3	atg9	AP4B1-KO	AP4B1-KO	DMSO	0	0.562597	0.561506	0.170399	0.57664	-0.0293581	0.220526	0.890949	-0.0987844	0.836308	0.758291	-0.778898	0.758291	-0.778898	Negative Control
C01	1559	1252.7	826.537	1.52222	1.06111	1.39956	2323.28	7.69431	1.67225	0.733592	1.67225	0.733592	1	C	ID SHSY5Y_P3	atg9	AP4B1-WT	AP4B1-WT	DMSO	0	-18.0911	-15.8602	-6.68006	-3.19604	0.944048	0.344939	-0.667096	-0.753794	-1.17763	-0.663519	0.712233	-0.663519	0.712233	Negative Control
C02	2018	1298.4	872.866	1.49133	1.05843	1.36093	2249.82	7.19621	1.65004	0.754154	1.65004	0.754154	2	C	ID SHSY5Y_P3	atg9	AP4B1-WT	AP4B1-WT	DMSO	0	-18.927	-15.2187	-5.56623	-0.338514	0.987672	0.072447	-1.29044	-1.30169	-1.42835	-1.17739	1.46856	-1.17739	1.46856	Negative Control
C03	1616	1907.37	1272.36	1.50903	1.03202	1.33515	2234.21	10.3868	1.46985	0.765478	1.46985	0.765478	3	C	ID SHSY5Y_P3	atg9	AP4B1-KO	AP4B1-KO + BCH-HSP-A01	10¬µM	10	-18.4479	-6.67122	4.03829	-2.84118	0.96267	-2.61615	-1.70627	-1.41813	0.177635	-5.34575	1.88512	-5.34575	1.88512	Negative Control
C04	2069	1797.77	1023.51	1.77584	1.05405	1.54574	2469.69	23.6916	1.74639	0.648167	1.74639	0.648167	4	C	ID SHSY5Y_P3	atg9	AP4B1-KO	AP4B1-KO + BCH-HSP-B01	10¬µM	10	-11.2269	-8.20948	-1.94446	-0.0210112	0.585856	-0.373406	1.69136	0.338175	6.87472	1.05151	-2.42993	1.05151	-2.42993	Negative Control
C05	1722	2273.45	1202	1.91154	1.03526	1.21586	2259.8	4.92241	1.56495	0.818175	1.56495	0.818175	5	C	ID SHSY5Y_P3	atg9	AP4B1-KO	AP4B1-KO + BCH-HSP-C01	10¬µM	10	-7.55427	-1.53287	2.34674	-2.18127	0.394205	-2.2866	-3.63104	-1.22727	-2.57288	-3.14591	3.82348	-3.14591	3.82348	Negative Control
C06	1563	2205.78	971.421	2.31362	1.06056	1.24754	2072.51	5.35073	1.53835	0.803767	1.53835	0.803767	6	C	ID SHSY5Y_P3	atg9	AP4B1-KO	AP4B1-KO + BCH-HSP-D01	10¬µM	10	3.3279	-2.48264	-3.19681	-3.17113	-0.17366	0.2888	-3.11982	-2.62415	-2.35728	-3.76122	3.2935	-3.76122	3.2935	Negative Control
C07	2204	2202.69	958.471	2.33446	1.04534	1.29913	2200.11	6.31566	1.60463	0.772782	1.60463	0.772782	7	C	ID SHSY5Y_P3	atg9	AP4B1-KO	AP4B1-KO + BCH-HSP-E01	10¬µM	10	3.89193	-2.52608	-3.50813	0.819436	-0.203093	-1.26055	-2.28748	-1.67243	-1.87158	-2.22798	2.15376	-2.22798	2.15376	Negative Control
C08	2500	1823.86	1184.06	1.54625	1.04527	1.66826	5286.79	58.3094	1.76582	0.603626	1.76582	0.603626	8	C	ID SHSY5Y_P3	atg9	AP4B1-KO	AP4B1-KO + BCH-HSP-F01	10¬µM	10	-17.4407	-7.84341	1.91543	2.6622	0.910108	-1.26711	3.66817	21.3491	24.2999	1.50104	-4.06828	1.50104	-4.06828	Negative Control
C09	2000	1717.8	1130.37	1.52765	1.04604	1.35386	3362.38	21.7883	1.79113	0.696922	1.79113	0.696922	9	C	ID SHSY5Y_P3	atg9	AP4B1-KO	AP4B1-KO + BCH-HSP-G01	10¬µM	10	-17.9439	-9.33207	0.624525	-0.450573	0.936371	-1.18875	-1.40442	6.99614	5.91669	2.08639	-0.636574	2.08639	-0.636574	Negative Control
C10	2722	1372.05	990.302	1.38223	1.08251	1.59739	3589.77	41.0403	1.90377	0.635167	1.90377	0.635167	10	C	ID SHSY5Y_P3	atg9	AP4B1-KO	AP4B1-KO + BCH-HSP-H01	10¬µM	10	-21.8797	-14.185	-2.74287	4.04426	1.14175	2.52452	2.52479	8.69211	15.6073	4.69231	-2.90813	4.69231	-2.90813	Negative Control
C11	1766	2353.04	1115.37	2.14153	1.04055	1.38249	2288.28	7.96933	1.63825	0.744489	1.63825	0.744489	11	C	ID SHSY5Y_P3	atg9	AP4B1-KO	AP4B1-KO	DMSO	0	-1.32962	-0.4157	0.264053	-1.90735	0.0693836	-1.7477	-0.942558	-1.01488	-1.03919	-1.45002	1.11308	-1.45002	1.11308	Negative Control
C12	2194	2425.66	1127.56	2.17657	1.06275	1.49369	2434.59	12.0805	1.72098	0.688493	1.72098	0.688493	12	C	ID SHSY5Y_P3	atg9	AP4B1-KO	AP4B1-KO	DMSO	0	-0.381207	0.603513	0.557139	0.757181	0.0198926	0.51271	0.851614	0.0763511	1.03021	0.46379	-0.946636	0.46379	-0.946636	Negative Control
D01	1366	1239.7	822.665	1.5137	1.07572	1.37683	2288.22	8.09717	1.63385	0.74083	1.63385	0.74083	1	D	ID SHSY5Y_P3	atg9	AP4B1-WT	AP4B1-WT	DMSO	0	-18.3214	-16.0427	-6.77315	-4.39756	0.956068	1.83297	-1.03385	-1.0153	-0.974846	-1.55198	0.978492	-1.55198	0.978492	Negative Control
D02	1525	1240.11	833.493	1.49469	1.05983	1.37604	2537.95	7.83287	1.65277	0.748184	1.65277	0.748184	2	D	ID SHSY5Y_P3	atg9	AP4B1-WT	AP4B1-WT	DMSO	0	-18.8359	-16.0369	-6.51281	-3.4077	0.982917	0.214905	-1.04659	0.847279	-1.10788	-1.1143	1.24899	-1.1143	1.24899	Negative Control
D03	1391	1984.51	1383.59	1.44559	1.02704	1.37441	2341.66	12.6141	1.54337	0.739313	1.54337	0.739313	3	D	ID SHSY5Y_P3	atg9	AP4B1-KO	AP4B1-KO + BCH-HSP-A01	5¬µM	5	-20.165	-5.58845	6.71242	-4.24193	1.05227	-3.12326	-1.07287	-0.616724	1.29878	-3.64506	0.922672	-3.64506	0.922672	Negative Control
D04	2060	1867.06	1015.23	1.85875	1.05308	1.52133	2377.79	18.6736	1.72042	0.663765	1.72042	0.663765	4	D	ID SHSY5Y_P3	atg9	AP4B1-KO	AP4B1-KO + BCH-HSP-B01	5¬µM	5	-8.98276	-7.23702	-2.14351	-0.077041	0.468749	-0.472049	1.29754	-0.347278	4.34891	0.450655	-1.8562	0.450655	-1.8562	Negative Control
D05	1640	2321.83	1185.59	1.97879	1.03557	1.20926	2268.59	4.7181	1.55268	0.818577	1.55268	0.818577	5	D	ID SHSY5Y_P3	atg9	AP4B1-KO	AP4B1-KO + BCH-HSP-C01	5¬µM	5	-5.73399	-0.853776	1.95226	-2.69177	0.299218	-2.25542	-3.7375	-1.16168	-2.67572	-3.42958	3.83825	-3.42958	3.83825	Negative Control
D06	1611	2130.46	922.258	2.34612	1.03943	1.22716	2100.95	5.08594	1.52169	0.811579	1.52169	0.811579	6	D	ID SHSY5Y_P3	atg9	AP4B1-KO	AP4B1-KO + BCH-HSP-D01	5¬µM	5	4.20765	-3.53983	-4.37875	-2.87231	-0.219568	-1.86192	-3.44865	-2.41203	-2.49057	-4.14665	3.58086	-4.14665	3.58086	Negative Control
D07	1936	2211.63	963.623	2.331	1.06026	1.35712	2205.64	7.00414	1.62733	0.756245	1.62733	0.756245	7	D	ID SHSY5Y_P3	atg9	AP4B1-KO	AP4B1-KO + BCH-HSP-E01	5¬µM	5	3.79836	-2.40062	-3.38428	-0.849008	-0.19821	0.258841	-1.35181	-1.63122	-1.52503	-1.70271	1.54548	-1.70271	1.54548	Negative Control
D08	2700	1630.85	1098.04	1.49729	1.04805	1.5582	3886.32	37.4923	1.78869	0.636391	1.78869	0.636391	8	D	ID SHSY5Y_P3	atg9	AP4B1-KO	AP4B1-KO + BCH-HSP-F01	5¬µM	5	-18.7656	-10.5525	-0.152733	3.9073	0.979249	-0.984199	1.89254	10.9039	13.8214	2.03007	-2.86311	2.03007	-2.86311	Negative Control
D09	2375	1942.85	1187.29	1.65061	1.04783	1.28527	2853.76	11.757	1.71842	0.734961	1.71842	0.734961	9	D	ID SHSY5Y_P3	atg9	AP4B1-KO	AP4B1-KO + BCH-HSP-G01	5¬µM	5	-14.6162	-6.17317	1.99316	1.884	0.762717	-1.00645	-2.51106	3.20268	0.867348	0.404563	0.76261	0.404563	0.76261	Negative Control
D10	2367	1565.27	1010.09	1.55004	1.08321	1.58045	3045.73	34.0898	1.88434	0.639488	1.88434	0.639488	10	D	ID SHSY5Y_P3	atg9	AP4B1-KO	AP4B1-KO + BCH-HSP-H01	5¬µM	5	-17.338	-11.473	-2.26709	1.8342	0.904752	2.59517	2.25138	4.63447	12.1087	4.24278	-2.7492	4.24278	-2.7492	Negative Control
D11	1988	2321.05	1090.91	2.16432	1.06203	1.34707	2286.24	7.25064	1.65557	0.753839	1.65557	0.753839	11	D	ID SHSY5Y_P3	atg9	AP4B1-KO	AP4B1-KO	DMSO	0	-0.712695	-0.864752	-0.324191	-0.52528	0.0371906	0.439399	-1.51402	-1.03004	-1.40095	-1.04943	1.45699	-1.04943	1.45699	Negative Control
D12	2377	2440.32	1135.17	2.18172	1.0536	1.49078	2484.15	10.5635	1.73866	0.69619	1.73866	0.69619	12	D	ID SHSY5Y_P3	atg9	AP4B1-KO	AP4B1-KO	DMSO	0	-0.241767	0.809308	0.739927	1.89645	0.0126162	-0.419026	0.804701	0.445997	0.266615	0.87258	-0.663499	0.87258	-0.663499	Negative Control
E01	1587	1238.99	834.315	1.49115	1.04733	1.33836	2272.9	7.08663	1.63666	0.763323	1.63666	0.763323	1	E	ID SHSY5Y_P3	atg9	AP4B1-WT	AP4B1-WT	DMSO	0	-18.9318	-16.0526	-6.49305	-3.02172	0.98792	-1.05755	-1.65453	-1.12956	-1.48351	-1.48686	1.80585	-1.48686	1.80585	Negative Control
E02	1769	1329.47	920.56	1.44852	1.05733	1.31852	2328.61	6.84424	1.65056	0.768159	1.65056	0.768159	2	E	ID SHSY5Y_P3	atg9	AP4B1-WT	AP4B1-WT	DMSO	0	-20.0855	-14.7826	-4.41958	-1.88867	1.04812	-0.0399011	-1.97468	-0.714046	-1.60551	-1.16531	1.98371	-1.16531	1.98371	Negative Control
E03	1432	1866.57	1311	1.43429	1.04269	1.35692	2316.6	12.6945	1.48644	0.75137	1.48644	0.75137	3	E	ID SHSY5Y_P3	atg9	AP4B1-KO	AP4B1-KO + BCH-HSP-A01	1¬µM	1	-20.4708	-7.2438	4.96716	-3.98668	1.06823	-1.53015	-1.35507	-0.80364	1.33925	-4.96201	1.36617	-4.96201	1.36617	Negative Control
E04	1936	2090.12	1009.75	2.10348	1.0642	1.43978	2469.19	11.3301	1.67138	0.709278	1.67138	0.709278	4	E	ID SHSY5Y_P3	atg9	AP4B1-KO	AP4B1-KO + BCH-HSP-B01	1¬µM	1	-2.35929	-4.10608	-2.2752	-0.849008	0.123115	0.659501	-0.0181742	0.334463	0.652455	-0.683691	-0.182114	-0.683691	-0.182114	Negative Control
E05	1705	2315.79	1152.14	2.03066	1.03583	1.33588	2346.83	7.29537	1.58873	0.766365	1.58873	0.766365	5	E	ID SHSY5Y_P3	atg9	AP4B1-KO	AP4B1-KO + BCH-HSP-C01	1¬µM	1	-4.33014	-0.938563	1.14794	-2.28711	0.22596	-2.22877	-1.69453	-0.578204	-1.37843	-2.59559	1.91773	-2.59559	1.91773	Negative Control
E06	1786	2178.18	982.681	2.25175	1.04061	1.28122	2185.16	5.71341	1.56042	0.787918	1.56042	0.787918	6	E	ID SHSY5Y_P3	atg9	AP4B1-KO	AP4B1-KO + BCH-HSP-D01	1¬µM	1	1.65353	-2.87004	-2.92609	-1.78284	-0.0862863	-1.74147	-2.57645	-1.78399	-2.17473	-3.25056	2.71051	-3.25056	2.71051	Negative Control
E07	2150	2174.74	951.541	2.32031	1.04497	1.33344	2228.14	6.82912	1.60603	0.761361	1.60603	0.761361	7	E	ID SHSY5Y_P3	atg9	AP4B1-KO	AP4B1-KO + BCH-HSP-E01	1¬µM	1	3.50912	-2.91838	-3.67474	0.483257	-0.183117	-1.29824	-1.73383	-1.4634	-1.61312	-2.19545	1.73367	-2.19545	1.73367	Negative Control
E08	1924	2038.71	1094.88	1.88786	1.04238	1.52911	2437.24	16.2984	1.70793	0.673905	1.70793	0.673905	8	E	ID SHSY5Y_P3	atg9	AP4B1-KO	AP4B1-KO + BCH-HSP-F01	1¬µM	1	-8.19493	-4.82769	-0.22852	-0.923714	0.427637	-1.56147	1.42317	0.096102	3.15332	0.161905	-1.48323	0.161905	-1.48323	Negative Control
E09	1861	2247.93	1139.71	1.99781	1.04598	1.35374	2384.76	8.52825	1.64719	0.743987	1.64719	0.743987	9	E	ID SHSY5Y_P3	atg9	AP4B1-KO	AP4B1-KO + BCH-HSP-G01	1¬µM	1	-5.21923	-1.89104	0.849153	-1.31592	0.272355	-1.19464	-1.40635	-0.295296	-0.757855	-1.24336	1.09461	-1.24336	1.09461	Negative Control
E10	2263	2081.4	1026.81	2.04875	1.06691	1.51172	2542.77	15.0731	1.71097	0.67991	1.71097	0.67991	10	E	ID SHSY5Y_P3	atg9	AP4B1-KO	AP4B1-KO + BCH-HSP-H01	1¬µM	1	-3.84067	-4.22845	-1.86513	1.18674	0.200418	0.935667	1.1426	0.883235	2.53655	0.23202	-1.26234	0.23202	-1.26234	Negative Control
E11	1889	2327.14	1091.29	2.1644	1.05923	1.36449	2375.51	8.05335	1.67212	0.741498	1.67212	0.741498	11	E	ID SHSY5Y_P3	atg9	AP4B1-KO	AP4B1-KO	DMSO	0	-0.710652	-0.779223	-0.314877	-1.14161	0.037084	0.15433	-1.23299	-0.364238	-0.9969	-0.66664	1.00305	-0.66664	1.00305	Negative Control
E12	2105	2418.35	1140.51	2.15151	1.05291	1.51094	2582.5	12.5893	1.73306	0.683349	1.73306	0.683349	12	E	ID SHSY5Y_P3	atg9	AP4B1-KO	AP4B1-KO	DMSO	0	-1.05949	0.500873	0.86841	0.203108	0.0552874	-0.489844	1.13002	1.17955	1.28632	0.743088	-1.13584	0.743088	-1.13584	Negative Control
F01	1125	1252.17	867.6	1.48282	1.07227	1.39422	2267.97	8.43904	1.6352	0.744462	1.6352	0.744462	1	F	ID SHSY5Y_P3	atg9	AP4B1-WT	AP4B1-WT	DMSO	0	-19.1573	-15.8677	-5.69284	-5.89792	0.999688	1.48148	-0.753212	-1.16635	-0.802762	-1.52075	1.11208	-1.52075	1.11208	Negative Control
F02	1871	1339.04	912.512	1.47263	1.05811	1.37926	2400.03	7.92433	1.64934	0.74249	1.64934	0.74249	2	F	ID SHSY5Y_P3	atg9	AP4B1-WT	AP4B1-WT	DMSO	0	-19.433	-14.6482	-4.61307	-1.25367	1.01407	0.0400277	-0.99462	-0.181375	-1.06184	-1.19356	1.03954	-1.19356	1.03954	Negative Control
F03	1627	1935.62	1313.5	1.48558	1.05239	1.39755	2288.44	13.4263	1.52785	0.735131	1.52785	0.735131	3	F	ID SHSY5Y_P3	atg9	AP4B1-KO	AP4B1-KO + BCH-HSP-A01	0.5¬µM	0.5	-19.0826	-6.27464	5.02728	-2.7727	0.995791	-0.542481	-0.699519	-1.01364	1.70761	-4.00403	0.768839	-4.00403	0.768839	Negative Control
F04	1895	2138.21	1010.57	2.14375	1.04825	1.35974	2228.42	7.33228	1.6251	0.75006	1.6251	0.75006	4	F	ID SHSY5Y_P3	atg9	AP4B1-KO	AP4B1-KO + BCH-HSP-B01	0.5¬µM	0.5	-1.26948	-3.43109	-2.25554	-1.10425	0.0662457	-0.964059	-1.30954	-1.46129	-1.35985	-1.75424	1.318	-1.75424	1.318	Negative Control
F05	1778	2287.55	1081.1	2.14117	1.05346	1.36923	2403.11	7.37474	1.64767	0.747419	1.64767	0.747419	5	F	ID SHSY5Y_P3	atg9	AP4B1-KO	AP4B1-KO + BCH-HSP-C01	0.5¬µM	0.5	-1.33924	-1.33492	-0.559905	-1.83264	0.0698858	-0.433333	-1.15651	-0.15842	-1.33848	-1.23216	1.22085	-1.23216	1.22085	Negative Control
F06	1866	2081.32	923.633	2.29119	1.06709	1.33489	2387.91	6.69496	1.62124	0.76278	1.62124	0.76278	6	F	ID SHSY5Y_P3	atg9	AP4B1-KO	AP4B1-KO + BCH-HSP-D01	0.5¬µM	0.5	2.72102	-4.22961	-4.3457	-1.2848	-0.141991	0.954481	-1.71053	-0.271759	-1.68066	-1.84373	1.78586	-1.84373	1.78586	Negative Control
F07	2220	2147.89	942.587	2.31844	1.05062	1.3348	2237.02	6.51274	1.64066	0.762233	1.64066	0.762233	7	F	ID SHSY5Y_P3	atg9	AP4B1-KO	AP4B1-KO + BCH-HSP-E01	0.5¬µM	0.5	3.45854	-3.2953	-3.89	0.919045	-0.180477	-0.722771	-1.71191	-1.39717	-1.77238	-1.39428	1.76574	-1.39428	1.76574	Negative Control
F08	2239	2260.29	1096.18	2.08823	1.0579	1.36911	2301.37	8.40742	1.65229	0.738271	1.65229	0.738271	8	F	ID SHSY5Y_P3	atg9	AP4B1-KO	AP4B1-KO + BCH-HSP-F01	0.5¬µM	0.5	-2.77205	-1.71763	-0.197435	1.03733	0.144654	0.0182262	-1.15843	-0.917234	-0.818675	-1.12532	0.884337	-1.12532	0.884337	Negative Control
F09	1938	2334.26	1139.18	2.07732	1.04612	1.3565	2323.72	7.75765	1.64289	0.751698	1.64289	0.751698	9	F	ID SHSY5Y_P3	atg9	AP4B1-KO	AP4B1-KO + BCH-HSP-G01	0.5¬µM	0.5	-3.06733	-0.679358	0.836388	-0.836557	0.160063	-1.18101	-1.36178	-0.750529	-1.14574	-1.34289	1.37822	-1.34289	1.37822	Negative Control
F10	2221	2123.28	1024.03	2.09926	1.0764	1.45833	2429.99	11.5146	1.70193	0.701157	1.70193	0.701157	10	F	ID SHSY5Y_P3	atg9	AP4B1-KO	AP4B1-KO + BCH-HSP-H01	0.5¬µM	0.5	-2.47346	-3.64067	-1.93189	0.92527	0.129073	1.90162	0.281126	0.0420727	0.745346	0.022992	-0.480808	0.022992	-0.480808	Negative Control
F11	2013	2224.39	1014.62	2.2285	1.06381	1.40982	2309.9	8.15152	1.67553	0.731169	1.67553	0.731169	11	F	ID SHSY5Y_P3	atg9	AP4B1-KO	AP4B1-KO	DMSO	0	1.02437	-2.22156	-2.15825	-0.369641	-0.0534546	0.619931	-0.501482	-0.853609	-0.947485	-0.587634	0.623118	-0.587634	0.623118	Negative Control
F12	2058	2421.28	1133.26	2.16514	1.07665	1.51023	2609.72	12.3941	1.75368	0.682429	1.75368	0.682429	12	F	ID SHSY5Y_P3	atg9	AP4B1-KO	AP4B1-KO	DMSO	0	-0.690636	0.542072	0.694034	-0.0894921	0.0360395	1.92776	1.11845	1.38258	1.18803	1.22007	-1.16967	1.22007	-1.16967	Negative Control
G01	1303	1182.89	802.009	1.47823	1.06184	1.36415	2274.72	7.81069	1.65114	0.753755	1.65114	0.753755	1	G	ID SHSY5Y_P3	atg9	AP4B1-WT	AP4B1-WT	DMSO	0	-19.2815	-16.8401	-7.26975	-4.78977	1.00617	0.419223	-1.23843	-1.11602	-1.11904	-1.15203	1.4539	-1.15203	1.4539	Negative Control
G02	1883	1301.8	880.514	1.48498	1.04889	1.39	2457.13	8.57052	1.65378	0.733755	1.65378	0.733755	2	G	ID SHSY5Y_P3	atg9	AP4B1-WT	AP4B1-WT	DMSO	0	-19.0989	-15.171	-5.38236	-1.17896	0.996639	-0.899122	-0.82135	0.24447	-0.736579	-1.09078	0.718258	-1.09078	0.718258	Negative Control
G03	1831	2548.58	1222.8	2.11856	1.04067	1.42594	2454.93	10.9583	1.57463	0.721264	1.57463	0.721264	3	G	ID SHSY5Y_P3	atg9	AP4B1-KO	AP4B1-KO + BCH-HSP-A01	0.1¬µM	0.1	-1.95126	2.32886	2.84674	-1.50269	0.101823	-1.73574	-0.241417	0.22805	0.465327	-2.9218	0.25878	-2.9218	0.25878	Negative Control
G04	2214	2194.32	1031.04	2.16253	1.05446	1.30314	2226.31	6.15673	1.6001	0.775848	1.6001	0.775848	4	G	ID SHSY5Y_P3	atg9	AP4B1-KO	AP4B1-KO + BCH-HSP-B01	0.1¬µM	0.1	-0.761128	-2.64355	-1.76341	0.881692	0.039718	-0.331525	-2.22273	-1.47704	-1.95158	-2.33273	2.26655	-2.33273	2.26655	Negative Control
G05	1672	2428.18	1195.75	2.0569	1.05184	1.32018	2532.86	7.03631	1.59411	0.77065	1.59411	0.77065	5	G	ID SHSY5Y_P3	atg9	AP4B1-KO	AP4B1-KO + BCH-HSP-C01	0.1¬µM	0.1	-3.62005	0.638942	2.1965	-2.49255	0.188906	-0.598074	-1.9479	0.809332	-1.50883	-2.4712	2.07535	-2.4712	2.07535	Negative Control
G06	1847	2139.92	930.505	2.34149	1.04079	1.30977	2211.33	6.10439	1.61235	0.773588	1.61235	0.773588	6	G	ID SHSY5Y_P3	atg9	AP4B1-KO	AP4B1-KO + BCH-HSP-D01	0.1¬µM	0.1	4.08226	-3.40717	-4.18049	-1.40308	-0.213025	-1.7233	-2.11586	-1.58877	-1.97792	-2.04939	2.1834	-2.04939	2.1834	Negative Control
G07	2135	2188.35	936.511	2.37553	1.06676	1.35379	2350.24	6.76445	1.64618	0.754669	1.64618	0.754669	7	G	ID SHSY5Y_P3	atg9	AP4B1-KO	AP4B1-KO + BCH-HSP-E01	0.1¬µM	0.1	5.00362	-2.72742	-4.0361	0.389874	-0.261104	0.920304	-1.40561	-0.55275	-1.64568	-1.26674	1.48754	-1.26674	1.48754	Negative Control
G08	2248	2312	1063.25	2.20372	1.05633	1.33668	2348.29	6.81467	1.62957	0.762685	1.62957	0.762685	8	G	ID SHSY5Y_P3	atg9	AP4B1-KO	AP4B1-KO + BCH-HSP-F01	0.1¬µM	0.1	0.353448	-0.991795	-0.989106	1.09336	-0.018444	-0.14094	-1.68159	-0.567297	-1.6204	-1.65095	1.78237	-1.65095	1.78237	Negative Control
G09	1875	2365.23	1111.59	2.15461	1.05015	1.36685	2468.55	7.42927	1.64586	0.748264	1.64586	0.748264	9	G	ID SHSY5Y_P3	atg9	AP4B1-KO	AP4B1-KO + BCH-HSP-G01	0.1¬µM	0.1	-0.975686	-0.24471	0.173213	-1.22877	0.0509143	-0.770867	-1.19484	0.32965	-1.31103	-1.27406	1.25194	-1.27406	1.25194	Negative Control
G10	1826	2173.33	1003	2.19943	1.05762	1.39849	2374.87	8.77573	1.65159	0.732162	1.65159	0.732162	10	G	ID SHSY5Y_P3	atg9	AP4B1-KO	AP4B1-KO + BCH-HSP-H01	0.1¬µM	0.1	0.237575	-2.93816	-2.43768	-1.53382	-0.0123974	-0.0101225	-0.684396	-0.369055	-0.633284	-1.14155	0.659642	-1.14155	0.659642	Negative Control
G11	1893	2406.7	1133.99	2.15038	1.04934	1.35633	2352.97	7.74228	1.64694	0.750506	1.64694	0.750506	11	G	ID SHSY5Y_P3	atg9	AP4B1-KO	AP4B1-KO	DMSO	0	-1.09002	0.337433	0.711605	-1.11671	0.0568809	-0.853437	-1.3646	-0.532347	-1.15348	-1.24907	1.33441	-1.24907	1.33441	Negative Control
G12	2224	2438.13	1114.98	2.22134	1.06052	1.50168	2580.15	12.0142	1.74868	0.687325	1.74868	0.687325	12	G	ID SHSY5Y_P3	atg9	AP4B1-KO	AP4B1-KO	DMSO	0	0.830519	0.778573	0.254506	0.943947	-0.0433391	0.285246	0.980522	1.16202	0.996798	1.10442	-0.989576	1.10442	-0.989576	Negative Control
H01	1288	1178.79	811.916	1.45676	1.07359	1.38331	2339.02	8.72665	1.66604	0.743765	1.66604	0.743765	1	H	ID SHSY5Y_P3	atg9	AP4B1-WT	AP4B1-WT	DMSO	0	-19.8625	-16.8976	-7.03157	-4.88316	1.03649	1.61542	-0.929279	-0.636399	-0.657992	-0.807201	1.08642	-0.807201	1.08642	Negative Control
H02	1492	1334.44	912.978	1.46552	1.07198	1.45027	2515.71	10.3161	1.70237	0.715711	1.70237	0.715711	2	H	ID SHSY5Y_P3	atg9	AP4B1-WT	AP4B1-WT	DMSO	0	-19.6256	-14.7128	-4.60186	-3.61315	1.02412	1.45226	0.15114	0.681417	0.142084	0.0332106	0.0545303	0.0332106	0.0545303	Negative Control
H03	1674	2555.7	1179.63	2.19626	1.02241	1.38651	2369.65	9.32868	1.61806	0.739637	1.61806	0.739637	3	H	ID SHSY5Y_P3	atg9	AP4B1-KO	AP4B1-KO + BCH-HSP-A01	0.05¬µM	0.05	0.151657	2.42873	1.80895	-2.4801	-0.00791395	-3.59489	-0.877699	-0.408013	-0.354956	-1.91724	0.934582	-1.91724	0.934582	Negative Control
H04	1913	2207.44	998.223	2.2448	1.04198	1.42004	2304.12	8.56608	1.69455	0.72749	1.69455	0.72749	4	H	ID SHSY5Y_P3	atg9	AP4B1-KO	AP4B1-KO + BCH-HSP-B01	0.05¬µM	0.05	1.46533	-2.45946	-2.55242	-0.992195	-0.0764653	-1.60224	-0.336657	-0.896716	-0.738814	-0.147816	0.487779	-0.147816	0.487779	Negative Control
H05	1649	2353.05	1089.77	2.19203	1.04628	1.41135	2370.76	8.64478	1.70297	0.727155	1.70297	0.727155	5	H	ID SHSY5Y_P3	atg9	AP4B1-KO	AP4B1-KO + BCH-HSP-C01	0.05¬µM	0.05	0.0372711	-0.415677	-0.351522	-2.63574	-0.00194492	-1.16503	-0.476812	-0.399675	-0.699198	0.0471377	0.475468	0.0471377	0.475468	Negative Control
H06	1881	2145.61	916.599	2.38764	1.03978	1.40316	2348.13	7.64417	1.66754	0.73603	1.66754	0.73603	6	H	ID SHSY5Y_P3	atg9	AP4B1-KO	AP4B1-KO + BCH-HSP-D01	0.05¬µM	0.05	5.33133	-3.32723	-4.5148	-1.19141	-0.278206	-1.82587	-0.609067	-0.568507	-1.20286	-0.772488	0.801913	-0.772488	0.801913	Negative Control
H07	2051	2253.44	962.54	2.3821	1.07047	1.39379	2419.01	7.11033	1.65991	0.741762	1.65991	0.741762	7	H	ID SHSY5Y_P3	atg9	AP4B1-KO	AP4B1-KO + BCH-HSP-E01	0.05¬µM	0.05	5.18141	-1.81368	-3.41031	-0.133071	-0.270382	1.29863	-0.760237	-0.0398103	-1.47158	-0.949117	1.01278	-0.949117	1.01278	Negative Control
H08	1974	2542.56	1238.55	2.07454	1.06195	1.40518	2511.57	9.22142	1.66682	0.728864	1.66682	0.728864	8	H	ID SHSY5Y_P3	atg9	AP4B1-KO	AP4B1-KO + BCH-HSP-F01	0.05¬µM	0.05	-3.14255	2.24431	3.22543	-0.612437	0.163988	0.430641	-0.576504	0.650482	-0.408942	-0.789103	0.538354	-0.789103	0.538354	Negative Control
H09	2118	2422.28	1103.89	2.22476	1.05512	1.42559	2509.85	8.7208	1.69195	0.722977	1.69195	0.722977	9	H	ID SHSY5Y_P3	atg9	AP4B1-KO	AP4B1-KO + BCH-HSP-G01	0.05¬µM	0.05	0.92299	0.556158	-0.012017	0.28404	-0.0481645	-0.26445	-0.247047	0.637666	-0.660936	-0.207807	0.3218	-0.207807	0.3218	Negative Control
H10	1964	2231.07	981.601	2.30863	1.06881	1.4576	2394.15	10.5922	1.69871	0.708656	1.69871	0.708656	10	H	ID SHSY5Y_P3	atg9	AP4B1-KO	AP4B1-KO + BCH-HSP-H01	0.05¬µM	0.05	3.19303	-2.12766	-2.95205	-0.674693	-0.166622	1.12938	0.269273	-0.22528	0.281063	-0.0516012	-0.204967	-0.0516012	-0.204967	Negative Control
H11	2075	2248.82	1012.48	2.25719	1.0567	1.43546	2409.5	9.34506	1.72126	0.714162	1.72126	0.714162	11	H	ID SHSY5Y_P3	atg9	AP4B1-KO	AP4B1-KO	DMSO	0	1.80064	-1.87855	-2.20976	0.016342	-0.0939629	-0.103384	-0.0879055	-0.110737	-0.346706	0.470234	-0.0024463	0.470234	-0.0024463	Negative Control
H12	2189	2391.74	1081.57	2.25009	1.07343	1.47967	2713.87	12.0992	1.73775	0.691528	1.73775	0.691528	12	H	ID SHSY5Y_P3	atg9	AP4B1-KO	AP4B1-KO	DMSO	0	1.6086	0.127501	-0.548574	0.726053	-0.0839419	1.59998	0.625511	2.15937	1.0396	0.851544	-0.834986	0.851544	-0.834986	Negative Control
A01	1786	1251.11	847.657	1.48175	1.05204	1.34775	2264.72	7.0402	1.62787	0.763859	1.62787	0.763859	1	A	ID SHSY5Y_P4	atg9	AP4B1-WT	AP4B1-WT	DMSO	0	0.704187	-0.60934	-0.656396	0.775877	0.0325003	0.575671	0.811925	-0.0151538	0.323247	0.718732	-0.594869	0.718732	-0.594869	Positive Control
A02	1425	1386.52	953.358	1.44286	1.03982	1.32781	2333	7.53293	1.6041	0.769509	1.6041	0.769509	2	A	ID SHSY5Y_P4	atg9	AP4B1-WT	AP4B1-WT	DMSO	0	-0.416295	0.747549	0.596477	-1.45039	-0.0192133	-0.620569	0.406763	1.05653	0.731119	-0.0428005	-0.338636	-0.0428005	-0.338636	Positive Control
A11	1882	2421.74	1119.01	2.19871	1.08001	1.40462	2385.1	9.20992	1.65511	0.726308	1.65511	0.726308	11	A	ID SHSY5Y_P4	atg9	AP4B1-KO	AP4B1-KO	DMSO	0	21.362	11.1211	2.55991	1.3679	0.985921	3.31561	1.96755	1.87418	2.11929	1.59158	-2.29785	1.59158	-2.29785	Positive Control
A12	2332	2498.41	1146.74	2.21671	1.05173	1.46265	2436.03	10.8995	1.72849	0.700808	1.72849	0.700808	12	A	ID SHSY5Y_P4	atg9	AP4B1-KO	AP4B1-KO	DMSO	0	21.8805	11.8894	2.88858	4.14302	1.00985	0.546035	3.14653	2.6735	3.5179	3.94265	-3.45431	3.94265	-3.45431	Positive Control
B01	1826	1238.92	821.826	1.51172	1.02937	1.28665	2246.36	5.97337	1.60736	0.786081	1.60736	0.786081	1	B	ID SHSY5Y_P4	atg9	AP4B1-WT	AP4B1-WT	DMSO	0	1.56778	-0.731489	-0.962572	1.02255	0.0723575	-1.64473	-0.429451	-0.303305	-0.559847	0.0617878	0.412927	0.0617878	0.412927	Positive Control
B02	1588	1347.54	938.845	1.43838	1.03988	1.32497	2272.29	7.34217	1.60333	0.770039	1.60333	0.770039	2	B	ID SHSY5Y_P4	atg9	AP4B1-WT	AP4B1-WT	DMSO	0	-0.545291	0.356911	0.424449	-0.445175	-0.0251668	-0.615129	0.34907	0.103742	0.573206	-0.0673419	-0.314596	-0.0673419	-0.314596	Positive Control
B11	2060	2340.77	1067.44	2.22938	1.0649	1.36272	2316.69	7.82884	1.65684	0.747555	1.65684	0.747555	11	B	ID SHSY5Y_P4	atg9	AP4B1-KO	AP4B1-KO	DMSO	0	22.2457	10.3097	1.94867	2.46562	1.02671	1.83582	1.11618	0.800564	0.976063	1.64699	-1.33427	1.64699	-1.33427	Positive Control
B12	2572	2512.39	1168.58	2.19153	1.06697	1.44308	2454.54	10.355	1.71073	0.706683	1.71073	0.706683	12	B	ID SHSY5Y_P4	atg9	AP4B1-KO	AP4B1-KO	DMSO	0	21.155	12.0295	3.14744	5.62309	0.976366	2.0389	2.74902	2.96394	3.06716	3.37366	-3.18785	3.37366	-3.18785	Positive Control
C01	1928	1231.56	823.819	1.49968	1.04356	1.27811	2228.4	5.64562	1.5964	0.787222	1.5964	0.787222	1	C	ID SHSY5Y_P4	atg9	AP4B1-WT	AP4B1-WT	DMSO	0	1.22103	-0.805332	-0.938949	1.65158	0.0563542	-0.254396	-0.603022	-0.585182	-0.831155	-0.289359	0.464662	-0.289359	0.464662	Positive Control
C02	1454	1351.54	922.112	1.47078	1.0618	1.28417	2250.96	5.94845	1.59708	0.788323	1.59708	0.788323	2	C	ID SHSY5Y_P4	atg9	AP4B1-WT	AP4B1-WT	DMSO	0	0.388196	0.397027	0.226111	-1.27154	0.0179164	1.53184	-0.479936	-0.231096	-0.580479	-0.267712	0.514597	-0.267712	0.514597	Positive Control
C11	2226	2380.04	1101.63	2.19375	1.03408	1.35359	2344.15	6.97422	1.65697	0.752784	1.65697	0.752784	11	C	ID SHSY5Y_P4	atg9	AP4B1-KO	AP4B1-KO	DMSO	0	21.2192	10.7033	2.35394	3.48933	0.979327	-1.1831	0.930653	1.23146	0.268629	1.65129	-1.09711	1.65129	-1.09711	Positive Control
C12	2017	2445.82	1117.01	2.22873	1.04181	1.44501	2416.32	10.1034	1.70309	0.706915	1.70309	0.706915	12	C	ID SHSY5Y_P4	atg9	AP4B1-KO	AP4B1-KO	DMSO	0	22.2268	11.3624	2.53618	2.20044	1.02583	-0.425904	2.78819	2.36414	2.85887	3.12881	-3.17733	3.12881	-3.17733	Positive Control
D01	1563	1294.38	883.491	1.46827	1.05466	1.34434	2260.99	6.99398	1.59054	0.763043	1.59054	0.763043	1	D	ID SHSY5Y_P4	atg9	AP4B1-WT	AP4B1-WT	DMSO	0	0.315985	-0.175782	-0.231656	-0.599349	0.0145836	0.833181	0.742746	-0.0737108	0.284988	-0.477175	-0.631859	-0.477175	-0.631859	Positive Control
D02	1471	1335.24	914.878	1.44975	1.03536	1.30278	2281.1	5.91468	1.62722	0.779679	1.62722	0.779679	2	D	ID SHSY5Y_P4	atg9	AP4B1-WT	AP4B1-WT	DMSO	0	-0.217873	0.233669	0.140365	-1.16671	-0.0100555	-1.05757	-0.10184	0.241905	-0.608435	0.698143	0.1226	0.698143	0.1226	Positive Control
D11	2181	2378.5	1096.24	2.20185	1.03989	1.31763	2320.62	6.3852	1.62883	0.771124	1.62883	0.771124	11	D	ID SHSY5Y_P4	atg9	AP4B1-KO	AP4B1-KO	DMSO	0	21.4525	10.6878	2.29	3.21182	0.990098	-0.614208	0.199858	0.862279	-0.218948	0.749704	-0.265379	0.749704	-0.265379	Positive Control
D12	2370	2528.92	1178.1	2.18367	1.06518	1.44508	2480.87	10.9461	1.69262	0.710374	1.69262	0.710374	12	D	ID SHSY5Y_P4	atg9	AP4B1-KO	AP4B1-KO	DMSO	0	20.9287	12.1952	3.26036	4.37737	0.96592	1.86305	2.7896	3.37725	3.55643	2.79349	-3.02046	2.79349	-3.02046	Positive Control
E01	1763	1262.79	847.524	1.49247	1.04304	1.26184	2231.87	5.70631	1.56496	0.798601	1.56496	0.798601	1	E	ID SHSY5Y_P4	atg9	AP4B1-WT	AP4B1-WT	DMSO	0	1.01307	-0.492347	-0.657982	0.634038	0.0467563	-0.305195	-0.933568	-0.530632	-0.780912	-1.29678	0.980749	-1.29678	0.980749	Positive Control
E02	1673	1400.17	981.559	1.42969	1.04449	1.26292	2298.03	6.36568	1.57939	0.796085	1.57939	0.796085	2	E	ID SHSY5Y_P4	atg9	AP4B1-WT	AP4B1-WT	DMSO	0	-0.795608	0.884328	0.930736	0.0790138	-0.0367196	-0.163098	-0.911772	0.507663	-0.235102	-0.834556	0.866647	-0.834556	0.866647	Positive Control
E11	2050	2308.02	1069.55	2.19729	1.05049	1.37405	2363.34	7.45434	1.62227	0.745724	1.62227	0.745724	11	E	ID SHSY5Y_P4	atg9	AP4B1-KO	AP4B1-KO	DMSO	0	21.3211	9.98154	1.97372	2.40395	0.984033	0.424257	1.34637	1.53264	0.666062	0.539496	-1.4173	0.539496	-1.4173	Positive Control
E12	2130	2403.47	1133.37	2.15495	1.06821	1.48938	2518.38	12.24	1.74434	0.690011	1.74434	0.690011	12	E	ID SHSY5Y_P4	atg9	AP4B1-KO	AP4B1-KO	DMSO	0	20.1011	10.938	2.73014	2.8973	0.927725	2.16052	3.6897	3.96599	4.62752	4.45042	-3.94396	4.45042	-3.94396	Positive Control
F01	1732	1150.12	775.785	1.4874	1.04141	1.21582	2159.36	4.96376	1.54883	0.817251	1.54883	0.817251	1	F	ID SHSY5Y_P4	atg9	AP4B1-WT	AP4B1-WT	DMSO	0	0.86704	-1.62141	-1.5083	0.442863	0.0400164	-0.46541	-1.86874	-1.66867	-1.39558	-1.81343	1.82653	-1.81343	1.82653	Positive Control
F02	1890	1443.66	1006.69	1.43762	1.05828	1.35058	2315.56	8.03635	1.63401	0.75598	1.63401	0.75598	2	F	ID SHSY5Y_P4	atg9	AP4B1-WT	AP4B1-WT	DMSO	0	-0.567295	1.32011	1.22856	1.41724	-0.0261823	1.18732	0.869438	0.782739	1.14784	0.915688	-0.952174	0.915688	-0.952174	Positive Control
F11	2315	2253.25	1023.06	2.23789	1.05996	1.3282	2361.78	6.37789	1.64042	0.764221	1.64042	0.764221	11	F	ID SHSY5Y_P4	atg9	AP4B1-KO	AP4B1-KO	DMSO	0	22.4908	9.43272	1.42265	4.03818	1.03802	1.35196	0.414771	1.50823	-0.224996	1.12108	-0.578458	1.12108	-0.578458	Positive Control
F12	2508	2452.86	1141.9	2.18625	1.05802	1.4675	2471.54	10.0282	1.72976	0.702468	1.72976	0.702468	12	F	ID SHSY5Y_P4	atg9	AP4B1-KO	AP4B1-KO	DMSO	0	21.0029	11.433	2.83128	5.2284	0.969346	1.16214	3.24523	3.23076	2.79664	3.98339	-3.37903	3.98339	-3.37903	Positive Control
G01	1519	1124.68	764.04	1.47687	1.0306	1.28693	2139.73	5.39648	1.5905	0.789517	1.5905	0.789517	1	G	ID SHSY5Y_P4	atg9	AP4B1-WT	AP4B1-WT	DMSO	0	0.563758	-1.8763	-1.64751	-0.870694	0.0260191	-1.52388	-0.423822	-1.97671	-1.03738	-0.478409	0.568751	-0.478409	0.568751	Positive Control
G02	1481	1373.43	958.017	1.43743	1.05693	1.31067	2277.38	7.47109	1.60261	0.772359	1.60261	0.772359	2	G	ID SHSY5Y_P4	atg9	AP4B1-WT	AP4B1-WT	DMSO	0	-0.572794	0.616363	0.651701	-1.10504	-0.0264361	1.05464	0.0585303	0.183644	0.67993	-0.0903921	-0.209353	-0.0903921	-0.209353	Positive Control
G11	1996	2387.29	1092	2.21817	1.05162	1.38936	2292.05	7.92093	1.6566	0.740049	1.6566	0.740049	11	G	ID SHSY5Y_P4	atg9	AP4B1-KO	AP4B1-KO	DMSO	0	21.9227	10.776	2.23977	2.07093	1.0118	0.535128	1.65741	0.413787	1.0523	1.63933	-1.67465	1.63933	-1.67465	Positive Control
G12	2105	2418.1	1122.35	2.18624	1.07268	1.51238	2481	12.291	1.77283	0.680148	1.77283	0.680148	12	G	ID SHSY5Y_P4	atg9	AP4B1-KO	AP4B1-KO	DMSO	0	21.0026	11.0847	2.59959	2.74313	0.969334	2.59812	4.15716	3.37927	4.66971	5.36342	-4.39126	5.36342	-4.39126	Positive Control
H01	1736	1308.15	945.247	1.38537	1.04753	1.30529	2277.29	6.29139	1.62902	0.775594	1.62902	0.775594	1	H	ID SHSY5Y_P4	atg9	AP4B1-WT	AP4B1-WT	DMSO	0	-2.07268	-0.0377762	0.500338	0.467531	-0.0956601	0.134082	-0.0507711	0.182241	-0.2966	0.755734	-0.0626767	0.755734	-0.0626767	Positive Control
H02	1728	1490.93	1063.72	1.40687	1.05977	1.434	2413.89	9.77273	1.68371	0.71847	1.68371	0.71847	2	H	ID SHSY5Y_P4	atg9	AP4B1-WT	AP4B1-WT	DMSO	0	-1.45321	1.79382	1.90463	0.418195	-0.0670701	1.33324	2.56445	2.32599	2.58517	2.50787	-2.65329	2.50787	-2.65329	Positive Control
H11	2187	2260.91	1019.52	2.25882	1.04502	1.40526	2369.17	9.6814	1.69485	0.722993	1.69485	0.722993	11	H	ID SHSY5Y_P4	atg9	AP4B1-KO	AP4B1-KO	DMSO	0	23.0938	9.50946	1.38074	3.24882	1.06585	-0.1116	1.98055	1.62412	2.50957	2.86477	-2.44819	2.86477	-2.44819	Positive Control
H12	2202	2397.2	1076.4	2.26486	1.05591	1.48805	2488.46	11.4382	1.75677	0.690153	1.75677	0.690153	12	H	ID SHSY5Y_P4	atg9	AP4B1-KO	AP4B1-KO	DMSO	0	23.2679	10.8752	2.05494	3.34132	1.07388	0.955559	3.66281	3.49637	3.96384	4.84882	-3.93749	4.84882	-3.93749	Positive Control
A01	1786	1251.11	847.657	1.48175	1.05204	1.34775	2264.72	7.0402	1.62787	0.763859	1.62787	0.763859	1	A	ID SHSY5Y_P4	atg9	AP4B1-WT	AP4B1-WT	DMSO	0	-24.893	-14.1671	-5.5887	-2.1885	0.9675	-0.362996	-1.17274	-1.98888	-1.17475	-1.3333	1.47093	-1.3333	1.47093	Negative Control
A02	1425	1386.52	953.358	1.44286	1.03982	1.32781	2333	7.53293	1.6041	0.769509	1.6041	0.769509	2	A	ID SHSY5Y_P4	atg9	AP4B1-WT	AP4B1-WT	DMSO	0	-26.2236	-12.4962	-3.28923	-4.11632	1.01921	-1.32242	-1.50543	-1.02933	-0.927723	-1.838	1.67136	-1.838	1.67136	Negative Control
A03	638	1633.23	1136.37	1.43668	1.01295	1.44805	2212.78	16.0269	1.54854	0.719829	1.54854	0.719829	3	A	ID SHSY5Y_P4	atg9	AP4B1-KO	AP4B1-KO + BCH-HSP-A01	30¬µM	30	-26.435	-9.45203	0.692001	-8.31909	1.02743	-3.43388	0.500781	-2.71878	3.33072	-3.01775	-0.0910133	-3.01775	-0.0910133	Negative Control
A04	2197	2079.28	1101.35	1.90937	1.05431	1.52648	2698.6	25.7686	1.80839	0.651612	1.80839	0.651612	4	A	ID SHSY5Y_P4	atg9	AP4B1-KO	AP4B1-KO + BCH-HSP-B01	30¬µM	30	-10.2619	-3.94805	-0.0698228	0.00634154	0.398844	-0.18467	1.80943	4.10811	8.21471	2.49985	-2.511	2.49985	-2.511	Negative Control
A05	2032	2349.3	1141.35	2.08973	1.04137	1.29263	2297.07	6.20212	1.62047	0.786599	1.62047	0.786599	5	A	ID SHSY5Y_P4	atg9	AP4B1-KO	AP4B1-KO + BCH-HSP-C01	30¬µM	30	-4.09095	-0.616139	0.800434	-0.874798	0.159	-1.20086	-2.09241	-1.53427	-1.59492	-1.49028	2.27765	-1.49028	2.27765	Negative Control
A06	2190	2753.02	1258.8	2.22699	1.06088	1.43403	2429.34	12.1185	1.63353	0.707301	1.63353	0.707301	6	A	ID SHSY5Y_P4	atg9	AP4B1-KO	AP4B1-KO + BCH-HSP-D01	30¬µM	30	0.605341	4.36559	3.35542	-0.0310401	-0.0235273	0.332083	0.266848	0.324433	1.37126	-1.21311	-0.53547	-1.21311	-0.53547	Negative Control
A07	2082	2332.52	967.575	2.45776	1.04777	1.29771	2221.23	6.41656	1.5674	0.778956	1.5674	0.778956	7	A	ID SHSY5Y_P4	atg9	AP4B1-KO	AP4B1-KO + BCH-HSP-E01	30¬µM	30	8.50091	-0.823145	-2.97996	-0.607786	-0.330399	-0.698424	-2.00759	-2.60001	-1.48742	-2.61715	2.00651	-2.61715	2.00651	Negative Control
A08	114	1676.76	1017.01	1.61967	1.05538	1.54017	5689.84	86.3499	1.42552	0.671662	1.42552	0.671662	8	A	ID SHSY5Y_P4	atg9	AP4B1-KO	AP4B1-KO + BCH-HSP-F01	30¬µM	30	-20.1741	-8.91481	-1.90454	-11.1174	0.784094	-0.100444	2.03782	46.1419	38.5871	-5.62996	-1.79975	-5.62996	-1.79975	Negative Control
A09	2275	1572.13	1085.73	1.44551	1.0264	1.46624	4058.54	30.5721	1.89512	0.662391	1.89512	0.662391	9	A	ID SHSY5Y_P4	atg9	AP4B1-KO	AP4B1-KO + BCH-HSP-G01	30¬µM	30	-26.1328	-10.2059	-0.409652	0.42288	1.01568	-2.37707	0.804282	23.2184	10.6229	4.34152	-2.12865	4.34152	-2.12865	Negative Control
A10	2695	1213.34	984.043	1.23404	1.0713	1.97814	6062.03	69.7917	1.85955	0.584459	1.85955	0.584459	10	A	ID SHSY5Y_P4	atg9	AP4B1-KO	AP4B1-KO + BCH-HSP-H01	30¬µM	30	-33.3681	-14.6331	-2.6217	2.66578	1.2969	1.15044	9.34529	51.372	30.2857	3.58621	-4.89327	3.58621	-4.89327	Negative Control
A11	1882	2421.74	1119.01	2.19871	1.08001	1.40462	2385.1	9.20992	1.65511	0.726308	1.65511	0.726308	11	A	ID SHSY5Y_P4	atg9	AP4B1-KO	AP4B1-KO	DMSO	0	-0.362241	0.277787	0.314385	-1.67583	0.014079	1.83451	-0.2238	-0.297235	-0.0869676	-0.754836	0.138808	-0.754836	0.138808	Negative Control
A12	2332	2498.41	1146.74	2.21671	1.05173	1.46265	2436.03	10.8995	1.72849	0.700808	1.72849	0.700808	12	A	ID SHSY5Y_P4	atg9	AP4B1-KO	AP4B1-KO	DMSO	0	0.2534	1.22382	0.917601	0.727274	-0.00984872	-0.386765	0.744312	0.418444	0.760118	0.803292	-0.765803	0.803292	-0.765803	Negative Control
B01	1826	1238.92	821.826	1.51172	1.02937	1.28665	2246.36	5.97337	1.60736	0.786081	1.60736	0.786081	1	B	ID SHSY5Y_P4	atg9	AP4B1-WT	AP4B1-WT	DMSO	0	-23.8675	-14.3175	-6.15064	-1.97489	0.927642	-2.14382	-2.19209	-2.24688	-1.70961	-1.76868	2.25926	-1.76868	2.25926	Negative Control
B02	1588	1347.54	938.845	1.43838	1.03988	1.32497	2272.29	7.34217	1.60333	0.770039	1.60333	0.770039	2	B	ID SHSY5Y_P4	atg9	AP4B1-WT	AP4B1-WT	DMSO	0	-26.3768	-12.9772	-3.60496	-3.24587	1.02517	-1.31805	-1.55281	-1.88243	-1.02336	-1.85426	1.69017	-1.85426	1.69017	Negative Control
B03	1457	2015.11	1206.04	1.67732	1.04275	1.43073	2291.25	17.0039	1.53025	0.727362	1.53025	0.727362	3	B	ID SHSY5Y_P4	atg9	AP4B1-KO	AP4B1-KO + BCH-HSP-A01	20¬µM	20	-18.2017	-4.73981	2.20764	-3.94544	0.707433	-1.09241	0.211827	-1.61605	3.82052	-3.40613	0.176203	-3.40613	0.176203	Negative Control
B04	2355	2001.01	1088.3	1.86062	1.05486	1.54105	2625.91	24.7825	1.79833	0.651261	1.79833	0.651261	4	B	ID SHSY5Y_P4	atg9	AP4B1-KO	AP4B1-KO + BCH-HSP-B01	20¬µM	20	-11.9301	-4.91375	-0.353659	0.8501	0.463677	-0.141322	2.05252	3.08668	7.72031	2.28628	-2.52348	2.28628	-2.52348	Negative Control
B05	1915	2363.28	1146.55	2.09018	1.04067	1.25183	2312.39	5.68626	1.57516	0.799236	1.57516	0.799236	5	B	ID SHSY5Y_P4	atg9	AP4B1-KO	AP4B1-KO + BCH-HSP-C01	20¬µM	20	-4.07569	-0.443621	0.913522	-1.49961	0.158407	-1.25585	-2.77306	-1.31903	-1.85355	-2.45251	2.72593	-2.45251	2.72593	Negative Control
B06	2370	2795.51	1206.56	2.35884	1.05394	1.38474	2428.73	10.0941	1.62857	0.730776	1.62857	0.730776	6	B	ID SHSY5Y_P4	atg9	AP4B1-KO	AP4B1-KO + BCH-HSP-D01	20¬µM	20	5.11649	4.88986	2.21899	0.930203	-0.198859	-0.2133	-0.55558	0.315858	0.356337	-1.31844	0.297321	-1.31844	0.297321	Negative Control
B07	2038	2285.4	960.077	2.4154	1.03912	1.30429	2232.41	6.32202	1.57165	0.777782	1.57165	0.777782	7	B	ID SHSY5Y_P4	atg9	AP4B1-KO	AP4B1-KO + BCH-HSP-E01	20¬µM	20	7.05159	-1.40463	-3.14306	-0.842757	-0.274069	-1.37804	-1.89778	-2.44285	-1.53481	-2.52702	1.96485	-2.52702	1.96485	Negative Control
B08	1387	2257.34	1219.55	1.86256	1.04661	1.65098	9721.88	109.281	1.50939	0.636381	1.50939	0.636381	8	B	ID SHSY5Y_P4	atg9	AP4B1-KO	AP4B1-KO + BCH-HSP-F01	20¬µM	20	-11.8636	-1.75083	2.50153	-4.31925	0.461095	-0.789172	3.88658	102.801	50.0836	-3.84888	-3.05132	-3.84888	-3.05132	Negative Control
B09	2590	1656.47	1127.81	1.47053	1.07149	1.42596	3958.55	25.7582	1.86974	0.675105	1.86974	0.675105	9	B	ID SHSY5Y_P4	atg9	AP4B1-KO	AP4B1-KO + BCH-HSP-G01	20¬µM	20	-25.2769	-9.1652	0.505791	2.10506	0.98242	1.16569	0.132184	21.8133	8.20952	3.80271	-1.67762	3.80271	-1.67762	Negative Control
B10	2388	1252.41	982.237	1.27324	1.06668	1.73319	4294.38	49.1657	1.88178	0.614013	1.88178	0.614013	10	B	ID SHSY5Y_P4	atg9	AP4B1-KO	AP4B1-KO + BCH-HSP-H01	20¬µM	20	-32.027	-14.1511	-2.66099	1.02633	1.24477	0.787395	5.25835	26.5326	19.9448	4.05836	-3.84483	4.05836	-3.84483	Negative Control
B11	2060	2340.77	1067.44	2.22938	1.0649	1.36272	2316.69	7.82884	1.65684	0.747555	1.65684	0.747555	11	B	ID SHSY5Y_P4	atg9	AP4B1-KO	AP4B1-KO	DMSO	0	0.6871	-0.721371	-0.807464	-0.725271	-0.026705	0.647684	-0.922901	-1.25852	-0.77937	-0.718113	0.892552	-0.718113	0.892552	Negative Control
B12	2572	2512.39	1168.58	2.19153	1.06697	1.44308	2454.54	10.355	1.71073	0.706683	1.71073	0.706683	12	B	ID SHSY5Y_P4	atg9	AP4B1-KO	AP4B1-KO	DMSO	0	-0.608093	1.39629	1.39272	2.00893	0.0236343	0.810558	0.417901	0.678496	0.487122	0.426208	-0.557369	0.426208	-0.557369	Negative Control
C01	1928	1231.56	823.819	1.49968	1.04356	1.27811	2228.4	5.64562	1.5964	0.787222	1.5964	0.787222	1	C	ID SHSY5Y_P4	atg9	AP4B1-WT	AP4B1-WT	DMSO	0	-24.2793	-14.4084	-6.10729	-1.43018	0.943646	-1.02873	-2.33461	-2.49927	-1.87393	-2.0014	2.29973	-2.0014	2.29973	Negative Control
C02	1454	1351.54	922.112	1.47078	1.0618	1.28417	2250.96	5.94845	1.59708	0.788323	1.59708	0.788323	2	C	ID SHSY5Y_P4	atg9	AP4B1-WT	AP4B1-WT	DMSO	0	-25.2683	-12.9278	-3.96898	-3.96146	0.982084	0.403883	-2.23354	-2.18223	-1.7221	-1.98705	2.33879	-1.98705	2.33879	Negative Control
C03	2106	2018.12	1319.47	1.54298	1.04594	1.32606	2328.16	11.6854	1.49823	0.760021	1.49823	0.760021	3	C	ID SHSY5Y_P4	atg9	AP4B1-KO	AP4B1-KO + BCH-HSP-A01	10¬µM	10	-22.7979	-4.70266	4.67532	-0.47962	0.886072	-0.841782	-1.53463	-1.09737	1.15411	-4.08588	1.33479	-4.08588	1.33479	Negative Control
C04	2402	1996.9	1080.05	1.87198	1.07635	1.54149	2584.97	22.1187	1.80728	0.654447	1.80728	0.654447	4	C	ID SHSY5Y_P4	atg9	AP4B1-KO	AP4B1-KO + BCH-HSP-B01	10¬µM	10	-11.5413	-4.96458	-0.533182	1.10109	0.448568	1.54689	2.05975	2.51138	6.38484	2.47626	-2.41046	2.47626	-2.41046	Negative Control
C05	2018	2391.78	1174.73	2.06647	1.04766	1.25818	2347.53	5.97056	1.60152	0.792783	1.60152	0.792783	5	C	ID SHSY5Y_P4	atg9	AP4B1-KO	AP4B1-KO + BCH-HSP-C01	10¬µM	10	-4.88677	-0.0918867	1.52659	-0.949562	0.189931	-0.706666	-2.66718	-0.825105	-1.71102	-1.89279	2.49702	-1.89279	2.49702	Negative Control
C06	2279	2651.84	1188.5	2.26287	1.03522	1.44908	2458.41	11.6519	1.64366	0.708395	1.64366	0.708395	6	C	ID SHSY5Y_P4	atg9	AP4B1-KO	AP4B1-KO + BCH-HSP-D01	10¬µM	10	1.83285	3.1171	1.82618	0.444241	-0.0712361	-1.68425	0.517944	0.732936	1.1373	-0.997882	-0.49664	-0.997882	-0.49664	Negative Control
C07	2176	2227.74	959.425	2.35766	1.03552	1.29109	2230.33	5.80076	1.60152	0.779315	1.60152	0.779315	7	C	ID SHSY5Y_P4	atg9	AP4B1-KO	AP4B1-KO + BCH-HSP-E01	10¬µM	10	5.07613	-2.11606	-3.15724	-0.105804	-0.19729	-1.66059	-2.118	-2.47213	-1.79615	-1.89267	2.01923	-1.89267	2.01923	Negative Control
C08	2898	1765.38	1170.61	1.51566	1.03555	1.69233	5026.21	52.8598	1.79064	0.601683	1.79064	0.601683	8	C	ID SHSY5Y_P4	atg9	AP4B1-KO	AP4B1-KO + BCH-HSP-F01	10¬µM	10	-23.7328	-7.82132	1.43687	3.74985	0.922404	-1.65852	4.57662	36.8164	21.7968	2.12307	-4.28223	2.12307	-4.28223	Negative Control
C09	2144	1716.71	1086.55	1.58706	1.0415	1.33871	3303.18	20.3804	1.78683	0.704845	1.78683	0.704845	9	C	ID SHSY5Y_P4	atg9	AP4B1-KO	AP4B1-KO + BCH-HSP-G01	10¬µM	10	-21.2896	-8.42189	-0.391781	-0.276691	0.827448	-1.19099	-1.32363	12.6039	5.51336	2.04219	-0.622574	2.04219	-0.622574	Negative Control
C10	2624	1365.12	965.105	1.41292	1.07667	1.64657	3394.56	41.0849	1.92184	0.6232	1.92184	0.6232	10	C	ID SHSY5Y_P4	atg9	AP4B1-KO	AP4B1-KO + BCH-HSP-H01	10¬µM	10	-27.248	-12.7603	-3.03369	2.28662	1.05903	1.57232	3.81315	13.8881	15.8935	4.90886	-3.51894	4.90886	-3.51894	Negative Control
C11	2226	2380.04	1101.63	2.19375	1.03408	1.35359	2344.15	6.97422	1.65697	0.752784	1.65697	0.752784	11	C	ID SHSY5Y_P4	atg9	AP4B1-KO	AP4B1-KO	DMSO	0	-0.531889	-0.236768	-0.0636575	0.161209	0.0206726	-1.77358	-1.07524	-0.872706	-1.20783	-0.715267	1.07807	-0.715267	1.07807	Negative Control
C12	2017	2445.82	1117.01	2.22873	1.04181	1.44501	2416.32	10.1034	1.70309	0.706915	1.70309	0.706915	12	C	ID SHSY5Y_P4	atg9	AP4B1-KO	AP4B1-KO	DMSO	0	0.664691	0.57489	0.270823	-0.954902	-0.0258341	-1.16629	0.45006	0.141454	0.360967	0.263936	-0.549145	0.263936	-0.549145	Negative Control
D01	1563	1294.38	883.491	1.46827	1.05466	1.34434	2260.99	6.99398	1.59054	0.763043	1.59054	0.763043	1	D	ID SHSY5Y_P4	atg9	AP4B1-WT	AP4B1-WT	DMSO	0	-25.354	-13.6332	-4.80915	-3.37937	0.985416	-0.156465	-1.22954	-2.04131	-1.19793	-2.12587	1.442	-2.12587	1.442	Negative Control
D02	1471	1335.24	914.878	1.44975	1.03536	1.30278	2281.1	5.91468	1.62722	0.779679	1.62722	0.779679	2	D	ID SHSY5Y_P4	atg9	AP4B1-WT	AP4B1-WT	DMSO	0	-25.988	-13.129	-4.12636	-3.87067	1.01006	-1.6729	-1.92307	-1.75872	-1.73904	-1.34695	2.03216	-1.34695	2.03216	Negative Control
D03	1854	1963.92	1307.33	1.51814	1.0236	1.36342	2366.57	12.1304	1.52149	0.743246	1.52149	0.743246	3	D	ID SHSY5Y_P4	atg9	AP4B1-KO	AP4B1-KO + BCH-HSP-A01	5¬µM	5	-23.648	-5.37153	4.41115	-1.82536	0.91911	-2.59717	-0.911198	-0.557594	1.37719	-3.59208	0.7397	-3.59208	0.7397	Negative Control
D04	1952	2022.21	1064.52	1.92165	1.0665	1.52885	2494.78	19.6608	1.78235	0.6606	1.78235	0.6606	4	D	ID SHSY5Y_P4	atg9	AP4B1-KO	AP4B1-KO + BCH-HSP-B01	5¬µM	5	-9.84172	-4.65226	-0.870935	-1.30202	0.382511	0.773382	1.84885	1.24403	5.15259	1.94709	-2.19218	1.94709	-2.19218	Negative Control
D05	1969	2256.19	1082.06	2.11303	1.03344	1.24335	2286.67	5.5767	1.59446	0.798241	1.59446	0.798241	5	D	ID SHSY5Y_P4	atg9	AP4B1-KO	AP4B1-KO + BCH-HSP-C01	5¬µM	5	-3.29379	-1.76507	-0.489472	-1.21123	0.128018	-1.82363	-2.9147	-1.68036	-1.90848	-2.04265	2.69064	-2.04265	2.69064	Negative Control
D06	2348	2528.32	1183.49	2.1698	1.05119	1.40513	2418.43	10.1609	1.63507	0.725655	1.63507	0.725655	6	D	ID SHSY5Y_P4	atg9	AP4B1-KO	AP4B1-KO + BCH-HSP-D01	5¬µM	5	-1.35137	1.59292	1.71724	0.812718	0.0525227	-0.429616	-0.215276	0.171172	0.38983	-1.18034	0.115664	-1.18034	0.115664	Negative Control
D07	2235	2518.52	1283.26	1.98569	1.05494	1.39986	2439.96	9.04506	1.63451	0.732951	1.63451	0.732951	7	D	ID SHSY5Y_P4	atg9	AP4B1-KO	AP4B1-KO + BCH-HSP-E01	5¬µM	5	-7.65063	1.47199	3.88768	0.209271	0.297352	-0.134787	-0.303257	0.473616	-0.169622	-1.19215	0.374491	-1.19215	0.374491	Negative Control
D08	2359	1657.72	1126.2	1.48427	1.03786	1.55433	3562.59	35.4525	1.77551	0.635397	1.77551	0.635397	8	D	ID SHSY5Y_P4	atg9	AP4B1-KO	AP4B1-KO + BCH-HSP-F01	5¬µM	5	-24.8067	-9.14985	0.470749	0.871461	0.964145	-1.47674	2.27399	16.2492	13.0697	1.80183	-3.08624	1.80183	-3.08624	Negative Control
D09	2172	1969.97	1153.61	1.72575	1.05933	1.31415	2787.21	11.7173	1.73775	0.726652	1.73775	0.726652	9	D	ID SHSY5Y_P4	atg9	AP4B1-KO	AP4B1-KO + BCH-HSP-G01	5¬µM	5	-16.5444	-5.29686	1.06708	-0.127164	0.643021	0.209699	-1.73325	5.3533	1.17012	1.00001	0.151027	1.00001	0.151027	Negative Control
D10	2644	1649.41	1007.11	1.64218	1.09991	1.59191	2976.18	31.1021	1.91897	0.637137	1.91897	0.637137	10	D	ID SHSY5Y_P4	atg9	AP4B1-KO	AP4B1-KO + BCH-HSP-H01	5¬µM	5	-19.404	-9.25234	-2.11995	2.39343	0.75416	3.39822	2.90102	8.0088	10.8887	4.84793	-3.02453	4.84793	-3.02453	Negative Control
D11	2181	2378.5	1096.24	2.20185	1.03989	1.31763	2320.62	6.3852	1.62883	0.771124	1.62883	0.771124	11	D	ID SHSY5Y_P4	atg9	AP4B1-KO	AP4B1-KO	DMSO	0	-0.254776	-0.25579	-0.180997	-0.0791023	0.00990219	-1.31731	-1.67533	-1.20326	-1.50314	-1.31278	1.72867	-1.31278	1.72867	Negative Control
D12	2370	2528.92	1178.1	2.18367	1.06518	1.44508	2480.87	10.9461	1.69262	0.710374	1.69262	0.710374	12	D	ID SHSY5Y_P4	atg9	AP4B1-KO	AP4B1-KO	DMSO	0	-0.876846	1.60031	1.59996	0.930203	0.0340797	0.669519	0.451218	1.04855	0.783454	0.0417054	-0.426434	0.0417054	-0.426434	Negative Control
E01	1763	1262.79	847.524	1.49247	1.04304	1.26184	2231.87	5.70631	1.56496	0.798601	1.56496	0.798601	1	E	ID SHSY5Y_P4	atg9	AP4B1-WT	AP4B1-WT	DMSO	0	-24.5262	-14.023	-5.59161	-2.31132	0.953244	-1.06948	-2.60604	-2.45042	-1.8435	-2.66905	2.70342	-2.66905	2.70342	Negative Control
E02	1673	1400.17	981.559	1.42969	1.04449	1.26292	2298.03	6.36568	1.57939	0.796085	1.57939	0.796085	2	E	ID SHSY5Y_P4	atg9	AP4B1-WT	AP4B1-WT	DMSO	0	-26.674	-12.3278	-2.67574	-2.79194	1.03672	-0.95551	-2.58814	-1.52077	-1.51292	-2.36272	2.61417	-2.36272	2.61417	Negative Control
E03	1768	1882.52	1246.9	1.52252	1.0434	1.34857	2261.01	10.6209	1.54053	0.755277	1.54053	0.755277	3	E	ID SHSY5Y_P4	atg9	AP4B1-KO	AP4B1-KO + BCH-HSP-A01	1¬µM	1	-23.4981	-6.37592	3.09656	-2.28462	0.913286	-1.04172	-1.15903	-2.041	0.620403	-3.18778	1.16649	-3.18778	1.16649	Negative Control
E04	2039	2247.08	1103.56	2.06975	1.04553	1.37571	2338.08	8.91142	1.63415	0.739921	1.63415	0.739921	4	E	ID SHSY5Y_P4	atg9	AP4B1-KO	AP4B1-KO + BCH-HSP-B01	1¬µM	1	-4.77457	-1.87747	-0.0216502	-0.837416	0.18557	-0.874332	-0.706246	-0.958015	-0.236622	-1.19979	0.62174	-1.19979	0.62174	Negative Control
E05	1787	2366.83	1111.57	2.15761	1.04533	1.33435	2353.19	7.19287	1.61374	0.762539	1.61374	0.762539	5	E	ID SHSY5Y_P4	atg9	AP4B1-KO	AP4B1-KO + BCH-HSP-C01	1¬µM	1	-1.7684	-0.399854	0.152482	-2.18316	0.0687312	-0.889576	-1.39637	-0.745636	-1.09821	-1.63331	1.42411	-1.63331	1.42411	Negative Control
E06	2048	2438.48	1153.32	2.14404	1.05296	1.41755	2406.33	9.21483	1.63059	0.727753	1.63059	0.727753	6	E	ID SHSY5Y_P4	atg9	AP4B1-KO	AP4B1-KO + BCH-HSP-D01	1¬µM	1	-2.23269	0.48436	1.06079	-0.789354	0.0867765	-0.290421	-0.00807335	0.00105965	-0.0845056	-1.27555	0.190082	-1.27555	0.190082	Negative Control
E07	2207	2267.87	1012.04	2.27424	1.06454	1.31087	2250.16	6.30098	1.61579	0.771972	1.61579	0.771972	7	E	ID SHSY5Y_P4	atg9	AP4B1-KO	AP4B1-KO + BCH-HSP-E01	1¬µM	1	2.22191	-1.62095	-2.01271	0.0597439	-0.0863573	0.619381	-1.78798	-2.19348	-1.54536	-1.58979	1.75875	-1.58979	1.75875	Negative Control
E08	1874	2139.07	1121.74	1.94404	1.05395	1.42873	2343.34	10.9408	1.65355	0.713927	1.65355	0.713927	8	E	ID SHSY5Y_P4	atg9	AP4B1-KO	AP4B1-KO + BCH-HSP-F01	1¬µM	1	-9.07568	-3.21022	0.373793	-1.71856	0.352738	-0.212684	0.178433	-0.884079	0.780808	-0.787833	-0.300405	-0.787833	-0.300405	Negative Control
E09	1622	2475.4	1145.83	2.19219	1.07364	1.40994	2335.25	9.19711	1.64892	0.727415	1.64892	0.727415	9	E	ID SHSY5Y_P4	atg9	AP4B1-KO	AP4B1-KO + BCH-HSP-G01	1¬µM	1	-0.585358	0.939929	0.897976	-3.0643	0.0227507	1.33407	-0.135138	-0.997708	-0.0933888	-0.886278	0.178077	-0.886278	0.178077	Negative Control
E10	2154	2142.58	1060.78	2.04873	1.06174	1.47708	2469.7	13.1587	1.74006	0.692699	1.74006	0.692699	10	E	ID SHSY5Y_P4	atg9	AP4B1-KO	AP4B1-KO + BCH-HSP-H01	1¬µM	1	-5.49397	-3.16695	-0.952278	-0.223289	0.21353	0.399193	0.985207	0.891538	1.89273	1.049	-1.05346	1.049	-1.05346	Negative Control
E11	2050	2308.02	1069.55	2.19729	1.05049	1.37405	2363.34	7.45434	1.62227	0.745724	1.62227	0.745724	11	E	ID SHSY5Y_P4	atg9	AP4B1-KO	AP4B1-KO	DMSO	0	-0.410812	-1.12552	-0.761491	-0.778674	0.0159667	-0.484434	-0.733878	-0.603039	-0.967125	-1.45209	0.827599	-1.45209	0.827599	Negative Control
E12	2130	2403.47	1133.37	2.15495	1.06821	1.48938	2518.38	12.24	1.74434	0.690011	1.74434	0.690011	12	E	ID SHSY5Y_P4	atg9	AP4B1-KO	AP4B1-KO	DMSO	0	-1.85959	0.0522604	0.626809	-0.351455	0.0722753	0.908097	1.19033	1.57569	1.43217	1.13981	-1.14882	1.13981	-1.14882	Negative Control
F01	1732	1150.12	775.785	1.4874	1.04141	1.21582	2159.36	4.96376	1.54883	0.817251	1.54883	0.817251	1	F	ID SHSY5Y_P4	atg9	AP4B1-WT	AP4B1-WT	DMSO	0	-24.6996	-15.4133	-7.15226	-2.47687	0.959984	-1.19797	-3.37395	-3.46938	-2.21578	-3.01145	3.36501	-3.01145	3.36501	Negative Control
F02	1890	1443.66	1006.69	1.43762	1.05828	1.35058	2315.56	8.03635	1.63401	0.75598	1.63401	0.75598	2	F	ID SHSY5Y_P4	atg9	AP4B1-WT	AP4B1-WT	DMSO	0	-26.4029	-11.7912	-2.12912	-1.63311	1.02618	0.127564	-1.12551	-1.27448	-0.675334	-1.20277	1.19144	-1.20277	1.19144	Negative Control
F03	1995	2001.1	1281.8	1.57694	1.02923	1.38629	2293.29	12.9921	1.52093	0.739435	1.52093	0.739435	3	F	ID SHSY5Y_P4	atg9	AP4B1-KO	AP4B1-KO + BCH-HSP-A01	0.5¬µM	0.5	-21.6362	-4.91272	3.85585	-1.07239	0.840918	-2.15462	-0.529704	-1.58742	1.80921	-3.60389	0.604513	-3.60389	0.604513	Negative Control
F04	2132	2265.46	1049.1	2.19206	1.04879	1.34858	2285.24	7.54422	1.62466	0.756067	1.62466	0.756067	4	F	ID SHSY5Y_P4	atg9	AP4B1-KO	AP4B1-KO + BCH-HSP-B01	0.5¬µM	0.5	-0.58982	-1.65065	-1.20639	-0.340774	0.0229241	-0.61821	-1.15885	-1.70049	-0.922067	-1.40137	1.19451	-1.40137	1.19451	Negative Control
F05	2152	2288.53	1048.24	2.21708	1.04716	1.34371	2315.76	7.10043	1.63652	0.759292	1.63652	0.759292	5	F	ID SHSY5Y_P4	atg9	AP4B1-KO	AP4B1-KO + BCH-HSP-C01	0.5¬µM	0.5	0.266194	-1.36595	-1.22507	-0.233969	-0.010346	-0.746186	-1.2402	-1.27168	-1.14456	-1.14962	1.30894	-1.14962	1.30894	Negative Control
F06	1804	2447.17	1181.08	2.1005	1.06563	1.36523	2387.34	8.53325	1.62578	0.741774	1.62578	0.741774	6	F	ID SHSY5Y_P4	atg9	AP4B1-KO	AP4B1-KO + BCH-HSP-D01	0.5¬µM	0.5	-3.72268	0.591578	1.66473	-2.09237	0.144687	0.704794	-0.881123	-0.265733	-0.426218	-1.37748	0.687476	-1.37748	0.687476	Negative Control
F07	2268	2212.05	970.624	2.32173	1.04651	1.31728	2203.89	6.50811	1.60775	0.767984	1.60775	0.767984	7	F	ID SHSY5Y_P4	atg9	AP4B1-KO	AP4B1-KO + BCH-HSP-E01	0.5¬µM	0.5	3.84676	-2.30973	-2.91362	0.385499	-0.149509	-0.796841	-1.68105	-2.84368	-1.44152	-1.76037	1.61726	-1.76037	1.61726	Negative Control
F08	1994	2316.59	1130.84	2.08028	1.07034	1.35828	2309.7	8.17778	1.62224	0.750575	1.62224	0.750575	8	F	ID SHSY5Y_P4	atg9	AP4B1-KO	AP4B1-KO + BCH-HSP-F01	0.5¬µM	0.5	-4.41424	-1.01977	0.571775	-1.07773	0.171565	1.07479	-0.997029	-1.35684	-0.604429	-1.45273	0.999674	-1.45273	0.999674	Negative Control
F09	1916	2374.86	1144.14	2.10959	1.03529	1.36313	2338.38	7.81194	1.66998	0.7452	1.66998	0.7452	9	F	ID SHSY5Y_P4	atg9	AP4B1-KO	AP4B1-KO + BCH-HSP-G01	0.5¬µM	0.5	-3.41146	-0.300676	0.861149	-1.49427	0.132591	-1.67854	-0.916183	-0.953811	-0.787846	-0.439087	0.809007	-0.439087	0.809007	Negative Control
F10	2253	2222.5	1065.73	2.11957	1.05781	1.40226	2398.59	9.58386	1.6577	0.729026	1.6577	0.729026	10	F	ID SHSY5Y_P4	atg9	AP4B1-KO	AP4B1-KO + BCH-HSP-H01	0.5¬µM	0.5	-3.0701	-2.18075	-0.844669	0.305395	0.119323	0.0903168	-0.263175	-0.107612	0.100509	-0.699746	0.235238	-0.699746	0.235238	Negative Control
F11	2315	2253.25	1023.06	2.23789	1.05996	1.3282	2361.78	6.37789	1.64042	0.764221	1.64042	0.764221	11	F	ID SHSY5Y_P4	atg9	AP4B1-KO	AP4B1-KO	DMSO	0	0.978165	-1.80133	-1.77291	0.63649	-0.0380176	0.259608	-1.49886	-0.624898	-1.5068	-1.06666	1.48377	-1.06666	1.48377	Negative Control
F12	2508	2452.86	1141.9	2.18625	1.05802	1.4675	2471.54	10.0282	1.72976	0.702468	1.72976	0.702468	12	F	ID SHSY5Y_P4	atg9	AP4B1-KO	AP4B1-KO	DMSO	0	-0.788707	0.661744	0.812448	1.66716	0.0306541	0.10737	0.825358	0.917394	0.323278	0.830293	-0.706917	0.830293	-0.706917	Negative Control
G01	1519	1124.68	764.04	1.47687	1.0306	1.28693	2139.73	5.39648	1.5905	0.789517	1.5905	0.789517	1	G	ID SHSY5Y_P4	atg9	AP4B1-WT	AP4B1-WT	DMSO	0	-25.0598	-15.7272	-7.40776	-3.61434	0.973981	-2.0469	-2.18746	-3.74519	-1.99883	-2.12669	2.38115	-2.12669	2.38115	Negative Control
G02	1481	1373.43	958.017	1.43743	1.05693	1.31067	2277.38	7.47109	1.60261	0.772359	1.60261	0.772359	2	G	ID SHSY5Y_P4	atg9	AP4B1-WT	AP4B1-WT	DMSO	0	-26.4094	-12.6578	-3.18787	-3.81727	1.02644	0.0211537	-1.79138	-1.81089	-0.958726	-1.86954	1.77249	-1.86954	1.77249	Negative Control
G03	1987	2577.48	1195.51	2.18951	1.04615	1.40574	2344.27	10.6865	1.59247	0.725211	1.59247	0.725211	3	G	ID SHSY5Y_P4	atg9	AP4B1-KO	AP4B1-KO + BCH-HSP-A01	0.1¬µM	0.1	-0.677227	2.19952	1.97866	-1.11511	0.0263213	-0.825453	-0.205146	-0.871029	0.653294	-2.08495	0.0998979	-2.08495	0.0998979	Negative Control
G04	2210	2390.95	1096.15	2.21302	1.06431	1.31204	2291.03	6.55476	1.63549	0.768122	1.63549	0.768122	4	G	ID SHSY5Y_P4	atg9	AP4B1-KO	AP4B1-KO + BCH-HSP-B01	0.1¬µM	0.1	0.127143	-0.102135	-0.182863	0.0757647	-0.00494158	0.601318	-1.76854	-1.61911	-1.41813	-1.17139	1.62215	-1.17139	1.62215	Negative Control
G05	2106	2384.22	1124.77	2.15081	1.04759	1.36274	2324.09	7.46513	1.64671	0.752783	1.64671	0.752783	5	G	ID SHSY5Y_P4	atg9	AP4B1-KO	AP4B1-KO + BCH-HSP-C01	0.1¬µM	0.1	-2.00114	-0.185181	0.439835	-0.47962	0.0777769	-0.712338	-0.922529	-1.15462	-0.961719	-0.933215	1.07804	-0.933215	1.07804	Negative Control
G06	2023	2489.47	1216.55	2.07433	1.05932	1.41296	2408.33	8.76724	1.66323	0.727315	1.66323	0.727315	6	G	ID SHSY5Y_P4	atg9	AP4B1-KO	AP4B1-KO + BCH-HSP-D01	0.1¬µM	0.1	-4.61803	1.11351	2.43642	-0.92286	0.179486	0.208908	-0.0846209	0.0292114	-0.308905	-0.582361	0.174538	-0.582361	0.174538	Negative Control
G07	2201	2408.97	1194.49	2.04084	1.0569	1.42036	2398.85	8.22629	1.67248	0.728415	1.67248	0.728415	7	G	ID SHSY5Y_P4	atg9	AP4B1-KO	AP4B1-KO + BCH-HSP-E01	0.1¬µM	0.1	-5.76388	0.120148	1.95651	0.0277025	0.224021	0.0192179	0.0387103	-0.103951	-0.580108	-0.38602	0.213572	-0.38602	0.213572	Negative Control
G08	1646	2261.41	1058.47	2.17269	1.03951	1.28344	2221.36	6.14171	1.58573	0.780315	1.58573	0.780315	8	G	ID SHSY5Y_P4	atg9	AP4B1-KO	AP4B1-KO + BCH-HSP-F01	0.1¬µM	0.1	-1.25247	-1.70056	-1.00259	-2.93613	0.0486787	-1.34715	-2.24572	-2.59812	-1.62521	-2.228	2.05472	-2.228	2.05472	Negative Control
G09	1810	2380.61	1128.18	2.14049	1.04732	1.33651	2283.42	7.16247	1.6232	0.75773	1.6232	0.75773	9	G	ID SHSY5Y_P4	atg9	AP4B1-KO	AP4B1-KO + BCH-HSP-G01	0.1¬µM	0.1	-2.35438	-0.229773	0.513969	-2.06033	0.0915059	-0.733734	-1.3602	-1.72601	-1.11345	-1.43229	1.2535	-1.43229	1.2535	Negative Control
G10	1952	2266.98	1054.73	2.18146	1.05252	1.40147	2313.02	8.77436	1.66058	0.733823	1.66058	0.733823	10	G	ID SHSY5Y_P4	atg9	AP4B1-KO	AP4B1-KO + BCH-HSP-H01	0.1¬µM	0.1	-0.952538	-1.63194	-1.08403	-1.30202	0.0370216	-0.325217	-0.276419	-1.31016	-0.305337	-0.638656	0.405424	-0.638656	0.405424	Negative Control
G11	1996	2387.29	1092	2.21817	1.05162	1.38936	2292.05	7.92093	1.6566	0.740049	1.6566	0.740049	11	G	ID SHSY5Y_P4	atg9	AP4B1-KO	AP4B1-KO	DMSO	0	0.303491	-0.147273	-0.273192	-1.06705	-0.0117956	-0.395512	-0.478472	-1.60482	-0.7332	-0.723192	0.626296	-0.723192	0.626296	Negative Control
G12	2105	2418.1	1122.35	2.18624	1.07268	1.51238	2481	12.291	1.77283	0.680148	1.77283	0.680148	12	G	ID SHSY5Y_P4	atg9	AP4B1-KO	AP4B1-KO	DMSO	0	-0.78902	0.232886	0.387207	-0.484961	0.0306663	1.25906	1.57418	1.05037	1.45772	1.74489	-1.49871	1.74489	-1.49871	Negative Control
H01	1736	1308.15	945.247	1.38537	1.04753	1.30529	2277.29	6.29139	1.62902	0.775594	1.62902	0.775594	1	H	ID SHSY5Y_P4	atg9	AP4B1-WT	AP4B1-WT	DMSO	0	-28.1905	-13.4633	-3.46568	-2.45551	1.09566	-0.717163	-1.88114	-1.81214	-1.55017	-1.30878	1.88723	-1.30878	1.88723	Negative Control
H02	1728	1490.93	1063.72	1.40687	1.05977	1.434	2413.89	9.77273	1.68371	0.71847	1.68371	0.71847	2	H	ID SHSY5Y_P4	atg9	AP4B1-WT	AP4B1-WT	DMSO	0	-27.4549	-11.2078	-0.888289	-2.49823	1.06707	0.244598	0.266339	0.107296	0.195198	-0.147581	-0.139227	-0.147581	-0.139227	Negative Control
H03	1722	2643.61	1282.62	2.09283	1.05374	1.47453	2548.13	13.2126	1.69603	0.689664	1.69603	0.689664	3	H	ID SHSY5Y_P4	atg9	AP4B1-KO	AP4B1-KO + BCH-HSP-A01	0.05¬µM	0.05	-3.98507	3.01553	3.8736	-2.53027	0.154885	-0.228818	0.94259	1.99367	1.91975	0.114108	-1.16111	0.114108	-1.16111	Negative Control
H04	2197	2338.89	1061.12	2.24013	1.05881	1.36964	2367.32	7.5986	1.65041	0.7461	1.65041	0.7461	4	H	ID SHSY5Y_P4	atg9	AP4B1-KO	AP4B1-KO + BCH-HSP-B01	0.05¬µM	0.05	1.05489	-0.744613	-0.944864	0.00634154	-0.0409999	0.169517	-0.807553	-0.547024	-0.894802	-0.854567	0.840941	-0.854567	0.840941	Negative Control
H05	1754	2302.7	1049.46	2.2276	1.05252	1.41841	2349.65	9.01629	1.63405	0.72969	1.63405	0.72969	5	H	ID SHSY5Y_P4	atg9	AP4B1-KO	AP4B1-KO + BCH-HSP-C01	0.05¬µM	0.05	0.62609	-1.19108	-1.19861	-2.35939	-0.0243338	-0.325118	0.00625196	-0.795349	-0.184043	-1.20206	0.25879	-1.20206	0.25879	Negative Control
H06	2098	2505.06	1192.79	2.1319	1.06546	1.46213	2456.88	10.0127	1.71832	0.706348	1.71832	0.706348	6	H	ID SHSY5Y_P4	atg9	AP4B1-KO	AP4B1-KO + BCH-HSP-D01	0.05¬µM	0.05	-2.64808	1.30585	1.91947	-0.522342	0.102921	0.691433	0.735708	0.711402	0.315484	0.587402	-0.569273	0.587402	-0.569273	Negative Control
H07	1874	2189.56	943.349	2.36303	1.05448	1.3674	2246.6	7.49745	1.66095	0.747751	1.66095	0.747751	7	H	ID SHSY5Y_P4	atg9	AP4B1-KO	AP4B1-KO + BCH-HSP-E01	0.05¬µM	0.05	5.25992	-2.58726	-3.50698	-1.71856	-0.204433	-0.171283	-0.844843	-2.24347	-0.945512	-0.630734	0.899507	-0.630734	0.899507	Negative Control
H08	1844	2207.47	980.207	2.29038	1.0468	1.35356	2275.38	7.332	1.65824	0.753065	1.65824	0.753065	8	H	ID SHSY5Y_P4	atg9	AP4B1-KO	AP4B1-KO + BCH-HSP-F01	0.05¬µM	0.05	2.7741	-2.36626	-2.70514	-1.87876	-0.107819	-0.774203	-1.07572	-1.83904	-1.02846	-0.688311	1.08803	-0.688311	1.08803	Negative Control
H09	1632	2439.31	1154.65	2.14652	1.05796	1.3631	2367.08	8.16722	1.65937	0.746087	1.65937	0.746087	9	H	ID SHSY5Y_P4	atg9	AP4B1-KO	AP4B1-KO + BCH-HSP-G01	0.05¬µM	0.05	-2.14812	0.49453	1.08972	-3.01089	0.0834893	0.102117	-0.916574	-0.550422	-0.609723	-0.664286	0.840476	-0.664286	0.840476	Negative Control
H10	1736	2230.81	1001.02	2.26453	1.05672	1.46316	2364.8	10.2088	1.68385	0.711352	1.68385	0.711352	10	H	ID SHSY5Y_P4	atg9	AP4B1-KO	AP4B1-KO + BCH-HSP-H01	0.05¬µM	0.05	1.88961	-2.07819	-2.25238	-2.45551	-0.073442	0.00518263	0.752924	-0.582499	0.413838	-0.144589	-0.391743	-0.144589	-0.391743	Negative Control
H11	2187	2260.91	1019.52	2.25882	1.04502	1.40526	2369.17	9.6814	1.69485	0.722993	1.69485	0.722993	11	H	ID SHSY5Y_P4	atg9	AP4B1-KO	AP4B1-KO	DMSO	0	1.69419	-1.70684	-1.84982	-0.0470609	-0.0658469	-0.914208	-0.21313	-0.521136	0.149411	0.0889486	0.0212104	0.0889486	0.0212104	Negative Control
H12	2202	2397.2	1076.4	2.26486	1.05591	1.48805	2488.46	11.4382	1.75677	0.690153	1.75677	0.690153	12	H	ID SHSY5Y_P4	atg9	AP4B1-KO	AP4B1-KO	DMSO	0	1.90094	-0.025097	-0.612429	0.0330427	-0.0738823	-0.0583139	1.16825	1.15521	1.0302	1.40385	-1.14376	1.40385	-1.14376	Negative Control
A01	1224	1375.53	901.352	1.53873	1.07963	1.47282	1967.12	10.4428	1.69215	0.707025	1.69215	0.707025	1	A	ID SHSY5Y_P5	atg9	AP4B1-WT	AP4B1-WT	DMSO	0	1.48076	-0.272501	-0.317795	-0.605047	0.0420474	1.93665	1.67621	-0.286328	0.45945	1.95559	-1.53044	1.95559	-1.53044	Positive Control
A02	1296	1568.93	1055.45	1.47145	1.03124	1.41386	2028.74	9.74434	1.63772	0.727	1.63772	0.727	2	A	ID SHSY5Y_P5	atg9	AP4B1-WT	AP4B1-WT	DMSO	0	-1.57176	0.444997	0.280373	0.0195177	-0.0446312	-1.39165	0.238501	0.255818	0.0861924	-0.142937	-0.397137	-0.142937	-0.397137	Positive Control
A11	1325	2664.13	1231.92	2.20615	1.06958	1.49707	2090.74	12.1427	1.71013	0.69251	1.71013	0.69251	11	A	ID SHSY5Y_P5	atg9	AP4B1-KO	AP4B1-KO	DMSO	0	31.7632	4.50803	0.965345	0.271079	0.901938	1.24595	2.26755	0.801367	1.36784	2.64885	-2.35397	2.64885	-2.35397	Positive Control
A12	1377	2536	1134.91	2.27861	1.05455	1.47017	2062.26	12.1189	1.68921	0.697859	1.68921	0.697859	12	A	ID SHSY5Y_P5	atg9	AP4B1-KO	AP4B1-KO	DMSO	0	35.0507	4.03268	0.588808	0.722153	0.995289	0.212075	1.61168	0.550742	1.3551	1.84249	-2.05045	1.84249	-2.05045	Positive Control
B01	1222	1356.66	894.603	1.52642	1.02403	1.41311	1950.79	9.52432	1.65835	0.730215	1.65835	0.730215	1	B	ID SHSY5Y_P5	atg9	AP4B1-WT	AP4B1-WT	DMSO	0	0.922548	-0.342509	-0.343992	-0.622396	0.0261964	-1.88695	0.220362	-0.43009	-0.0313859	0.652724	-0.214704	0.652724	-0.214704	Positive Control
B02	1092	1365.99	910.196	1.50744	1.0486	1.40426	1965.71	9.47092	1.66442	0.726362	1.66442	0.726362	2	B	ID SHSY5Y_P5	atg9	AP4B1-WT	AP4B1-WT	DMSO	0	0.0614775	-0.307887	-0.283462	-1.75008	0.0017457	-0.197325	0.00449288	-0.298755	-0.059921	0.886692	-0.433346	0.886692	-0.433346	Positive Control
B11	1099	2391.47	1049.27	2.31227	1.0781	1.49887	2035.83	11.4246	1.69259	0.691685	1.69259	0.691685	11	B	ID SHSY5Y_P5	atg9	AP4B1-KO	AP4B1-KO	DMSO	0	36.578	3.4965	0.256388	-1.68936	1.03866	1.83193	2.31152	0.318182	0.984087	1.97274	-2.40078	1.97274	-2.40078	Positive Control
B12	1304	2409.87	1071.91	2.2963	1.07654	1.49833	2017.85	11.4522	1.72415	0.692753	1.72415	0.692753	12	B	ID SHSY5Y_P5	atg9	AP4B1-KO	AP4B1-KO	DMSO	0	35.8531	3.56477	0.344235	0.0889138	1.01808	1.72449	2.29836	0.159956	0.998849	3.18956	-2.34016	3.18956	-2.34016	Positive Control
C01	1317	1357.38	894.656	1.52633	1.04762	1.38419	1948.67	7.93447	1.65512	0.74194	1.65512	0.74194	1	C	ID SHSY5Y_P5	atg9	AP4B1-WT	AP4B1-WT	DMSO	0	0.918157	-0.339829	-0.343785	0.201682	0.0260717	-0.264818	-0.48482	-0.448736	-0.880977	0.528162	0.450483	0.528162	0.450483	Positive Control
C02	1335	1336.25	895.58	1.49786	1.05422	1.37086	1966.75	8.10614	1.63059	0.747338	1.63059	0.747338	2	C	ID SHSY5Y_P5	atg9	AP4B1-WT	AP4B1-WT	DMSO	0	-0.373385	-0.41822	-0.340198	0.357824	-0.0106025	0.189069	-0.810061	-0.289595	-0.789239	-0.417629	0.75679	-0.417629	0.75679	Positive Control
C11	1233	2412.8	1069.78	2.29812	1.07433	1.44883	2030.26	10.3842	1.67242	0.711378	1.67242	0.711378	11	C	ID SHSY5Y_P5	atg9	AP4B1-KO	AP4B1-KO	DMSO	0	35.9357	3.57562	0.335997	-0.526977	1.02042	1.57234	1.09125	0.269233	0.42812	1.19504	-1.28345	1.19504	-1.28345	Positive Control
C12	1205	2421.62	1037.22	2.38818	1.05211	1.42274	1962.42	8.62449	1.71059	0.71785	1.71059	0.71785	12	C	ID SHSY5Y_P5	atg9	AP4B1-KO	AP4B1-KO	DMSO	0	40.0219	3.60835	0.209608	-0.769863	1.13645	0.04404	0.455113	-0.327714	-0.512241	2.66675	-0.916256	2.66675	-0.916256	Positive Control
D01	1241	1344.51	884.563	1.52869	1.05611	1.42984	1969.33	9.45152	1.64588	0.728527	1.64588	0.728527	1	D	ID SHSY5Y_P5	atg9	AP4B1-WT	AP4B1-WT	DMSO	0	1.02536	-0.387581	-0.382963	-0.457581	0.0291159	0.318885	0.628327	-0.266914	-0.0702883	0.171715	-0.310513	0.171715	-0.310513	Positive Control
D02	1431	1339.58	903.737	1.49289	1.04932	1.34565	1935.51	7.77356	1.60782	0.761437	1.60782	0.761437	2	D	ID SHSY5Y_P5	atg9	AP4B1-WT	AP4B1-WT	DMSO	0	-0.598824	-0.40587	-0.308533	1.19058	-0.017004	-0.147863	-1.42466	-0.564512	-0.96696	-1.29546	1.55671	-1.29546	1.55671	Positive Control
D11	1303	2406.59	1071.5	2.28519	1.05346	1.502	2066.35	10.4399	1.69331	0.697076	1.69331	0.697076	11	D	ID SHSY5Y_P5	atg9	AP4B1-KO	AP4B1-KO	DMSO	0	35.3491	3.55258	0.342661	0.0802393	1.00376	0.136645	2.38789	0.586709	0.457902	2.00046	-2.09492	2.00046	-2.09492	Positive Control
D12	1156	2425.34	1077.84	2.29841	1.05149	1.44411	2002.87	9.85841	1.70101	0.713933	1.70101	0.713933	12	D	ID SHSY5Y_P5	atg9	AP4B1-KO	AP4B1-KO	DMSO	0	35.9488	3.62217	0.367271	-1.19491	1.02079	0.00169901	0.976127	0.0282095	0.147147	2.29745	-1.13852	2.29745	-1.13852	Positive Control
E01	1296	1341.55	886.741	1.52079	1.05573	1.41787	1969.32	9.2377	1.67148	0.726909	1.67148	0.726909	1	E	ID SHSY5Y_P5	atg9	AP4B1-WT	AP4B1-WT	DMSO	0	0.666985	-0.398535	-0.374508	0.0195177	0.0189395	0.292948	0.336443	-0.267055	-0.184549	1.15865	-0.402278	1.15865	-0.402278	Positive Control
E02	1421	1512.15	1006.32	1.4863	1.0538	1.37275	1968.06	8.82135	1.63278	0.748352	1.63278	0.748352	2	E	ID SHSY5Y_P5	atg9	AP4B1-WT	AP4B1-WT	DMSO	0	-0.897836	0.234349	0.0896487	1.10383	-0.0254947	0.160454	-0.763845	-0.27814	-0.407041	-0.333415	0.814306	-0.333415	0.814306	Positive Control
E11	1496	2374.71	1078.99	2.24468	1.08829	1.49428	2094.79	12.4345	1.7008	0.693994	1.7008	0.693994	11	E	ID SHSY5Y_P5	atg9	AP4B1-KO	AP4B1-KO	DMSO	0	33.5112	3.43432	0.371732	1.75442	0.951575	2.53253	2.19949	0.836944	1.52379	2.28921	-2.26978	2.28921	-2.26978	Positive Control
E12	1526	2463.72	1092.27	2.29538	1.05805	1.46384	2019.52	10.4883	1.69829	0.707425	1.69829	0.707425	12	E	ID SHSY5Y_P5	atg9	AP4B1-KO	AP4B1-KO	DMSO	0	35.8115	3.76455	0.423273	2.01466	1.01689	0.452673	1.45738	0.174682	0.48377	2.19241	-1.50771	2.19241	-1.50771	Positive Control
F01	1254	1322.91	881.081	1.50733	1.03861	1.40742	1984.98	9.66614	1.61896	0.731266	1.61896	0.731266	1	F	ID SHSY5Y_P5	atg9	AP4B1-WT	AP4B1-WT	DMSO	0	0.0560944	-0.467687	-0.396476	-0.344812	0.00159284	-0.884635	0.0815606	-0.129253	0.0444021	-0.865935	-0.155107	-0.865935	-0.155107	Positive Control
F02	1549	1401.54	944.154	1.49054	1.05163	1.3326	1950.27	7.50382	1.60856	0.764408	1.60856	0.764408	2	F	ID SHSY5Y_P5	atg9	AP4B1-WT	AP4B1-WT	DMSO	0	-0.705613	-0.176002	-0.151649	2.21417	-0.0200364	0.0110103	-1.74293	-0.434651	-1.11111	-1.26719	1.72523	-1.26719	1.72523	Positive Control
F11	1303	2356.07	1044.73	2.29267	1.06215	1.4948	2045.51	10.8352	1.70569	0.698237	1.70569	0.698237	11	F	ID SHSY5Y_P5	atg9	AP4B1-KO	AP4B1-KO	DMSO	0	35.6884	3.36517	0.238748	0.0802393	1.0134	0.734378	2.21224	0.403346	0.669147	2.47782	-2.02904	2.47782	-2.02904	Positive Control
F12	1248	2414.18	1098.27	2.23674	1.07685	1.4896	2041.39	10.7846	1.76244	0.693905	1.76244	0.693905	12	F	ID SHSY5Y_P5	atg9	AP4B1-KO	AP4B1-KO	DMSO	0	33.1507	3.58076	0.446576	-0.396859	0.941338	1.74551	2.08552	0.367095	0.642082	4.66582	-2.27483	4.66582	-2.27483	Positive Control
G01	1312	1380.77	904.96	1.52674	1.07404	1.43323	2011.17	11.0634	1.63971	0.715797	1.63971	0.715797	1	G	ID SHSY5Y_P5	atg9	AP4B1-WT	AP4B1-WT	DMSO	0	0.936938	-0.253059	-0.30379	0.15831	0.026605	1.55271	0.710761	0.101242	0.791074	-0.0662019	-1.03277	-0.0662019	-1.03277	Positive Control
G02	1328	1393.46	938.667	1.49116	1.06641	1.3743	1967.96	8.36589	1.61896	0.752406	1.61896	0.752406	2	G	ID SHSY5Y_P5	atg9	AP4B1-WT	AP4B1-WT	DMSO	0	-0.677362	-0.205992	-0.172949	0.297102	-0.0192342	1.02749	-0.726167	-0.279024	-0.650431	-0.865946	1.04433	-0.865946	1.04433	Positive Control
G11	1406	2398.64	1090.41	2.23635	1.02947	1.4313	2028.19	10.3037	1.68325	0.71837	1.68325	0.71837	11	G	ID SHSY5Y_P5	atg9	AP4B1-KO	AP4B1-KO	DMSO	0	33.1334	3.52309	0.416071	0.973714	0.940847	-1.51293	0.66372	0.250953	0.385127	1.61248	-0.886753	1.61248	-0.886753	Positive Control
G12	1241	2502.56	1134.25	2.25619	1.08417	1.46608	2067.59	11.8385	1.69857	0.706304	1.69857	0.706304	12	G	ID SHSY5Y_P5	atg9	AP4B1-KO	AP4B1-KO	DMSO	0	34.0332	3.90863	0.586248	-0.457581	0.966398	2.24923	1.51194	0.597629	1.20529	2.20319	-1.57131	2.20319	-1.57131	Positive Control
H01	1289	1357.27	896.816	1.52039	1.03669	1.48602	1993.7	10.8799	1.67302	0.703646	1.67302	0.703646	1	H	ID SHSY5Y_P5	atg9	AP4B1-WT	AP4B1-WT	DMSO	0	0.648613	-0.340235	-0.335402	-0.0412039	0.0184178	-1.01622	1.99806	-0.0525243	0.693032	1.21818	-1.72214	1.21818	-1.72214	Positive Control
H02	1093	2429.22	1932.68	1.46439	1.05583	1.40645	2416.6	15.3425	1.60727	0.731366	1.60727	0.731366	2	H	ID SHSY5Y_P5	atg9	AP4B1-WT	AP4B1-WT	DMSO	0	-1.89216	3.63656	3.68548	-1.74141	-0.0537293	0.300242	0.057761	3.66852	3.07774	-1.31698	-0.149415	-1.31698	-0.149415	Positive Control
H11	1470	2397.21	1058.12	2.30651	1.05109	1.47882	2043	11.6419	1.71376	0.697289	1.71376	0.697289	11	H	ID SHSY5Y_P5	atg9	AP4B1-KO	AP4B1-KO	DMSO	0	36.3166	3.51778	0.290731	1.52888	1.03124	-0.0259887	1.82255	0.38126	1.10023	2.78887	-2.08283	2.78887	-2.08283	Positive Control
H12	1220	2496.77	1115.03	2.28454	1.07352	1.53098	2082.62	11.5806	1.75738	0.677616	1.75738	0.677616	12	H	ID SHSY5Y_P5	atg9	AP4B1-KO	AP4B1-KO	DMSO	0	35.3195	3.88714	0.51164	-0.639745	1.00292	1.51647	3.09451	0.729921	1.06744	4.47066	-3.19899	4.47066	-3.19899	Positive Control
A01	1224	1375.53	901.352	1.53873	1.07963	1.47282	1967.12	10.4428	1.69215	0.707025	1.69215	0.707025	1	A	ID SHSY5Y_P5	atg9	AP4B1-WT	AP4B1-WT	DMSO	0	-17.9324	-13.9018	-4.00424	-0.681232	0.957953	0.964435	-0.142243	-2.20959	-0.581087	-0.622027	0.587127	-0.622027	0.587127	Negative Control
A02	1296	1568.93	1055.45	1.47145	1.03124	1.41386	2028.74	9.74434	1.63772	0.727	1.63772	0.727	2	A	ID SHSY5Y_P5	atg9	AP4B1-WT	AP4B1-WT	DMSO	0	-19.555	-11.3807	-0.751	-0.0902837	1.04463	-2.14345	-2.15274	-0.419939	-1.28181	-2.88617	2.38773	-2.88617	2.38773	Negative Control
A03	1231	2688.39	1384.56	1.9786	1.04827	1.40854	2173.08	14.9521	1.62628	0.720702	1.62628	0.720702	3	A	ID SHSY5Y_P5	atg9	AP4B1-KO	AP4B1-KO + BCH-HSP-I01	30¬µM	30	-7.32383	3.21206	6.19677	-0.623778	0.39124	-1.04952	-2.33417	3.77248	3.94268	-3.36203	1.82001	-3.36203	1.82001	Negative Control
A04	1243	1835.91	1052.82	1.75667	1.06386	1.73439	2929.92	51.966	1.88402	0.602474	1.88402	0.602474	4	A	ID SHSY5Y_P5	atg9	AP4B1-KO	AP4B1-KO + BCH-HSP-J01	30¬µM	30	-12.6761	-7.90042	-0.806628	-0.525287	0.677156	-0.047869	8.77726	25.7552	41.0755	7.35934	-8.83731	7.35934	-8.83731	Negative Control
A05	1440	2005.23	1236.3	1.62977	1.04198	1.65522	3458.65	37.6837	1.85395	0.64432	1.85395	0.64432	5	A	ID SHSY5Y_P5	atg9	AP4B1-KO	AP4B1-KO + BCH-HSP-K01	30¬µM	30	-15.7366	-5.69323	3.06695	1.09161	0.840653	-1.45357	6.07748	41.1126	26.7473	6.10847	-5.06527	6.10847	-5.06527	Negative Control
A06	446	5686.3	2920.43	2.09773	1.06713	1.49164	2175.87	12.6528	1.77099	0.689782	1.77099	0.689782	6	A	ID SHSY5Y_P5	atg9	AP4B1-KO	AP4B1-KO + BCH-HSP-L01	30¬µM	30	-4.4507	42.2914	38.6207	-7.06675	0.237757	0.161744	0.499614	3.85362	1.63603	2.65751	-0.967135	2.65751	-0.967135	Negative Control
A07	1487	2542.62	1085.76	2.39434	1.07303	1.47591	2041.54	10.6074	1.72706	0.699308	1.72706	0.699308	7	A	ID SHSY5Y_P5	atg9	AP4B1-KO	AP4B1-KO + BCH-HSP-M01	30¬µM	30	2.70291	1.31189	-0.111113	1.47737	-0.14439	0.540875	-0.0367463	-0.0482707	-0.41595	0.830295	-0.108459	0.830295	-0.108459	Negative Control
A08	910	3191.56	1715.82	1.91728	1.05258	1.72577	2549.2	53.262	1.73246	0.606406	1.73246	0.606406	8	A	ID SHSY5Y_P5	atg9	AP4B1-KO	AP4B1-KO + BCH-HSP-N01	30¬µM	30	-8.80256	9.77118	13.19	-3.25842	0.470234	-0.772805	8.4834	14.6969	42.3757	1.05492	-8.48284	1.05492	-8.48284	Negative Control
A09	1082	20046	9318.54	2.24422	1.04201	1.95989	2744.27	72.7017	1.71632	0.56591	1.71632	0.56591	9	A	ID SHSY5Y_P5	atg9	AP4B1-KO	AP4B1-KO + BCH-HSP-O01	30¬µM	30	-0.917669	229.478	173.691	-1.84671	0.049022	-1.45138	16.4664	20.363	61.8778	0.383575	-12.1333	0.383575	-12.1333	Negative Control
A10	1314	2689.8	1255.72	2.17892	1.04905	1.46483	2089.05	13.1142	1.70932	0.696026	1.70932	0.696026	10	A	ID SHSY5Y_P5	atg9	AP4B1-KO	AP4B1-KO + BCH-HSP-P01	30¬µM	30	-2.49247	3.23043	3.47691	0.0574533	0.133148	-0.999037	-0.41457	1.33184	2.09888	0.0922646	-0.404344	0.0922646	-0.404344	Negative Control
A11	1325	2664.13	1231.92	2.20615	1.06958	1.49707	2090.74	12.1427	1.71013	0.69251	1.71013	0.69251	11	A	ID SHSY5Y_P5	atg9	AP4B1-KO	AP4B1-KO	DMSO	0	-1.83567	2.89584	2.97434	0.147737	0.0980616	0.31948	0.684689	1.38094	1.12426	0.125951	-0.721298	0.125951	-0.721298	Negative Control
A12	1377	2536	1134.91	2.27861	1.05455	1.47017	2062.26	12.1189	1.68921	0.697859	1.68921	0.697859	12	A	ID SHSY5Y_P5	atg9	AP4B1-KO	AP4B1-KO	DMSO	0	-0.0881898	1.2256	0.926478	0.574533	0.00471111	-0.645931	-0.232474	0.553618	1.10034	-0.744045	-0.239054	-0.744045	-0.239054	Negative Control
B01	1222	1356.66	894.603	1.52642	1.02403	1.41311	1950.79	9.52432	1.65835	0.730215	1.65835	0.730215	1	B	ID SHSY5Y_P5	atg9	AP4B1-WT	AP4B1-WT	DMSO	0	-18.2292	-14.1478	-4.14672	-0.697647	0.973804	-2.60595	-2.17811	-2.68415	-1.50255	-2.02771	2.67758	-2.02771	2.67758	Negative Control
B02	1092	1365.99	910.196	1.50744	1.0486	1.40426	1965.71	9.47092	1.66442	0.726362	1.66442	0.726362	2	B	ID SHSY5Y_P5	atg9	AP4B1-WT	AP4B1-WT	DMSO	0	-18.6869	-14.0261	-3.81752	-1.76464	0.998254	-1.02822	-2.47998	-2.25061	-1.55612	-1.77528	2.3302	-1.77528	2.3302	Negative Control
B03	1011	2412.62	1148.75	2.14572	1.03527	1.45175	2134.88	15.9086	1.6552	0.708107	1.6552	0.708107	3	B	ID SHSY5Y_P5	atg9	AP4B1-KO	AP4B1-KO + BCH-HSP-I01	20¬µM	20	-3.2933	-0.38277	1.21865	-2.42945	0.175928	-1.88426	-0.860576	2.66304	4.90222	-2.15911	0.684725	-2.15911	0.684725	Negative Control
B04	1222	2037.24	1040.91	1.98325	1.07062	1.61037	2564.95	37.2406	1.84519	0.634098	1.84519	0.634098	4	B	ID SHSY5Y_P5	atg9	AP4B1-KO	AP4B1-KO + BCH-HSP-J01	20¬µM	20	-7.21166	-5.276	-1.05808	-0.697647	0.385248	0.38588	4.54825	15.1544	26.3028	5.74414	-5.98665	5.74414	-5.98665	Negative Control
B05	1361	2221.72	1071.68	2.09634	1.04518	1.50151	2347.91	17.8926	1.77671	0.685435	1.77671	0.685435	5	B	ID SHSY5Y_P5	atg9	AP4B1-KO	AP4B1-KO + BCH-HSP-K01	20¬µM	20	-4.48408	-2.87124	-0.408497	0.443211	0.23954	-1.24757	0.836124	8.85037	6.89261	2.89564	-1.35901	2.89564	-1.35901	Negative Control
B06	781	5079.38	2521.92	2.1187	1.04947	1.45229	2107.3	14.6371	1.72278	0.692549	1.72278	0.692549	6	B	ID SHSY5Y_P5	atg9	AP4B1-KO	AP4B1-KO + BCH-HSP-L01	20¬µM	20	-3.94492	34.3798	30.2075	-4.3172	0.210738	-0.972428	-0.842068	1.86178	3.62665	0.652339	-0.717783	0.652339	-0.717783	Negative Control
B07	1270	2486.06	1045.53	2.42063	1.08128	1.44081	2002.77	9.68877	1.63429	0.716802	1.63429	0.716802	7	B	ID SHSY5Y_P5	atg9	AP4B1-KO	AP4B1-KO + BCH-HSP-M01	20¬µM	20	3.33705	0.574581	-0.960579	-0.303682	-0.178266	1.07043	-1.23353	-1.17429	-1.33756	-3.02875	1.46851	-3.02875	1.46851	Negative Control
B08	1287	3055.38	1516.65	2.09078	1.08285	1.70334	2397.1	42.2165	1.82828	0.611802	1.82828	0.611802	8	B	ID SHSY5Y_P5	atg9	AP4B1-KO	AP4B1-KO + BCH-HSP-N01	20¬µM	20	-4.61831	7.996	8.98531	-0.164152	0.24671	1.17169	7.71831	10.2792	31.2946	5.04079	-7.99648	5.04079	-7.99648	Negative Control
B09	1115	15492.9	6953.12	2.31922	1.0559	1.68246	2144.32	34.9543	1.80263	0.620517	1.80263	0.620517	9	B	ID SHSY5Y_P5	atg9	AP4B1-KO	AP4B1-KO + BCH-HSP-O01	20¬µM	20	0.891112	170.125	123.755	-1.57586	-0.0476033	-0.559572	7.00654	2.93704	24.0091	3.97361	-7.21092	3.97361	-7.21092	Negative Control
B10	1235	2450.26	1077.78	2.32157	1.08636	1.49653	2047.73	12.2221	1.64436	0.694735	1.64436	0.694735	10	B	ID SHSY5Y_P5	atg9	AP4B1-KO	AP4B1-KO + BCH-HSP-P01	20¬µM	20	0.947812	0.107986	-0.27972	-0.590948	-0.0506322	1.39663	0.666333	0.131534	1.20391	-2.60983	-0.520688	-2.60983	-0.520688	Negative Control
B11	1099	2391.47	1049.27	2.31227	1.0781	1.49887	2035.83	11.4246	1.69259	0.691685	1.69259	0.691685	11	B	ID SHSY5Y_P5	atg9	AP4B1-KO	AP4B1-KO	DMSO	0	0.723701	-0.658435	-0.88145	-1.70718	-0.0386602	0.866653	0.746176	-0.214074	0.403828	-0.603516	-0.795663	-0.603516	-0.795663	Negative Control
B12	1304	2409.87	1071.91	2.2963	1.07654	1.49833	2017.85	11.4522	1.72415	0.692753	1.72415	0.692753	12	B	ID SHSY5Y_P5	atg9	AP4B1-KO	AP4B1-KO	DMSO	0	0.338379	-0.418534	-0.403677	-0.0246228	-0.0180763	0.766331	0.727773	-0.736385	0.43154	0.709335	-0.699352	0.709335	-0.699352	Negative Control
C01	1317	1357.38	894.656	1.52633	1.04762	1.38419	1948.67	7.93447	1.65512	0.74194	1.65512	0.74194	1	C	ID SHSY5Y_P5	atg9	AP4B1-WT	AP4B1-WT	DMSO	0	-18.2315	-14.1383	-4.14559	0.0820761	0.973928	-1.09124	-3.16424	-2.7457	-3.09751	-2.1621	3.73443	-2.1621	3.73443	Negative Control
C02	1335	1336.25	895.58	1.49786	1.05422	1.37086	1966.75	8.10614	1.63059	0.747338	1.63059	0.747338	2	C	ID SHSY5Y_P5	atg9	AP4B1-WT	AP4B1-WT	DMSO	0	-18.918	-14.4138	-4.12608	0.229813	1.0106	-0.667413	-3.61905	-2.22037	-2.92529	-3.18254	4.22109	-3.18254	4.22109	Negative Control
C03	1786	2477.54	1181.49	2.12831	1.06392	1.37912	2096.95	11.8858	1.61745	0.745394	1.61745	0.745394	3	C	ID SHSY5Y_P5	atg9	AP4B1-KO	AP4B1-KO + BCH-HSP-I01	10¬µM	10	-3.71301	0.46351	1.90977	3.93145	0.198349	-0.0439821	-3.33711	1.56134	0.866528	-3.72926	4.04582	-3.72926	4.04582	Negative Control
C04	1453	2139.28	999.959	2.16237	1.06591	1.57555	2285.54	25.7221	1.81165	0.650669	1.81165	0.650669	4	C	ID SHSY5Y_P5	atg9	AP4B1-KO	AP4B1-KO + BCH-HSP-J01	10¬µM	10	-2.89167	-3.94588	-1.92253	1.19831	0.154474	0.0832653	3.3607	7.03893	14.7473	4.34892	-4.49294	4.34892	-4.49294	Negative Control
C05	1298	2237.81	1058.98	2.14691	1.08057	1.44653	2118.83	11.7207	1.71079	0.713354	1.71079	0.713354	5	C	ID SHSY5Y_P5	atg9	AP4B1-KO	AP4B1-KO + BCH-HSP-K01	10¬µM	10	-3.2645	-2.66149	-0.676492	-0.0738685	0.17439	1.02522	-1.03863	2.19688	0.700842	0.153488	1.15764	0.153488	1.15764	Negative Control
C06	1226	4341.1	1951.22	2.34188	1.0697	1.41269	1967.15	8.81994	1.6548	0.725839	1.6548	0.725839	6	C	ID SHSY5Y_P5	atg9	AP4B1-KO	AP4B1-KO + BCH-HSP-L01	10¬µM	10	1.43768	24.756	18.1597	-0.664816	-0.0768011	0.326666	-2.19264	-2.20875	-2.20918	-2.17562	2.28309	-2.17562	2.28309	Negative Control
C07	1431	2392.14	1035.7	2.35171	1.04759	1.43544	2021.37	9.56021	1.68402	0.720305	1.68402	0.720305	7	C	ID SHSY5Y_P5	atg9	AP4B1-KO	AP4B1-KO + BCH-HSP-M01	10¬µM	10	1.67472	-0.649651	-1.16793	1.01774	-0.0894636	-1.093	-1.41671	-0.634157	-1.46654	-0.959927	1.78423	-0.959927	1.78423	Negative Control
C08	1479	3113.16	1421.68	2.26886	1.06546	1.64146	2333.83	33.7949	1.85724	0.627492	1.85724	0.627492	8	C	ID SHSY5Y_P5	atg9	AP4B1-KO	AP4B1-KO + BCH-HSP-N01	10¬µM	10	-0.323438	8.74921	6.9804	1.41171	0.0172781	0.0545645	5.60846	8.44156	22.846	6.24563	-6.58218	6.24563	-6.58218	Negative Control
C09	1750	12041.1	5646.32	2.26102	1.04807	1.49223	2075.67	17.2878	1.73028	0.679495	1.73028	0.679495	9	C	ID SHSY5Y_P5	atg9	AP4B1-KO	AP4B1-KO + BCH-HSP-O01	10¬µM	10	-0.512538	125.129	96.1669	3.63597	0.0273798	-1.06207	0.519806	0.94308	6.28585	0.96408	-1.8945	0.96408	-1.8945	Negative Control
C10	1562	2510.78	1127.37	2.28053	1.06869	1.39986	2012.45	9.14382	1.6626	0.726236	1.6626	0.726236	10	C	ID SHSY5Y_P5	atg9	AP4B1-KO	AP4B1-KO + BCH-HSP-P01	10¬µM	10	-0.0418464	0.896898	0.767251	2.09294	0.00223544	0.262368	-2.62994	-0.89317	-1.88427	-1.85089	2.3189	-1.85089	2.3189	Negative Control
C11	1233	2412.8	1069.78	2.29812	1.07433	1.44883	2030.26	10.3842	1.67242	0.711378	1.67242	0.711378	11	C	ID SHSY5Y_P5	atg9	AP4B1-KO	AP4B1-KO	DMSO	0	0.382253	-0.380404	-0.448483	-0.607363	-0.02042	0.624251	-0.960257	-0.375657	-0.639904	-1.4426	0.979551	-1.4426	0.979551	Negative Control
C12	1205	2421.62	1037.22	2.38818	1.05211	1.42274	1962.42	8.62449	1.71059	0.71785	1.71059	0.71785	12	C	ID SHSY5Y_P5	atg9	AP4B1-KO	AP4B1-KO	DMSO	0	2.55431	-0.2654	-1.13587	-0.837176	-0.136452	-0.802838	-1.84983	-2.3462	-2.40527	0.145269	1.56295	0.145269	1.56295	Negative Control
D01	1241	1344.51	884.563	1.52869	1.05611	1.42984	1969.33	9.45152	1.64588	0.728527	1.64588	0.728527	1	D	ID SHSY5Y_P5	atg9	AP4B1-WT	AP4B1-WT	DMSO	0	-18.1745	-14.3061	-4.35867	-0.541702	0.970884	-0.546194	-1.60761	-2.1455	-1.57558	-2.54668	2.52535	-2.54668	2.52535	Negative Control
D02	1431	1339.58	903.737	1.49289	1.04932	1.34565	1935.51	7.77356	1.60782	0.761437	1.60782	0.761437	2	D	ID SHSY5Y_P5	atg9	AP4B1-WT	AP4B1-WT	DMSO	0	-19.0378	-14.3704	-3.95387	1.01774	1.017	-0.982032	-4.47851	-3.12789	-3.25893	-4.12965	5.492	-4.12965	5.492	Negative Control
D03	2560	2469.06	1171.65	2.13302	1.05421	1.33371	2010.52	10.0445	1.63249	0.758531	1.63249	0.758531	3	D	ID SHSY5Y_P5	atg9	AP4B1-KO	AP4B1-KO + BCH-HSP-I01	5¬µM	5	-3.59941	0.353007	1.70198	10.2841	0.192281	-0.668227	-4.8858	-0.94912	-0.980713	-3.10376	5.23004	-3.10376	5.23004	Negative Control
D04	1641	2296.21	1046.1	2.23345	1.06651	1.52895	2128.49	16.506	1.71541	0.670621	1.71541	0.670621	4	D	ID SHSY5Y_P5	atg9	AP4B1-KO	AP4B1-KO + BCH-HSP-J01	5¬µM	5	-1.17729	-1.90022	-0.948528	2.74134	0.0628909	0.12183	1.7717	2.47729	5.50155	0.345469	-2.69442	0.345469	-2.69442	Negative Control
D05	1606	2240.16	1024.35	2.21303	1.07052	1.43242	2045.14	9.44454	1.71805	0.725849	1.71805	0.725849	5	D	ID SHSY5Y_P5	atg9	AP4B1-KO	AP4B1-KO + BCH-HSP-K01	5¬µM	5	-1.66987	-2.63083	-1.40769	2.45408	0.0892046	0.379339	-1.51969	0.0563821	-1.58259	0.455665	2.28396	0.455665	2.28396	Negative Control
D06	1320	3549.17	1544.59	2.38816	1.04659	1.42487	1978.2	8.63717	1.65594	0.724762	1.65594	0.724762	6	D	ID SHSY5Y_P5	atg9	AP4B1-KO	AP4B1-KO + BCH-HSP-L01	5¬µM	5	2.55384	14.4328	9.57515	0.106699	-0.136427	-1.15704	-1.77708	-1.88786	-2.39254	-2.12798	2.18602	-2.12798	2.18602	Negative Control
D07	1536	2348.36	1022.23	2.33862	1.05822	1.39019	2000.04	8.56159	1.66271	0.732541	1.66271	0.732541	7	D	ID SHSY5Y_P5	atg9	AP4B1-KO	AP4B1-KO + BCH-HSP-M01	5¬µM	5	1.35897	-1.22041	-1.45227	1.87954	-0.0725965	-0.410161	-2.95966	-1.25369	-2.46837	-1.84665	2.88726	-1.84665	2.88726	Negative Control
D08	1585	3109.61	1427.65	2.25841	1.06625	1.55017	2214.66	25.4768	1.82504	0.651914	1.82504	0.651914	8	D	ID SHSY5Y_P5	atg9	AP4B1-KO	AP4B1-KO + BCH-HSP-N01	5¬µM	5	-0.57531	8.70294	7.10649	2.28172	0.0307332	0.105547	2.49539	4.98026	14.5012	4.90578	-4.38068	4.90578	-4.38068	Negative Control
D09	1616	7659.68	3797.09	2.14433	1.05509	1.5452	2116.71	13.5384	1.74113	0.670266	1.74113	0.670266	9	D	ID SHSY5Y_P5	atg9	AP4B1-KO	AP4B1-KO + BCH-HSP-O01	5¬µM	5	-3.32676	68.0155	57.1278	2.53615	0.177716	-0.611415	2.32582	2.13511	2.52443	1.41535	-2.72641	1.41535	-2.72641	Negative Control
D10	1572	2393.47	1064.92	2.29555	1.05764	1.42626	2020.46	9.48085	1.64155	0.727875	1.64155	0.727875	10	D	ID SHSY5Y_P5	atg9	AP4B1-KO	AP4B1-KO + BCH-HSP-P01	5¬µM	5	0.320429	-0.632321	-0.551038	2.17502	-0.0171174	-0.447644	-1.72976	-0.660328	-1.54616	-2.72692	2.46659	-2.72692	2.46659	Negative Control
D11	1303	2406.59	1071.5	2.28519	1.05346	1.502	2066.35	10.4399	1.69331	0.697076	1.69331	0.697076	11	D	ID SHSY5Y_P5	atg9	AP4B1-KO	AP4B1-KO	DMSO	0	0.0704483	-0.46137	-0.412236	-0.0328304	-0.00376336	-0.716365	0.852968	0.672347	-0.583994	-0.573609	-0.309722	-0.573609	-0.309722	Negative Control
D12	1156	2425.34	1077.84	2.29841	1.05149	1.44411	2002.87	9.85841	1.70101	0.713933	1.70101	0.713933	12	D	ID SHSY5Y_P5	atg9	AP4B1-KO	AP4B1-KO	DMSO	0	0.389208	-0.216856	-0.278392	-1.23935	-0.0207916	-0.842375	-1.12124	-1.17129	-1.16738	-0.253184	1.20982	-0.253184	1.20982	Negative Control
E01	1296	1341.55	886.741	1.52079	1.05573	1.41787	1969.32	9.2377	1.67148	0.726909	1.67148	0.726909	1	E	ID SHSY5Y_P5	atg9	AP4B1-WT	AP4B1-WT	DMSO	0	-18.365	-14.3446	-4.31269	-0.0902837	0.98106	-0.570413	-2.01578	-2.14597	-1.79009	-1.48186	2.37956	-1.48186	2.37956	Negative Control
E02	1421	1512.15	1006.32	1.4863	1.0538	1.37275	1968.06	8.82135	1.63278	0.748352	1.63278	0.748352	2	E	ID SHSY5Y_P5	atg9	AP4B1-WT	AP4B1-WT	DMSO	0	-19.1968	-12.1208	-1.78829	0.935668	1.02549	-0.694133	-3.55443	-2.18256	-2.20778	-3.09168	4.31247	-3.09168	4.31247	Negative Control
E03	3116	2438.3	1064.44	2.3342	1.03587	1.43341	2006.99	9.44197	1.69603	0.722557	1.69603	0.722557	3	E	ID SHSY5Y_P5	atg9	AP4B1-KO	AP4B1-KO + BCH-HSP-I01	1¬µM	1	1.25254	-0.0480243	-0.561204	14.8476	-0.066911	-1.84563	-1.48601	-1.05169	-1.58516	-0.46061	1.98727	-0.46061	1.98727	Negative Control
E04	1452	2315.8	1050.49	2.24433	1.05403	1.46289	2026.36	10.9742	1.6621	0.709378	1.6621	0.709378	4	E	ID SHSY5Y_P5	atg9	AP4B1-KO	AP4B1-KO + BCH-HSP-J01	1¬µM	1	-0.915065	-1.64482	-0.855693	1.1901	0.0488829	-0.679177	-0.480924	-0.489181	-0.0480403	-1.87201	0.79926	-1.87201	0.79926	Negative Control
E05	1633	2411.33	1089.75	2.25	1.06106	1.44169	2042.47	9.00632	1.70089	0.717788	1.70089	0.717788	5	E	ID SHSY5Y_P5	atg9	AP4B1-KO	AP4B1-KO + BCH-HSP-K01	1¬µM	1	-0.778275	-0.39949	-0.0270414	2.67568	0.0415756	-0.227703	-1.20362	-0.0211935	-2.02221	-0.258402	1.55737	-0.258402	1.55737	Negative Control
E06	1450	2664.15	1218.56	2.24449	1.06652	1.43443	2038.36	9.51834	1.68801	0.718816	1.68801	0.718816	6	E	ID SHSY5Y_P5	atg9	AP4B1-KO	AP4B1-KO + BCH-HSP-L01	1¬µM	1	-0.911193	2.8961	2.69242	1.17369	0.048676	0.122784	-1.45138	-0.140621	-1.50855	-0.793957	1.65005	-0.793957	1.65005	Negative Control
E07	1434	2315.14	1004.31	2.34318	1.05792	1.45064	2023.21	9.76123	1.6823	0.714952	1.6823	0.714952	7	E	ID SHSY5Y_P5	atg9	AP4B1-KO	AP4B1-KO + BCH-HSP-M01	1¬µM	1	1.469	-1.65337	-1.8307	1.04237	-0.0784741	-0.42957	-0.898481	-0.580606	-1.26488	-1.03174	1.30167	-1.03174	1.30167	Negative Control
E08	1667	2539.13	1133.93	2.2923	1.04227	1.47937	2064.76	12.9263	1.68872	0.69397	1.68872	0.69397	8	E	ID SHSY5Y_P5	atg9	AP4B1-KO	AP4B1-KO + BCH-HSP-N01	1¬µM	1	0.241971	1.26634	0.905703	2.95474	-0.0129261	-1.43481	0.0810113	0.626398	1.91039	-0.764584	-0.589652	-0.764584	-0.589652	Negative Control
E09	1732	3046.58	1392.83	2.26421	1.07034	1.46633	2094.36	11.4931	1.68041	0.702896	1.68041	0.702896	9	E	ID SHSY5Y_P5	atg9	AP4B1-KO	AP4B1-KO + BCH-HSP-O01	1¬µM	1	-0.435384	7.88125	6.37129	3.48823	0.0232583	0.368326	-0.363463	1.48602	0.472526	-1.11013	0.214995	-1.11013	0.214995	Negative Control
E10	1789	2334.97	1049.2	2.26495	1.06757	1.4711	2073.09	11.1326	1.69259	0.7027	1.69259	0.7027	10	E	ID SHSY5Y_P5	atg9	AP4B1-KO	AP4B1-KO + BCH-HSP-P01	1¬µM	1	-0.417632	-1.39496	-0.883048	3.95607	0.0223099	0.190214	-0.20072	0.868279	0.110884	-0.603494	0.197314	-0.603494	0.197314	Negative Control
E11	1496	2374.71	1078.99	2.24468	1.08829	1.49428	2094.79	12.4345	1.7008	0.693994	1.7008	0.693994	11	E	ID SHSY5Y_P5	atg9	AP4B1-KO	AP4B1-KO	DMSO	0	-0.906491	-0.876887	-0.254129	1.55124	0.0484248	1.52086	0.589511	1.49839	1.41702	-0.262074	-0.587534	-0.262074	-0.587534	Negative Control
E12	1526	2463.72	1092.27	2.29538	1.05805	1.46384	2019.52	10.4883	1.69829	0.707425	1.69829	0.707425	12	E	ID SHSY5Y_P5	atg9	AP4B1-KO	AP4B1-KO	DMSO	0	0.316248	0.283427	0.0261855	1.79747	-0.016894	-0.421265	-0.448255	-0.687775	-0.535431	-0.366508	0.623247	-0.366508	0.623247	Negative Control
F01	1254	1322.91	881.081	1.50733	1.03861	1.40742	1984.98	9.66614	1.61896	0.731266	1.61896	0.731266	1	F	ID SHSY5Y_P5	atg9	AP4B1-WT	AP4B1-WT	DMSO	0	-18.6897	-14.5876	-4.43216	-0.435003	0.998407	-1.67001	-2.37221	-1.69108	-1.36027	-3.66623	2.77226	-3.66623	2.77226	Negative Control
F02	1549	1401.54	944.154	1.49054	1.05163	1.3326	1950.27	7.50382	1.60856	0.764408	1.60856	0.764408	2	F	ID SHSY5Y_P5	atg9	AP4B1-WT	AP4B1-WT	DMSO	0	-19.0946	-13.5627	-3.10063	1.98624	1.02004	-0.83368	-4.92358	-2.69921	-3.52953	-4.09915	5.75974	-4.09915	5.75974	Negative Control
F03	2806	2406.19	1079.58	2.26868	1.05669	1.41786	2019.13	10.0977	1.63961	0.725656	1.63961	0.725656	3	F	ID SHSY5Y_P5	atg9	AP4B1-KO	AP4B1-KO + BCH-HSP-I01	0.5¬µM	0.5	-0.327752	-0.466486	-0.241632	12.3032	0.0175085	-0.50845	-2.0164	-0.699042	-0.927323	-2.80743	2.26656	-2.80743	2.26656	Negative Control
F04	1466	2390.4	1060.19	2.2973	1.07962	1.45296	2037.37	10.2974	1.6963	0.712432	1.6963	0.712432	4	F	ID SHSY5Y_P5	atg9	AP4B1-KO	AP4B1-KO + BCH-HSP-J01	0.5¬µM	0.5	0.362553	-0.672413	-0.650892	1.30501	-0.0193677	0.96435	-0.819319	-0.169394	-0.72694	-0.449273	1.07453	-0.449273	1.07453	Negative Control
F05	1481	2420.21	1126.75	2.17392	1.05899	1.45001	2062.06	9.82654	1.65881	0.714091	1.65881	0.714091	5	F	ID SHSY5Y_P5	atg9	AP4B1-KO	AP4B1-KO + BCH-HSP-K01	0.5¬µM	0.5	-2.61317	-0.283834	0.754153	1.42812	0.139596	-0.360684	-0.919947	0.547768	-1.19935	-2.00871	1.22407	-2.00871	1.22407	Negative Control
F06	1462	2496.32	1130.24	2.25162	1.04861	1.4463	2030.48	9.77906	1.66479	0.717291	1.66479	0.717291	6	F	ID SHSY5Y_P5	atg9	AP4B1-KO	AP4B1-KO + BCH-HSP-L01	0.5¬µM	0.5	-0.739208	0.708398	0.827808	1.27218	0.0394886	-1.02746	-1.04655	-0.369508	-1.24699	-1.7599	1.51253	-1.7599	1.51253	Negative Control
F07	1506	2325.25	1007.83	2.34914	1.06229	1.45248	1995.01	8.9745	1.659	0.717535	1.659	0.717535	7	F	ID SHSY5Y_P5	atg9	AP4B1-KO	AP4B1-KO + BCH-HSP-M01	0.5¬µM	0.5	1.61276	-1.52164	-1.75633	1.63331	-0.086154	-0.149224	-0.835715	-1.39974	-2.05413	-2.00065	1.53456	-2.00065	1.53456	Negative Control
F08	1508	2448.02	1075.09	2.3264	1.03578	1.44148	2012.14	10.8131	1.63272	0.715519	1.63272	0.715519	8	F	ID SHSY5Y_P5	atg9	AP4B1-KO	AP4B1-KO + BCH-HSP-N01	0.5¬µM	0.5	1.06439	0.0787243	-0.336338	1.64973	-0.0568596	-1.85167	-1.21085	-0.902175	-0.209593	-3.09382	1.35283	-3.09382	1.35283	Negative Control
F09	1514	2661.96	1188.34	2.30036	1.0737	1.45408	2047.73	11.135	1.65478	0.712361	1.65478	0.712361	9	F	ID SHSY5Y_P5	atg9	AP4B1-KO	AP4B1-KO + BCH-HSP-O01	0.5¬µM	0.5	0.436385	2.86758	2.05433	1.69898	-0.0233117	0.583902	-0.781229	0.131495	0.113307	-2.17648	1.0681	-2.17648	1.0681	Negative Control
F10	1429	2352.54	1037.04	2.30044	1.06193	1.46988	2047.12	11.2466	1.66345	0.70651	1.66345	0.70651	10	F	ID SHSY5Y_P5	atg9	AP4B1-KO	AP4B1-KO + BCH-HSP-P01	0.5¬µM	0.5	0.438292	-1.1659	-1.13974	1.00133	-0.0234136	-0.172352	-0.242404	0.113975	0.225297	-1.81582	0.540735	-1.81582	0.540735	Negative Control
F11	1303	2356.07	1044.73	2.29267	1.06215	1.4948	2045.51	10.8352	1.70569	0.698237	1.70569	0.698237	11	F	ID SHSY5Y_P5	atg9	AP4B1-KO	AP4B1-KO	DMSO	0	0.250789	-1.1199	-0.977387	-0.0328304	-0.0133972	-0.158216	0.607348	0.0670556	-0.187417	-0.0585808	-0.205041	-0.0585808	-0.205041	Negative Control
F12	1248	2414.18	1098.27	2.23674	1.07685	1.4896	2041.39	10.7846	1.76244	0.693905	1.76244	0.693905	12	F	ID SHSY5Y_P5	atg9	AP4B1-KO	AP4B1-KO	DMSO	0	-1.09813	-0.362365	0.152923	-0.484249	0.0586621	0.785956	0.430135	-0.0526096	-0.238228	2.3021	-0.595559	2.3021	-0.595559	Negative Control
G01	1312	1380.77	904.96	1.52674	1.07404	1.43323	2011.17	11.0634	1.63971	0.715797	1.63971	0.715797	1	G	ID SHSY5Y_P5	atg9	AP4B1-WT	AP4B1-WT	DMSO	0	-18.2215	-13.8335	-3.92807	0.0410381	0.973395	0.605922	-1.49233	-0.930202	0.0414794	-2.80338	1.37784	-2.80338	1.37784	Negative Control
G02	1328	1393.46	938.667	1.49116	1.06641	1.3743	1967.96	8.36589	1.61896	0.752406	1.61896	0.752406	2	G	ID SHSY5Y_P5	atg9	AP4B1-WT	AP4B1-WT	DMSO	0	-19.0796	-13.6681	-3.21647	0.17236	1.01923	0.115488	-3.50174	-2.18548	-2.6647	-3.66624	4.67793	-3.66624	4.67793	Negative Control
G03	2324	2463.69	1080.86	2.31902	1.03649	1.40654	1993.02	8.52648	1.62926	0.733892	1.62926	0.733892	3	G	ID SHSY5Y_P5	atg9	AP4B1-KO	AP4B1-KO + BCH-HSP-I01	0.1¬µM	0.1	0.886425	0.282938	-0.214694	8.34714	-0.047353	-1.80593	-2.40225	-1.45746	-2.50359	-3.23804	3.00898	-3.23804	3.00898	Negative Control
G04	1316	2407.94	1085.09	2.25887	1.04345	1.40191	1986.83	8.48764	1.62926	0.740959	1.62926	0.740959	4	G	ID SHSY5Y_P5	atg9	AP4B1-KO	AP4B1-KO + BCH-HSP-J01	0.1¬µM	0.1	-0.564212	-0.443731	-0.125256	0.0738685	0.0301403	-1.35891	-2.56022	-1.63717	-2.54256	-3.23807	3.64607	-3.23807	3.64607	Negative Control
G05	1417	2418.11	1115.93	2.19788	1.06474	1.45135	2029.33	8.96966	1.67998	0.716773	1.67998	0.716773	5	G	ID SHSY5Y_P5	atg9	AP4B1-KO	AP4B1-KO + BCH-HSP-K01	0.1¬µM	0.1	-2.03522	-0.311172	0.525824	0.902837	0.108722	0.00814459	-0.874239	-0.40272	-2.05898	-1.12806	1.46582	-1.12806	1.46582	Negative Control
G06	1327	2470.72	1089.53	2.31188	1.04453	1.35083	1967.88	7.71033	1.57714	0.755129	1.57714	0.755129	6	G	ID SHSY5Y_P5	atg9	AP4B1-KO	AP4B1-KO + BCH-HSP-L01	0.1¬µM	0.1	0.714125	0.374682	-0.0316676	0.164152	-0.0381487	-1.2896	-4.30181	-2.18778	-3.32236	-5.40606	4.92335	-5.40606	4.92335	Negative Control
G07	1433	2366.35	1025.39	2.35394	1.03917	1.42278	2025.58	8.88136	1.66425	0.728821	1.66425	0.728821	7	G	ID SHSY5Y_P5	atg9	AP4B1-KO	AP4B1-KO + BCH-HSP-M01	0.1¬µM	0.1	1.72852	-0.985942	-1.38557	1.03416	-0.0923379	-1.63416	-1.8485	-0.511617	-2.14757	-1.78262	2.55185	-1.78262	2.55185	Negative Control
G08	1362	2404.3	1042.92	2.34404	1.07586	1.43611	2000.67	9.25991	1.65807	0.721071	1.65807	0.721071	8	G	ID SHSY5Y_P5	atg9	AP4B1-KO	AP4B1-KO + BCH-HSP-N01	0.1¬µM	0.1	1.48987	-0.49113	-1.01567	0.451419	-0.0795891	0.722583	-1.39403	-1.23516	-1.7678	-2.03955	1.85329	-2.03955	1.85329	Negative Control
G09	1600	2425.24	1073.15	2.30369	1.04385	1.43011	2014.32	9.18442	1.71805	0.721465	1.71805	0.721465	9	G	ID SHSY5Y_P5	atg9	AP4B1-KO	AP4B1-KO + BCH-HSP-O01	0.1¬µM	0.1	0.516557	-0.218165	-0.377299	2.40483	-0.0275945	-1.3331	-1.59839	-0.838864	-1.84354	0.455684	1.88882	0.455684	1.88882	Negative Control
G10	1554	2382.34	1060.35	2.28821	1.06051	1.47032	2038.01	10.5562	1.68385	0.710551	1.68385	0.710551	10	G	ID SHSY5Y_P5	atg9	AP4B1-KO	AP4B1-KO + BCH-HSP-P01	0.1¬µM	0.1	0.143413	-0.777382	-0.647618	2.02728	-0.00766113	-0.263398	-0.227541	-0.150787	-0.467398	-0.966999	0.904954	-0.966999	0.904954	Negative Control
G11	1406	2398.64	1090.41	2.23635	1.02947	1.4313	2028.19	10.3037	1.68325	0.71837	1.68325	0.71837	11	G	ID SHSY5Y_P5	atg9	AP4B1-KO	AP4B1-KO	DMSO	0	-1.10731	-0.564982	-0.0129833	0.812553	0.0591525	-2.2567	-1.55811	-0.436	-0.720616	-0.992214	1.60982	-0.992214	1.60982	Negative Control
G12	1241	2502.56	1134.25	2.25619	1.08417	1.46608	2067.59	11.8385	1.69857	0.706304	1.69857	0.706304	12	G	ID SHSY5Y_P5	atg9	AP4B1-KO	AP4B1-KO	DMSO	0	-0.629012	0.78971	0.912555	-0.541702	0.0336019	1.25631	-0.371957	0.708394	0.819092	-0.354885	0.522194	-0.354885	0.522194	Negative Control
H01	1289	1357.27	896.816	1.52039	1.03669	1.48602	1993.7	10.8799	1.67302	0.703646	1.67302	0.703646	1	H	ID SHSY5Y_P5	atg9	AP4B1-WT	AP4B1-WT	DMSO	0	-18.3748	-14.1398	-4.1	-0.147737	0.981582	-1.79288	0.307832	-1.43779	-0.142577	-1.41763	0.282559	-1.41763	0.282559	Negative Control
H02	1093	2429.22	1932.68	1.46439	1.05583	1.40645	2416.6	15.3425	1.60727	0.731366	1.60727	0.731366	2	H	ID SHSY5Y_P5	atg9	AP4B1-WT	AP4B1-WT	DMSO	0	-19.7253	-0.166274	17.7683	-1.75643	1.05373	-0.563602	-2.40549	10.8455	4.33431	-4.15287	2.78131	-4.15287	2.78131	Negative Control
H03	2202	2426.66	1065.44	2.31417	1.06033	1.41278	1991.21	9.98406	1.64572	0.730385	1.64572	0.730385	3	H	ID SHSY5Y_P5	atg9	AP4B1-KO	AP4B1-KO + BCH-HSP-I01	0.05¬µM	0.05	0.769415	-0.199757	-0.540153	7.34581	-0.0411023	-0.274758	-2.18952	-1.51014	-1.04133	-2.55345	2.69288	-2.55345	2.69288	Negative Control
H04	2158	2411.54	1076.6	2.26587	1.05127	1.37775	1970.43	8.79981	1.64252	0.743555	1.64252	0.743555	4	H	ID SHSY5Y_P5	atg9	AP4B1-KO	AP4B1-KO + BCH-HSP-J01	0.05¬µM	0.05	-0.3954	-0.396752	-0.304479	6.98468	0.0211223	-0.856816	-3.38385	-2.11361	-2.22938	-2.68647	3.88002	-2.68647	3.88002	Negative Control
H05	1209	2413.03	1103.63	2.21635	1.05625	1.38494	2010.29	9.0172	1.65083	0.738285	1.65083	0.738285	5	H	ID SHSY5Y_P5	atg9	AP4B1-KO	AP4B1-KO + BCH-HSP-K01	0.05¬µM	0.05	-1.58984	-0.377335	0.266098	-0.804346	0.0849297	-0.536762	-3.13891	-0.955779	-2.01129	-2.34083	3.40501	-2.34083	3.40501	Negative Control
H06	1091	2418.13	1083.82	2.26511	1.06606	1.34719	1940.5	7.29782	1.63855	0.752903	1.63855	0.752903	6	H	ID SHSY5Y_P5	atg9	AP4B1-KO	AP4B1-KO + BCH-HSP-L01	0.05¬µM	0.05	-0.413857	-0.310847	-0.152176	-1.77284	0.0221083	0.0931146	-4.42619	-2.98279	-3.7362	-2.85134	4.72268	-2.85134	4.72268	Negative Control
H07	1323	2357.56	1040.02	2.31827	1.0583	1.40313	1963.93	8.63097	1.67515	0.732079	1.67515	0.732079	7	H	ID SHSY5Y_P5	atg9	AP4B1-KO	AP4B1-KO + BCH-HSP-M01	0.05¬µM	0.05	0.868282	-1.1004	-1.07686	0.131322	-0.0463837	-0.405441	-2.51861	-2.30243	-2.39876	-1.32889	2.8456	-1.32889	2.8456	Negative Control
H08	1471	2416.08	1034.91	2.3768	1.05994	1.41904	1983.03	8.53181	1.69631	0.724185	1.69631	0.724185	8	H	ID SHSY5Y_P5	atg9	AP4B1-KO	AP4B1-KO + BCH-HSP-N01	0.05¬µM	0.05	2.27992	-0.337652	-1.18469	1.34605	-0.121794	-0.299615	-1.97608	-1.74765	-2.49824	-0.448768	2.13396	-0.448768	2.13396	Negative Control
H09	1397	2417.93	1053.14	2.34804	1.04248	1.47169	2026.67	10.6447	1.69038	0.70618	1.69038	0.70618	9	H	ID SHSY5Y_P5	atg9	AP4B1-KO	AP4B1-KO + BCH-HSP-O01	0.05¬µM	0.05	1.58621	-0.313488	-0.799829	0.738685	-0.0847355	-1.42137	-0.180687	-0.479939	-0.378545	-0.695486	0.510996	-0.695486	0.510996	Negative Control
H10	1389	2395.27	1043.71	2.33748	1.04763	1.47536	2008.29	10.2163	1.6956	0.705132	1.6956	0.705132	10	H	ID SHSY5Y_P5	atg9	AP4B1-KO	AP4B1-KO + BCH-HSP-P01	0.05¬µM	0.05	1.33164	-0.608841	-0.998836	0.673024	-0.0711366	-1.09055	-0.0556936	-1.01381	-0.808328	-0.478209	0.416511	-0.478209	0.416511	Negative Control
H11	1470	2397.21	1058.12	2.30651	1.05109	1.47882	2043	11.6419	1.71376	0.697289	1.71376	0.697289	11	H	ID SHSY5Y_P5	atg9	AP4B1-KO	AP4B1-KO	DMSO	0	0.584746	-0.583636	-0.694665	1.33784	-0.0312372	-0.868229	0.0624068	-0.00585057	0.621861	0.277024	-0.290503	0.277024	-0.290503	Negative Control
H12	1220	2496.77	1115.03	2.28454	1.07352	1.53098	2082.62	11.5806	1.75738	0.677616	1.75738	0.677616	12	H	ID SHSY5Y_P5	atg9	AP4B1-KO	AP4B1-KO	DMSO	0	0.0547101	0.714189	0.506787	-0.714062	-0.00292262	0.572079	1.84112	1.1451	0.560301	2.09154	-2.06386	2.09154	-2.06386	Negative Control
A01	1268	1419.94	952.294	1.49928	1.03897	1.3912	2020.54	9.82743	1.62302	0.731258	1.62302	0.731258	1	A	ID SHSY5Y_P6	atg9	AP4B1-WT	AP4B1-WT	DMSO	0	1.27534	1.0873	0.58054	-0.930464	0.036701	-1.19275	0.476489	2.0964	1.65962	0.137089	-0.919555	0.137089	-0.919555	Positive Control
A02	1207	1425.12	941.114	1.50156	1.05077	1.42894	1995.68	9.42836	1.6515	0.726997	1.6515	0.726997	2	A	ID SHSY5Y_P6	atg9	AP4B1-WT	AP4B1-WT	DMSO	0	1.37795	1.1769	0.337908	-1.43951	0.0396537	-0.302389	1.38927	1.17276	1.25312	1.26573	-1.14389	1.26573	-1.14389	Positive Control
A11	1408	2667.28	1180.65	2.30809	1.042	1.44278	2024.71	10.928	1.68422	0.710127	1.68422	0.710127	11	A	ID SHSY5Y_P6	atg9	AP4B1-KO	AP4B1-KO	DMSO	0	37.6716	22.6497	5.53646	0.237832	1.08409	-0.964088	1.72388	2.25129	2.78067	2.56239	-2.032	2.56239	-2.032	Positive Control
A12	1444	2739.19	1243.56	2.23505	1.05941	1.42878	2113.32	10.4626	1.68602	0.713734	1.68602	0.713734	12	A	ID SHSY5Y_P6	atg9	AP4B1-KO	AP4B1-KO	DMSO	0	34.385	23.8927	6.90177	0.538251	0.98951	0.348998	1.38527	5.54315	2.30666	2.63361	-1.84207	2.63361	-1.84207	Positive Control
B01	1423	1329.74	899.882	1.4858	1.06089	1.41724	1962.23	8.68327	1.64445	0.72887	1.64445	0.72887	1	B	ID SHSY5Y_P6	atg9	AP4B1-WT	AP4B1-WT	DMSO	0	0.668806	-0.471942	-0.556934	0.363006	0.0192465	0.460396	1.10632	-0.0699448	0.494147	0.986237	-1.04525	0.986237	-1.04525	Positive Control
B02	1263	1495.15	1040.48	1.43352	1.04262	1.35023	2001.1	8.14095	1.61564	0.760755	1.61564	0.760755	2	B	ID SHSY5Y_P6	atg9	AP4B1-WT	AP4B1-WT	DMSO	0	-1.68366	2.38747	2.49447	-0.972189	-0.0484514	-0.917453	-0.514491	1.37436	-0.0582717	-0.155526	0.633322	-0.155526	0.633322	Positive Control
B11	1690	2548.18	1151.67	2.26105	1.05744	1.41843	2073.45	10.7968	1.68858	0.714817	1.68858	0.714817	11	B	ID SHSY5Y_P6	atg9	AP4B1-KO	AP4B1-KO	DMSO	0	35.5548	20.5907	4.90761	2.59111	1.02317	0.200444	1.13514	4.06218	2.64706	2.7353	-1.78508	2.7353	-1.78508	Positive Control
B12	1647	2575.71	1169.13	2.23767	1.0595	1.48702	2119.1	13.565	1.71615	0.690657	1.71615	0.690657	12	B	ID SHSY5Y_P6	atg9	AP4B1-KO	AP4B1-KO	DMSO	0	34.5027	21.0668	5.28648	2.23228	0.992898	0.355415	2.79405	5.75795	5.46681	3.82811	-3.057	3.82811	-3.057	Positive Control
C01	1330	1321.82	894.486	1.48492	1.0429	1.39487	1976.47	8.74214	1.62418	0.735563	1.62418	0.735563	1	C	ID SHSY5Y_P6	atg9	AP4B1-WT	AP4B1-WT	DMSO	0	0.629198	-0.608914	-0.674037	-0.413076	0.0181067	-0.895924	0.565292	0.459209	0.55412	0.182901	-0.6929	0.182901	-0.6929	Positive Control
C02	1328	1364.01	943.381	1.45159	1.0482	1.32976	1932.55	6.84716	1.58557	0.7672	1.58557	0.7672	2	C	ID SHSY5Y_P6	atg9	AP4B1-WT	AP4B1-WT	DMSO	0	-0.870275	0.120353	0.387113	-0.429766	-0.0250443	-0.496686	-1.00951	-1.17239	-1.37616	-1.34741	0.972593	-1.34741	0.972593	Positive Control
C11	1655	2433.89	1076.95	2.32286	1.059	1.41609	2000.27	8.67278	1.67567	0.725566	1.67567	0.725566	11	C	ID SHSY5Y_P6	atg9	AP4B1-KO	AP4B1-KO	DMSO	0	38.3365	18.6151	3.28582	2.29904	1.10322	0.31775	1.07855	1.34325	0.483464	2.22351	-1.21921	2.22351	-1.21921	Positive Control
C12	1825	2563.71	1180.45	2.20605	1.04877	1.49332	2141.19	12.6381	1.70433	0.692607	1.70433	0.692607	12	C	ID SHSY5Y_P6	atg9	AP4B1-KO	AP4B1-KO	DMSO	0	33.0801	20.8593	5.53214	3.71768	0.95196	-0.453353	2.94626	6.57867	4.52268	3.35967	-2.95432	3.35967	-2.95432	Positive Control
D01	1375	1290.49	866.024	1.49586	1.08299	1.40633	1944.96	8.77365	1.65677	0.730533	1.65677	0.730533	1	D	ID SHSY5Y_P6	atg9	AP4B1-WT	AP4B1-WT	DMSO	0	1.12155	-1.15042	-1.29175	-0.0375524	0.0322753	2.12658	0.842474	-0.71137	0.586216	1.47461	-0.957695	1.47461	-0.957695	Positive Control
D02	1415	1382.15	956.95	1.45027	1.07492	1.33886	1963.12	7.37446	1.61455	0.76329	1.61455	0.76329	2	D	ID SHSY5Y_P6	atg9	AP4B1-WT	AP4B1-WT	DMSO	0	-0.929981	0.434	0.681593	0.296246	-0.0267624	1.51806	-0.789365	-0.0368798	-0.839034	-0.198796	0.766796	-0.198796	0.766796	Positive Control
D11	1773	2395.81	1050.56	2.3161	1.03987	1.41638	2039.45	8.9368	1.68309	0.721664	1.68309	0.721664	11	D	ID SHSY5Y_P6	atg9	AP4B1-KO	AP4B1-KO	DMSO	0	38.0321	17.9568	2.71308	3.28375	1.09446	-1.12469	1.0855	2.79908	0.752397	2.51781	-1.42462	2.51781	-1.42462	Positive Control
D12	1720	2418.3	1096.8	2.23541	1.05307	1.48593	2118.44	13.2536	1.70003	0.693671	1.70003	0.693671	12	D	ID SHSY5Y_P6	atg9	AP4B1-KO	AP4B1-KO	DMSO	0	34.4012	18.3456	3.71681	2.84146	0.989978	-0.129268	2.76757	5.73347	5.14957	3.18895	-2.89833	3.18895	-2.89833	Positive Control
E01	1508	1306.64	884.062	1.48616	1.05058	1.39627	1967.69	8.55795	1.6194	0.737448	1.6194	0.737448	1	E	ID SHSY5Y_P6	atg9	AP4B1-WT	AP4B1-WT	DMSO	0	0.685289	-0.871342	-0.900274	1.07233	0.0197209	-0.317208	0.599079	0.133114	0.366492	-0.0064383	-0.593668	-0.0064383	-0.593668	Positive Control
E02	1434	1343.46	927.038	1.4542	1.0495	1.33362	1931.76	6.7843	1.59056	0.766075	1.59056	0.766075	2	E	ID SHSY5Y_P6	atg9	AP4B1-WT	AP4B1-WT	DMSO	0	-0.753244	-0.234823	0.0324279	0.454801	-0.0216764	-0.398682	-0.916083	-1.2018	-1.44019	-1.14975	0.913361	-1.14975	0.913361	Positive Control
E11	1584	2363.62	1044.53	2.29726	1.08043	1.40891	1995.14	9.08632	1.63167	0.72948	1.63167	0.72948	11	E	ID SHSY5Y_P6	atg9	AP4B1-KO	AP4B1-KO	DMSO	0	37.1842	17.4003	2.58227	1.70655	1.07007	1.9339	0.904818	1.15276	0.904706	0.479732	-1.01316	0.479732	-1.01316	Positive Control
E12	1870	2561.03	1209.23	2.14311	1.05166	1.52539	2203.71	13.5092	1.76776	0.676748	1.76776	0.676748	12	E	ID SHSY5Y_P6	atg9	AP4B1-KO	AP4B1-KO	DMSO	0	30.2479	20.813	6.15675	4.09321	0.870455	-0.235906	3.72203	8.90137	5.40994	5.87326	-3.78919	5.87326	-3.78919	Positive Control
F01	1304	1308.12	883.168	1.48542	1.07201	1.43677	1980.69	9.31473	1.64416	0.722732	1.64416	0.722732	1	F	ID SHSY5Y_P6	atg9	AP4B1-WT	AP4B1-WT	DMSO	0	0.651916	-0.84571	-0.919682	-0.630045	0.0187605	1.29906	1.57854	0.61587	1.13737	0.974813	-1.36842	0.974813	-1.36842	Positive Control
F02	1534	1416.04	986.124	1.43787	1.05726	1.30648	1958.35	8.93827	1.58331	0.778828	1.58331	0.778828	2	F	ID SHSY5Y_P6	atg9	AP4B1-WT	AP4B1-WT	DMSO	0	-1.48791	1.01988	1.31475	1.2893	-0.0428182	0.186568	-1.57261	-0.213772	0.753898	-1.43689	1.58476	-1.43689	1.58476	Positive Control
F11	1563	2392.42	1068.65	2.27224	1.04899	1.41223	1997.81	8.66747	1.63176	0.730908	1.63176	0.730908	11	F	ID SHSY5Y_P6	atg9	AP4B1-KO	AP4B1-KO	DMSO	0	36.0584	17.8982	3.10572	1.5313	1.03767	-0.436648	0.985005	1.25203	0.47806	0.483482	-0.937993	0.483482	-0.937993	Positive Control
F12	1015	2422.13	1104.14	2.23246	1.0668	1.50051	2122.72	12.9383	1.7437	0.682098	1.7437	0.682098	12	F	ID SHSY5Y_P6	atg9	AP4B1-KO	AP4B1-KO	DMSO	0	34.2683	18.4118	3.87602	-3.04174	0.986153	0.905743	3.12028	5.89255	4.82845	4.91988	-3.50755	4.91988	-3.50755	Positive Control
G01	1466	1286.27	873.93	1.47742	1.05611	1.36305	1943.46	7.43442	1.61527	0.755269	1.61527	0.755269	1	G	ID SHSY5Y_P6	atg9	AP4B1-WT	AP4B1-WT	DMSO	0	0.291796	-1.22351	-1.12017	0.72184	0.00839714	0.0998555	-0.204283	-0.767123	-0.777962	-0.170389	0.344513	-0.170389	0.344513	Positive Control
G02	1391	1367.67	948.607	1.44714	1.04043	1.3293	1946.27	6.94795	1.57915	0.771837	1.57915	0.771837	2	G	ID SHSY5Y_P6	atg9	AP4B1-WT	AP4B1-WT	DMSO	0	-1.07077	0.183684	0.50052	0.0959672	-0.030814	-1.08235	-1.02057	-0.662705	-1.27349	-1.60165	1.21674	-1.60165	1.21674	Positive Control
G11	1239	2402.54	1079.74	2.25803	1.03486	1.40458	1972.28	8.43775	1.63861	0.740234	1.63861	0.740234	11	G	ID SHSY5Y_P6	atg9	AP4B1-KO	AP4B1-KO	DMSO	0	35.4192	18.0731	3.34654	-1.17247	1.01927	-1.50273	0.800185	0.303705	0.244058	0.75488	-0.446998	0.75488	-0.446998	Positive Control
G12	1655	2504.23	1147.39	2.219	1.05809	1.48724	2850.06	15.9906	1.70876	0.691132	1.70876	0.691132	12	G	ID SHSY5Y_P6	atg9	AP4B1-KO	AP4B1-KO	DMSO	0	33.6627	19.831	4.81455	2.29904	0.968725	0.249392	2.79925	32.9134	7.93755	3.53496	-3.03197	3.53496	-3.03197	Positive Control
H01	1628	1324.05	901.981	1.47307	1.06526	1.39381	1976.06	8.09321	1.64912	0.736701	1.64912	0.736701	1	H	ID SHSY5Y_P6	atg9	AP4B1-WT	AP4B1-WT	DMSO	0	0.0958999	-0.570283	-0.511383	2.07373	0.00275975	0.789776	0.539613	0.444137	-0.106899	1.17143	-0.632993	1.17143	-0.632993	Positive Control
H02	1198	1332.02	909.182	1.47089	1.04316	1.32725	1924.81	7.28225	1.61639	0.766244	1.61639	0.766244	2	H	ID SHSY5Y_P6	atg9	AP4B1-WT	AP4B1-WT	DMSO	0	-0.00190242	-0.43264	-0.355096	-1.51461	-5.47468e-05	-0.876856	-1.07016	-1.45987	-0.932962	-0.125958	0.922275	-0.125958	0.922275	Positive Control
H11	1554	2545.79	1173.47	2.20756	1.05465	1.396	1994.93	8.42952	1.67131	0.735346	1.67131	0.735346	11	H	ID SHSY5Y_P6	atg9	AP4B1-KO	AP4B1-KO	DMSO	0	33.1478	20.5494	5.3806	1.4562	0.953907	-0.0100442	0.592663	1.14494	0.235669	2.05078	-0.704326	2.05078	-0.704326	Positive Control
H12	1205	2896.05	1522.33	2.13848	1.04044	1.48079	2232.83	13.7039	1.72574	0.689022	1.72574	0.689022	12	H	ID SHSY5Y_P6	atg9	AP4B1-KO	AP4B1-KO	DMSO	0	30.0392	26.6043	12.9518	-1.4562	0.864452	-1.08154	2.64317	9.98303	5.60829	4.20821	-3.14306	4.20821	-3.14306	Positive Control
A01	1268	1419.94	952.294	1.49928	1.03897	1.3912	2020.54	9.82743	1.62302	0.731258	1.62302	0.731258	1	A	ID SHSY5Y_P6	atg9	AP4B1-WT	AP4B1-WT	DMSO	0	-13.6317	-7.62533	-1.78427	-1.20244	0.963299	-1.27775	-1.39291	-0.500526	-0.588138	-1.79285	1.09787	-1.79285	1.09787	Negative Control
A02	1207	1425.12	941.114	1.50156	1.05077	1.42894	1995.68	9.42836	1.6515	0.726997	1.6515	0.726997	2	A	ID SHSY5Y_P6	atg9	AP4B1-WT	AP4B1-WT	DMSO	0	-13.59	-7.58962	-1.88209	-1.45987	0.960346	-0.235066	-0.503017	-0.619697	-0.753003	-1.04274	0.891278	-1.04274	0.891278	Negative Control
A03	1292	2421.88	1141.11	2.17672	1.04295	1.44371	2190.65	18.0369	1.67501	0.702921	1.67501	0.702921	3	A	ID SHSY5Y_P6	atg9	AP4B1-KO	AP4B1-KO + BCH-HSP-I01	30¬µM	30	-1.21729	-0.723225	-0.132039	-1.10116	0.0860206	-0.925729	-0.154813	0.314859	2.80342	-0.423576	-0.275947	-0.423576	-0.275947	Negative Control
A04	1460	1747.68	1020.88	1.71859	1.07047	1.77693	3127.86	52.5569	1.90304	0.58425	1.90304	0.58425	4	A	ID SHSY5Y_P6	atg9	AP4B1-KO	AP4B1-KO + BCH-HSP-J01	30¬µM	30	-9.61281	-5.36763	-1.18414	-0.392199	0.679298	1.50392	7.70216	4.80713	17.0647	5.58301	-6.02947	5.58301	-6.02947	Negative Control
A05	1610	2239.99	1119.87	2.02915	1.05773	1.5278	2809.36	22.8047	1.79104	0.683571	1.79104	0.683571	5	A	ID SHSY5Y_P6	atg9	AP4B1-KO	AP4B1-KO + BCH-HSP-K01	30¬µM	30	-3.92158	-1.97626	-0.317957	0.240805	0.277122	0.379475	1.82793	3.28048	4.77316	2.63272	-1.2141	2.63272	-1.2141	Negative Control
A06	1575	6579.27	2936.43	2.3508	1.05139	1.51615	2360.19	18.4978	1.77636	0.669904	1.77636	0.669904	6	A	ID SHSY5Y_P6	atg9	AP4B1-KO	AP4B1-KO + BCH-HSP-L01	30¬µM	30	1.97275	27.9159	15.5776	0.0931044	-0.139406	-0.180472	1.5532	1.12748	2.99384	2.24604	-1.87672	2.24604	-1.87672	Negative Control
A07	1473	2563	1070.17	2.4405	1.03099	1.37237	2000.35	8.38024	1.61957	0.741174	1.61957	0.741174	7	A	ID SHSY5Y_P6	atg9	AP4B1-KO	AP4B1-KO + BCH-HSP-M01	30¬µM	30	3.61644	0.248894	-0.752798	-0.337339	-0.255559	-1.98257	-1.83679	-0.597292	-1.18601	-1.88393	1.57866	-1.88393	1.57866	Negative Control
A08	834	3021.17	1658.75	1.88205	1.06796	1.67671	2329.92	45.3969	1.67257	0.61657	1.67257	0.61657	8	A	ID SHSY5Y_P6	atg9	AP4B1-KO	AP4B1-KO + BCH-HSP-N01	30¬µM	30	-6.61727	3.40515	4.39742	-3.03394	0.467615	1.28229	5.33906	0.982411	14.1066	-0.487693	-4.46249	-0.487693	-4.46249	Negative Control
A09	1136	15852.1	7550.18	2.17571	1.02623	1.89326	3047.53	89.4317	1.6404	0.576087	1.6404	0.576087	9	A	ID SHSY5Y_P6	atg9	AP4B1-KO	AP4B1-KO + BCH-HSP-O01	30¬µM	30	-1.23594	91.7938	55.9494	-1.75949	0.0873385	-2.40247	10.4451	4.42209	32.2987	-1.33514	-6.42522	-1.33514	-6.42522	Negative Control
A10	1545	2750.55	1239.09	2.26321	1.07212	1.43625	2039.22	11.0032	1.68663	0.710225	1.68663	0.710225	10	A	ID SHSY5Y_P6	atg9	AP4B1-KO	AP4B1-KO + BCH-HSP-P01	30¬µM	30	0.367643	1.54091	0.725303	-0.0334965	-0.0259798	1.65026	-0.330713	-0.41099	-0.102409	-0.117409	0.0781411	-0.117409	0.0781411	Negative Control
A11	1408	2667.28	1180.65	2.30809	1.042	1.44278	2024.71	10.928	1.68422	0.710127	1.68422	0.710127	11	A	ID SHSY5Y_P6	atg9	AP4B1-KO	AP4B1-KO	DMSO	0	1.18998	0.967287	0.213917	-0.611641	-0.0840909	-1.00997	-0.176796	-0.480543	-0.133468	-0.180955	0.0733797	-0.180955	0.0733797	Negative Control
A12	1444	2739.19	1243.56	2.23505	1.05941	1.42878	2113.32	10.4626	1.68602	0.713734	1.68602	0.713734	12	A	ID SHSY5Y_P6	atg9	AP4B1-KO	AP4B1-KO	DMSO	0	-0.148445	1.46262	0.764399	-0.45972	0.01049	0.527764	-0.506921	-0.0558213	-0.325713	-0.133617	0.248292	-0.133617	0.248292	Negative Control
B01	1423	1329.74	899.882	1.4858	1.06089	1.41724	1962.23	8.68327	1.64445	0.72887	1.64445	0.72887	1	B	ID SHSY5Y_P6	atg9	AP4B1-WT	AP4B1-WT	DMSO	0	-13.8787	-8.24668	-2.24288	-0.54834	0.980753	0.658221	-0.778871	-0.780032	-1.06082	-1.22849	0.982119	-1.22849	0.982119	Negative Control
B02	1263	1495.15	1040.48	1.43352	1.04262	1.35023	2001.1	8.14095	1.61564	0.760755	1.61564	0.760755	2	B	ID SHSY5Y_P6	atg9	AP4B1-WT	AP4B1-WT	DMSO	0	-14.8367	-7.10721	-1.01258	-1.22355	1.04845	-0.955357	-2.35904	-0.593685	-1.28487	-1.98733	2.52798	-1.98733	2.52798	Negative Control
B03	1399	2282.2	1083.62	2.14761	1.06506	1.44605	2154.23	16.5633	1.66982	0.709726	1.66982	0.709726	3	B	ID SHSY5Y_P6	atg9	AP4B1-KO	AP4B1-KO + BCH-HSP-I01	20¬µM	20	-1.75086	-1.68542	-0.635156	-0.649621	0.123726	1.02645	-0.0994886	0.140304	2.19466	-0.560347	0.0539309	-0.560347	0.0539309	Negative Control
B04	1588	1961.76	1023.04	1.93475	1.08639	1.74656	2560.67	37.6013	1.94318	0.601177	1.94318	0.601177	4	B	ID SHSY5Y_P6	atg9	AP4B1-KO	AP4B1-KO + BCH-HSP-J01	20¬µM	20	-5.65146	-3.89285	-1.16521	0.147965	0.399365	2.91004	6.98608	2.08847	10.8861	6.64035	-5.20878	6.64035	-5.20878	Negative Control
B05	1540	2351.42	1179.26	2.0461	1.05684	1.44993	2201.75	14.5169	1.70732	0.716158	1.70732	0.716158	5	B	ID SHSY5Y_P6	atg9	AP4B1-KO	AP4B1-KO + BCH-HSP-K01	20¬µM	20	-3.61109	-1.20863	0.201783	-0.0545966	0.255181	0.30027	-0.00802727	0.368047	1.34924	0.427568	0.365807	0.427568	0.365807	Negative Control
B06	1408	5637.18	2593.65	2.32971	1.07644	1.51646	2150.5	16.18	1.74312	0.675449	1.74312	0.675449	6	B	ID SHSY5Y_P6	atg9	AP4B1-KO	AP4B1-KO + BCH-HSP-L01	20¬µM	20	1.58622	21.4261	12.5782	-0.611641	-0.112091	2.0315	1.56062	0.122427	2.03631	1.37063	-1.6079	1.37063	-1.6079	Negative Control
B07	1396	2419.31	1024.77	2.41199	1.08901	1.42711	1975.65	8.89034	1.63526	0.719422	1.63526	0.719422	7	B	ID SHSY5Y_P6	atg9	AP4B1-KO	AP4B1-KO + BCH-HSP-M01	20¬µM	20	3.0941	-0.740953	-1.1501	-0.662281	-0.218647	3.14175	-0.54623	-0.715679	-0.975276	-1.47064	0.524046	-1.47064	0.524046	Negative Control
B08	1339	3011.59	1518.21	2.05217	1.07461	1.6016	2280.02	34.697	1.74656	0.638438	1.74656	0.638438	8	B	ID SHSY5Y_P6	atg9	AP4B1-KO	AP4B1-KO + BCH-HSP-N01	20¬µM	20	-3.49972	3.33909	3.16765	-0.902823	0.247311	1.8701	3.56819	0.743246	9.6862	1.46125	-3.40228	1.46125	-3.40228	Negative Control
B09	1400	15558.4	7330.7	2.20518	1.07592	1.57939	2081.91	27.2848	1.72003	0.654377	1.72003	0.654377	9	B	ID SHSY5Y_P6	atg9	AP4B1-KO	AP4B1-KO + BCH-HSP-O01	20¬µM	20	-0.695771	89.771	54.0288	-0.645401	0.0491672	1.98551	3.04447	-0.206367	6.62399	0.762291	-2.62953	0.762291	-2.62953	Negative Control
B10	1679	2531.85	1126.6	2.2974	1.06822	1.42596	2047.17	10.5509	1.69849	0.712509	1.69849	0.712509	10	B	ID SHSY5Y_P6	atg9	AP4B1-KO	AP4B1-KO + BCH-HSP-P01	20¬µM	20	0.994145	0.034301	-0.259047	0.531988	-0.0702521	1.30544	-0.573316	-0.372876	-0.289271	0.194873	0.1889	0.194873	0.1889	Negative Control
B11	1690	2548.18	1151.67	2.26105	1.05744	1.41843	2073.45	10.7968	1.68858	0.714817	1.68858	0.714817	11	B	ID SHSY5Y_P6	atg9	AP4B1-KO	AP4B1-KO	DMSO	0	0.327945	0.146784	-0.0396282	0.578408	-0.0231745	0.353795	-0.750777	-0.246899	-0.187656	-0.0660324	0.300778	-0.0660324	0.300778	Negative Control
B12	1647	2575.71	1169.13	2.23767	1.0595	1.48702	2119.1	13.565	1.71615	0.690657	1.71615	0.690657	12	B	ID SHSY5Y_P6	atg9	AP4B1-KO	AP4B1-KO	DMSO	0	-0.100496	0.336489	0.113126	0.396947	0.00710164	0.535279	0.866537	-0.0281076	0.955962	0.660268	-0.870578	0.660268	-0.870578	Negative Control
C01	1330	1321.82	894.486	1.48492	1.0429	1.39487	1976.47	8.74214	1.62418	0.735563	1.62418	0.735563	1	C	ID SHSY5Y_P6	atg9	AP4B1-WT	AP4B1-WT	DMSO	0	-13.8949	-8.30127	-2.2901	-0.940803	0.981893	-0.930146	-1.30633	-0.71176	-1.0365	-1.76241	1.30661	-1.76241	1.30661	Negative Control
C02	1328	1364.01	943.381	1.45159	1.0482	1.32976	1932.55	6.84716	1.58557	0.7672	1.58557	0.7672	2	C	ID SHSY5Y_P6	atg9	AP4B1-WT	AP4B1-WT	DMSO	0	-14.5055	-8.01065	-1.86225	-0.949243	1.02504	-0.462604	-2.84165	-0.922272	-1.81937	-2.77948	2.84042	-2.77948	2.84042	Negative Control
C03	1406	2358.9	1076.92	2.23269	1.06117	1.42373	2083.75	13.2366	1.64406	0.722474	1.64406	0.722474	3	C	ID SHSY5Y_P6	atg9	AP4B1-KO	AP4B1-KO + BCH-HSP-I01	10¬µM	10	-0.191748	-1.1571	-0.693769	-0.620081	0.01355	0.683314	-0.62582	-0.197525	0.820275	-1.2388	0.671999	-1.2388	0.671999	Negative Control
C04	1661	2161.29	1017.28	2.15772	1.0517	1.52508	2245.97	22.4897	1.78217	0.662821	1.78217	0.662821	4	C	ID SHSY5Y_P6	atg9	AP4B1-KO	AP4B1-KO + BCH-HSP-J01	10¬µM	10	-1.5655	-2.5184	-1.21564	0.456027	0.110627	-0.153652	1.76375	0.58004	4.64303	2.39906	-2.22011	2.39906	-2.22011	Negative Control
C05	1639	2340.92	1126.72	2.10591	1.06786	1.413	2073.57	10.3145	1.70685	0.729568	1.70685	0.729568	5	C	ID SHSY5Y_P6	atg9	AP4B1-KO	AP4B1-KO + BCH-HSP-K01	10¬µM	10	-2.51494	-1.28094	-0.257937	0.363186	0.17772	1.27356	-0.878799	-0.246351	-0.386907	0.415285	1.01596	0.415285	1.01596	Negative Control
C06	1546	4335.12	1943	2.33693	1.06222	1.45219	2091.68	12.7555	1.66539	0.700554	1.66539	0.700554	6	C	ID SHSY5Y_P6	atg9	AP4B1-KO	AP4B1-KO + BCH-HSP-L01	10¬µM	10	1.71845	12.4566	6.88476	-0.0292765	-0.121436	0.775396	0.0451576	-0.159519	0.621545	-0.676968	-0.390707	-0.676968	-0.390707	Negative Control
C07	1447	2434.1	1002.3	2.46465	1.06847	1.37692	1948.49	7.7892	1.63498	0.7431	1.63498	0.7431	7	C	ID SHSY5Y_P6	atg9	AP4B1-KO	AP4B1-KO + BCH-HSP-M01	10¬µM	10	4.05907	-0.639054	-1.34672	-0.447059	-0.286838	1.32733	-1.72958	-0.845885	-1.43019	-1.47804	1.67202	-1.47804	1.67202	Negative Control
C08	1567	3047.89	1381.88	2.28854	1.07306	1.62974	2254.59	29.6853	1.83334	0.629974	1.83334	0.629974	8	C	ID SHSY5Y_P6	atg9	AP4B1-KO	AP4B1-KO + BCH-HSP-N01	10¬µM	10	0.831816	3.58921	1.97475	0.0593442	-0.058781	1.7328	4.23163	0.621353	7.61573	3.74701	-3.81265	3.74701	-3.81265	Negative Control
C09	1832	13130.2	6711.91	2.1868	1.04133	1.48972	2162.04	18.7966	1.73594	0.675652	1.73594	0.675652	9	C	ID SHSY5Y_P6	atg9	AP4B1-KO	AP4B1-KO + BCH-HSP-O01	10¬µM	10	-1.03272	73.0433	48.6142	1.17765	0.0729778	-1.06909	0.930063	0.177714	3.11729	1.18145	-1.59804	1.18145	-1.59804	Negative Control
C10	1891	2511.14	1109.75	2.31052	1.05507	1.41535	2007	8.68504	1.67685	0.725918	1.67685	0.725918	10	C	ID SHSY5Y_P6	atg9	AP4B1-KO	AP4B1-KO + BCH-HSP-P01	10¬µM	10	1.23449	-0.108375	-0.406476	1.42663	-0.087236	0.144017	-0.823427	-0.565407	-1.06009	-0.375058	0.83897	-0.375058	0.83897	Negative Control
C11	1655	2433.89	1076.95	2.32286	1.059	1.41609	2000.27	8.67278	1.67567	0.725566	1.67567	0.725566	11	C	ID SHSY5Y_P6	atg9	AP4B1-KO	AP4B1-KO	DMSO	0	1.46073	-0.640476	-0.69352	0.430707	-0.103224	0.49117	-0.805948	-0.5977	-1.06516	-0.406183	0.821907	-0.406183	0.821907	Negative Control
C12	1825	2563.71	1180.45	2.20605	1.04877	1.49332	2141.19	12.6381	1.70433	0.692607	1.70433	0.692607	12	C	ID SHSY5Y_P6	atg9	AP4B1-KO	AP4B1-KO	DMSO	0	-0.679825	0.253827	0.212176	1.14811	0.0480404	-0.411857	1.01493	0.0777841	0.57305	0.34893	-0.776025	0.34893	-0.776025	Negative Control
D01	1375	1290.49	866.024	1.49586	1.08299	1.40633	1944.96	8.77365	1.65677	0.730533	1.65677	0.730533	1	D	ID SHSY5Y_P6	atg9	AP4B1-WT	AP4B1-WT	DMSO	0	-13.6944	-8.51705	-2.53916	-0.750902	0.967725	2.60947	-1.0361	-0.86279	-1.02348	-0.903915	1.06275	-0.903915	1.06275	Negative Control
D02	1415	1382.15	956.95	1.45027	1.07492	1.33886	1963.12	7.37446	1.61455	0.76329	1.61455	0.76329	2	D	ID SHSY5Y_P6	atg9	AP4B1-WT	AP4B1-WT	DMSO	0	-14.5298	-7.88566	-1.74352	-0.5821	1.02676	1.89683	-2.62702	-0.775766	-1.60153	-2.01609	2.6509	-2.01609	2.6509	Negative Control
D03	1462	2403.59	1039.14	2.35086	1.0526	1.41574	2004.17	9.72024	1.66406	0.727883	1.66406	0.727883	3	D	ID SHSY5Y_P6	atg9	AP4B1-KO	AP4B1-KO + BCH-HSP-I01	5¬µM	5	1.97388	-0.849197	-1.0243	-0.383759	-0.139486	-0.074151	-0.814204	-0.578982	-0.632421	-0.711827	0.934265	-0.711827	0.934265	Negative Control
D04	1784	2300.54	1028.97	2.27245	1.04823	1.48718	2078.73	14.1897	1.71836	0.686419	1.71836	0.686419	4	D	ID SHSY5Y_P6	atg9	AP4B1-KO	AP4B1-KO + BCH-HSP-J01	5¬µM	5	0.536991	-1.55911	-1.11333	0.975091	-0.0379469	-0.460199	0.870129	-0.221588	1.21405	0.718457	-1.07602	0.718457	-1.07602	Negative Control
D05	1523	2419.51	1120.04	2.18579	1.05221	1.38546	2023.71	8.90787	1.65684	0.739863	1.65684	0.739863	5	D	ID SHSY5Y_P6	atg9	AP4B1-KO	AP4B1-KO + BCH-HSP-K01	5¬µM	5	-1.05116	-0.73958	-0.316451	-0.126337	0.0742809	-0.107968	-1.52827	-0.485304	-0.968032	-0.902179	1.51507	-0.902179	1.51507	Negative Control
D06	1695	3449.99	1579.38	2.25704	1.06362	1.45641	2112.99	11.219	1.67493	0.706787	1.67493	0.706787	6	D	ID SHSY5Y_P6	atg9	AP4B1-KO	AP4B1-KO + BCH-HSP-L01	5¬µM	5	0.254444	6.35913	3.7029	0.599508	-0.0179805	0.899512	0.14475	-0.0573659	-0.013249	-0.425636	-0.0885567	-0.425636	-0.0885567	Negative Control
D07	1531	2339.03	1014.65	2.35792	1.04876	1.41836	1980.62	9.28274	1.68054	0.727326	1.68054	0.727326	7	D	ID SHSY5Y_P6	atg9	AP4B1-KO	AP4B1-KO + BCH-HSP-M01	5¬µM	5	2.10323	-1.29395	-1.23864	-0.0925769	-0.148627	-0.413049	-0.752508	-0.691885	-0.813164	-0.277828	0.907232	-0.277828	0.907232	Negative Control
D08	1567	2934.37	1313.45	2.3086	1.05436	1.55025	2127.78	20.2751	1.74678	0.662323	1.74678	0.662323	8	D	ID SHSY5Y_P6	atg9	AP4B1-KO	AP4B1-KO + BCH-HSP-N01	5¬µM	5	1.19941	2.80718	1.37595	0.0593442	-0.0847571	0.081465	2.35727	0.0135041	3.72808	1.46696	-2.24424	1.46696	-2.24424	Negative Control
D09	1814	7235.93	3484.13	2.18314	1.06472	1.51605	2085.07	13.6633	1.71754	0.679463	1.71754	0.679463	9	D	ID SHSY5Y_P6	atg9	AP4B1-KO	AP4B1-KO + BCH-HSP-O01	5¬µM	5	-1.09981	32.4395	20.3702	1.10169	0.0777191	0.996428	1.55095	-0.191209	0.996569	0.696701	-1.41329	0.696701	-1.41329	Negative Control
D10	1812	2512.53	1124.78	2.28011	1.06054	1.38298	1992.98	8.1695	1.65161	0.736008	1.65161	0.736008	10	D	ID SHSY5Y_P6	atg9	AP4B1-KO	AP4B1-KO + BCH-HSP-P01	5¬µM	5	0.677213	-0.098763	-0.274986	1.09325	-0.0478558	0.627638	-1.58678	-0.63264	-1.27308	-1.03982	1.32819	-1.03982	1.32819	Negative Control
D11	1773	2395.81	1050.56	2.3161	1.03987	1.41638	2039.45	8.9368	1.68309	0.721664	1.68309	0.721664	11	D	ID SHSY5Y_P6	atg9	AP4B1-KO	AP4B1-KO	DMSO	0	1.33678	-0.902837	-0.924445	0.92867	-0.0944645	-1.19806	-0.799172	-0.409866	-0.956084	-0.210584	0.632743	-0.210584	0.632743	Negative Control
D12	1720	2418.3	1096.8	2.23541	1.05307	1.48593	2118.44	13.2536	1.70003	0.693671	1.70003	0.693671	12	D	ID SHSY5Y_P6	atg9	AP4B1-KO	AP4B1-KO	DMSO	0	-0.141821	-0.747875	-0.519751	0.705009	0.0100219	-0.0323263	0.840723	-0.0312656	0.827299	0.23547	-0.724455	0.23547	-0.724455	Negative Control
E01	1508	1306.64	884.062	1.48616	1.05058	1.39627	1967.69	8.55795	1.6194	0.737448	1.6194	0.737448	1	E	ID SHSY5Y_P6	atg9	AP4B1-WT	AP4B1-WT	DMSO	0	-13.872	-8.40584	-2.38132	-0.189638	0.980279	-0.252419	-1.27339	-0.753833	-1.1126	-1.88824	1.39799	-1.88824	1.39799	Negative Control
E02	1434	1343.46	927.038	1.4542	1.0495	1.33362	1931.76	6.7843	1.59056	0.766075	1.59056	0.766075	2	E	ID SHSY5Y_P6	atg9	AP4B1-WT	AP4B1-WT	DMSO	0	-14.4578	-8.15219	-2.00526	-0.50192	1.02168	-0.347833	-2.75056	-0.926066	-1.84534	-2.64811	2.78588	-2.64811	2.78588	Negative Control
E03	1433	2431.99	1064.11	2.33014	1.06713	1.39121	1976.91	8.56636	1.64625	0.736003	1.64625	0.736003	3	E	ID SHSY5Y_P6	atg9	AP4B1-KO	AP4B1-KO + BCH-HSP-I01	1¬µM	1	1.59411	-0.653565	-0.805861	-0.50614	-0.112649	1.20966	-1.39276	-0.709652	-1.10912	-1.18094	1.32794	-1.18094	1.32794	Negative Control
E04	1482	2280.34	1014.37	2.29217	1.05516	1.49927	2069.22	12.9126	1.7076	0.69023	1.7076	0.69023	4	E	ID SHSY5Y_P6	atg9	AP4B1-KO	AP4B1-KO + BCH-HSP-J01	1¬µM	1	0.898206	-1.69826	-1.24112	-0.299358	-0.0634725	0.152557	1.15537	-0.267202	0.686447	0.434879	-0.891259	0.434879	-0.891259	Negative Control
E05	1352	2388.14	1102.36	2.2035	1.04778	1.47067	2068.3	10.8984	1.67928	0.705732	1.67928	0.705732	5	E	ID SHSY5Y_P6	atg9	AP4B1-KO	AP4B1-KO + BCH-HSP-K01	1¬µM	1	-0.726641	-0.955645	-0.471157	-0.847962	0.0513487	-0.499087	0.480923	-0.271587	-0.145703	-0.311096	-0.139689	-0.311096	-0.139689	Negative Control
E06	1489	2690.21	1208.07	2.27079	1.05092	1.4472	2070.88	10.6814	1.66148	0.714278	1.66148	0.714278	6	E	ID SHSY5Y_P6	atg9	AP4B1-KO	AP4B1-KO + BCH-HSP-L01	1¬µM	1	0.506494	1.12524	0.453826	-0.269818	-0.0357918	-0.222265	-0.0723858	-0.259216	-0.235344	-0.779811	0.274655	-0.779811	0.274655	Negative Control
E07	1533	2875.83	1439.25	2.01211	1.06156	1.31896	2066.08	6.5609	1.58741	0.765178	1.58741	0.765178	7	E	ID SHSY5Y_P6	atg9	AP4B1-KO	AP4B1-KO + BCH-HSP-M01	1¬µM	1	-4.23388	2.40389	2.47679	-0.0841369	0.299191	0.716941	-3.09614	-0.282222	-1.93764	-2.7309	2.74242	-2.7309	2.74242	Negative Control
E08	1814	2609	1149.9	2.32015	1.04981	1.44675	2036.81	11.6759	1.65508	0.710327	1.65508	0.710327	8	E	ID SHSY5Y_P6	atg9	AP4B1-KO	AP4B1-KO + BCH-HSP-N01	1¬µM	1	1.41098	0.565765	-0.0551322	1.10169	-0.0997082	-0.32062	-0.0832017	-0.422538	0.175502	-0.94861	0.0830699	-0.94861	0.0830699	Negative Control
E09	1938	3040.26	1361.86	2.30561	1.05636	1.42738	2011.17	8.72731	1.66712	0.724363	1.66712	0.724363	9	E	ID SHSY5Y_P6	atg9	AP4B1-KO	AP4B1-KO + BCH-HSP-O01	1¬µM	1	1.1445	3.53666	1.79955	1.62498	-0.0808771	0.258137	-0.539864	-0.545434	-1.04263	-0.631298	0.763618	-0.631298	0.763618	Negative Control
E10	1841	2368.84	1036.57	2.32572	1.07214	1.40961	1979.23	8.4356	1.65404	0.732413	1.65404	0.732413	10	E	ID SHSY5Y_P6	atg9	AP4B1-KO	AP4B1-KO + BCH-HSP-P01	1¬µM	1	1.51312	-1.08862	-1.04683	1.21563	-0.106926	1.65155	-0.958922	-0.698519	-1.16314	-0.975991	1.15388	-0.975991	1.15388	Negative Control
E11	1584	2363.62	1044.53	2.29726	1.08043	1.40891	1995.14	9.08632	1.63167	0.72948	1.63167	0.72948	11	E	ID SHSY5Y_P6	atg9	AP4B1-KO	AP4B1-KO	DMSO	0	0.991504	-1.12458	-0.977187	0.131085	-0.0700655	2.38382	-0.975322	-0.622277	-0.894311	-1.56513	1.01167	-1.56513	1.01167	Negative Control
E12	1870	2561.03	1209.23	2.14311	1.05166	1.52539	2203.71	13.5092	1.76776	0.676748	1.76776	0.676748	12	E	ID SHSY5Y_P6	atg9	AP4B1-KO	AP4B1-KO	DMSO	0	-1.8332	0.235358	0.464014	1.33801	0.129545	-0.157208	1.77124	0.377462	0.9329	2.01951	-1.54489	2.01951	-1.54489	Negative Control
F01	1304	1308.12	883.168	1.48542	1.07201	1.43677	1980.69	9.31473	1.64416	0.722732	1.64416	0.722732	1	F	ID SHSY5Y_P6	atg9	AP4B1-WT	AP4B1-WT	DMSO	0	-13.8856	-8.39563	-2.38914	-1.05052	0.98124	1.64036	-0.318497	-0.691547	-0.79995	-1.23609	0.6845	-1.23609	0.6845	Negative Control
F02	1534	1416.04	986.124	1.43787	1.05726	1.30648	1958.35	8.93827	1.58331	0.778828	1.58331	0.778828	2	F	ID SHSY5Y_P6	atg9	AP4B1-WT	AP4B1-WT	DMSO	0	-14.757	-7.65219	-1.48824	-0.0799168	1.04282	0.337544	-3.39063	-0.798589	-0.955475	-2.83895	3.40419	-2.83895	3.40419	Negative Control
F03	1416	2380.4	1031.78	2.35166	1.06042	1.41449	2001.81	9.3092	1.64851	0.727744	1.64851	0.727744	3	F	ID SHSY5Y_P6	atg9	AP4B1-KO	AP4B1-KO + BCH-HSP-I01	0.5¬µM	0.5	1.98854	-1.00896	-1.08873	-0.57788	-0.140522	0.616255	-0.843719	-0.590274	-0.802233	-1.12163	0.927527	-1.12163	0.927527	Negative Control
F04	1403	2347.12	1012.66	2.36328	1.07197	1.48133	2012.91	10.0014	1.70993	0.709288	1.70993	0.709288	4	F	ID SHSY5Y_P6	atg9	AP4B1-KO	AP4B1-KO + BCH-HSP-J01	0.5¬µM	0.5	2.20147	-1.23824	-1.256	-0.632741	-0.155568	1.63687	0.73232	-0.53709	-0.516253	0.496321	0.0327216	0.496321	0.0327216	Negative Control
F05	1508	2349.36	1020.54	2.33403	1.04567	1.36973	1960.53	8.12493	1.62701	0.749252	1.62701	0.749252	5	F	ID SHSY5Y_P6	atg9	AP4B1-KO	AP4B1-KO + BCH-HSP-K01	0.5¬µM	0.5	1.66534	-1.22281	-1.18705	-0.189638	-0.117683	-0.685913	-1.89922	-0.788159	-1.29149	-1.68791	1.97027	-1.68791	1.97027	Negative Control
F06	1615	2681.13	1225.86	2.22352	1.05863	1.43494	2107.48	11.1558	1.71442	0.713953	1.71442	0.713953	6	F	ID SHSY5Y_P6	atg9	AP4B1-KO	AP4B1-KO + BCH-HSP-L01	0.5¬µM	0.5	-0.359654	1.0627	0.609567	0.261906	0.0254153	0.458864	-0.36149	-0.0837788	-0.0393602	0.614588	0.258881	0.614588	0.258881	Negative Control
F07	1624	2374.71	1015.73	2.37385	1.05558	1.40327	1960.83	8.35634	1.6244	0.734538	1.6244	0.734538	7	F	ID SHSY5Y_P6	atg9	AP4B1-KO	AP4B1-KO + BCH-HSP-M01	0.5¬µM	0.5	2.39516	-1.0482	-1.2292	0.299886	-0.169256	0.189677	-1.10843	-0.78674	-1.19588	-1.75672	1.25691	-1.75672	1.25691	Negative Control
F08	1603	2461.97	1076.68	2.33669	1.06325	1.44211	2001.8	10.5104	1.682	0.712746	1.682	0.712746	8	F	ID SHSY5Y_P6	atg9	AP4B1-KO	AP4B1-KO + BCH-HSP-N01	0.5¬µM	0.5	1.71413	-0.447091	-0.695846	0.211265	-0.12113	0.866477	-0.192604	-0.590368	-0.305998	-0.239394	0.200375	-0.239394	0.200375	Negative Control
F09	1632	2707.62	1182.08	2.34412	1.04962	1.42729	1998.26	9.81855	1.68553	0.722528	1.68553	0.722528	9	F	ID SHSY5Y_P6	atg9	AP4B1-KO	AP4B1-KO + BCH-HSP-O01	0.5¬µM	0.5	1.85031	1.24513	0.226481	0.333646	-0.130754	-0.337039	-0.541871	-0.607298	-0.591807	-0.146526	0.674635	-0.146526	0.674635	Negative Control
F10	1791	2391.93	1064.38	2.28179	1.05243	1.42556	2050.85	10.2682	1.6756	0.715251	1.6756	0.715251	10	F	ID SHSY5Y_P6	atg9	AP4B1-KO	AP4B1-KO + BCH-HSP-P01	0.5¬µM	0.5	0.708156	-0.929557	-0.80351	1.00463	-0.0500424	-0.088596	-0.58274	-0.355242	-0.406032	-0.407951	0.321844	-0.407951	0.321844	Negative Control
F11	1563	2392.42	1068.65	2.27224	1.04899	1.41223	1997.81	8.66747	1.63176	0.730908	1.63176	0.730908	11	F	ID SHSY5Y_P6	atg9	AP4B1-KO	AP4B1-KO	DMSO	0	0.533053	-0.926176	-0.766136	0.0424641	-0.0376687	-0.392295	-0.897145	-0.609468	-1.06735	-1.56263	1.08089	-1.56263	1.08089	Negative Control
F12	1015	2422.13	1104.14	2.23246	1.0668	1.50051	2122.72	12.9383	1.7437	0.682098	1.7437	0.682098	12	F	ID SHSY5Y_P6	atg9	AP4B1-KO	AP4B1-KO	DMSO	0	-0.195952	-0.721525	-0.455558	-2.27011	0.0138471	1.17976	1.18458	-0.0107403	0.697059	1.38588	-1.28551	1.38588	-1.28551	Negative Control
G01	1466	1286.27	873.93	1.47742	1.05611	1.36305	1943.46	7.43442	1.61527	0.755269	1.61527	0.755269	1	G	ID SHSY5Y_P6	atg9	AP4B1-WT	AP4B1-WT	DMSO	0	-14.0323	-8.54618	-2.46998	-0.366879	0.991603	0.235997	-2.05661	-0.869984	-1.57676	-1.99721	2.262	-1.99721	2.262	Negative Control
G02	1391	1367.67	948.607	1.44714	1.04043	1.3293	1946.27	6.94795	1.57915	0.771837	1.57915	0.771837	2	G	ID SHSY5Y_P6	atg9	AP4B1-WT	AP4B1-WT	DMSO	0	-14.5872	-7.98542	-1.81653	-0.683381	1.03081	-1.14846	-2.85243	-0.856511	-1.77773	-2.94845	3.06527	-2.94845	3.06527	Negative Control
G03	1331	2372.73	1016.8	2.37255	1.03818	1.39355	1966.99	7.37565	1.62211	0.740891	1.62211	0.740891	3	G	ID SHSY5Y_P6	atg9	AP4B1-KO	AP4B1-KO + BCH-HSP-I01	0.1¬µM	0.1	2.37131	-1.06185	-1.21978	-0.936583	-0.167571	-1.34707	-1.33757	-0.757198	-1.60104	-1.81703	1.56491	-1.81703	1.56491	Negative Control
G04	1185	2386.98	1039.47	2.33805	1.0588	1.39981	1981.05	8.15322	1.64703	0.736432	1.64703	0.736432	4	G	ID SHSY5Y_P6	atg9	AP4B1-KO	AP4B1-KO + BCH-HSP-J01	0.1¬µM	0.1	1.73903	-0.963677	-1.02148	-1.55271	-0.12289	0.473558	-1.18998	-0.689799	-1.2798	-1.16055	1.34874	-1.16055	1.34874	Negative Control
G05	1228	2579	1240.3	2.09909	1.0427	1.33252	2015.4	7.39656	1.59751	0.76717	1.59751	0.76717	5	G	ID SHSY5Y_P6	atg9	AP4B1-KO	AP4B1-KO + BCH-HSP-K01	0.1¬µM	0.1	-2.63988	0.35909	0.73591	-1.37125	0.186549	-0.948462	-2.77647	-0.525161	-1.5924	-2.46489	2.83897	-2.46489	2.83897	Negative Control
G06	1438	2530.47	1162.27	2.20545	1.05514	1.41034	2051.14	8.92687	1.66674	0.730633	1.66674	0.730633	6	G	ID SHSY5Y_P6	atg9	AP4B1-KO	AP4B1-KO + BCH-HSP-L01	0.1¬µM	0.1	-0.690809	0.0247959	0.053058	-0.48504	0.0488166	0.15028	-0.941546	-0.353857	-0.960183	-0.641444	1.06759	-0.641444	1.06759	Negative Control
G07	1439	2371.96	1032.71	2.33201	1.03837	1.34963	1936.76	7.52338	1.6125	0.753531	1.6125	0.753531	7	G	ID SHSY5Y_P6	atg9	AP4B1-KO	AP4B1-KO + BCH-HSP-M01	0.1¬µM	0.1	1.62841	-1.06712	-1.08062	-0.48082	-0.115073	-1.33069	-2.37298	-0.902106	-1.54001	-2.07009	2.17771	-2.07009	2.17771	Negative Control
G08	1741	2434.86	1058.4	2.34169	1.04768	1.39273	2004.32	8.52433	1.664	0.733083	1.664	0.733083	8	G	ID SHSY5Y_P6	atg9	AP4B1-KO	AP4B1-KO + BCH-HSP-N01	0.1¬µM	0.1	1.80567	-0.633834	-0.85584	0.793629	-0.127599	-0.508542	-1.35673	-0.578257	-1.12649	-0.713489	1.18638	-0.713489	1.18638	Negative Control
G09	1449	2433.64	1065.11	2.3327	1.041	1.36108	1950.07	8.05342	1.64586	0.748949	1.64586	0.748949	9	G	ID SHSY5Y_P6	atg9	AP4B1-KO	AP4B1-KO + BCH-HSP-O01	0.1¬µM	0.1	1.64093	-0.642231	-0.797086	-0.438619	-0.115958	-1.0986	-2.10299	-0.838316	-1.32103	-1.19123	1.95558	-1.19123	1.95558	Negative Control
G10	1542	2362.59	1045.08	2.30614	1.06397	1.38244	1956.56	7.67014	1.65245	0.739819	1.65245	0.739819	10	G	ID SHSY5Y_P6	atg9	AP4B1-KO	AP4B1-KO + BCH-HSP-P01	0.1¬µM	0.1	1.15433	-1.13163	-0.972316	-0.0461566	-0.0815715	0.930078	-1.59953	-0.807198	-1.47937	-1.01764	1.51294	-1.01764	1.51294	Negative Control
G11	1239	2402.54	1079.74	2.25803	1.03486	1.40458	1972.28	8.43775	1.63861	0.740234	1.63861	0.740234	11	G	ID SHSY5Y_P6	atg9	AP4B1-KO	AP4B1-KO	DMSO	0	0.27274	-0.856464	-0.669039	-1.32483	-0.0192734	-1.64077	-1.07733	-0.731824	-1.16225	-1.38226	1.53307	-1.38226	1.53307	Negative Control
G12	1655	2504.23	1147.39	2.219	1.05809	1.48724	2850.06	15.9906	1.70876	0.691132	1.70876	0.691132	12	G	ID SHSY5Y_P6	atg9	AP4B1-KO	AP4B1-KO	DMSO	0	-0.44257	-0.155973	-0.0771522	0.430707	0.0312746	0.411117	0.871606	3.47553	1.95803	0.465433	-0.847532	0.465433	-0.847532	Negative Control
H01	1628	1324.05	901.981	1.47307	1.06526	1.39381	1976.06	8.09321	1.64912	0.736701	1.64912	0.736701	1	H	ID SHSY5Y_P6	atg9	AP4B1-WT	AP4B1-WT	DMSO	0	-14.112	-8.28587	-2.22452	0.316766	0.99724	1.04395	-1.33137	-0.713705	-1.30459	-1.10541	1.36178	-1.10541	1.36178	Negative Control
H02	1198	1332.02	909.182	1.47089	1.04316	1.32725	1924.81	7.28225	1.61639	0.766244	1.61639	0.766244	2	H	ID SHSY5Y_P6	atg9	AP4B1-WT	AP4B1-WT	DMSO	0	-14.1519	-8.23102	-2.16151	-1.49785	1.00005	-0.907815	-2.90078	-0.959363	-1.63962	-1.96768	2.79408	-1.96768	2.79408	Negative Control
H03	1366	2418.55	1070.31	2.30657	1.04175	1.41379	1997.67	8.89413	1.64472	0.727988	1.64472	0.727988	3	H	ID SHSY5Y_P6	atg9	AP4B1-KO	AP4B1-KO + BCH-HSP-I01	0.05¬µM	0.05	1.16223	-0.746206	-0.751616	-0.788882	-0.0821297	-1.03185	-0.860352	-0.610158	-0.973712	-1.22145	0.939332	-1.22145	0.939332	Negative Control
H04	1427	2383.93	1036.26	2.36755	1.03425	1.44602	2039.37	11.3525	1.65199	0.712287	1.65199	0.712287	4	H	ID SHSY5Y_P6	atg9	AP4B1-KO	AP4B1-KO + BCH-HSP-J01	0.05¬µM	0.05	2.27973	-0.984691	-1.04953	-0.53146	-0.161099	-1.69443	-0.10024	-0.41024	0.0419315	-1.02991	0.178102	-1.02991	0.178102	Negative Control
H05	1324	2459.54	1090.52	2.29323	1.04646	1.36588	1981.83	7.97364	1.61635	0.751735	1.61635	0.751735	5	H	ID SHSY5Y_P6	atg9	AP4B1-KO	AP4B1-KO + BCH-HSP-K01	0.05¬µM	0.05	0.917733	-0.463839	-0.574732	-0.966123	-0.0648524	-0.6164	-1.98991	-0.686084	-1.35399	-1.9686	2.09066	-1.9686	2.09066	Negative Control
H06	1732	2602.98	1203.55	2.19514	1.07133	1.46929	2101.3	10.8954	1.69865	0.701653	1.69865	0.701653	6	H	ID SHSY5Y_P6	atg9	AP4B1-KO	AP4B1-KO + BCH-HSP-L01	0.05¬µM	0.05	-0.879758	0.524292	0.414332	0.755649	0.0621689	1.58037	0.448449	-0.113414	-0.146927	0.199311	-0.337433	0.199311	-0.337433	Negative Control
H07	1556	2393.45	1033.95	2.35554	1.0486	1.43873	2024.3	9.03381	1.69064	0.720505	1.69064	0.720505	7	H	ID SHSY5Y_P6	atg9	AP4B1-KO	AP4B1-KO + BCH-HSP-M01	0.05¬µM	0.05	2.05958	-0.919115	-1.06979	0.0129238	-0.145542	-0.427016	-0.272221	-0.482477	-0.916003	-0.0116933	0.576532	-0.0116933	0.576532	Negative Control
H08	1494	2412.12	1051.27	2.33715	1.0405	1.37588	1998.37	8.37958	1.66891	0.736288	1.66891	0.736288	8	H	ID SHSY5Y_P6	atg9	AP4B1-KO	AP4B1-KO + BCH-HSP-N01	0.05¬µM	0.05	1.72258	-0.790465	-0.918216	-0.248718	-0.121728	-1.14234	-1.75424	-0.606778	-1.18628	-0.584173	1.34176	-0.584173	1.34176	Negative Control
H09	1498	2474.25	1084.1	2.3259	1.04576	1.39333	1992.5	8.6719	1.70065	0.732722	1.70065	0.732722	9	H	ID SHSY5Y_P6	atg9	AP4B1-KO	AP4B1-KO + BCH-HSP-O01	0.05¬µM	0.05	1.51641	-0.362446	-0.630879	-0.231838	-0.107158	-0.677633	-1.34268	-0.634924	-1.06552	0.2518	1.16884	0.2518	1.16884	Negative Control
H10	1612	2426.57	1072.78	2.29994	1.08317	1.3968	1987	8.30692	1.7004	0.731066	1.7004	0.731066	10	H	ID SHSY5Y_P6	atg9	AP4B1-KO	AP4B1-KO + BCH-HSP-P01	0.05¬µM	0.05	1.04076	-0.69095	-0.730007	0.249246	-0.0735459	2.6256	-1.26089	-0.661279	-1.21631	0.245216	1.08858	0.245216	1.08858	Negative Control
H11	1554	2545.79	1173.47	2.20756	1.05465	1.396	1994.93	8.42952	1.67131	0.735346	1.67131	0.735346	11	H	ID SHSY5Y_P6	atg9	AP4B1-KO	AP4B1-KO	DMSO	0	-0.652264	0.13033	0.151076	0.00448378	0.0460928	0.107295	-1.27965	-0.623285	-1.16566	-0.520981	1.29609	-0.520981	1.29609	Negative Control
H12	1205	2896.05	1522.33	2.13848	1.04044	1.48079	2232.83	13.7039	1.72574	0.689022	1.72574	0.689022	12	H	ID SHSY5Y_P6	atg9	AP4B1-KO	AP4B1-KO	DMSO	0	-1.91816	2.54321	3.20371	-1.46831	0.135548	-1.14751	0.719439	0.517021	1.01334	0.912886	-0.949836	0.912886	-0.949836	Negative Control

## Sheet: DAGLB_Fig_3i-n_S3
Well Name	Cell Count per well	DAGLB Intensity inside TGN	DAGLB Intensity outside TGN	DAGLB Ratio	TGN Elongation	TGN Compactness	TGN Intensity	TGN Area	TGN Degree Elongation	TGN Shape Roughness	TGN Elliptical Factor	TGN Sape Factor	Column	Row	Plate ID	Staining	Genotype	Label	Concentration [µM]	Dose [µM]	Z-Score DAGLB Ratio	Z-Score DAGLB Intensity inside TGN	Z-Score DAGLB Intensity outside TGN	Z-Score Cell Count	Z-Score DAGLB Translocation	Z-Score TGN Elongation	Z-Score TGN Compactness	Z-Score TGN Intensity	Z-Score TGN Area	Z-Score TGN Degree Elongation	Z-Score TGN Shape Roughness	Z-Score TGN Elliptical Factor	Z-Score TGN Shape Factor	Normalized to
A01	1821	1291	702.19	1.88292	1.04318	1.34732	1390.96	7.27261	1.6328	0.75277	1.6328	0.75277	1	A	ID SHSY5Y_DAGLB_P1	daglb	AP4B1-WT	AP4B1-WT	DMSO	0	1.20379	-0.210437	-1.17625	1.19999	0.194697	-0.383274	0.220882	-0.594878	0.587114	0.698708	-0.457657	0.698708	-0.457657	Positive Control
A02	1496	1328.75	765.413	1.77493	1.05195	1.33327	1413.48	6.82087	1.61205	0.764851	1.61205	0.764851	2	A	ID SHSY5Y_DAGLB_P1	daglb	AP4B1-WT	AP4B1-WT	DMSO	0	-0.533525	1.55363	1.25013	-1.16064	-0.0862905	0.358033	0.0232378	0.215001	0.165388	0.179046	-0.0590716	0.179046	-0.0590716	Positive Control
A03	1685	1349.27	764.095	1.81279	1.02701	1.40687	1446.49	7.61648	1.64119	0.737718	1.64119	0.737718	3	A	ID SHSY5Y_DAGLB_P1	daglb	AP4B1-WT	AP4B1-WT	DMSO	0	0.0755769	2.51216	1.19953	0.212154	0.0122235	-1.7521	1.05841	1.40189	0.908135	0.908792	-0.954252	0.908792	-0.954252	Positive Control
A10	865	1682.39	803.636	2.16227	1.04818	1.44372	1481.06	12.0491	1.63743	0.719454	1.63743	0.719454	10	A	ID SHSY5Y_DAGLB_P1	daglb	AP4B1-KO	AP4B1-KO	DMSO	0	5.69795	18.076	2.71704	-5.7439	0.921566	0.0391497	1.57658	2.64488	5.04626	0.814579	-1.55684	0.814579	-1.55684	Positive Control
A11	944	1750.46	845.262	2.13491	1.05433	1.51121	1535.29	12.3979	1.68291	0.696837	1.68291	0.696837	11	A	ID SHSY5Y_DAGLB_P1	daglb	AP4B1-KO	AP4B1-KO	DMSO	0	5.25779	21.2562	4.31456	-5.17008	0.850377	0.559735	2.52581	4.59511	5.37189	1.95323	-2.30307	1.95323	-2.30307	Positive Control
A12	779	1795.55	789.479	2.35855	1.06535	1.55357	1587.99	17.4465	1.71819	0.665681	1.71819	0.665681	12	A	ID SHSY5Y_DAGLB_P1	daglb	AP4B1-KO	AP4B1-KO	DMSO	0	8.85576	23.3629	2.17373	-6.36856	1.4323	1.49213	3.12151	6.48992	10.0852	2.83673	-3.33101	2.83673	-3.33101	Positive Control
B01	1701	1274.54	700.407	1.8668	1.04964	1.35044	1377.32	6.81648	1.62106	0.757262	1.62106	0.757262	1	B	ID SHSY5Y_DAGLB_P1	daglb	AP4B1-WT	AP4B1-WT	DMSO	0	0.944567	-0.979323	-1.24466	0.32837	0.152771	0.16276	0.264688	-1.08528	0.161285	0.404655	-0.309455	0.404655	-0.309455	Positive Control
B02	1663	1289.92	736.489	1.78483	1.04271	1.243	1375.75	5.10012	1.54893	0.803423	1.54893	0.803423	2	B	ID SHSY5Y_DAGLB_P1	daglb	AP4B1-WT	AP4B1-WT	DMSO	0	-0.374232	-0.260524	0.140075	0.0523576	-0.060527	-0.423752	-1.24623	-1.14177	-1.44105	-1.40142	1.21355	-1.40142	1.21355	Positive Control
B03	1703	1299.63	760.49	1.74354	1.0567	1.34303	1432.28	6.97186	1.59272	0.75932	1.59272	0.75932	3	B	ID SHSY5Y_DAGLB_P1	daglb	AP4B1-WT	AP4B1-WT	DMSO	0	-1.03852	0.192953	1.06118	0.342897	-0.167966	0.759913	0.160471	0.891119	0.306343	-0.30498	-0.241527	-0.30498	-0.241527	Positive Control
B10	895	1644.61	781.129	2.16695	1.04045	1.3939	1463.85	9.22398	1.60382	0.740049	1.60382	0.740049	10	B	ID SHSY5Y_DAGLB_P1	daglb	AP4B1-KO	AP4B1-KO	DMSO	0	5.77323	16.3109	1.85327	-5.52599	0.933742	-0.614311	0.875951	2.02629	2.40884	-0.0270715	-0.877361	-0.0270715	-0.877361	Positive Control
B11	997	1695.46	818.223	2.13106	1.03981	1.45928	1470.85	9.96207	1.60976	0.716983	1.60976	0.716983	11	B	ID SHSY5Y_DAGLB_P1	daglb	AP4B1-KO	AP4B1-KO	DMSO	0	5.19594	18.6866	3.27684	-4.78512	0.840373	-0.66851	1.79551	2.27795	3.0979	0.121667	-1.63838	0.121667	-1.63838	Positive Control
B12	715	1698.21	764.816	2.29117	1.02928	1.58967	1531.1	14.2519	1.69006	0.664242	1.69006	0.664242	12	B	ID SHSY5Y_DAGLB_P1	daglb	AP4B1-KO	AP4B1-KO	DMSO	0	7.77174	18.8154	1.22719	-6.83342	1.25697	-1.56002	3.62923	4.44426	7.10276	2.13232	-3.37849	2.13232	-3.37849	Positive Control
C01	1629	1300.21	702.675	1.89791	1.06181	1.38929	1398.3	7.42542	1.6484	0.744237	1.6484	0.744237	1	C	ID SHSY5Y_DAGLB_P1	daglb	AP4B1-WT	AP4B1-WT	DMSO	0	1.44507	0.220132	-1.15763	-0.194601	0.23372	1.19274	0.8111	-0.330716	0.729771	1.08916	-0.739186	1.08916	-0.739186	Positive Control
C02	1515	1253.78	735.525	1.73279	1.01829	1.20135	1358.98	4.31046	1.55446	0.824763	1.55446	0.824763	2	C	ID SHSY5Y_DAGLB_P1	daglb	AP4B1-WT	AP4B1-WT	DMSO	0	-1.21146	-1.94934	0.103071	-1.02264	-0.195938	-2.48958	-1.83209	-1.74472	-2.17825	-1.26292	1.91764	-1.26292	1.91764	Positive Control
C03	1647	1315.86	755.537	1.78732	1.05101	1.36493	1446.94	6.99969	1.60471	0.753955	1.60471	0.753955	3	C	ID SHSY5Y_DAGLB_P1	daglb	AP4B1-WT	AP4B1-WT	DMSO	0	-0.334072	0.951406	0.871083	-0.0638581	-0.0540316	0.279225	0.468456	1.41826	0.332329	-0.00463533	-0.418556	-0.00463533	-0.418556	Positive Control
C10	875	1603.74	787.512	2.09366	1.03693	1.35587	1413.91	7.54574	1.6369	0.75286	1.6369	0.75286	10	C	ID SHSY5Y_DAGLB_P1	daglb	AP4B1-KO	AP4B1-KO	DMSO	0	4.59416	14.4017	2.09821	-5.67126	0.743044	-0.912011	0.341097	0.230412	0.842095	0.801323	-0.45469	0.801323	-0.45469	Positive Control
C11	859	1611.36	824.084	2.01289	1.04057	1.37512	1445.74	7.70029	1.56099	0.752501	1.56099	0.752501	11	C	ID SHSY5Y_DAGLB_P1	daglb	AP4B1-KO	AP4B1-KO	DMSO	0	3.29473	14.7576	3.5018	-5.78748	0.532879	-0.604632	0.611889	1.37491	0.986377	-1.09942	-0.466537	-1.09942	-0.466537	Positive Control
C12	980	1722.71	771.7	2.33203	1.08881	1.55139	1566.47	15.3842	1.69636	0.673024	1.69636	0.673024	12	C	ID SHSY5Y_DAGLB_P1	daglb	AP4B1-KO	AP4B1-KO	DMSO	0	8.42916	19.9597	1.4914	-4.9086	1.3633	3.4774	3.09083	5.71605	8.15985	2.29003	-3.08873	2.29003	-3.08873	Positive Control
D01	1714	1296.17	706.331	1.87941	1.05559	1.40369	1402.93	7.48337	1.63468	0.740006	1.63468	0.740006	1	D	ID SHSY5Y_DAGLB_P1	daglb	AP4B1-WT	AP4B1-WT	DMSO	0	1.14739	0.03142	-1.01733	0.422795	0.185575	0.666257	1.01365	-0.164234	0.783873	0.7458	-0.878786	0.7458	-0.878786	Positive Control
D02	1328	1275.77	750.685	1.72579	1.03904	1.17164	1369.04	4.19511	1.50853	0.834279	1.50853	0.834279	2	D	ID SHSY5Y_DAGLB_P1	daglb	AP4B1-WT	AP4B1-WT	DMSO	0	-1.32409	-0.921966	0.684887	-2.38091	-0.214153	-0.734056	-2.24987	-1.38291	-2.28594	-2.41279	2.23159	-2.41279	2.23159	Positive Control
D03	1676	1281.51	746.458	1.74984	1.05013	1.33887	1420.78	6.19024	1.59808	0.766832	1.59808	0.766832	3	D	ID SHSY5Y_DAGLB_P1	daglb	AP4B1-WT	AP4B1-WT	DMSO	0	-0.937075	-0.653601	0.522668	0.146783	-0.151559	0.204588	0.102085	0.477579	-0.423352	-0.17065	0.00628767	-0.17065	0.00628767	Positive Control
D10	1134	1599.31	768.877	2.13852	1.0427	1.38846	1427.76	7.96691	1.61926	0.74747	1.61926	0.74747	10	D	ID SHSY5Y_DAGLB_P1	daglb	AP4B1-KO	AP4B1-KO	DMSO	0	5.31586	14.1945	1.38307	-3.79002	0.859769	-0.423847	0.79945	0.728536	1.23528	0.359632	-0.632502	0.359632	-0.632502	Positive Control
D11	711	1626.3	792.82	2.10937	1.04574	1.40937	1423.16	7.9125	1.62162	0.737284	1.62162	0.737284	11	D	ID SHSY5Y_DAGLB_P1	daglb	AP4B1-KO	AP4B1-KO	DMSO	0	4.84703	15.4556	2.30194	-6.86247	0.783942	-0.167301	1.0935	0.563202	1.1845	0.418746	-0.968595	0.418746	-0.968595	Positive Control
D12	879	1757.58	766.491	2.37051	1.07855	1.57898	1564	14.2021	1.72733	0.663807	1.72733	0.663807	12	D	ID SHSY5Y_DAGLB_P1	daglb	AP4B1-KO	AP4B1-KO	DMSO	0	9.0481	21.5892	1.29148	-5.64221	1.46341	2.60907	3.47892	5.62741	7.05629	3.06561	-3.39281	3.06561	-3.39281	Positive Control
E01	1726	1289.75	697.607	1.89624	1.04605	1.38233	1389.7	7.02843	1.62383	0.752036	1.62383	0.752036	1	E	ID SHSY5Y_DAGLB_P1	daglb	AP4B1-WT	AP4B1-WT	DMSO	0	1.41813	-0.268617	-1.35213	0.509957	0.229363	-0.140843	0.713269	-0.640082	0.359159	0.474068	-0.48185	0.474068	-0.48185	Positive Control
E02	1510	1275.09	730.602	1.78014	1.04014	1.25325	1377.16	5.2256	1.571	0.797954	1.571	0.797954	2	E	ID SHSY5Y_DAGLB_P1	daglb	AP4B1-WT	AP4B1-WT	DMSO	0	-0.449586	-0.953423	-0.0858624	-1.05895	-0.0727144	-0.640513	-1.10209	-1.0908	-1.3239	-0.848804	1.03312	-0.848804	1.03312	Positive Control
E03	1682	1309.75	732.205	1.8262	1.04245	1.35884	1437.85	7.09942	1.62154	0.75199	1.62154	0.75199	3	E	ID SHSY5Y_DAGLB_P1	daglb	AP4B1-WT	AP4B1-WT	DMSO	0	0.291373	0.665893	-0.0243163	0.190364	0.0471256	-0.44546	0.382905	1.09118	0.425428	0.416704	-0.483374	0.416704	-0.483374	Positive Control
E10	1070	1606	777.151	2.13347	1.0704	1.42125	1429.03	8.6278	1.62218	0.734817	1.62218	0.734817	10	E	ID SHSY5Y_DAGLB_P1	daglb	AP4B1-KO	AP4B1-KO	DMSO	0	5.23463	14.5071	1.70058	-4.25488	0.846631	1.91923	1.26055	0.77406	1.85227	0.432798	-1.04996	0.432798	-1.04996	Positive Control
E11	791	1642.05	819.744	2.05953	1.03071	1.41579	1440.66	8.2136	1.62061	0.736486	1.62061	0.736486	11	E	ID SHSY5Y_DAGLB_P1	daglb	AP4B1-KO	AP4B1-KO	DMSO	0	4.04507	16.1911	3.33522	-6.28139	0.654236	-1.43886	1.18381	1.19228	1.46559	0.393417	-0.994912	0.393417	-0.994912	Positive Control
E12	1066	1722.33	768.778	2.33321	1.05421	1.55037	1522.28	13.1723	1.71323	0.672574	1.71323	0.672574	12	E	ID SHSY5Y_DAGLB_P1	daglb	AP4B1-KO	AP4B1-KO	DMSO	0	8.4481	19.9423	1.37925	-4.28394	1.36637	0.549307	3.07649	4.12736	6.09484	2.71251	-3.10356	2.71251	-3.10356	Positive Control
F01	1768	1291.87	702.166	1.88394	1.05167	1.37128	1398.06	7.35205	1.61696	0.753064	1.61696	0.753064	1	F	ID SHSY5Y_DAGLB_P1	daglb	AP4B1-WT	AP4B1-WT	DMSO	0	1.22029	-0.169767	-1.17716	0.815023	0.197365	0.334505	0.557795	-0.339464	0.661272	0.301908	-0.447935	0.301908	-0.447935	Positive Control
F02	1362	1290.42	790.644	1.66517	1.03987	1.18086	1395.89	5.5651	1.5225	0.832635	1.5225	0.832635	2	F	ID SHSY5Y_DAGLB_P1	daglb	AP4B1-WT	AP4B1-WT	DMSO	0	-2.29936	-0.237295	2.21844	-2.13395	-0.37189	-0.663987	-2.12019	-0.41734	-1.00696	-2.06308	2.17736	-2.06308	2.17736	Positive Control
F03	1837	1296.39	745.769	1.77311	1.05595	1.35053	1423.42	6.82363	1.62589	0.759911	1.62589	0.759911	3	F	ID SHSY5Y_DAGLB_P1	daglb	AP4B1-WT	AP4B1-WT	DMSO	0	-0.562763	0.0415609	0.496221	1.3162	-0.0910193	0.697138	0.266009	0.572524	0.167961	0.52563	-0.222042	0.52563	-0.222042	Positive Control
F10	1120	1605.86	768.547	2.14821	1.03704	1.3541	1423.08	7.44576	1.60138	0.754894	1.60138	0.754894	10	F	ID SHSY5Y_DAGLB_P1	daglb	AP4B1-KO	AP4B1-KO	DMSO	0	5.47178	14.5006	1.37038	-3.89171	0.884986	-0.902962	0.316237	0.560177	0.748763	-0.0879704	-0.387583	-0.0879704	-0.387583	Positive Control
F11	923	1682.63	810.88	2.1453	1.04286	1.45185	1446.31	9.23133	1.63246	0.719628	1.63246	0.719628	11	F	ID SHSY5Y_DAGLB_P1	daglb	AP4B1-KO	AP4B1-KO	DMSO	0	5.425	18.0871	2.99504	-5.32262	0.877421	-0.411071	1.69098	1.39565	2.41571	0.690255	-1.55111	0.690255	-1.55111	Positive Control
F12	528	1696.13	754.755	2.32935	1.05696	1.57976	1573.36	17.2879	1.69998	0.663513	1.69998	0.663513	12	F	ID SHSY5Y_DAGLB_P1	daglb	AP4B1-KO	AP4B1-KO	DMSO	0	8.38595	18.7178	0.841074	-8.19169	1.35631	0.782652	3.48988	5.96379	9.93704	2.38063	-3.40254	2.38063	-3.40254	Positive Control
G01	1748	1282.93	700.944	1.87572	1.06604	1.36476	1402.81	7.39646	1.63617	0.749708	1.63617	0.749708	1	G	ID SHSY5Y_DAGLB_P1	daglb	AP4B1-WT	AP4B1-WT	DMSO	0	1.08799	-0.587447	-1.22406	0.669753	0.175968	1.55084	0.466161	-0.168664	0.702732	0.783027	-0.558682	0.783027	-0.558682	Positive Control
G02	1795	1270.29	714.59	1.80807	1.02974	1.27593	1386.44	5.52236	1.56819	0.790922	1.56819	0.790922	2	G	ID SHSY5Y_DAGLB_P1	daglb	AP4B1-WT	AP4B1-WT	DMSO	0	-0.000268551	-1.17769	-0.700375	1.01114	-4.34345e-05	-1.52106	-0.783179	-0.757265	-1.04687	-0.919075	0.801103	-0.919075	0.801103	Positive Control
G03	1715	1286.9	730.728	1.79599	1.0526	1.36144	1439.3	7.44355	1.60606	0.750279	1.60606	0.750279	3	G	ID SHSY5Y_DAGLB_P1	daglb	AP4B1-WT	AP4B1-WT	DMSO	0	-0.194632	-0.401734	-0.0810336	0.430058	-0.0314791	0.413297	0.419498	1.14345	0.746697	0.0289991	-0.539824	0.0289991	-0.539824	Positive Control
G10	923	1580.86	768.689	2.11337	1.02205	1.36782	1419.59	7.55479	1.60201	0.751259	1.60201	0.751259	10	G	ID SHSY5Y_DAGLB_P1	daglb	AP4B1-KO	AP4B1-KO	DMSO	0	4.9113	13.3326	1.37586	-5.32262	0.794336	-2.1711	0.509211	0.434862	0.850551	-0.0722264	-0.50749	-0.0722264	-0.50749	Positive Control
G11	795	1605.77	834.938	1.97103	1.03356	1.43029	1449.91	7.84439	1.59527	0.735227	1.59527	0.735227	11	G	ID SHSY5Y_DAGLB_P1	daglb	AP4B1-KO	AP4B1-KO	DMSO	0	2.62128	14.4964	3.91832	-6.25234	0.423956	-1.19736	1.38775	1.525	1.1209	-0.241119	-1.03645	-0.241119	-1.03645	Positive Control
G12	966	1723.22	768.729	2.31043	1.05822	1.54323	1556.81	13.9037	1.69869	0.675459	1.69869	0.675459	12	G	ID SHSY5Y_DAGLB_P1	daglb	AP4B1-KO	AP4B1-KO	DMSO	0	8.08153	19.9839	1.37738	-5.01029	1.30708	0.889346	2.97606	5.36899	6.77764	2.3484	-3.0084	2.3484	-3.0084	Positive Control
H01	1615	1297.07	712.914	1.85937	1.05035	1.41195	1405.38	7.76909	1.65969	0.733868	1.65969	0.733868	1	H	ID SHSY5Y_DAGLB_P1	daglb	AP4B1-WT	AP4B1-WT	DMSO	0	0.825009	0.0735051	-0.764685	-0.296289	0.133434	0.223461	1.12983	-0.076083	1.05061	1.37187	-1.08128	1.37187	-1.08128	Positive Control
H02	1543	1333.56	751.626	1.81333	1.05425	1.37356	1425.74	7.27423	1.6428	0.747136	1.6428	0.747136	2	H	ID SHSY5Y_DAGLB_P1	daglb	AP4B1-WT	AP4B1-WT	DMSO	0	0.0843072	1.77813	0.721016	-0.81926	0.0136356	0.553037	0.589851	0.655837	0.588629	0.948939	-0.643541	0.948939	-0.643541	Positive Control
H03	1860	1311.56	752.048	1.77801	1.06897	1.38035	1464.99	7.74657	1.62531	0.740465	1.62531	0.740465	3	H	ID SHSY5Y_DAGLB_P1	daglb	AP4B1-WT	AP4B1-WT	DMSO	0	-0.483913	0.750379	0.737198	1.48326	-0.0782664	1.79882	0.685347	2.06736	1.02959	0.51105	-0.863624	0.51105	-0.863624	Positive Control
H10	1050	1698.32	781.208	2.24727	1.0486	1.45864	1453.57	9.61434	1.68016	0.712416	1.68016	0.712416	10	H	ID SHSY5Y_DAGLB_P1	daglb	AP4B1-KO	AP4B1-KO	DMSO	0	7.06544	18.8203	1.85631	-4.40015	1.14274	0.0747805	1.78648	1.65669	2.77327	1.88454	-1.78905	1.88454	-1.78905	Positive Control
H11	943	1747.6	821.734	2.1973	1.05948	1.50935	1509.08	12.0034	1.67306	0.695656	1.67306	0.695656	11	H	ID SHSY5Y_DAGLB_P1	daglb	AP4B1-KO	AP4B1-KO	DMSO	0	6.26148	21.123	3.41161	-5.17735	1.01271	0.99581	2.4996	3.65241	5.00364	1.70668	-2.34203	1.70668	-2.34203	Positive Control
H12	709	1698.22	751.275	2.32752	1.04304	1.54396	1557.68	14.0004	1.749	0.674962	1.749	0.674962	12	H	ID SHSY5Y_DAGLB_P1	daglb	AP4B1-KO	AP4B1-KO	DMSO	0	8.35647	18.8156	0.707516	-6.877	1.35155	-0.39558	2.98635	5.40012	6.86798	3.60823	-3.02477	3.60823	-3.02477	Positive Control
A01	1821	1291	702.19	1.88292	1.04318	1.34732	1390.96	7.27261	1.6328	0.75277	1.6328	0.75277	1	A	ID SHSY5Y_DAGLB_P1	daglb	AP4B1-WT	AP4B1-WT	DMSO	0	-2.69498	-6.34479	-3.25872	6.31313	0.805303	-0.344115	-1.53585	-1.63657	-1.15173	-0.417263	1.23879	-0.417263	1.23879	Negative Control
A02	1496	1328.75	765.413	1.77493	1.05195	1.33327	1413.48	6.82087	1.61205	0.764851	1.61205	0.764851	2	A	ID SHSY5Y_DAGLB_P1	daglb	AP4B1-WT	AP4B1-WT	DMSO	0	-3.63531	-5.72071	-0.890475	4.09371	1.08629	0.206468	-1.7144	-1.25353	-1.28985	-0.828503	1.59462	-0.828503	1.59462	Negative Control
A03	1685	1349.27	764.095	1.81279	1.02701	1.40687	1446.49	7.61648	1.64119	0.737718	1.64119	0.737718	3	A	ID SHSY5Y_DAGLB_P1	daglb	AP4B1-WT	AP4B1-WT	DMSO	0	-3.30563	-5.38161	-0.939856	5.38439	0.987776	-1.36077	-0.77924	-0.692186	-1.04658	-0.251011	0.795461	-0.251011	0.795461	Negative Control
A04	199	1184.96	781.891	1.50089	1.08651	1.42266	1358.26	23.4739	1.42681	0.725351	1.42681	0.725351	4	A	ID SHSY5Y_DAGLB_P1	daglb	AP4B1-KO	AP4B1-KO + BCH-HSP-A01	30¬µM	30	-6.0215	-8.09744	-0.27325	-4.76352	1.79932	2.37827	-0.578646	-2.1927	3.80208	-4.49889	0.431195	-4.49889	0.431195	Negative Control
A05	916	1790.82	845.49	2.16747	1.06461	1.53381	1659.36	28.2417	1.6378	0.660498	1.6378	0.660498	5	A	ID SHSY5Y_DAGLB_P1	daglb	AP4B1-KO	AP4B1-KO + BCH-HSP-B01	30¬µM	30	-0.217135	1.91667	2.10906	0.132881	0.0648834	1.00259	0.833502	2.92806	5.25994	-0.318259	-1.47901	-0.318259	-1.47901	Negative Control
A06	1001	1902.18	953.232	2.07403	1.03929	1.54	1511.02	14.9323	1.68067	0.681308	1.68067	0.681308	6	A	ID SHSY5Y_DAGLB_P1	daglb	AP4B1-KO	AP4B1-KO + BCH-HSP-C01	30¬µM	30	-1.03079	3.75723	6.14493	0.713347	0.308017	-0.588597	0.91211	0.40535	1.19034	0.531237	-0.866074	0.531237	-0.866074	Negative Control
A07	70	1300.04	724.98	1.8163	1.04267	1.61135	2386.23	81.032	1.49577	0.63369	1.49577	0.63369	7	A	ID SHSY5Y_DAGLB_P1	daglb	AP4B1-KO	AP4B1-KO + BCH-HSP-F01	30¬µM	30	-3.27504	-6.19526	-2.40505	-5.64446	0.978636	-0.376625	1.81869	15.2895	21.4015	-3.13254	-2.26862	-3.13254	-2.26862	Negative Control
A08	1390	1197.83	714.281	1.69517	1.07043	1.42121	2244.4	29.5124	1.87321	0.694897	1.87321	0.694897	8	A	ID SHSY5Y_DAGLB_P1	daglb	AP4B1-KO	AP4B1-KO + BCH-HSP-G01	30¬µM	30	-4.32984	-7.88472	-2.80581	3.36983	1.29383	1.36817	-0.59712	12.8775	5.64846	4.34637	-0.465812	4.34637	-0.465812	Negative Control
A09	1023	1006.04	669.244	1.5098	1.06553	2.1514	4266.9	94.2302	1.74618	0.573458	1.74618	0.573458	9	A	ID SHSY5Y_DAGLB_P1	daglb	AP4B1-KO	AP4B1-KO + BCH-HSP-H01	30¬µM	30	-5.94393	-11.0547	-4.49283	0.863585	1.77614	1.06022	8.68005	47.2729	25.4371	1.8292	-4.04272	1.8292	-4.04272	Negative Control
A10	865	1682.39	803.636	2.16227	1.04818	1.44372	1481.06	12.0491	1.63743	0.719454	1.63743	0.719454	10	A	ID SHSY5Y_DAGLB_P1	daglb	AP4B1-KO	AP4B1-KO	DMSO	0	-0.262483	0.124404	0.541295	-0.215398	0.0784342	-0.0303727	-0.311129	-0.104311	0.308759	-0.325567	0.257504	-0.325567	0.257504	Negative Control
A11	944	1750.46	845.262	2.13491	1.05433	1.51121	1535.29	12.3979	1.68291	0.696837	1.68291	0.696837	11	A	ID SHSY5Y_DAGLB_P1	daglb	AP4B1-KO	AP4B1-KO	DMSO	0	-0.50072	1.24947	2.10053	0.324093	0.149623	0.356276	0.546393	0.81806	0.415413	0.575514	-0.408683	0.575514	-0.408683	Negative Control
A12	779	1795.55	789.479	2.35855	1.06535	1.55357	1587.99	17.4465	1.71819	0.665681	1.71819	0.665681	12	A	ID SHSY5Y_DAGLB_P1	daglb	AP4B1-KO	AP4B1-KO	DMSO	0	1.44671	1.99476	0.0109974	-0.802693	-0.432299	1.04879	1.08454	1.71422	1.95913	1.27468	-1.32636	1.27468	-1.32636	Negative Control
B01	1701	1274.54	700.407	1.8668	1.04964	1.35044	1377.32	6.81648	1.62106	0.757262	1.62106	0.757262	1	B	ID SHSY5Y_DAGLB_P1	daglb	AP4B1-WT	AP4B1-WT	DMSO	0	-2.83529	-6.61679	-3.32548	5.49365	0.847229	0.0614351	-1.49628	-1.86851	-1.2912	-0.649965	1.3711	-0.649965	1.3711	Negative Control
B02	1663	1289.92	736.489	1.78483	1.04271	1.243	1375.75	5.10012	1.54893	0.803423	1.54893	0.803423	2	B	ID SHSY5Y_DAGLB_P1	daglb	AP4B1-WT	AP4B1-WT	DMSO	0	-3.5491	-6.36251	-1.97393	5.23415	1.06053	-0.374179	-2.86122	-1.89522	-1.816	-2.07922	2.73074	-2.07922	2.73074	Negative Control
B03	1703	1299.63	760.49	1.74354	1.0567	1.34303	1432.28	6.97186	1.59272	0.75932	1.59272	0.75932	3	B	ID SHSY5Y_DAGLB_P1	daglb	AP4B1-WT	AP4B1-WT	DMSO	0	-3.90865	-6.20208	-1.0749	5.50731	1.16797	0.504953	-1.59043	-0.933759	-1.24369	-1.21154	1.43174	-1.21154	1.43174	Negative Control
B04	347	1448.72	862.762	1.69162	1.04082	1.45019	1270.15	17.0406	1.48015	0.723017	1.48015	0.723017	4	B	ID SHSY5Y_DAGLB_P1	daglb	AP4B1-KO	AP4B1-KO + BCH-HSP-A01	20¬µM	20	-4.36072	-3.73789	2.75604	-3.75282	1.30305	-0.49255	-0.228888	-3.691	1.83501	-3.44201	0.362437	-3.44201	0.362437	Negative Control
B05	960	1663.84	802.033	2.12672	1.06641	1.50626	1616.32	26.5391	1.64449	0.666567	1.64449	0.666567	5	B	ID SHSY5Y_DAGLB_P1	daglb	AP4B1-KO	AP4B1-KO + BCH-HSP-B01	20¬µM	20	-0.571972	-0.182222	0.481225	0.433358	0.170914	1.11555	0.483443	2.19613	4.73934	-0.185609	-1.30025	-0.185609	-1.30025	Negative Control
B06	1147	1780.77	887.777	2.09195	1.04864	1.48358	1473.37	12.3683	1.63443	0.704111	1.63443	0.704111	6	B	ID SHSY5Y_DAGLB_P1	daglb	AP4B1-KO	AP4B1-KO + BCH-HSP-C01	20¬µM	20	-0.874817	1.75046	3.69308	1.71038	0.261409	-0.00108555	0.195344	-0.234998	0.406381	-0.385053	-0.194421	-0.385053	-0.194421	Negative Control
B07	108	1401.47	702.91	1.99592	0.996607	1.54927	2942.94	102.612	1.38403	0.680427	1.38403	0.680427	7	B	ID SHSY5Y_DAGLB_P1	daglb	AP4B1-KO	AP4B1-KO + BCH-HSP-F01	20¬µM	20	-1.71095	-4.51884	-3.23173	-5.38496	0.511259	-3.271	1.02992	24.7571	27.9999	-5.34656	-0.892009	-5.34656	-0.892009	Negative Control
B08	1271	1241.03	748.486	1.67941	1.07607	1.37212	2257.01	27.2996	1.8404	0.702557	1.8404	0.702557	8	B	ID SHSY5Y_DAGLB_P1	daglb	AP4B1-KO	AP4B1-KO + BCH-HSP-G01	20¬µM	20	-4.46706	-7.17066	-1.52455	2.55718	1.33483	1.72262	-1.22076	13.0918	4.97186	3.69617	-0.240203	3.69617	-0.240203	Negative Control
B09	1043	1153.19	761.935	1.51424	1.03733	1.57433	3433.16	46.8095	1.84521	0.644721	1.84521	0.644721	9	B	ID SHSY5Y_DAGLB_P1	daglb	AP4B1-KO	AP4B1-KO + BCH-HSP-H01	20¬µM	20	-5.90533	-8.62251	-1.02076	1.00017	1.76461	-0.711835	1.34833	33.094	10.9374	3.79147	-1.94372	3.79147	-1.94372	Negative Control
B10	895	1644.61	781.129	2.16695	1.04045	1.3939	1463.85	9.22398	1.60382	0.740049	1.60382	0.740049	10	B	ID SHSY5Y_DAGLB_P1	daglb	AP4B1-KO	AP4B1-KO	DMSO	0	-0.221734	-0.500023	-0.301782	-0.0105281	0.0662576	-0.515711	-0.944071	-0.396874	-0.555063	-0.991616	0.864104	-0.991616	0.864104	Negative Control
B11	997	1695.46	818.223	2.13106	1.03981	1.45928	1470.85	9.96207	1.60976	0.716983	1.60976	0.716983	11	B	ID SHSY5Y_DAGLB_P1	daglb	AP4B1-KO	AP4B1-KO	DMSO	0	-0.534199	0.340419	1.08768	0.686031	0.159627	-0.555966	-0.11335	-0.277852	-0.329379	-0.87391	0.184713	-0.87391	0.184713	Negative Control
B12	715	1698.21	764.816	2.29117	1.02928	1.58967	1531.1	14.2519	1.69006	0.664242	1.69006	0.664242	12	B	ID SHSY5Y_DAGLB_P1	daglb	AP4B1-KO	AP4B1-KO	DMSO	0	0.859975	0.385996	-0.912859	-1.23975	-0.256974	-1.21811	1.5432	0.746714	0.982315	0.71724	-1.36874	0.71724	-1.36874	Negative Control
C01	1629	1300.21	702.675	1.89791	1.06181	1.38929	1398.3	7.42542	1.6484	0.744237	1.6484	0.744237	1	C	ID SHSY5Y_DAGLB_P1	daglb	AP4B1-WT	AP4B1-WT	DMSO	0	-2.56439	-6.19246	-3.24054	5.00196	0.76628	0.82642	-1.00266	-1.51163	-1.105	-0.108276	0.987458	-0.108276	0.987458	Negative Control
C02	1515	1253.78	735.525	1.73279	1.01829	1.20135	1358.98	4.31046	1.55446	0.824763	1.55446	0.824763	2	C	ID SHSY5Y_DAGLB_P1	daglb	AP4B1-WT	AP4B1-WT	DMSO	0	-4.00225	-6.95996	-2.01005	4.22346	1.19594	-1.90851	-3.39048	-2.18039	-2.05745	-1.96962	3.3593	-1.96962	3.3593	Negative Control
C03	1647	1315.86	755.537	1.78732	1.05101	1.36493	1446.94	6.99969	1.60471	0.753955	1.60471	0.753955	3	C	ID SHSY5Y_DAGLB_P1	daglb	AP4B1-WT	AP4B1-WT	DMSO	0	-3.52736	-5.93376	-1.26044	5.12489	1.05403	0.147936	-1.3122	-0.684444	-1.23518	-0.973861	1.2737	-0.973861	1.2737	Negative Control
C04	704	1041.75	700.195	1.49934	1.04547	1.30626	1303.94	7.89652	1.44305	0.784055	1.44305	0.784055	4	C	ID SHSY5Y_DAGLB_P1	daglb	AP4B1-KO	AP4B1-KO + BCH-HSP-A01	10¬µM	10	-6.03507	-10.4644	-3.33344	-1.31487	1.80338	-0.200526	-2.05749	-3.11644	-0.960957	-4.17716	2.16026	-4.17716	2.16026	Negative Control
C05	858	1544.4	793.025	1.99622	1.0486	1.51289	1548.78	22.8511	1.63532	0.66982	1.63532	0.66982	5	C	ID SHSY5Y_DAGLB_P1	daglb	AP4B1-KO	AP4B1-KO + BCH-HSP-B01	10¬µM	10	-1.70839	-2.15628	0.143813	-0.263201	0.510496	-0.00372348	0.567689	1.04748	3.61166	-0.367434	-1.20443	-0.367434	-1.20443	Negative Control
C06	1107	1776.43	882.95	2.08649	1.04432	1.49873	1464.33	11.5786	1.66313	0.699926	1.66313	0.699926	6	C	ID SHSY5Y_DAGLB_P1	daglb	AP4B1-KO	AP4B1-KO + BCH-HSP-C01	10¬µM	10	-0.922288	1.6788	3.51226	1.43722	0.275595	-0.272942	0.387805	-0.388772	0.164906	0.183573	-0.31768	0.183573	-0.31768	Negative Control
C07	1151	1614.81	821.528	1.99855	1.02471	1.67867	3147.02	71.903	1.69081	0.601043	1.69081	0.601043	7	C	ID SHSY5Y_DAGLB_P1	daglb	AP4B1-KO	AP4B1-KO + BCH-HSP-F01	10¬µM	10	-1.68804	-0.992493	1.21148	1.7377	0.504413	-1.50476	2.67404	28.2277	18.6101	0.732114	-3.2302	0.732114	-3.2302	Negative Control
C08	1400	1307.31	764.802	1.74358	1.04263	1.29089	2033.02	18.4165	1.75777	0.729219	1.75777	0.729219	8	C	ID SHSY5Y_DAGLB_P1	daglb	AP4B1-KO	AP4B1-KO + BCH-HSP-G01	10¬µM	10	-3.90829	-6.07511	-0.913384	3.43812	1.16786	-0.379043	-2.25279	9.28266	2.25571	2.05886	0.545114	2.05886	0.545114	Negative Control
C09	1404	1331.89	720.351	1.87938	1.07802	1.58919	2366.74	39.9386	1.87564	0.639537	1.87564	0.639537	9	C	ID SHSY5Y_DAGLB_P1	daglb	AP4B1-KO	AP4B1-KO + BCH-HSP-H01	10¬µM	10	-2.7258	-5.66885	-2.57843	3.46544	0.814513	1.84528	1.53714	14.9581	8.83646	4.39443	-2.09641	4.39443	-2.09641	Negative Control
C10	875	1603.74	787.512	2.09366	1.03693	1.35587	1413.91	7.54574	1.6369	0.75286	1.6369	0.75286	10	C	ID SHSY5Y_DAGLB_P1	daglb	AP4B1-KO	AP4B1-KO	DMSO	0	-0.859913	-1.17546	-0.0627074	-0.147108	0.256956	-0.736819	-1.42725	-1.24624	-1.06821	-0.336057	1.24144	-0.336057	1.24144	Negative Control
C11	859	1611.36	824.084	2.01289	1.04057	1.37512	1445.74	7.70029	1.56099	0.752501	1.56099	0.752501	11	C	ID SHSY5Y_DAGLB_P1	daglb	AP4B1-KO	AP4B1-KO	DMSO	0	-1.56324	-1.04953	1.30725	-0.256372	0.467121	-0.508522	-1.18262	-0.704947	-1.02096	-1.84023	1.23086	-1.84023	1.23086	Negative Control
C12	980	1722.71	771.7	2.33203	1.08881	1.55139	1566.47	15.3842	1.69636	0.673024	1.69636	0.673024	12	C	ID SHSY5Y_DAGLB_P1	daglb	AP4B1-KO	AP4B1-KO	DMSO	0	1.21581	0.790786	-0.654981	0.569938	-0.363303	2.52329	1.05682	1.34821	1.32854	0.842047	-1.11007	0.842047	-1.11007	Negative Control
D01	1714	1296.17	706.331	1.87941	1.05559	1.40369	1402.93	7.48337	1.63468	0.740006	1.63468	0.740006	1	D	ID SHSY5Y_DAGLB_P1	daglb	AP4B1-WT	AP4B1-WT	DMSO	0	-2.72551	-6.25922	-3.10361	5.58243	0.814425	0.435392	-0.819679	-1.43289	-1.08728	-0.379996	0.862832	-0.379996	0.862832	Negative Control
D02	1328	1275.77	750.685	1.72579	1.03904	1.17164	1369.04	4.19511	1.50853	0.834279	1.50853	0.834279	2	D	ID SHSY5Y_DAGLB_P1	daglb	AP4B1-WT	AP4B1-WT	DMSO	0	-4.06321	-6.5965	-1.44217	2.94643	1.21415	-0.604648	-3.7679	-2.00927	-2.09273	-2.87958	3.63958	-2.87958	3.63958	Negative Control
D03	1676	1281.51	746.458	1.74984	1.05013	1.33887	1420.78	6.19024	1.59808	0.766832	1.59808	0.766832	3	D	ID SHSY5Y_DAGLB_P1	daglb	AP4B1-WT	AP4B1-WT	DMSO	0	-3.85374	-6.50156	-1.6005	5.32293	1.15156	0.0925015	-1.64317	-1.12934	-1.48268	-1.10524	1.65297	-1.10524	1.65297	Negative Control
D04	950	1287.21	830.643	1.57619	1.05752	1.3985	1373.74	11.8147	1.4823	0.739925	1.4823	0.739925	4	D	ID SHSY5Y_DAGLB_P1	daglb	AP4B1-KO	AP4B1-KO + BCH-HSP-A01	5¬µM	5	-5.36582	-6.40743	1.55291	0.365067	1.60339	0.557065	-0.885562	-1.92928	0.237082	-3.3994	0.860467	-3.3994	0.860467	Negative Control
D05	978	1534	796.142	1.97374	1.0427	1.53288	1480.77	19.3152	1.64716	0.667567	1.64716	0.667567	5	D	ID SHSY5Y_DAGLB_P1	daglb	AP4B1-KO	AP4B1-KO + BCH-HSP-B01	5¬µM	5	-1.90415	-2.32822	0.260557	0.55628	0.56899	-0.374193	0.821742	-0.109199	2.53049	-0.132799	-1.27081	-0.132799	-1.27081	Negative Control
D06	1242	1760.66	863.399	2.11234	1.0603	1.48083	1477.06	10.6358	1.63277	0.710642	1.63277	0.710642	6	D	ID SHSY5Y_DAGLB_P1	daglb	AP4B1-KO	AP4B1-KO + BCH-HSP-C01	5¬µM	5	-0.697196	1.41808	2.77993	2.35914	0.208333	0.731497	0.160353	-0.17229	-0.123371	-0.41787	-0.00205881	-0.41787	-0.00205881	Negative Control
D07	1376	1371.05	749.532	1.8728	1.03533	1.5387	2065.32	38.7963	1.73881	0.639924	1.73881	0.639924	7	D	ID SHSY5Y_DAGLB_P1	daglb	AP4B1-KO	AP4B1-KO + BCH-HSP-F01	5¬µM	5	-2.78311	-5.02156	-1.48535	3.27423	0.831638	-0.837641	0.895588	9.83197	8.48717	1.68329	-2.085	1.68329	-2.085	Negative Control
D08	1072	1421.99	787.992	1.84862	1.04688	1.36232	1758.69	14.8016	1.68184	0.720996	1.68184	0.720996	8	D	ID SHSY5Y_DAGLB_P1	daglb	AP4B1-KO	AP4B1-KO + BCH-HSP-G01	5¬µM	5	-2.99359	-4.17958	-0.0446939	1.19821	0.894533	-0.111766	-1.34526	4.61723	1.15038	0.55442	0.302908	0.55442	0.302908	Negative Control
D09	1234	1392.5	725.474	1.96229	1.04444	1.55222	1888.36	30.0447	1.79101	0.654207	1.79101	0.654207	9	D	ID SHSY5Y_DAGLB_P1	daglb	AP4B1-KO	AP4B1-KO + BCH-HSP-H01	5¬µM	5	-2.00381	-4.66706	-2.38655	2.30451	0.598772	-0.264859	1.06742	6.82255	5.81122	2.71766	-1.6643	2.71766	-1.6643	Negative Control
D10	1134	1599.31	768.877	2.13852	1.0427	1.38846	1427.76	7.96691	1.61926	0.74747	1.61926	0.74747	10	D	ID SHSY5Y_DAGLB_P1	daglb	AP4B1-KO	AP4B1-KO	DMSO	0	-0.469289	-1.24875	-0.760719	1.62161	0.140231	-0.374249	-1.01318	-1.01065	-0.939434	-0.685594	1.0827	-0.685594	1.0827	Negative Control
D11	711	1626.3	792.82	2.10937	1.04574	1.40937	1423.16	7.9125	1.62162	0.737284	1.62162	0.737284	11	D	ID SHSY5Y_DAGLB_P1	daglb	AP4B1-KO	AP4B1-KO	DMSO	0	-0.723046	-0.802623	0.136139	-1.26707	0.216058	-0.183708	-0.74754	-1.08885	-0.956069	-0.638813	0.782656	-0.638813	0.782656	Negative Control
D12	879	1757.58	766.491	2.37051	1.07855	1.57898	1564	14.2021	1.72733	0.663807	1.72733	0.663807	12	D	ID SHSY5Y_DAGLB_P1	daglb	AP4B1-KO	AP4B1-KO	DMSO	0	1.55082	1.36728	-0.850116	-0.119792	-0.463409	1.87836	1.40742	1.30629	0.967095	1.45581	-1.38154	1.45581	-1.38154	Negative Control
E01	1726	1289.75	697.607	1.89624	1.04605	1.38233	1389.7	7.02843	1.62383	0.752036	1.62383	0.752036	1	E	ID SHSY5Y_DAGLB_P1	daglb	AP4B1-WT	AP4B1-WT	DMSO	0	-2.57897	-6.36537	-3.43038	5.66438	0.770637	-0.164057	-1.09104	-1.65795	-1.22639	-0.595034	1.21719	-0.595034	1.21719	Negative Control
E02	1510	1275.09	730.602	1.78014	1.04014	1.25325	1377.16	5.2256	1.571	0.797954	1.571	0.797954	2	E	ID SHSY5Y_DAGLB_P1	daglb	AP4B1-WT	AP4B1-WT	DMSO	0	-3.58988	-6.60763	-2.19445	4.18931	1.07271	-0.535172	-2.73101	-1.87111	-1.77763	-1.6419	2.56966	-1.6419	2.56966	Negative Control
E03	1682	1309.75	732.205	1.8262	1.04245	1.35884	1437.85	7.09942	1.62154	0.75199	1.62154	0.75199	3	E	ID SHSY5Y_DAGLB_P1	daglb	AP4B1-WT	AP4B1-WT	DMSO	0	-3.18883	-6.03477	-2.13438	5.3639	0.952874	-0.390302	-1.38948	-0.839141	-1.20468	-0.640429	1.21583	-0.640429	1.21583	Negative Control
E04	901	1406.25	887.156	1.63063	1.05016	1.42507	1406.7	14.551	1.53555	0.715575	1.53555	0.715575	4	E	ID SHSY5Y_DAGLB_P1	daglb	AP4B1-KO	AP4B1-KO + BCH-HSP-A01	1¬µM	1	-4.89181	-4.43985	3.66981	0.030446	1.46175	0.0943071	-0.548074	-1.3689	1.07376	-2.34423	0.143251	-2.34423	0.143251	Negative Control
E05	1143	1612.84	799.524	2.07844	1.03705	1.43051	1425.58	10.3121	1.60921	0.720679	1.60921	0.720679	5	E	ID SHSY5Y_DAGLB_P1	daglb	AP4B1-KO	AP4B1-KO + BCH-HSP-B01	1¬µM	1	-0.99245	-1.02518	0.387245	1.68307	0.29656	-0.729339	-0.478978	-1.04774	-0.222362	-0.884703	0.293574	-0.884703	0.293574	Negative Control
E06	1378	1741.22	802.228	2.24586	1.07142	1.5113	1499.92	11.1364	1.70259	0.695709	1.70259	0.695709	6	E	ID SHSY5Y_DAGLB_P1	daglb	AP4B1-KO	AP4B1-KO + BCH-HSP-C01	1¬µM	1	0.465453	1.09682	0.48855	3.28788	-0.139085	1.43014	0.547549	0.216564	0.029686	0.965523	-0.441904	0.965523	-0.441904	Negative Control
E07	1290	1583.38	734.947	2.23804	1.03551	1.61858	1508.04	17.8027	1.7156	0.649257	1.7156	0.649257	7	E	ID SHSY5Y_DAGLB_P1	daglb	AP4B1-KO	AP4B1-KO + BCH-HSP-F01	1¬µM	1	0.397363	-1.51208	-2.03168	2.68693	-0.118739	-0.826372	1.91057	0.354522	2.06804	1.22333	-1.81011	1.22333	-1.81011	Negative Control
E08	1044	1738.02	816.581	2.19322	1.04967	1.518	1579.95	13.8022	1.70632	0.684074	1.70632	0.684074	8	E	ID SHSY5Y_DAGLB_P1	daglb	AP4B1-KO	AP4B1-KO + BCH-HSP-G01	1¬µM	1	0.0070229	1.044	1.0262	1.00699	-0.00209855	0.0632889	0.632593	1.5775	0.844806	1.03948	-0.784592	1.03948	-0.784592	Negative Control
E09	1320	1572.34	745.194	2.17669	1.06555	1.51924	1611.77	15.3695	1.66215	0.678512	1.66215	0.678512	9	E	ID SHSY5Y_DAGLB_P1	daglb	AP4B1-KO	AP4B1-KO + BCH-HSP-H01	1¬µM	1	-0.136889	-1.69451	-1.64785	2.8918	0.0409047	1.06154	0.648402	2.11863	1.32404	0.164279	-0.948425	0.164279	-0.948425	Negative Control
E10	1070	1606	777.151	2.13347	1.0704	1.42125	1429.03	8.6278	1.62218	0.734817	1.62218	0.734817	10	E	ID SHSY5Y_DAGLB_P1	daglb	AP4B1-KO	AP4B1-KO	DMSO	0	-0.513256	-1.13815	-0.450816	1.18455	0.153369	1.366	-0.596633	-0.989123	-0.737354	-0.627693	0.710015	-0.627693	0.710015	Negative Control
E11	791	1642.05	819.744	2.05953	1.03071	1.41579	1440.66	8.2136	1.62061	0.736486	1.62061	0.736486	11	E	ID SHSY5Y_DAGLB_P1	daglb	AP4B1-KO	AP4B1-KO	DMSO	0	-1.15711	-0.542407	1.14466	-0.720745	0.345764	-1.12812	-0.665953	-0.791322	-0.864003	-0.658858	0.759161	-0.658858	0.759161	Negative Control
E12	1066	1722.33	768.778	2.33321	1.05421	1.55037	1522.28	13.1723	1.71323	0.672574	1.71323	0.672574	12	E	ID SHSY5Y_DAGLB_P1	daglb	AP4B1-KO	AP4B1-KO	DMSO	0	1.22606	0.784641	-0.764448	1.15723	-0.366366	0.348531	1.04386	0.596834	0.652197	1.17638	-1.12331	1.17638	-1.12331	Negative Control
F01	1768	1291.87	702.166	1.88394	1.05167	1.37128	1398.06	7.35205	1.61696	0.753064	1.61696	0.753064	1	F	ID SHSY5Y_DAGLB_P1	daglb	AP4B1-WT	AP4B1-WT	DMSO	0	-2.68605	-6.3304	-3.25961	5.9512	0.802635	0.188993	-1.23149	-1.51577	-1.12744	-0.731274	1.24747	-0.731274	1.24747	Negative Control
F02	1362	1290.42	790.644	1.66517	1.03987	1.18086	1395.89	5.5651	1.5225	0.832635	1.5225	0.832635	2	F	ID SHSY5Y_DAGLB_P1	daglb	AP4B1-WT	AP4B1-WT	DMSO	0	-4.59108	-6.35429	0.0546333	3.17862	1.37189	-0.552606	-3.65074	-1.5526	-1.67383	-2.60284	3.59117	-2.60284	3.59117	Negative Control
F03	1837	1296.39	745.769	1.77311	1.05595	1.35053	1423.42	6.82363	1.62589	0.759911	1.62589	0.759911	3	F	ID SHSY5Y_DAGLB_P1	daglb	AP4B1-WT	AP4B1-WT	DMSO	0	-3.65114	-6.25564	-1.62632	6.4224	1.09102	0.458328	-1.49508	-1.08444	-1.28901	-0.55423	1.44913	-0.55423	1.44913	Negative Control
F04	786	1426.15	871.893	1.67659	1.01582	1.4377	1423.08	14.2781	1.54019	0.715074	1.54019	0.715074	4	F	ID SHSY5Y_DAGLB_P1	daglb	AP4B1-KO	AP4B1-KO + BCH-HSP-A01	0.5¬µM	0.5	-4.49164	-4.1108	3.09808	-0.75489	1.34217	-2.06354	-0.38764	-1.09034	0.990321	-2.25237	0.128486	-2.25237	0.128486	Negative Control
F05	1022	1595.89	773.78	2.12744	1.05799	1.40579	1428.96	9.8251	1.57623	0.733802	1.57623	0.733802	5	F	ID SHSY5Y_DAGLB_P1	daglb	AP4B1-KO	AP4B1-KO + BCH-HSP-B01	0.5¬µM	0.5	-0.565698	-1.30528	-0.577071	0.856756	0.16904	0.586449	-0.792986	-0.990217	-0.37126	-1.53816	0.680101	-1.53816	0.680101	Negative Control
F06	1225	1736.95	796.448	2.26148	1.06032	1.49706	1493.09	11.1943	1.68841	0.693482	1.68841	0.693482	6	F	ID SHSY5Y_DAGLB_P1	daglb	AP4B1-KO	AP4B1-KO + BCH-HSP-C01	0.5¬µM	0.5	0.601478	1.02622	0.272026	2.24304	-0.179731	0.732807	0.366662	0.100352	0.0473923	0.684574	-0.507476	0.684574	-0.507476	Negative Control
F07	1393	1609.75	728.047	2.29592	1.07369	1.49129	1448.13	11.106	1.70671	0.696688	1.70671	0.696688	7	F	ID SHSY5Y_DAGLB_P1	daglb	AP4B1-KO	AP4B1-KO + BCH-HSP-F01	0.5¬µM	0.5	0.901371	-1.07614	-2.29016	3.39032	-0.269344	1.5732	0.293315	-0.664298	0.0203961	1.04712	-0.413058	1.04712	-0.413058	Negative Control
F08	1211	1735.04	838.55	2.13357	1.04724	1.53162	1550.51	12.352	1.67866	0.684623	1.67866	0.684623	8	F	ID SHSY5Y_DAGLB_P1	daglb	AP4B1-KO	AP4B1-KO + BCH-HSP-G01	0.5¬µM	0.5	-0.512393	0.994638	1.84911	2.14744	0.153111	-0.0894643	0.805644	1.07684	0.401389	0.491435	-0.768418	0.491435	-0.768418	Negative Control
F09	1160	1590.79	782.45	2.09886	1.06363	1.4448	1529.27	10.9234	1.66699	0.708186	1.66699	0.708186	9	F	ID SHSY5Y_DAGLB_P1	daglb	AP4B1-KO	AP4B1-KO + BCH-HSP-H01	0.5¬µM	0.5	-0.814601	-1.38967	-0.252324	1.79916	0.243416	0.940643	-0.29736	0.715623	-0.0354445	0.260125	-0.0743828	0.260125	-0.0743828	Negative Control
F10	1120	1605.86	768.547	2.14821	1.03704	1.3541	1423.08	7.44576	1.60138	0.754894	1.60138	0.754894	10	F	ID SHSY5Y_DAGLB_P1	daglb	AP4B1-KO	AP4B1-KO	DMSO	0	-0.384897	-1.14045	-0.773105	1.526	0.115014	-0.730098	-1.44971	-1.09028	-1.09878	-1.03981	1.30135	-1.03981	1.30135	Negative Control
F11	923	1682.63	810.88	2.1453	1.04286	1.45185	1446.31	9.23133	1.63246	0.719628	1.63246	0.719628	11	F	ID SHSY5Y_DAGLB_P1	daglb	AP4B1-KO	AP4B1-KO	DMSO	0	-0.410215	0.128323	0.812632	0.180684	0.122579	-0.36476	-0.207787	-0.695141	-0.552816	-0.423952	0.262622	-0.423952	0.262622	Negative Control
F12	528	1696.13	754.755	2.32935	1.05696	1.57976	1573.36	17.2879	1.69998	0.663513	1.69998	0.663513	12	F	ID SHSY5Y_DAGLB_P1	daglb	AP4B1-KO	AP4B1-KO	DMSO	0	1.19242	0.351462	-1.28973	-2.51677	-0.356314	0.521841	1.41732	1.46538	1.91062	0.913747	-1.39021	0.913747	-1.39021	Negative Control
G01	1748	1282.93	700.944	1.87572	1.06604	1.36476	1402.81	7.39646	1.63617	0.749708	1.63617	0.749708	1	G	ID SHSY5Y_DAGLB_P1	daglb	AP4B1-WT	AP4B1-WT	DMSO	0	-2.75766	-6.47816	-3.30538	5.81462	0.824032	1.09239	-1.31427	-1.43499	-1.11386	-0.350536	1.1486	-0.350536	1.1486	Negative Control
G02	1795	1270.29	714.59	1.80807	1.02974	1.27593	1386.44	5.52236	1.56819	0.790922	1.56819	0.790922	2	G	ID SHSY5Y_DAGLB_P1	daglb	AP4B1-WT	AP4B1-WT	DMSO	0	-3.34669	-6.68697	-2.79424	6.13558	1.00004	-1.18917	-2.44291	-1.71337	-1.6869	-1.69751	2.36253	-1.69751	2.36253	Negative Control
G03	1715	1286.9	730.728	1.79599	1.0526	1.36144	1439.3	7.44355	1.60606	0.750279	1.60606	0.750279	3	G	ID SHSY5Y_DAGLB_P1	daglb	AP4B1-WT	AP4B1-WT	DMSO	0	-3.45189	-6.41246	-2.18974	5.58926	1.03148	0.247514	-1.35642	-0.814419	-1.09946	-0.947244	1.16544	-0.947244	1.16544	Negative Control
G04	899	1669.8	826.037	2.07621	1.03658	1.40892	1421.69	9.34559	1.54475	0.736552	1.54475	0.736552	4	G	ID SHSY5Y_DAGLB_P1	daglb	AP4B1-KO	AP4B1-KO + BCH-HSP-A01	0.1¬µM	0.1	-1.01185	-0.0836237	1.3804	0.016788	0.302358	-0.759342	-0.753271	-1.11395	-0.517879	-2.16195	0.761117	-2.16195	0.761117	Negative Control
G05	932	1580.76	814.66	1.98936	1.02355	1.3602	1433.89	7.5405	1.55942	0.758838	1.55942	0.758838	5	G	ID SHSY5Y_DAGLB_P1	daglb	AP4B1-KO	AP4B1-KO + BCH-HSP-B01	0.1¬µM	0.1	-1.76808	-1.55539	0.954246	0.242145	0.52833	-1.57791	-1.37226	-0.906461	-1.06982	-1.87134	1.41751	-1.87134	1.41751	Negative Control
G06	1277	1762.44	811.273	2.24692	1.07556	1.47998	1489.03	10.8015	1.66446	0.706036	1.66446	0.706036	6	G	ID SHSY5Y_DAGLB_P1	daglb	AP4B1-KO	AP4B1-KO + BCH-HSP-C01	0.1¬µM	0.1	0.474656	1.44754	0.827352	2.59815	-0.141835	1.69016	0.149653	0.0313033	-0.0727117	0.209931	-0.137714	0.209931	-0.137714	Negative Control
G07	1186	1628.27	732.28	2.30783	1.05424	1.48459	1456.25	10.5207	1.67299	0.703395	1.67299	0.703395	7	G	ID SHSY5Y_DAGLB_P1	daglb	AP4B1-KO	AP4B1-KO + BCH-HSP-F01	0.1¬µM	0.1	1.00503	-0.770175	-2.13161	1.97671	-0.300319	0.35093	0.208202	-0.526139	-0.158577	0.378954	-0.215504	0.378954	-0.215504	Negative Control
G08	1184	1769.05	809.709	2.27366	1.04899	1.54892	1564.46	13.6	1.73116	0.673808	1.73116	0.673808	8	G	ID SHSY5Y_DAGLB_P1	daglb	AP4B1-KO	AP4B1-KO + BCH-HSP-G01	0.1¬µM	0.1	0.707528	1.55683	0.768769	1.96306	-0.211421	0.0205471	1.02543	1.31407	0.78297	1.53169	-1.08698	1.53169	-1.08698	Negative Control
G09	1257	1649.89	765.531	2.22807	1.05511	1.49627	1487.2	10.9333	1.64963	0.701272	1.64963	0.701272	9	G	ID SHSY5Y_DAGLB_P1	daglb	AP4B1-KO	AP4B1-KO + BCH-HSP-H01	0.1¬µM	0.1	0.310474	-0.412668	-0.886061	2.46157	-0.0927747	0.40559	0.356539	0.000147897	-0.0324125	-0.083856	-0.278049	-0.083856	-0.278049	Negative Control
G10	923	1580.86	768.689	2.11337	1.02205	1.36782	1419.59	7.55479	1.60201	0.751259	1.60201	0.751259	10	G	ID SHSY5Y_DAGLB_P1	daglb	AP4B1-KO	AP4B1-KO	DMSO	0	-0.688264	-1.55367	-0.767753	0.180684	0.205664	-1.67197	-1.27538	-1.14955	-1.06544	-1.02735	1.1943	-1.02735	1.1943	Negative Control
G11	795	1605.77	834.938	1.97103	1.03356	1.43029	1449.91	7.84439	1.59527	0.735227	1.59527	0.735227	11	G	ID SHSY5Y_DAGLB_P1	daglb	AP4B1-KO	AP4B1-KO	DMSO	0	-1.92775	-1.14195	1.71379	-0.693429	0.576044	-0.948754	-0.481723	-0.633961	-0.976897	-1.16101	0.722076	-1.16101	0.722076	Negative Control
G12	966	1723.22	768.729	2.31043	1.05822	1.54323	1556.81	13.9037	1.69869	0.675459	1.69869	0.675459	12	G	ID SHSY5Y_DAGLB_P1	daglb	AP4B1-KO	AP4B1-KO	DMSO	0	1.02765	0.799351	-0.766276	0.474332	-0.307079	0.601085	0.953143	1.18407	0.875831	0.888243	-1.03836	0.888243	-1.03836	Negative Control
H01	1615	1297.07	712.914	1.85937	1.05035	1.41195	1405.38	7.76909	1.65969	0.733868	1.65969	0.733868	1	H	ID SHSY5Y_DAGLB_P1	daglb	AP4B1-WT	AP4B1-WT	DMSO	0	-2.9	-6.24434	-2.85701	4.90636	0.866566	0.106519	-0.714719	-1.3912	-0.99992	0.115454	0.682059	0.115454	0.682059	Negative Control
H02	1543	1333.56	751.626	1.81333	1.05425	1.37356	1425.74	7.27423	1.6428	0.747136	1.6428	0.747136	2	H	ID SHSY5Y_DAGLB_P1	daglb	AP4B1-WT	AP4B1-WT	DMSO	0	-3.30091	-5.64129	-1.40691	4.41467	0.986364	0.351302	-1.20253	-1.04504	-1.15123	-0.21924	1.07284	-0.21924	1.07284	Negative Control
H03	1860	1311.56	752.048	1.77801	1.06897	1.38035	1464.99	7.74657	1.62531	0.740465	1.62531	0.740465	3	H	ID SHSY5Y_DAGLB_P1	daglb	AP4B1-WT	AP4B1-WT	DMSO	0	-3.60846	-6.00488	-1.39111	6.57947	1.07827	1.27657	-1.11626	-0.377453	-1.0068	-0.565768	0.876367	-0.565768	0.876367	Negative Control
H04	990	1820.08	833.329	2.26389	1.03413	1.46855	1496.19	13.0768	1.57875	0.706085	1.57875	0.706085	4	H	ID SHSY5Y_DAGLB_P1	daglb	AP4B1-KO	AP4B1-KO + BCH-HSP-A01	0.05¬µM	0.05	0.622408	2.40029	1.65353	0.638228	-0.185986	-0.912974	0.00436103	0.153085	0.62301	-1.48828	-0.136284	-1.48828	-0.136284	Negative Control
H05	913	1717.94	805.492	2.20241	1.05735	1.4591	1480.65	10.8784	1.65197	0.710197	1.65197	0.710197	5	H	ID SHSY5Y_DAGLB_P1	daglb	AP4B1-KO	AP4B1-KO + BCH-HSP-B01	0.05¬µM	0.05	0.0870606	0.712029	0.610791	0.112394	-0.0260151	0.545978	-0.115703	-0.111214	-0.0492025	-0.0374475	-0.0151692	-0.0374475	-0.0151692	Negative Control
H06	1056	1777.22	796.533	2.31195	1.07169	1.58133	1547.12	14.8698	1.73822	0.667633	1.73822	0.667633	6	H	ID SHSY5Y_DAGLB_P1	daglb	AP4B1-KO	AP4B1-KO + BCH-HSP-C01	0.05¬µM	0.05	1.04093	1.69177	0.27522	1.08894	-0.311046	1.44714	1.43728	1.01914	1.17124	1.67156	-1.26886	1.67156	-1.26886	Negative Control
H07	999	1670.38	746.302	2.33146	1.05256	1.56228	1492.44	13.1673	1.69506	0.675255	1.69506	0.675255	7	H	ID SHSY5Y_DAGLB_P1	daglb	AP4B1-KO	AP4B1-KO + BCH-HSP-F01	0.05¬µM	0.05	1.21079	-0.0740861	-1.60634	0.699689	-0.361805	0.24524	1.19526	0.0892466	0.650674	0.816313	-1.04436	0.816313	-1.04436	Negative Control
H08	1042	1760.3	814.521	2.23446	1.07055	1.53867	1605.12	14.4924	1.71076	0.675955	1.71076	0.675955	8	H	ID SHSY5Y_DAGLB_P1	daglb	AP4B1-KO	AP4B1-KO + BCH-HSP-G01	0.05¬µM	0.05	0.366168	1.41218	0.949012	0.993336	-0.109417	1.37559	0.895252	2.00564	1.05585	1.1274	-1.02374	1.1274	-1.02374	Negative Control
H09	1120	1672.46	784.895	2.20897	1.07144	1.48434	1496.38	10.7924	1.67095	0.697857	1.67095	0.697857	9	H	ID SHSY5Y_DAGLB_P1	daglb	AP4B1-KO	AP4B1-KO + BCH-HSP-H01	0.05¬µM	0.05	0.144202	-0.0396761	-0.160721	1.526	-0.04309	1.43166	0.204999	0.156276	-0.075486	0.338713	-0.378635	0.338713	-0.378635	Negative Control
H10	1050	1698.32	781.208	2.24727	1.0486	1.45864	1453.57	9.61434	1.68016	0.712416	1.68016	0.712416	10	H	ID SHSY5Y_DAGLB_P1	daglb	AP4B1-KO	AP4B1-KO	DMSO	0	0.477687	0.387721	-0.298818	1.04797	-0.14274	-0.00390901	-0.121515	-0.571677	-0.435702	0.521161	0.0502052	0.521161	0.0502052	Negative Control
H11	943	1747.6	821.734	2.1973	1.05948	1.50935	1509.08	12.0034	1.67306	0.695656	1.67306	0.695656	11	H	ID SHSY5Y_DAGLB_P1	daglb	AP4B1-KO	AP4B1-KO	DMSO	0	0.0425363	1.20234	1.21921	0.317264	-0.0127105	0.680158	0.522709	0.372205	0.294801	0.38041	-0.443461	0.38041	-0.443461	Negative Control
H12	709	1698.22	751.275	2.32752	1.04304	1.54396	1557.68	14.0004	1.749	0.674962	1.749	0.674962	12	H	ID SHSY5Y_DAGLB_P1	daglb	AP4B1-KO	AP4B1-KO	DMSO	0	1.17647	0.386066	-1.42008	-1.28072	-0.351547	-0.353255	0.962433	1.19879	0.90542	1.88522	-1.05297	1.88522	-1.05297	Negative Control
A01	1638	1239.36	694.592	1.81757	1.04711	1.3266	1359.61	5.93637	1.59764	0.769481	1.59764	0.769481	1	A	ID SHSY5Y_DAGLB_P2	daglb	AP4B1-WT	AP4B1-WT	DMSO	0	1.25489	0.0100775	-0.935983	0.269552	0.242304	0.597573	0.944969	-1.24669	0.385149	0.67281	-0.882752	0.67281	-0.882752	Positive Control
A02	1501	1261.8	727.563	1.76658	1.0393	1.34197	1407.36	6.83537	1.59252	0.763916	1.59252	0.763916	2	A	ID SHSY5Y_DAGLB_P2	daglb	AP4B1-WT	AP4B1-WT	DMSO	0	0.657018	0.644196	-0.229849	-0.493174	0.126862	-0.0477718	1.23005	0.499365	1.38259	0.521351	-1.12787	0.521351	-1.12787	Positive Control
A03	1386	1335.97	812.716	1.6696	1.06088	1.36775	1437.9	7.00889	1.61805	0.753962	1.61805	0.753962	3	A	ID SHSY5Y_DAGLB_P2	daglb	AP4B1-WT	AP4B1-WT	DMSO	0	-0.4802	2.73985	1.59388	-1.13342	-0.0927203	1.7344	1.70804	1.61603	1.57511	1.27712	-1.56631	1.27712	-1.56631	Positive Control
A10	1365	1667.43	781.736	2.19472	1.03494	1.4401	1469.21	10.0291	1.61006	0.722016	1.61006	0.722016	10	A	ID SHSY5Y_DAGLB_P2	daglb	AP4B1-KO	AP4B1-KO	DMSO	0	5.67746	12.1057	0.930386	-1.25033	1.09624	-0.407861	3.04946	2.76081	4.92603	1.04039	-2.97351	1.04039	-2.97351	Positive Control
A11	1252	1729.38	858.124	2.07077	1.04654	1.38446	1471.45	8.72448	1.60877	0.740768	1.60877	0.740768	11	A	ID SHSY5Y_DAGLB_P2	daglb	AP4B1-KO	AP4B1-KO	DMSO	0	4.22405	13.8563	2.56639	-1.87944	0.815608	0.550057	2.01779	2.84269	3.47856	1.0022	-2.14751	1.0022	-2.14751	Positive Control
A12	982	1753.71	797.638	2.27115	1.04089	1.54378	1545.07	14.4349	1.70583	0.677735	1.70583	0.677735	12	A	ID SHSY5Y_DAGLB_P2	daglb	AP4B1-KO	AP4B1-KO	DMSO	0	6.57374	14.5438	1.27095	-3.38262	1.2693	0.0837941	4.97204	5.53473	9.81423	3.87541	-4.92402	3.87541	-4.92402	Positive Control
B01	1945	1235.01	706.062	1.78324	1.04471	1.27811	1373.3	5.93149	1.57322	0.789007	1.57322	0.789007	1	B	ID SHSY5Y_DAGLB_P2	daglb	AP4B1-WT	AP4B1-WT	DMSO	0	0.852334	-0.112814	-0.690332	1.97873	0.164574	0.399495	0.0458466	-0.746011	0.379732	-0.0501031	-0.0226574	-0.0501031	-0.0226574	Positive Control
B02	1649	1221.95	723.506	1.7197	1.02969	1.26978	1381.27	5.22106	1.5974	0.792141	1.5974	0.792141	2	B	ID SHSY5Y_DAGLB_P2	daglb	AP4B1-WT	AP4B1-WT	DMSO	0	0.107192	-0.481835	-0.316729	0.330793	0.0206974	-0.841123	-0.108549	-0.4547	-0.408496	0.665801	0.115383	0.665801	0.115383	Positive Control
B03	1340	1255.49	798.865	1.59039	1.01661	1.25994	1433.88	6.09308	1.53554	0.796765	1.53554	0.796765	3	B	ID SHSY5Y_DAGLB_P2	daglb	AP4B1-WT	AP4B1-WT	DMSO	0	-1.40914	0.46575	1.29725	-1.38952	-0.272086	-1.92108	-0.291026	1.46899	0.559013	-1.16535	0.319085	-1.16535	0.319085	Positive Control
B10	1487	1627.05	778.361	2.13985	1.04877	1.31756	1411.82	6.82882	1.61285	0.768391	1.61285	0.768391	10	B	ID SHSY5Y_DAGLB_P2	daglb	AP4B1-KO	AP4B1-KO	DMSO	0	5.03408	10.9648	0.858104	-0.571117	0.972014	0.734695	0.777393	0.662324	1.37532	1.12315	-0.93076	1.12315	-0.93076	Positive Control
B11	1119	1656.04	824.905	2.05828	1.05396	1.36062	1434.38	7.83346	1.60451	0.750405	1.60451	0.750405	11	B	ID SHSY5Y_DAGLB_P2	daglb	AP4B1-KO	AP4B1-KO	DMSO	0	4.07757	11.7839	1.85493	-2.6199	0.787325	1.16317	1.5757	1.48725	2.48997	0.876106	-1.72302	0.876106	-1.72302	Positive Control
B12	1380	1697.94	790.328	2.2344	1.06767	1.52777	1498.3	11.4029	1.72182	0.684468	1.72182	0.684468	12	B	ID SHSY5Y_DAGLB_P2	daglb	AP4B1-KO	AP4B1-KO	DMSO	0	6.14273	12.9679	1.1144	-1.16682	1.18608	2.2956	4.67505	3.82451	6.45023	4.34866	-4.62744	4.34866	-4.62744	Positive Control
C01	1982	1231.03	698.686	1.78993	1.04135	1.23981	1365.33	4.93851	1.57032	0.803471	1.57032	0.803471	1	C	ID SHSY5Y_DAGLB_P2	daglb	AP4B1-WT	AP4B1-WT	DMSO	0	0.930742	-0.225485	-0.848304	2.18472	0.179714	0.121378	-0.664327	-1.03755	-0.721978	-0.135864	0.614461	-0.135864	0.614461	Positive Control
C02	1559	1248.23	724.76	1.75433	1.04785	1.31076	1394.2	5.90166	1.57855	0.777428	1.57855	0.777428	2	C	ID SHSY5Y_DAGLB_P2	daglb	AP4B1-WT	AP4B1-WT	DMSO	0	0.513362	0.260729	-0.289872	-0.170268	0.0991235	0.658182	0.651214	0.0180922	0.346634	0.10772	-0.532666	0.10772	-0.532666	Positive Control
C03	1492	1270.82	801.213	1.60716	1.05144	1.2538	1426.83	5.24736	1.57438	0.795275	1.57438	0.795275	3	C	ID SHSY5Y_DAGLB_P2	daglb	AP4B1-WT	AP4B1-WT	DMSO	0	-1.21249	0.899038	1.34752	-0.54328	-0.234116	0.955079	-0.404923	1.21114	-0.379313	-0.0156228	0.253455	-0.0156228	0.253455	Positive Control
C10	1308	1667.63	814.74	2.11155	1.04331	1.39608	1424.62	7.68947	1.60821	0.742541	1.60821	0.742541	10	C	ID SHSY5Y_DAGLB_P2	daglb	AP4B1-KO	AP4B1-KO	DMSO	0	4.70219	12.1115	1.63724	-1.56767	0.907931	0.283769	2.23333	1.1306	2.33021	0.985866	-2.0694	0.985866	-2.0694	Positive Control
C11	1181	1613.11	827.619	1.99321	1.02494	1.35653	1417.78	6.53266	1.59844	0.760484	1.59844	0.760484	11	C	ID SHSY5Y_DAGLB_P2	daglb	AP4B1-KO	AP4B1-KO	DMSO	0	3.31452	10.5709	1.91307	-2.27472	0.639991	-1.23341	1.50002	0.880402	1.04673	0.69642	-1.27904	0.69642	-1.27904	Positive Control
C12	1299	1724.79	771.49	2.31901	1.04616	1.4923	1489.84	12.2986	1.68182	0.695595	1.68182	0.695595	12	C	ID SHSY5Y_DAGLB_P2	daglb	AP4B1-KO	AP4B1-KO	DMSO	0	7.13491	13.7265	0.710937	-1.61778	1.37766	0.518564	4.01738	3.51515	7.44403	3.1645	-4.1373	3.1645	-4.1373	Positive Control
D01	1770	1204.89	678.473	1.80877	1.04481	1.26081	1360.57	5.31084	1.55976	0.794546	1.55976	0.794546	1	D	ID SHSY5Y_DAGLB_P2	daglb	AP4B1-WT	AP4B1-WT	DMSO	0	1.15174	-0.963924	-1.2812	1.00444	0.222387	0.40777	-0.274895	-1.21134	-0.308884	-0.448383	0.22134	-0.448383	0.22134	Positive Control
D02	1567	1220.82	711.119	1.74902	1.03101	1.29219	1385.68	5.51555	1.58802	0.783701	1.58802	0.783701	2	D	ID SHSY5Y_DAGLB_P2	daglb	AP4B1-WT	AP4B1-WT	DMSO	0	0.451037	-0.513921	-0.582023	-0.125729	0.0870894	-0.732014	0.306887	-0.293465	-0.0817603	0.38806	-0.256381	0.38806	-0.256381	Positive Control
D03	1530	1209.95	779.491	1.56937	1.02628	1.20409	1402.13	4.57136	1.52088	0.820805	1.52088	0.820805	3	D	ID SHSY5Y_DAGLB_P2	daglb	AP4B1-WT	AP4B1-WT	DMSO	0	-1.65553	-0.82118	0.882302	-0.331721	-0.319661	-1.1231	-1.32671	0.308094	-1.12934	-1.59939	1.37802	-1.59939	1.37802	Positive Control
D10	1257	1654.67	803.053	2.11243	1.03721	1.3644	1414.29	7.09906	1.6099	0.754169	1.6099	0.754169	10	D	ID SHSY5Y_DAGLB_P2	daglb	AP4B1-KO	AP4B1-KO	DMSO	0	4.71249	11.7452	1.38694	-1.85161	0.909921	-0.220386	1.64589	0.752837	1.67515	1.03579	-1.55719	1.03579	-1.55719	Positive Control
D11	1182	1591.36	801.401	2.03472	1.04613	1.34443	1407.91	6.55427	1.57903	0.764374	1.57903	0.764374	11	D	ID SHSY5Y_DAGLB_P2	daglb	AP4B1-KO	AP4B1-KO	DMSO	0	3.80123	9.95631	1.35155	-2.26916	0.733967	0.516654	1.27552	0.519452	1.07071	0.121917	-1.10768	0.121917	-1.10768	Positive Control
D12	1384	1726.5	783.937	2.27789	1.06786	1.48003	1492.09	11.0361	1.6958	0.695184	1.6958	0.695184	12	D	ID SHSY5Y_DAGLB_P2	daglb	AP4B1-KO	AP4B1-KO	DMSO	0	6.65281	13.7748	0.977528	-1.14455	1.28457	2.31114	3.78999	3.59759	6.04329	3.5783	-4.15539	3.5783	-4.15539	Positive Control
E01	1653	1218.16	685.923	1.81381	1.04063	1.31395	1367.1	6.16647	1.6135	0.77332	1.6135	0.77332	1	E	ID SHSY5Y_DAGLB_P2	daglb	AP4B1-WT	AP4B1-WT	DMSO	0	1.2108	-0.588949	-1.12164	0.353062	0.233789	0.062693	0.710488	-0.972865	0.640436	1.1424	-0.713619	1.1424	-0.713619	Positive Control
E02	1596	1220.07	717.668	1.72912	1.03541	1.23562	1371.44	4.61834	1.53824	0.808675	1.53824	0.808675	2	E	ID SHSY5Y_DAGLB_P2	daglb	AP4B1-WT	AP4B1-WT	DMSO	0	0.217662	-0.535232	-0.441755	0.0357238	0.0420277	-0.369154	-0.741967	-0.813935	-1.07721	-1.08543	0.843724	-1.08543	0.843724	Positive Control
E03	1690	1277.67	771.365	1.67878	1.02042	1.24237	1404.22	4.81581	1.53609	0.807828	1.53609	0.807828	3	E	ID SHSY5Y_DAGLB_P2	daglb	AP4B1-WT	AP4B1-WT	DMSO	0	-0.372592	1.09238	0.708274	0.559054	-0.0719426	-1.60671	-0.616781	0.384482	-0.858113	-1.1492	0.806382	-1.1492	0.806382	Positive Control
E10	1216	1625.46	773.029	2.15716	1.04832	1.36931	1404.42	7.30256	1.57714	0.755391	1.57714	0.755391	10	E	ID SHSY5Y_DAGLB_P2	daglb	AP4B1-KO	AP4B1-KO	DMSO	0	5.23702	10.9198	0.743903	-2.07987	1.0112	0.697543	1.73691	0.39177	1.90094	0.065914	-1.50339	0.065914	-1.50339	Positive Control
E11	1252	1604	818.505	2.00408	1.03495	1.30648	1409.77	6.09927	1.56654	0.779635	1.56654	0.779635	11	E	ID SHSY5Y_DAGLB_P2	daglb	AP4B1-KO	AP4B1-KO	DMSO	0	3.44198	10.3135	1.71787	-1.87944	0.664601	-0.406543	0.571862	0.587412	0.56588	-0.247589	-0.435467	-0.247589	-0.435467	Positive Control
E12	1294	1715.71	770.666	2.30053	1.06863	1.50917	1508.11	11.647	1.72614	0.691522	1.72614	0.691522	12	E	ID SHSY5Y_DAGLB_P2	daglb	AP4B1-KO	AP4B1-KO	DMSO	0	6.9183	13.47	0.693294	-1.64561	1.33583	2.3746	4.33028	4.18318	6.72105	4.47652	-4.31673	4.47652	-4.31673	Positive Control
F01	1698	1222.36	692.366	1.80001	1.05561	1.29805	1374.55	5.90896	1.62326	0.775117	1.62326	0.775117	1	F	ID SHSY5Y_DAGLB_P2	daglb	AP4B1-WT	AP4B1-WT	DMSO	0	1.04895	-0.470274	-0.983655	0.603593	0.202539	1.29976	0.415553	-0.700347	0.354737	1.43127	-0.63449	1.43127	-0.63449	Positive Control
F02	1428	1193.45	727.344	1.66665	1.03852	1.19277	1364.07	4.55877	1.53916	0.825485	1.53916	0.825485	2	F	ID SHSY5Y_DAGLB_P2	daglb	AP4B1-WT	AP4B1-WT	DMSO	0	-0.514891	-1.28733	-0.234526	-0.89959	-0.0994187	-0.111612	-1.53649	-1.0834	-1.1433	-1.05813	1.58415	-1.05813	1.58415	Positive Control
F03	1596	1244.59	798.903	1.57562	1.02502	1.18292	1422.8	4.38225	1.52355	0.826851	1.52355	0.826851	3	F	ID SHSY5Y_DAGLB_P2	daglb	AP4B1-WT	AP4B1-WT	DMSO	0	-1.58229	0.15766	1.29804	0.0357238	-0.305519	-1.2266	-1.71914	1.06381	-1.33915	-1.52037	1.64433	-1.52037	1.64433	Positive Control
F10	1215	1633.33	790.738	2.12681	1.05659	1.33548	1408.98	6.80702	1.55554	0.767692	1.55554	0.767692	10	F	ID SHSY5Y_DAGLB_P2	daglb	AP4B1-KO	AP4B1-KO	DMSO	0	4.88119	11.1423	1.12318	-2.08543	0.942495	1.3801	1.10954	0.558542	1.35114	-0.573344	-0.961531	-0.573344	-0.961531	Positive Control
F11	1142	1657.16	811.434	2.10202	1.03848	1.36629	1429.71	7.51609	1.58788	0.752845	1.58788	0.752845	11	F	ID SHSY5Y_DAGLB_P2	daglb	AP4B1-KO	AP4B1-KO	DMSO	0	4.59043	11.8158	1.56644	-2.49185	0.886352	-0.11515	1.68087	1.31671	2.13784	0.3839	-1.61551	0.3839	-1.61551	Positive Control
F12	1398	1707.2	765.617	2.30079	1.05655	1.52893	1496.29	11.014	1.73168	0.685218	1.73168	0.685218	12	F	ID SHSY5Y_DAGLB_P2	daglb	AP4B1-KO	AP4B1-KO	DMSO	0	6.92132	13.2296	0.58517	-1.06661	1.33642	1.37729	4.69668	3.75116	6.01874	4.64041	-4.59442	4.64041	-4.59442	Positive Control
G01	1674	1214.56	690.921	1.79333	1.05914	1.34497	1388.04	6.70133	1.61076	0.757332	1.61076	0.757332	1	G	ID SHSY5Y_DAGLB_P2	daglb	AP4B1-WT	AP4B1-WT	DMSO	0	0.97066	-0.690744	-1.01461	0.469977	0.187422	1.59054	1.28555	-0.206957	1.23387	1.06107	-1.41789	1.06107	-1.41789	Positive Control
G02	1602	1191.78	713.226	1.69785	1.02766	1.22765	1370.1	4.61993	1.53097	0.811129	1.53097	0.811129	2	G	ID SHSY5Y_DAGLB_P2	daglb	AP4B1-WT	AP4B1-WT	DMSO	0	-0.149008	-1.33445	-0.536905	0.0691278	-0.0287715	-1.00882	-0.889849	-0.862889	-1.07545	-1.30061	0.951806	-1.30061	0.951806	Positive Control
G03	1542	1244.01	782.739	1.61	1.03551	1.21664	1411.23	4.42074	1.56758	0.812165	1.56758	0.812165	3	G	ID SHSY5Y_DAGLB_P2	daglb	AP4B1-WT	AP4B1-WT	DMSO	0	-1.1791	0.141426	0.951867	-0.264913	-0.227668	-0.36064	-1.094	0.640945	-1.29644	-0.216994	0.997446	-0.216994	0.997446	Positive Control
G10	1277	1660.01	820.934	2.07809	1.06659	1.34378	1414.57	6.8178	1.57973	0.761198	1.57973	0.761198	10	G	ID SHSY5Y_DAGLB_P2	daglb	AP4B1-KO	AP4B1-KO	DMSO	0	4.30986	11.8961	1.7699	-1.74026	0.832178	2.20572	1.26356	0.762864	1.36309	0.142816	-1.24759	0.142816	-1.24759	Positive Control
G11	1119	1586.25	848.876	1.91639	1.05402	1.33693	1443.79	7.21787	1.57913	0.761929	1.57913	0.761929	11	G	ID SHSY5Y_DAGLB_P2	daglb	AP4B1-KO	AP4B1-KO	DMSO	0	2.41365	9.81195	2.36833	-2.6199	0.466045	1.1678	1.13649	1.83152	1.80697	0.124979	-1.21537	0.124979	-1.21537	Positive Control
G12	1413	1727.34	784.151	2.28105	1.04298	1.54161	1512.79	11.7777	1.70172	0.683154	1.70172	0.683154	12	G	ID SHSY5Y_DAGLB_P2	daglb	AP4B1-KO	AP4B1-KO	DMSO	0	6.68985	13.7987	0.9821	-0.9831	1.29172	0.256007	4.93184	4.35428	6.86611	3.75367	-4.68532	3.75367	-4.68532	Positive Control
H01	1770	1242.16	701.91	1.80586	1.05724	1.36565	1403.3	7.30708	1.63825	0.750926	1.63825	0.750926	1	H	ID SHSY5Y_DAGLB_P2	daglb	AP4B1-WT	AP4B1-WT	DMSO	0	1.1176	0.0890546	-0.779261	1.00444	0.215793	1.43357	1.66902	0.350713	1.90595	1.875	-1.70006	1.875	-1.70006	Positive Control
H02	1277	1212.1	743.575	1.65416	1.03789	1.256	1386.03	5.26177	1.57948	0.795392	1.57948	0.795392	2	H	ID SHSY5Y_DAGLB_P2	daglb	AP4B1-WT	AP4B1-WT	DMSO	0	-0.661352	-0.760437	0.113084	-1.74026	-0.127698	-0.163896	-0.364136	-0.280728	-0.363328	0.135398	0.258619	0.135398	0.258619	Positive Control
H03	1265	1319.92	836.087	1.60247	1.04293	1.33308	1457.95	6.86869	1.5907	0.763788	1.5907	0.763788	3	H	ID SHSY5Y_DAGLB_P2	daglb	AP4B1-WT	AP4B1-WT	DMSO	0	-1.26741	2.28641	2.09442	-1.80707	-0.244719	0.252099	1.06516	2.34921	1.41955	0.46745	-1.13351	0.46745	-1.13351	Positive Control
H10	1192	1703.32	826.23	2.12652	1.04939	1.38103	1420.81	7.32779	1.62223	0.745865	1.62223	0.745865	10	H	ID SHSY5Y_DAGLB_P2	daglb	AP4B1-KO	AP4B1-KO	DMSO	0	4.8778	13.1199	1.88331	-2.21348	0.941839	0.785948	1.95414	0.991288	1.92892	1.40075	-1.923	1.40075	-1.923	Positive Control
H11	1125	1683.58	830.155	2.08513	1.05041	1.41457	1440.75	8.1054	1.62673	0.733082	1.62673	0.733082	11	H	ID SHSY5Y_DAGLB_P2	daglb	AP4B1-KO	AP4B1-KO	DMSO	0	4.39242	12.5621	1.96738	-2.58649	0.848118	0.870332	2.57611	1.72036	2.79168	1.53386	-2.48604	1.53386	-2.48604	Positive Control
H12	946	1763.22	771.734	2.35652	1.04788	1.54327	1534.91	12.8332	1.72774	0.679652	1.72774	0.679652	12	H	ID SHSY5Y_DAGLB_P2	daglb	AP4B1-KO	AP4B1-KO	DMSO	0	7.57477	14.8126	0.716168	-3.58305	1.46259	0.660931	4.96262	5.16317	8.03722	4.52384	-4.83956	4.52384	-4.83956	Positive Control
A01	1638	1239.36	694.592	1.81757	1.04711	1.3266	1359.61	5.93637	1.59764	0.769481	1.59764	0.769481	1	A	ID SHSY5Y_DAGLB_P2	daglb	AP4B1-WT	AP4B1-WT	DMSO	0	-2.84566	-8.47187	-4.10955	3.00909	0.757696	-0.156377	-1.09291	-2.11016	-1.23156	-0.616302	1.0997	-0.616302	1.0997	Negative Control
A02	1501	1261.8	727.563	1.76658	1.0393	1.34197	1407.36	6.83537	1.59252	0.763916	1.59252	0.763916	2	A	ID SHSY5Y_DAGLB_P2	daglb	AP4B1-WT	AP4B1-WT	DMSO	0	-3.27922	-8.03445	-2.84678	1.97058	0.873138	-0.846682	-0.905035	-1.0453	-0.864828	-0.702708	0.939046	-0.702708	0.939046	Negative Control
A03	1386	1335.97	812.716	1.6696	1.06088	1.36775	1437.9	7.00889	1.61805	0.753962	1.61805	0.753962	3	A	ID SHSY5Y_DAGLB_P2	daglb	AP4B1-WT	AP4B1-WT	DMSO	0	-4.1039	-6.58887	0.414558	1.09884	1.09272	1.05965	-0.590027	-0.364287	-0.794041	-0.271544	0.651695	-0.271544	0.651695	Negative Control
A04	462	1360.55	886.287	1.53523	1.03994	1.52427	1356.59	20.4499	1.52247	0.706918	1.52247	0.706918	4	A	ID SHSY5Y_DAGLB_P2	daglb	AP4B1-KO	AP4B1-KO + BCH-HSP-A01	30¬µM	30	-5.24653	-6.1098	3.23234	-5.90542	1.39696	-0.789927	1.3226	-2.1774	4.689	-1.8857	-0.706413	-1.8857	-0.706413	Negative Control
A05	2918	1850.3	897.326	2.11211	1.05877	1.51385	1702.47	26.8334	1.71935	0.664052	1.71935	0.664052	5	A	ID SHSY5Y_DAGLB_P2	daglb	AP4B1-KO	AP4B1-KO + BCH-HSP-B01	30¬µM	30	-0.341015	3.43634	3.65509	12.712	0.0907999	0.873059	1.19525	5.53545	7.29302	1.43904	-1.94393	1.43904	-1.94393	Negative Control
A06	1400	1878.18	958.386	2.0319	1.08442	1.50469	1505.25	12.6315	1.72167	0.690457	1.72167	0.690457	6	A	ID SHSY5Y_DAGLB_P2	daglb	AP4B1-KO	AP4B1-KO + BCH-HSP-C01	30¬µM	30	-1.02305	3.9797	5.99368	1.20496	0.272402	3.13907	1.08337	1.13761	1.49963	1.47818	-1.18164	1.47818	-1.18164	Negative Control
A07	62	1283.57	730.737	1.77462	1.04137	1.6239	2368.55	84.1262	1.29458	0.654561	1.29458	0.654561	7	A	ID SHSY5Y_DAGLB_P2	daglb	AP4B1-KO	AP4B1-KO + BCH-HSP-F01	30¬µM	30	-3.21089	-7.61019	-2.72519	-8.93757	0.854944	-0.663593	2.54008	20.3885	30.6647	-5.7341	-2.21793	-5.7341	-2.21793	Negative Control
A08	1508	1174.2	711.572	1.67216	1.07922	1.40088	2203.78	28.6706	1.84043	0.692172	1.84043	0.692172	8	A	ID SHSY5Y_DAGLB_P2	daglb	AP4B1-KO	AP4B1-KO + BCH-HSP-G01	30¬µM	30	-4.08218	-9.74205	-3.45922	2.02364	1.08694	2.68028	-0.185174	16.7143	8.04249	3.48363	-1.13213	3.48363	-1.13213	Negative Control
A09	1401	992.652	701.137	1.41668	1.04312	1.97722	3791.2	75.1006	1.79183	0.595757	1.79183	0.595757	9	A	ID SHSY5Y_DAGLB_P2	daglb	AP4B1-KO	AP4B1-KO + BCH-HSP-H01	30¬µM	30	-6.25465	-13.2807	-3.8589	1.21254	1.66539	-0.509419	6.8575	52.1124	26.9828	2.66301	-3.91555	2.66301	-3.91555	Negative Control
A10	1365	1667.43	781.736	2.19472	1.03494	1.4401	1469.21	10.0291	1.61006	0.722016	1.61006	0.722016	10	A	ID SHSY5Y_DAGLB_P2	daglb	AP4B1-KO	AP4B1-KO	DMSO	0	0.36146	-0.128263	-0.771958	0.939649	-0.0962437	-1.23186	0.293994	0.333869	0.438	-0.406599	-0.270568	-0.406599	-0.270568	Negative Control
A11	1252	1729.38	858.124	2.07077	1.04654	1.38446	1471.45	8.72448	1.60877	0.740768	1.60877	0.740768	11	A	ID SHSY5Y_DAGLB_P2	daglb	AP4B1-KO	AP4B1-KO	DMSO	0	-0.692515	1.07927	2.15367	0.0830682	0.184392	-0.207204	-0.385895	0.383805	-0.0941963	-0.428388	0.270786	-0.428388	0.270786	Negative Control
A12	982	1753.71	797.638	2.27115	1.04089	1.54378	1545.07	14.4349	1.70583	0.677735	1.70583	0.677735	12	A	ID SHSY5Y_DAGLB_P2	daglb	AP4B1-KO	AP4B1-KO	DMSO	0	1.01141	1.55353	-0.162927	-1.96363	-0.269302	-0.70595	1.56101	2.02559	2.23526	1.21077	-1.54892	1.21077	-1.54892	Negative Control
B01	1945	1235.01	706.062	1.78324	1.04471	1.27811	1373.3	5.93149	1.57322	0.789007	1.57322	0.789007	1	B	ID SHSY5Y_DAGLB_P2	daglb	AP4B1-WT	AP4B1-WT	DMSO	0	-3.13759	-8.55664	-3.67026	5.33626	0.835426	-0.368255	-1.68545	-1.80481	-1.23355	-1.02872	1.6634	-1.02872	1.6634	Negative Control
B02	1649	1221.95	723.506	1.7197	1.02969	1.26978	1381.27	5.22106	1.5974	0.792141	1.5974	0.792141	2	B	ID SHSY5Y_DAGLB_P2	daglb	AP4B1-WT	AP4B1-WT	DMSO	0	-3.67794	-8.81119	-3.00215	3.09247	0.979303	-1.69531	-1.7872	-1.62715	-1.52336	-0.6203	1.75387	-0.6203	1.75387	Negative Control
B03	1340	1255.49	798.865	1.59039	1.01661	1.25994	1433.88	6.09308	1.53554	0.796765	1.53554	0.796765	3	B	ID SHSY5Y_DAGLB_P2	daglb	AP4B1-WT	AP4B1-WT	DMSO	0	-4.77754	-8.15755	-0.1159	0.75014	1.27209	-2.8505	-1.90746	-0.453961	-1.16763	-1.66496	1.88737	-1.66496	1.88737	Negative Control
B04	994	1484.82	879.746	1.71364	1.03844	1.46478	1271.32	15.446	1.45514	0.719775	1.45514	0.719775	4	B	ID SHSY5Y_DAGLB_P2	daglb	AP4B1-KO	AP4B1-KO + BCH-HSP-A01	20¬µM	20	-3.72946	-3.68763	2.98182	-1.87267	0.993021	-0.922088	0.595642	-4.07885	2.64775	-3.02272	-0.335253	-3.02272	-0.335253	Negative Control
B05	2574	1711.3	823.377	2.12891	1.06205	1.53198	1627.45	26.0407	1.68843	0.661733	1.68843	0.661733	5	B	ID SHSY5Y_DAGLB_P2	daglb	AP4B1-KO	AP4B1-KO + BCH-HSP-B01	20¬µM	20	-0.198165	0.726911	0.822895	10.1043	0.0527643	1.16285	1.41675	3.86261	6.96966	0.916913	-2.01087	0.916913	-2.01087	Negative Control
B06	1571	1738.43	878.063	2.04783	1.04997	1.45905	1448.47	9.84315	1.66286	0.721611	1.66286	0.721611	6	B	ID SHSY5Y_DAGLB_P2	daglb	AP4B1-KO	AP4B1-KO + BCH-HSP-C01	20¬µM	20	-0.887633	1.25578	2.91734	2.5012	0.236345	0.0962715	0.525575	-0.128584	0.362145	0.48503	-0.282247	0.48503	-0.282247	Negative Control
B07	139	1677.05	783.695	2.14179	1.04981	1.43236	3924.36	133.041	1.41494	0.721571	1.41494	0.721571	7	B	ID SHSY5Y_DAGLB_P2	daglb	AP4B1-KO	AP4B1-KO + BCH-HSP-F01	20¬µM	20	-0.0886442	0.0592948	-0.696929	-8.35388	0.0236027	0.0818297	0.199501	55.0819	50.6187	-3.70155	-0.2834	-3.70155	-0.2834	Negative Control
B08	1388	1191.64	765.674	1.57799	1.0303	1.3319	2167.22	24.7397	1.76561	0.709519	1.76561	0.709519	8	B	ID SHSY5Y_DAGLB_P2	daglb	AP4B1-KO	AP4B1-KO + BCH-HSP-G01	20¬µM	20	-4.88298	-9.40199	-1.38712	1.114	1.30016	-1.64111	-1.02816	15.8989	6.43896	2.22027	-0.63133	2.22027	-0.63133	Negative Control
B09	1348	1106.68	759.838	1.46805	1.05902	1.58419	2377.96	41.3203	1.82043	0.653811	1.82043	0.653811	9	B	ID SHSY5Y_DAGLB_P2	daglb	AP4B1-KO	AP4B1-KO + BCH-HSP-H01	20¬µM	20	-5.81786	-11.0581	-1.61066	0.810783	1.54909	0.895678	2.05481	20.5983	13.2027	3.14591	-2.23956	3.14591	-2.23956	Negative Control
B10	1487	1627.05	778.361	2.13985	1.04877	1.31756	1411.82	6.82882	1.61285	0.768391	1.61285	0.768391	10	B	ID SHSY5Y_DAGLB_P2	daglb	AP4B1-KO	AP4B1-KO	DMSO	0	-0.105105	-0.915286	-0.901218	1.86445	0.0279856	-0.00970191	-1.20335	-0.94592	-0.867498	-0.359383	1.06823	-0.359383	1.06823	Negative Control
B11	1119	1656.04	824.905	2.05828	1.05396	1.36062	1434.38	7.83346	1.60451	0.750405	1.60451	0.750405	11	B	ID SHSY5Y_DAGLB_P2	daglb	AP4B1-KO	AP4B1-KO	DMSO	0	-0.798737	-0.350261	0.881393	-0.92512	0.212675	0.448624	-0.677243	-0.442829	-0.457674	-0.500322	0.548989	-0.500322	0.548989	Negative Control
B12	1380	1697.94	790.328	2.2344	1.06767	1.52777	1498.3	11.4029	1.72182	0.684468	1.72182	0.684468	12	B	ID SHSY5Y_DAGLB_P2	daglb	AP4B1-KO	AP4B1-KO	DMSO	0	0.698857	0.466498	-0.442886	1.05335	-0.18608	1.65995	1.36529	0.982586	0.998406	1.48075	-1.35454	1.48075	-1.35454	Negative Control
C01	1982	1231.03	698.686	1.78993	1.04135	1.23981	1365.33	4.93851	1.57032	0.803471	1.57032	0.803471	1	C	ID SHSY5Y_DAGLB_P2	daglb	AP4B1-WT	AP4B1-WT	DMSO	0	-3.08073	-8.63436	-3.95275	5.61673	0.820286	-0.665748	-2.15347	-1.98261	-1.63862	-1.07765	2.08096	-1.07765	2.08096	Negative Control
C02	1559	1248.23	724.76	1.75433	1.04785	1.31076	1394.2	5.90166	1.57855	0.777428	1.57855	0.777428	2	C	ID SHSY5Y_DAGLB_P2	daglb	AP4B1-WT	AP4B1-WT	DMSO	0	-3.3834	-8.29897	-2.95412	2.41024	0.900876	-0.0915459	-1.2865	-1.33881	-1.24572	-0.938683	1.32914	-0.938683	1.32914	Negative Control
C03	1492	1270.82	801.213	1.60716	1.05144	1.2538	1426.83	5.24736	1.57438	0.795275	1.57438	0.795275	3	C	ID SHSY5Y_DAGLB_P2	daglb	AP4B1-WT	AP4B1-WT	DMSO	0	-4.63494	-7.85866	-0.0259992	1.90236	1.23412	0.226036	-1.98252	-0.611217	-1.51263	-1.00905	1.84436	-1.00905	1.84436	Negative Control
C04	992	1080.23	729.731	1.48997	1.04342	1.26892	1312.94	7.42457	1.45715	0.798364	1.45715	0.798364	4	C	ID SHSY5Y_DAGLB_P2	daglb	AP4B1-KO	AP4B1-KO + BCH-HSP-A01	10¬µM	10	-5.63143	-11.5737	-2.76375	-1.88783	1.49945	-0.482682	-1.79774	-3.1507	-0.624472	-2.98872	1.93353	-2.98872	1.93353	Negative Control
C05	2706	1595.48	842.949	1.93758	1.08897	1.52071	1571.52	21.8966	1.69542	0.666369	1.69542	0.666369	5	C	ID SHSY5Y_DAGLB_P2	daglb	AP4B1-KO	AP4B1-KO + BCH-HSP-B01	10¬µM	10	-1.8251	-1.53061	1.57247	11.1049	0.485959	3.54072	1.27902	2.61532	5.27915	1.03495	-1.87703	1.03495	-1.87703	Negative Control
C06	1653	1711	860.116	2.05128	1.05151	1.40271	1441.06	8.44226	1.65406	0.739311	1.65406	0.739311	6	C	ID SHSY5Y_DAGLB_P2	daglb	AP4B1-KO	AP4B1-KO + BCH-HSP-C01	10¬µM	10	-0.858283	0.721127	2.22997	3.12279	0.22853	0.231702	-0.162891	-0.29384	-0.209325	0.336398	0.228721	0.336398	0.228721	Negative Control
C07	1480	1565.7	815.777	1.94927	1.00863	1.69689	2982.39	64.4701	1.669	0.600187	1.669	0.600187	7	C	ID SHSY5Y_DAGLB_P2	daglb	AP4B1-KO	AP4B1-KO + BCH-HSP-F01	10¬µM	10	-1.72577	-2.11111	0.531807	1.81139	0.459511	-3.55597	3.4319	34.0766	22.6463	0.588799	-3.78765	0.588799	-3.78765	Negative Control
C08	1291	1272.85	761.489	1.70612	1.04726	1.28547	1891.2	16.602	1.71129	0.72952	1.71129	0.72952	8	C	ID SHSY5Y_DAGLB_P2	daglb	AP4B1-KO	AP4B1-KO + BCH-HSP-G01	10¬µM	10	-3.7934	-7.81909	-1.54742	0.378702	1.01005	-0.143248	-1.59552	9.74395	3.11931	1.3029	-0.053931	1.3029	-0.053931	Negative Control
C09	1668	1307.88	747.321	1.78103	1.0936	1.60287	2039.4	39.5962	1.89369	0.636739	1.89369	0.636739	9	C	ID SHSY5Y_DAGLB_P2	daglb	AP4B1-KO	AP4B1-KO + BCH-HSP-H01	10¬µM	10	-3.15639	-7.13633	-2.09003	3.2365	0.840431	3.95005	2.28305	13.0487	12.4994	4.38308	-2.73242	4.38308	-2.73242	Negative Control
C10	1308	1667.63	814.74	2.11155	1.04331	1.39608	1424.62	7.68947	1.60821	0.742541	1.60821	0.742541	10	C	ID SHSY5Y_DAGLB_P2	daglb	AP4B1-KO	AP4B1-KO	DMSO	0	-0.345781	-0.124264	0.49209	0.507569	0.0920689	-0.492044	-0.243852	-0.660338	-0.51641	-0.437704	0.321979	-0.437704	0.321979	Negative Control
C11	1181	1613.11	827.619	1.99321	1.02494	1.35653	1417.78	6.53266	1.59844	0.760484	1.59844	0.760484	11	C	ID SHSY5Y_DAGLB_P2	daglb	AP4B1-KO	AP4B1-KO	DMSO	0	-1.35208	-1.18699	0.985364	-0.455138	0.360009	-2.11492	-0.727121	-0.812922	-0.988312	-0.602832	0.839973	-0.602832	0.839973	Negative Control
C12	1299	1724.79	771.49	2.31901	1.04616	1.4923	1489.84	12.2986	1.68182	0.695595	1.68182	0.695595	12	C	ID SHSY5Y_DAGLB_P2	daglb	AP4B1-KO	AP4B1-KO	DMSO	0	1.41836	0.989786	-1.16439	0.439345	-0.377658	-0.24089	0.931872	0.793916	1.3638	0.805198	-1.03331	0.805198	-1.03331	Negative Control
D01	1770	1204.89	678.473	1.80877	1.04481	1.26081	1360.57	5.31084	1.55976	0.794546	1.55976	0.794546	1	D	ID SHSY5Y_DAGLB_P2	daglb	AP4B1-WT	AP4B1-WT	DMSO	0	-2.92046	-9.14374	-4.7269	4.0097	0.777613	-0.359404	-1.89683	-2.0886	-1.48673	-1.25594	1.82331	-1.25594	1.82331	Negative Control
D02	1567	1220.82	711.119	1.74902	1.03101	1.29219	1385.68	5.51555	1.58802	0.783701	1.58802	0.783701	2	D	ID SHSY5Y_DAGLB_P2	daglb	AP4B1-WT	AP4B1-WT	DMSO	0	-3.4286	-8.83333	-3.47657	2.47088	0.912911	-1.57859	-1.51342	-1.52882	-1.40323	-0.77875	1.51022	-0.77875	1.51022	Negative Control
D03	1530	1209.95	779.491	1.56937	1.02628	1.20409	1402.13	4.57136	1.52088	0.820805	1.52088	0.820805	3	D	ID SHSY5Y_DAGLB_P2	daglb	AP4B1-WT	AP4B1-WT	DMSO	0	-4.95622	-9.04527	-0.857946	2.19041	1.31966	-1.99693	-2.58999	-1.16195	-1.78839	-1.91258	2.58139	-1.91258	2.58139	Negative Control
D04	1169	1278.55	829.722	1.56364	1.02747	1.34	1360.41	9.60311	1.47822	0.761626	1.47822	0.761626	4	D	ID SHSY5Y_DAGLB_P2	daglb	AP4B1-KO	AP4B1-KO + BCH-HSP-A01	5¬µM	5	-5.005	-7.70815	1.06589	-0.546102	1.33265	-1.89175	-0.929206	-2.09223	0.264228	-2.63298	0.87294	-2.63298	0.87294	Negative Control
D05	2566	1593.65	803.916	2.03041	1.08661	1.48842	1514.66	18.1172	1.6792	0.677488	1.6792	0.677488	5	D	ID SHSY5Y_DAGLB_P2	daglb	AP4B1-KO	AP4B1-KO + BCH-HSP-B01	5¬µM	5	-1.03579	-1.56631	0.0775229	10.0437	0.275793	3.33259	0.884508	1.34735	3.73741	0.760994	-1.55603	0.760994	-1.55603	Negative Control
D06	1582	1682.44	819.205	2.11907	1.04834	1.41437	1429.48	8.11539	1.61616	0.738709	1.61616	0.738709	6	D	ID SHSY5Y_DAGLB_P2	daglb	AP4B1-KO	AP4B1-KO + BCH-HSP-C01	5¬µM	5	-0.281832	0.164417	0.663105	2.58459	0.0750416	-0.0479479	-0.0203902	-0.552133	-0.342663	-0.303604	0.211363	-0.303604	0.211363	Negative Control
D07	1869	1331.14	755.934	1.80059	1.04056	1.52797	2007.85	34.7814	1.79886	0.647612	1.79886	0.647612	7	D	ID SHSY5Y_DAGLB_P2	daglb	AP4B1-KO	AP4B1-KO + BCH-HSP-F01	5¬µM	5	-2.99008	-6.68295	-1.76017	4.76015	0.796151	-0.734732	1.36774	12.345	10.5353	2.78173	-2.41854	2.78173	-2.41854	Negative Control
D08	1302	1389.64	793.011	1.79316	1.05734	1.30666	1659.47	10.4871	1.65376	0.744881	1.65376	0.744881	8	D	ID SHSY5Y_DAGLB_P2	daglb	AP4B1-KO	AP4B1-KO + BCH-HSP-G01	5¬µM	5	-3.0532	-5.54266	-0.340133	0.462086	0.812956	0.746979	-1.33661	4.5765	0.624848	0.331447	0.389534	0.331447	0.389534	Negative Control
D09	1555	1454.19	770.293	1.93306	1.0944	1.52891	1787.45	27.7913	1.78176	0.657621	1.78176	0.657621	9	D	ID SHSY5Y_DAGLB_P2	daglb	AP4B1-KO	AP4B1-KO + BCH-HSP-H01	5¬µM	5	-1.86356	-4.28454	-1.21021	2.37992	0.4962	4.02039	1.37923	7.43045	7.68379	2.49299	-2.12958	2.49299	-2.12958	Negative Control
D10	1257	1654.67	803.053	2.11243	1.03721	1.3644	1414.29	7.09906	1.6099	0.754169	1.6099	0.754169	10	D	ID SHSY5Y_DAGLB_P2	daglb	AP4B1-KO	AP4B1-KO	DMSO	0	-0.338308	-0.37696	0.0444878	0.12097	0.0900791	-1.03132	-0.630988	-0.890719	-0.757259	-0.409221	0.657676	-0.409221	0.657676	Negative Control
D11	1182	1591.36	801.401	2.03472	1.04613	1.34443	1407.91	6.55427	1.57903	0.764374	1.57903	0.764374	11	D	ID SHSY5Y_DAGLB_P2	daglb	AP4B1-KO	AP4B1-KO	DMSO	0	-0.999134	-1.61094	-0.0187919	-0.447557	0.266033	-0.242934	-0.875072	-1.03305	-0.979495	-0.930584	0.95228	-0.930584	0.95228	Negative Control
D12	1384	1726.5	783.937	2.27789	1.06786	1.48003	1492.09	11.0361	1.6958	0.695184	1.6958	0.695184	12	D	ID SHSY5Y_DAGLB_P2	daglb	AP4B1-KO	AP4B1-KO	DMSO	0	1.06875	1.02309	-0.687655	1.08368	-0.284571	1.67657	0.782017	0.844193	0.848788	1.04127	-1.04516	1.04127	-1.04516	Negative Control
E01	1653	1218.16	685.923	1.81381	1.04063	1.31395	1367.1	6.16647	1.6135	0.77332	1.6135	0.77332	1	E	ID SHSY5Y_DAGLB_P2	daglb	AP4B1-WT	AP4B1-WT	DMSO	0	-2.87764	-8.88508	-4.44155	3.12279	0.766211	-0.728522	-1.24744	-1.94316	-1.1377	-0.348402	1.21055	-0.348402	1.21055	Negative Control
E02	1596	1220.07	717.668	1.72912	1.03541	1.23562	1371.44	4.61834	1.53824	0.808675	1.53824	0.808675	2	E	ID SHSY5Y_DAGLB_P2	daglb	AP4B1-WT	AP4B1-WT	DMSO	0	-3.59783	-8.84803	-3.22573	2.69071	0.957972	-1.19045	-2.20464	-1.84624	-1.76923	-1.61937	2.23122	-1.61937	2.23122	Negative Control
E03	1690	1277.67	771.365	1.67878	1.02042	1.24237	1404.22	4.81581	1.53609	0.807828	1.53609	0.807828	3	E	ID SHSY5Y_DAGLB_P2	daglb	AP4B1-WT	AP4B1-WT	DMSO	0	-4.02587	-7.72529	-1.16916	3.40327	1.07194	-2.51423	-2.12214	-1.11537	-1.68867	-1.65575	2.20674	-1.65575	2.20674	Negative Control
E04	1227	1401.64	889.46	1.61262	1.04821	1.39969	1405.43	13.9123	1.51038	0.730389	1.51038	0.730389	4	E	ID SHSY5Y_DAGLB_P2	daglb	AP4B1-KO	AP4B1-KO + BCH-HSP-A01	1¬µM	1	-4.58848	-5.30883	3.35385	-0.106441	1.22175	-0.0595896	-0.199796	-1.08832	2.02211	-2.08979	-0.0288344	-2.08979	-0.0288344	Negative Control
E05	2442	1618.44	828.058	2.00288	1.04478	1.44133	1448.03	10.0987	1.60149	0.719364	1.60149	0.719364	5	E	ID SHSY5Y_DAGLB_P2	daglb	AP4B1-KO	AP4B1-KO + BCH-HSP-B01	1¬µM	1	-1.26987	-1.08304	1.00216	9.1037	0.338121	-0.362251	0.309114	-0.138341	0.466375	-0.55128	-0.347129	-0.55128	-0.347129	Negative Control
E06	1444	1706.19	806.022	2.19467	1.06008	1.46316	1475.36	10.0508	1.67434	0.712066	1.67434	0.712066	6	E	ID SHSY5Y_DAGLB_P2	daglb	AP4B1-KO	AP4B1-KO + BCH-HSP-C01	1¬µM	1	0.361022	0.627228	0.158174	1.5385	-0.096127	0.989268	0.575842	0.471061	0.446836	0.678991	-0.557811	0.678991	-0.557811	Negative Control
E07	1501	1570.89	734.93	2.2124	1.05407	1.55072	1449.62	13.7636	1.70415	0.673607	1.70415	0.673607	7	E	ID SHSY5Y_DAGLB_P2	daglb	AP4B1-KO	AP4B1-KO + BCH-HSP-F01	1¬µM	1	0.511818	-2.00992	-2.56462	1.97058	-0.136279	0.458637	1.64577	-0.102977	1.96143	1.18236	-1.66808	1.18236	-1.66808	Negative Control
E08	1184	1595.85	786.319	2.08715	1.0474	1.38036	1415.9	7.46125	1.61587	0.749306	1.61587	0.749306	8	E	ID SHSY5Y_DAGLB_P2	daglb	AP4B1-KO	AP4B1-KO + BCH-HSP-G01	1¬µM	1	-0.553272	-1.52336	-0.596414	-0.432397	0.147316	-0.130951	-0.436009	-0.854874	-0.609511	-0.308472	0.517263	-0.308472	0.517263	Negative Control
E09	1664	1579.72	766.111	2.11393	1.07078	1.50567	1557.99	13.6595	1.69801	0.685698	1.69801	0.685698	9	E	ID SHSY5Y_DAGLB_P2	daglb	AP4B1-KO	AP4B1-KO + BCH-HSP-H01	1¬µM	1	-0.325556	-1.83778	-1.3704	3.20618	0.0866837	1.93442	1.09532	2.31369	1.91897	1.07865	-1.31902	1.07865	-1.31902	Negative Control
E10	1216	1625.46	773.029	2.15716	1.04832	1.36931	1404.42	7.30256	1.57714	0.755391	1.57714	0.755391	10	E	ID SHSY5Y_DAGLB_P2	daglb	AP4B1-KO	AP4B1-KO	DMSO	0	0.0420651	-0.946317	-1.10544	-0.189825	-0.0112004	-0.0494431	-0.571003	-1.11092	-0.674243	-0.962533	0.692938	-0.962533	0.692938	Negative Control
E11	1252	1604	818.505	2.00408	1.03495	1.30648	1409.77	6.09927	1.56654	0.779635	1.56654	0.779635	11	E	ID SHSY5Y_DAGLB_P2	daglb	AP4B1-KO	AP4B1-KO	DMSO	0	-1.25965	-1.36452	0.636283	0.0830682	0.335399	-1.23045	-1.3388	-0.991606	-1.16511	-1.14139	1.39284	-1.14139	1.39284	Negative Control
E12	1294	1715.71	770.666	2.30053	1.06863	1.50917	1508.11	11.647	1.72614	0.691522	1.72614	0.691522	12	E	ID SHSY5Y_DAGLB_P2	daglb	AP4B1-KO	AP4B1-KO	DMSO	0	1.26128	0.812796	-1.19594	0.401444	-0.335833	1.74446	1.13808	1.20132	1.09798	1.5537	-1.15091	1.5537	-1.15091	Negative Control
F01	1698	1222.36	692.366	1.80001	1.05561	1.29805	1374.55	5.90896	1.62326	0.775117	1.62326	0.775117	1	F	ID SHSY5Y_DAGLB_P2	daglb	AP4B1-WT	AP4B1-WT	DMSO	0	-2.99501	-8.80322	-4.1948	3.46391	0.797461	0.594729	-1.44181	-1.77696	-1.24274	-0.183604	1.26241	-0.183604	1.26241	Negative Control
F02	1428	1193.45	727.344	1.66665	1.03852	1.19277	1364.07	4.55877	1.53916	0.825485	1.53916	0.825485	2	F	ID SHSY5Y_DAGLB_P2	daglb	AP4B1-WT	AP4B1-WT	DMSO	0	-4.12906	-9.36682	-2.85515	1.41721	1.09942	-0.91497	-2.72824	-2.01058	-1.79353	-1.6038	2.71649	-1.6038	2.71649	Negative Control
F03	1596	1244.59	798.903	1.57562	1.02502	1.18292	1422.8	4.38225	1.52355	0.826851	1.52355	0.826851	3	F	ID SHSY5Y_DAGLB_P2	daglb	AP4B1-WT	AP4B1-WT	DMSO	0	-4.90311	-8.37007	-0.114481	2.69071	1.30552	-2.10764	-2.84861	-0.701067	-1.86554	-1.8675	2.75593	-1.8675	2.75593	Negative Control
F04	1236	1374.5	836.678	1.67908	1.05381	1.40462	1406.54	11.4819	1.51331	0.726619	1.51331	0.726619	4	F	ID SHSY5Y_DAGLB_P2	daglb	AP4B1-KO	AP4B1-KO + BCH-HSP-A01	0.5¬µM	0.5	-4.02331	-5.83789	1.33229	-0.0382177	1.07126	0.435679	-0.139538	-1.06367	1.03065	-2.04039	-0.13767	-2.04039	-0.13767	Negative Control
F05	2270	1619.19	796.142	2.0879	1.0377	1.42184	1437.93	9.14978	1.60356	0.730144	1.60356	0.730144	5	F	ID SHSY5Y_DAGLB_P2	daglb	AP4B1-KO	AP4B1-KO + BCH-HSP-B01	0.5¬µM	0.5	-0.546856	-1.06846	-0.220192	7.79988	0.145608	-0.987896	0.0709248	-0.363722	0.0792982	-0.516344	-0.0359214	-0.516344	-0.0359214	Negative Control
F06	1322	1733.26	804.157	2.23182	1.08722	1.50849	1494.77	11.2391	1.67478	0.698299	1.67478	0.698299	6	F	ID SHSY5Y_DAGLB_P2	daglb	AP4B1-KO	AP4B1-KO + BCH-HSP-C01	0.5¬µM	0.5	0.676974	1.15504	0.0867808	0.613694	-0.180254	3.3867	1.12971	0.903752	0.931591	0.686362	-0.955263	0.686362	-0.955263	Negative Control
F07	1233	1625.5	750.405	2.25061	1.07355	1.50389	1433.92	10.7494	1.66381	0.697873	1.66381	0.697873	7	F	ID SHSY5Y_DAGLB_P2	daglb	AP4B1-KO	AP4B1-KO + BCH-HSP-F01	0.5¬µM	0.5	0.836719	-0.945444	-1.97194	-0.0609588	-0.222788	2.17905	1.07347	-0.453088	0.731849	0.501137	-0.96754	0.501137	-0.96754	Negative Control
F08	1019	1592.18	808.761	2.0137	1.06278	1.34224	1404.92	6.74456	1.61374	0.759357	1.61374	0.759357	8	F	ID SHSY5Y_DAGLB_P2	daglb	AP4B1-KO	AP4B1-KO + BCH-HSP-G01	0.5¬µM	0.5	-1.17784	-1.59496	0.263087	-1.68316	0.313616	1.22741	-0.901848	-1.09974	-0.901871	-0.344406	0.807445	-0.344406	0.807445	Negative Control
F09	1315	1638.57	797.229	2.11677	1.04126	1.48696	1523.47	11.571	1.63666	0.701346	1.63666	0.701346	9	F	ID SHSY5Y_DAGLB_P2	daglb	AP4B1-KO	AP4B1-KO + BCH-HSP-H01	0.5¬µM	0.5	-0.301354	-0.690676	-0.178562	0.560631	0.0802395	-0.67323	0.866595	1.54393	1.06699	0.0426431	-0.867296	0.0426431	-0.867296	Negative Control
F10	1215	1633.33	790.738	2.12681	1.05659	1.33548	1408.98	6.80702	1.55554	0.767692	1.55554	0.767692	10	F	ID SHSY5Y_DAGLB_P2	daglb	AP4B1-KO	AP4B1-KO	DMSO	0	-0.215971	-0.792857	-0.427187	-0.197405	0.0575052	0.680669	-0.984453	-1.00921	-0.87639	-1.32723	1.04807	-1.32723	1.04807	Negative Control
F11	1142	1657.16	811.434	2.10202	1.03848	1.36629	1429.71	7.51609	1.58788	0.752845	1.58788	0.752845	11	F	ID SHSY5Y_DAGLB_P2	daglb	AP4B1-KO	AP4B1-KO	DMSO	0	-0.426825	-0.328273	0.365484	-0.750772	0.113648	-0.918754	-0.607938	-0.546832	-0.58714	-0.781124	0.619455	-0.781124	0.619455	Negative Control
F12	1398	1707.2	765.617	2.30079	1.05655	1.52893	1496.29	11.014	1.73168	0.685218	1.73168	0.685218	12	F	ID SHSY5Y_DAGLB_P2	daglb	AP4B1-KO	AP4B1-KO	DMSO	0	1.26347	0.646977	-1.3893	1.1898	-0.336416	0.677657	1.37954	0.937852	0.83976	1.6472	-1.3329	1.6472	-1.3329	Negative Control
G01	1674	1214.56	690.921	1.79333	1.05914	1.34497	1388.04	6.70133	1.61076	0.757332	1.61076	0.757332	1	G	ID SHSY5Y_DAGLB_P2	daglb	AP4B1-WT	AP4B1-WT	DMSO	0	-3.05178	-8.9553	-4.25016	3.28198	0.812578	0.905771	-0.868457	-1.47606	-0.919505	-0.3948	0.748975	-0.3948	0.748975	Negative Control
G02	1602	1191.78	713.226	1.69785	1.02766	1.22765	1370.1	4.61993	1.53097	0.811129	1.53097	0.811129	2	G	ID SHSY5Y_DAGLB_P2	daglb	AP4B1-WT	AP4B1-WT	DMSO	0	-3.86373	-9.39933	-3.39589	2.7362	1.02877	-1.87469	-2.30209	-1.87609	-1.76858	-1.74213	2.30205	-1.74213	2.30205	Negative Control
G03	1542	1244.01	782.739	1.61	1.03551	1.21664	1411.23	4.42074	1.56758	0.812165	1.56758	0.812165	3	G	ID SHSY5Y_DAGLB_P2	daglb	AP4B1-WT	AP4B1-WT	DMSO	0	-4.61072	-8.38127	-0.733543	2.28137	1.22767	-1.18135	-2.43663	-0.958958	-1.84983	-1.12393	2.33196	-1.12393	2.33196	Negative Control
G04	1232	1746.7	826.466	2.17525	1.05309	1.46583	1439.62	11.8443	1.52815	0.708904	1.52815	0.708904	4	G	ID SHSY5Y_DAGLB_P2	daglb	AP4B1-KO	AP4B1-KO + BCH-HSP-A01	0.1¬µM	0.1	0.195897	1.41684	0.941209	-0.0685391	-0.0521603	0.371915	0.608399	-0.326015	1.1785	-1.78972	-0.649084	-1.78972	-0.649084	Negative Control
G05	1112	1598.42	833.601	1.95932	1.03712	1.4053	1462.85	8.25339	1.5806	0.741977	1.5806	0.741977	5	G	ID SHSY5Y_DAGLB_P2	daglb	AP4B1-KO	AP4B1-KO + BCH-HSP-B01	0.1¬µM	0.1	-1.6403	-1.47327	1.21447	-0.978183	0.436752	-1.03874	-0.131261	0.191989	-0.286368	-0.904006	0.305705	-0.904006	0.305705	Negative Control
G06	1399	1686.47	777.555	2.23896	1.0698	1.45137	1470.45	9.94764	1.63872	0.718651	1.63872	0.718651	6	G	ID SHSY5Y_DAGLB_P2	daglb	AP4B1-KO	AP4B1-KO + BCH-HSP-C01	0.1¬µM	0.1	0.737653	0.242917	-0.932101	1.19738	-0.19641	1.84807	0.431781	0.361599	0.404771	0.077402	-0.367702	0.077402	-0.367702	Negative Control
G07	1154	1636.04	745.747	2.27759	1.07715	1.49149	1432.92	9.56052	1.64582	0.707997	1.64582	0.707997	7	G	ID SHSY5Y_DAGLB_P2	daglb	AP4B1-KO	AP4B1-KO + BCH-HSP-F01	0.1¬µM	0.1	1.06618	-0.73993	-2.15031	-0.659808	-0.283884	2.49665	0.921985	-0.475385	0.246855	0.197294	-0.675278	0.197294	-0.675278	Negative Control
G08	1185	1617	780.119	2.12545	1.02503	1.30676	1381.01	5.96142	1.55127	0.782057	1.55127	0.782057	8	G	ID SHSY5Y_DAGLB_P2	daglb	AP4B1-KO	AP4B1-KO + BCH-HSP-G01	0.1¬µM	0.1	-0.227562	-1.11115	-0.833896	-0.424816	0.0605916	-2.10735	-1.33534	-1.63299	-1.22134	-1.39935	1.46277	-1.39935	1.46277	Negative Control
G09	1177	1635.94	789.449	2.13621	1.05477	1.45452	1463.36	9.54576	1.64942	0.713408	1.64942	0.713408	9	G	ID SHSY5Y_DAGLB_P2	daglb	AP4B1-KO	AP4B1-KO + BCH-HSP-H01	0.1¬µM	0.1	-0.136102	-0.742067	-0.476546	-0.485459	0.0362391	0.519995	0.470217	0.20339	0.240832	0.258095	-0.519057	0.258095	-0.519057	Negative Control
G10	1277	1660.01	820.934	2.07809	1.06659	1.34378	1414.57	6.8178	1.57973	0.761198	1.57973	0.761198	10	G	ID SHSY5Y_DAGLB_P2	daglb	AP4B1-KO	AP4B1-KO	DMSO	0	-0.630285	-0.272894	0.729333	0.272577	0.167822	1.5638	-0.88295	-0.884605	-0.871994	-0.918661	0.860588	-0.918661	0.860588	Negative Control
G11	1119	1586.25	848.876	1.91639	1.05402	1.33693	1443.79	7.21787	1.57913	0.761929	1.57913	0.761929	11	G	ID SHSY5Y_DAGLB_P2	daglb	AP4B1-KO	AP4B1-KO	DMSO	0	-2.00536	-1.71051	1.79949	-0.92512	0.533955	0.453575	-0.96669	-0.232872	-0.708794	-0.928837	0.8817	-0.928837	0.8817	Negative Control
G12	1413	1727.34	784.151	2.28105	1.04298	1.54161	1512.79	11.7777	1.70172	0.683154	1.70172	0.683154	12	G	ID SHSY5Y_DAGLB_P2	daglb	AP4B1-KO	AP4B1-KO	DMSO	0	1.09561	1.03958	-0.679479	1.30351	-0.291722	-0.52174	1.53452	1.30567	1.15132	1.14131	-1.39247	1.14131	-1.39247	Negative Control
H01	1770	1242.16	701.91	1.80586	1.05724	1.36565	1403.3	7.30708	1.63825	0.750926	1.63825	0.750926	1	H	ID SHSY5Y_DAGLB_P2	daglb	AP4B1-WT	AP4B1-WT	DMSO	0	-2.94522	-8.41739	-3.82929	4.0097	0.784207	0.737858	-0.615748	-1.13596	-0.672401	0.0695448	0.564043	0.0695448	0.564043	Negative Control
H02	1277	1212.1	743.575	1.65416	1.03789	1.256	1386.03	5.26177	1.57948	0.795392	1.57948	0.795392	2	H	ID SHSY5Y_DAGLB_P2	daglb	AP4B1-WT	AP4B1-WT	DMSO	0	-4.23527	-9.00337	-2.23352	0.272577	1.1277	-0.970896	-1.95564	-1.52105	-1.50675	-0.922893	1.84774	-0.922893	1.84774	Negative Control
H03	1265	1319.92	836.087	1.60247	1.04293	1.33308	1457.95	6.86869	1.5907	0.763788	1.5907	0.763788	3	H	ID SHSY5Y_DAGLB_P2	daglb	AP4B1-WT	AP4B1-WT	DMSO	0	-4.67476	-6.90165	1.30966	0.181613	1.24472	-0.52592	-1.0137	0.08285	-0.851235	-0.733459	0.935353	-0.733459	0.935353	Negative Control
H04	942	1780.14	838.286	2.19072	1.05845	1.47765	1474.59	11.9084	1.59965	0.704409	1.59965	0.704409	4	H	ID SHSY5Y_DAGLB_P2	daglb	AP4B1-KO	AP4B1-KO + BCH-HSP-A01	0.05¬µM	0.05	0.327434	2.0687	1.3939	-2.26685	-0.0871838	0.844946	0.752892	0.453926	1.20465	-0.582265	-0.778848	-0.582265	-0.778848	Negative Control
H05	1002	1714.93	825.704	2.14501	1.08577	1.42718	1460.95	9.25382	1.63946	0.722759	1.63946	0.722759	5	H	ID SHSY5Y_DAGLB_P2	daglb	AP4B1-KO	AP4B1-KO + BCH-HSP-B01	0.05¬µM	0.05	-0.0612209	0.797645	0.911997	-1.81202	0.0163009	3.25857	0.136154	0.14965	0.121738	0.0899553	-0.24912	0.0899553	-0.24912	Negative Control
H06	1197	1756.27	814.778	2.25044	1.06867	1.53976	1517.46	12.7396	1.71133	0.67989	1.71133	0.67989	6	H	ID SHSY5Y_DAGLB_P2	daglb	AP4B1-KO	AP4B1-KO + BCH-HSP-C01	0.05¬µM	0.05	0.83527	1.60349	0.493538	-0.333852	-0.222402	1.74766	1.51186	1.40991	1.54371	1.30355	-1.48671	1.30355	-1.48671	Negative Control
H07	1245	1661.39	746.19	2.31184	1.05108	1.50632	1454.1	10.008	1.67048	0.699798	1.67048	0.699798	7	H	ID SHSY5Y_DAGLB_P2	daglb	AP4B1-KO	AP4B1-KO + BCH-HSP-F01	0.05¬µM	0.05	1.3574	-0.245856	-2.13336	0.0300056	-0.361425	0.193862	1.10327	-0.00308915	0.429414	0.613682	-0.911963	0.613682	-0.911963	Negative Control
H08	1115	1659.82	819.675	2.07932	1.03901	1.40739	1436.49	7.88088	1.63842	0.735266	1.63842	0.735266	8	H	ID SHSY5Y_DAGLB_P2	daglb	AP4B1-KO	AP4B1-KO + BCH-HSP-G01	0.05¬µM	0.05	-0.619821	-0.276466	0.681103	-0.955442	0.165036	-0.872448	-0.105621	-0.395631	-0.43833	0.072406	0.111966	0.072406	0.111966	Negative Control
H09	1017	1654.94	806.189	2.11204	1.04814	1.37372	1449.43	8.33174	1.61809	0.742054	1.61809	0.742054	9	H	ID SHSY5Y_DAGLB_P2	daglb	AP4B1-KO	AP4B1-KO + BCH-HSP-H01	0.05¬µM	0.05	-0.341573	-0.371656	0.164587	-1.69832	0.0909484	-0.0651875	-0.517112	-0.107116	-0.254408	-0.270917	0.307927	-0.270917	0.307927	Negative Control
H10	1192	1703.32	826.23	2.12652	1.04939	1.38103	1420.81	7.32779	1.62223	0.745865	1.62223	0.745865	10	H	ID SHSY5Y_DAGLB_P2	daglb	AP4B1-KO	AP4B1-KO	DMSO	0	-0.218434	0.571324	0.93214	-0.371754	0.058161	0.0451214	-0.427842	-0.745296	-0.663954	-0.201013	0.417924	-0.201013	0.417924	Negative Control
H11	1125	1683.58	830.155	2.08513	1.05041	1.41457	1440.75	8.1054	1.62673	0.733082	1.62673	0.733082	11	H	ID SHSY5Y_DAGLB_P2	daglb	AP4B1-KO	AP4B1-KO	DMSO	0	-0.57042	0.186537	1.08248	-0.879638	0.151882	0.135384	-0.0179541	-0.300663	-0.346741	-0.125078	0.0489145	-0.125078	0.0489145	Negative Control
H12	946	1763.22	771.734	2.35652	1.04788	1.54327	1534.91	12.8332	1.72774	0.679652	1.72774	0.679652	12	H	ID SHSY5Y_DAGLB_P2	daglb	AP4B1-KO	AP4B1-KO	DMSO	0	1.73733	1.73894	-1.15504	-2.23652	-0.462589	-0.0886052	1.55481	1.79898	1.5819	1.58069	-1.49356	1.58069	-1.49356	Negative Control
A01	1892	1063.48	603.592	1.80914	1.06313	1.57147	1118.35	15.3937	1.77608	0.657478	1.77608	0.657478	1	A	ID SHSY5Y_DAGLB_P3	daglb	AP4B1-WT	AP4B1-WT	DMSO	0	2.14283	1.28546	-0.825433	-0.824453	0.33252	1.09119	2.61096	0.756051	3.06797	2.92509	-2.71032	2.92509	-2.71032	Positive Control
A02	1768	1076.64	645.732	1.70251	1.04874	1.53569	1321.29	13.0229	1.7203	0.677447	1.7203	0.677447	2	A	ID SHSY5Y_DAGLB_P3	daglb	AP4B1-WT	AP4B1-WT	DMSO	0	0.432448	1.77132	0.76913	-1.14793	0.0671066	-0.162105	2.05782	4.46362	1.88998	1.54798	-1.96982	1.54798	-1.96982	Positive Control
A03	1497	1068.54	656.243	1.65454	1.06453	1.4865	1090.1	11.5337	1.68263	0.695044	1.68263	0.695044	3	A	ID SHSY5Y_DAGLB_P3	daglb	AP4B1-WT	AP4B1-WT	DMSO	0	-0.336938	1.47232	1.16686	-1.85488	-0.0522855	1.21269	1.29721	0.239864	1.15009	0.618052	-1.31731	0.618052	-1.31731	Positive Control
A10	1491	1325	687.523	1.98005	1.05785	1.52719	1125.94	13.9369	1.67581	0.681589	1.67581	0.681589	10	A	ID SHSY5Y_DAGLB_P3	daglb	AP4B1-KO	AP4B1-KO	DMSO	0	4.88427	10.9382	2.35051	-1.87053	0.757933	0.631677	1.92634	0.894712	2.34414	0.449706	-1.81622	0.449706	-1.81622	Positive Control
A11	1189	1598.25	823.95	1.99452	1.04442	1.48798	1181.53	16.267	1.62168	0.684092	1.62168	0.684092	11	A	ID SHSY5Y_DAGLB_P3	daglb	AP4B1-KO	AP4B1-KO	DMSO	0	5.11636	21.0239	7.51284	-2.65836	0.793949	-0.53784	1.32007	1.91035	3.50187	-0.88642	-1.72344	-0.88642	-1.72344	Positive Control
A12	1038	1321.93	629.454	2.159	1.08412	1.60952	1230.28	21.5213	1.74131	0.643858	1.74131	0.643858	12	A	ID SHSY5Y_DAGLB_P3	daglb	AP4B1-KO	AP4B1-KO	DMSO	0	7.75464	10.825	0.153181	-3.05227	1.20335	2.91842	3.19933	2.80086	6.11249	2.06677	-3.21534	2.06677	-3.21534	Positive Control
B01	2346	1020.99	593.256	1.75427	1.05957	1.45964	1074.71	10.9409	1.69392	0.704877	1.69392	0.704877	1	B	ID SHSY5Y_DAGLB_P3	daglb	AP4B1-WT	AP4B1-WT	DMSO	0	1.2627	-0.282798	-1.21656	0.35989	0.195943	0.780828	0.881946	-0.0412215	0.855516	0.896871	-0.952708	0.896871	-0.952708	Positive Control
B02	1832	1053.84	632.822	1.69345	1.04015	1.44197	1072.18	10.3151	1.63773	0.716298	1.63773	0.716298	2	B	ID SHSY5Y_DAGLB_P3	daglb	AP4B1-WT	AP4B1-WT	DMSO	0	0.287268	0.929909	0.280606	-0.980974	0.0445777	-0.909443	0.608664	-0.0875639	0.544589	-0.490143	-0.529182	-0.490143	-0.529182	Positive Control
B03	1595	1043.61	676.994	1.56182	1.03883	1.35771	1077.65	8.01248	1.62118	0.749698	1.62118	0.749698	3	B	ID SHSY5Y_DAGLB_P3	daglb	AP4B1-WT	AP4B1-WT	DMSO	0	-1.8241	0.552042	1.95208	-1.59923	-0.283062	-1.02448	-0.694103	0.0124568	-0.599475	-0.898826	0.709336	-0.898826	0.709336	Positive Control
B10	1462	1294.13	668.168	1.98646	1.0657	1.48365	1120.66	13.429	1.66799	0.688509	1.66799	0.688509	10	B	ID SHSY5Y_DAGLB_P3	daglb	AP4B1-KO	AP4B1-KO	DMSO	0	4.98714	9.799	1.61811	-1.94619	0.773896	1.31443	1.2531	0.79812	2.09176	0.256825	-1.55964	0.256825	-1.55964	Positive Control
B11	1279	1329.01	697.428	1.96111	1.07058	1.55941	1134.1	14.6226	1.72499	0.668893	1.72499	0.668893	11	B	ID SHSY5Y_DAGLB_P3	daglb	AP4B1-KO	AP4B1-KO	DMSO	0	4.58052	11.0863	2.72531	-2.42358	0.710798	1.74011	2.42444	1.04381	2.68481	1.6638	-2.28704	1.6638	-2.28704	Positive Control
B12	1440	1288.41	603.369	2.19931	1.06782	1.63212	1178.84	18.7961	1.80658	0.63874	1.80658	0.63874	12	B	ID SHSY5Y_DAGLB_P3	daglb	AP4B1-KO	AP4B1-KO	DMSO	0	8.40117	9.58791	-0.833876	-2.00358	1.30368	1.49959	3.54872	1.86109	4.75848	3.67787	-3.40512	3.67787	-3.40512	Positive Control
C01	2485	1048.09	622.904	1.71929	1.06018	1.44586	1084.74	10.5661	1.70516	0.710628	1.70516	0.710628	1	C	ID SHSY5Y_DAGLB_P3	daglb	AP4B1-WT	AP4B1-WT	DMSO	0	0.701668	0.717608	-0.0946661	0.722497	0.108884	0.834095	0.668805	0.141955	0.66931	1.17426	-0.739451	1.17426	-0.739451	Positive Control
C02	2181	1059.02	639.371	1.70044	1.06043	1.44626	1083.43	9.98193	1.67413	0.717388	1.67413	0.717388	2	C	ID SHSY5Y_DAGLB_P3	daglb	AP4B1-WT	AP4B1-WT	DMSO	0	0.399289	1.12096	0.528428	-0.0705432	0.0619609	0.856036	0.675022	0.117992	0.379062	0.408318	-0.488757	0.408318	-0.488757	Positive Control
C03	1926	1040.96	641.156	1.64744	1.03452	1.39716	1066.34	8.34876	1.60975	0.737115	1.60975	0.737115	3	C	ID SHSY5Y_DAGLB_P3	daglb	AP4B1-WT	AP4B1-WT	DMSO	0	-0.450751	0.454362	0.595986	-0.735758	-0.0699468	-1.39958	-0.084124	-0.194108	-0.432393	-1.18092	0.242712	-1.18092	0.242712	Positive Control
C10	1526	1339.41	706.681	1.95007	1.06322	1.57143	1151.01	16.7434	1.68721	0.67038	1.68721	0.67038	10	C	ID SHSY5Y_DAGLB_P3	daglb	AP4B1-KO	AP4B1-KO	DMSO	0	4.40347	11.47	3.07543	-1.77923	0.683323	1.09862	2.61033	1.35277	3.73856	0.731335	-2.23189	0.731335	-2.23189	Positive Control
C11	1255	1276.88	693.834	1.88763	1.04321	1.49326	1111.19	12.0552	1.64027	0.695896	1.64027	0.695896	11	C	ID SHSY5Y_DAGLB_P3	daglb	AP4B1-KO	AP4B1-KO	DMSO	0	3.4019	9.1621	2.58931	-2.48618	0.527901	-0.643065	1.4017	0.625192	1.40917	-0.427414	-1.28572	-0.427414	-1.28572	Positive Control
C12	1271	1287.22	594.481	2.22741	1.06884	1.63424	1155.28	18.4396	1.80279	0.64147	1.80279	0.64147	12	C	ID SHSY5Y_DAGLB_P3	daglb	AP4B1-KO	AP4B1-KO	DMSO	0	8.85204	9.54376	-1.17018	-2.44445	1.37364	1.58862	3.58145	1.43062	4.58133	3.58441	-3.30389	3.58441	-3.30389	Positive Control
D01	2457	1009.43	600.882	1.70578	1.06673	1.40253	1061.94	9.17223	1.6739	0.729764	1.6739	0.729764	1	D	ID SHSY5Y_DAGLB_P3	daglb	AP4B1-WT	AP4B1-WT	DMSO	0	0.48491	-0.709534	-0.927976	0.649454	0.0752475	1.4045	-0.0012019	-0.27464	-0.0232452	0.402746	-0.029865	0.402746	-0.029865	Positive Control
D02	2075	1034.13	617.933	1.70213	1.04578	1.40088	1069.46	9.45699	1.63469	0.729395	1.63469	0.729395	2	D	ID SHSY5Y_DAGLB_P3	daglb	AP4B1-WT	AP4B1-WT	DMSO	0	0.426363	0.202248	-0.282757	-0.347064	0.0661624	-0.418946	-0.0266043	-0.137155	0.118244	-0.565314	-0.0435219	-0.565314	-0.0435219	Positive Control
D03	1805	1013.35	650.856	1.57482	1.03463	1.31672	1059.24	7.00689	1.61434	0.766936	1.61434	0.766936	3	D	ID SHSY5Y_DAGLB_P3	daglb	AP4B1-WT	AP4B1-WT	DMSO	0	-1.61558	-0.564536	0.963023	-1.05141	-0.250704	-1.3904	-1.3279	-0.323956	-1.09911	-1.06771	1.34853	-1.06771	1.34853	Positive Control
D10	1398	1297.12	661.867	2.02001	1.04892	1.50593	1082.7	12.137	1.65896	0.690348	1.65896	0.690348	10	D	ID SHSY5Y_DAGLB_P3	daglb	AP4B1-KO	AP4B1-KO	DMSO	0	5.52525	9.90912	1.37966	-2.11314	0.857399	-0.146428	1.59759	0.104768	1.44983	0.0339634	-1.49146	0.0339634	-1.49146	Positive Control
D11	1379	1440.86	718.972	2.06774	1.04738	1.51386	1136.92	15.8065	1.64427	0.674196	1.64427	0.674196	11	D	ID SHSY5Y_DAGLB_P3	daglb	AP4B1-KO	AP4B1-KO	DMSO	0	6.29088	15.2145	3.5405	-2.16271	0.976209	-0.280226	1.72028	1.0952	3.27303	-0.328658	-2.09038	-0.328658	-2.09038	Positive Control
D12	1298	1269.28	590.385	2.22811	1.05156	1.58421	1144.17	17.7131	1.74905	0.653976	1.74905	0.653976	12	D	ID SHSY5Y_DAGLB_P3	daglb	AP4B1-KO	AP4B1-KO	DMSO	0	8.86319	8.8818	-1.32517	-2.37401	1.37538	0.0839999	2.80797	1.22775	4.22036	2.25784	-2.84016	2.25784	-2.84016	Positive Control
E01	2381	997.578	589.241	1.72032	1.07783	1.36985	1054.33	8.70345	1.66019	0.740937	1.66019	0.740937	1	E	ID SHSY5Y_DAGLB_P3	daglb	AP4B1-WT	AP4B1-WT	DMSO	0	0.718147	-1.14682	-1.36848	0.451194	0.111441	2.37131	-0.506391	-0.413544	-0.256162	0.0641077	0.384439	0.0641077	0.384439	Positive Control
E02	2326	1031.1	614.853	1.72382	1.04378	1.42096	1055.08	9.04532	1.63796	0.727108	1.63796	0.727108	2	E	ID SHSY5Y_DAGLB_P3	daglb	AP4B1-WT	AP4B1-WT	DMSO	0	0.7744	0.0904476	-0.39932	0.307716	0.12017	-0.593765	0.283769	-0.399854	-0.0863001	-0.484466	-0.12834	-0.484466	-0.12834	Positive Control
E03	1932	1016.08	638.752	1.61668	1.03913	1.32784	1055.79	7.42399	1.6191	0.758177	1.6191	0.758177	3	E	ID SHSY5Y_DAGLB_P3	daglb	AP4B1-WT	AP4B1-WT	DMSO	0	-0.944274	-0.464066	0.504999	-0.720105	-0.146531	-0.998636	-1.156	-0.386943	-0.891875	-0.950024	1.02373	-0.950024	1.02373	Positive Control
E10	1692	1342.69	687.58	2.00721	1.03205	1.54706	1124.83	14.5945	1.68879	0.671875	1.68879	0.671875	10	E	ID SHSY5Y_DAGLB_P3	daglb	AP4B1-KO	AP4B1-KO	DMSO	0	5.32	11.5912	2.35264	-1.34619	0.82555	-1.61506	2.23352	0.874421	2.67084	0.770276	-2.17647	0.770276	-2.17647	Positive Control
E11	1173	1335.49	714.54	1.92031	1.06416	1.4933	1103.86	12.0763	1.61841	0.695641	1.61841	0.695641	11	E	ID SHSY5Y_DAGLB_P3	daglb	AP4B1-KO	AP4B1-KO	DMSO	0	3.92603	11.3253	3.3728	-2.7001	0.609235	1.18071	1.40227	0.491225	1.41968	-0.967189	-1.29519	-0.967189	-1.29519	Positive Control
E12	1227	1274.11	592.733	2.21556	1.08041	1.61967	1137.73	17.8252	1.7336	0.649701	1.7336	0.649701	12	E	ID SHSY5Y_DAGLB_P3	daglb	AP4B1-KO	AP4B1-KO	DMSO	0	8.66185	9.05996	-1.23635	-2.55923	1.34413	2.5954	3.3563	1.11007	4.27608	1.87636	-2.99868	1.87636	-2.99868	Positive Control
F01	2489	997.268	599.246	1.69334	1.05343	1.36011	1043	8.32649	1.66167	0.745234	1.66167	0.745234	1	F	ID SHSY5Y_DAGLB_P3	daglb	AP4B1-WT	AP4B1-WT	DMSO	0	0.285437	-1.15824	-0.989886	0.732931	0.0442936	0.246646	-0.657009	-0.620639	-0.443456	0.100719	0.543773	0.100719	0.543773	Positive Control
F02	2654	1027.52	633.03	1.64848	1.05003	1.35022	1056.17	7.28935	1.62361	0.751331	1.62361	0.751331	2	F	ID SHSY5Y_DAGLB_P3	daglb	AP4B1-WT	AP4B1-WT	DMSO	0	-0.434075	-0.0415785	0.288485	1.16336	-0.0673591	-0.049044	-0.810017	-0.380041	-0.958769	-0.838729	0.769875	-0.838729	0.769875	Positive Control
F03	1929	997.242	653.63	1.54511	1.04281	1.33886	1073.36	7.00757	1.60061	0.761507	1.60061	0.761507	3	F	ID SHSY5Y_DAGLB_P3	daglb	AP4B1-WT	AP4B1-WT	DMSO	0	-2.0922	-1.15922	1.06799	-0.727931	-0.324665	-0.677828	-0.98555	-0.0659951	-1.09878	-1.40644	1.14721	-1.40644	1.14721	Positive Control
F10	1604	1295.32	645.498	2.06573	1.06912	1.54224	1112.89	13.4046	1.66652	0.678907	1.66652	0.678907	10	F	ID SHSY5Y_DAGLB_P3	daglb	AP4B1-KO	AP4B1-KO	DMSO	0	6.25862	9.84269	0.760295	-1.57575	0.971202	1.61284	2.15906	0.656186	2.07967	0.220471	-1.9157	0.220471	-1.9157	Positive Control
F11	1440	1481.74	711.531	2.16615	1.04501	1.53493	1115.88	15.0489	1.61201	0.671938	1.61201	0.671938	11	F	ID SHSY5Y_DAGLB_P3	daglb	AP4B1-KO	AP4B1-KO	DMSO	0	7.86944	16.7236	3.25896	-2.00358	1.22117	-0.486529	2.04593	0.710952	2.89665	-1.12504	-2.1741	-1.12504	-2.1741	Positive Control
F12	1250	1245.99	589.594	2.18713	1.07139	1.61744	1133.8	18.0211	1.76744	0.649041	1.76744	0.649041	12	F	ID SHSY5Y_DAGLB_P3	daglb	AP4B1-KO	AP4B1-KO	DMSO	0	8.20591	8.0219	-1.3551	-2.49923	1.27338	1.81006	3.32178	1.03818	4.37341	2.71183	-3.02315	2.71183	-3.02315	Positive Control
G01	2876	1000.54	604.168	1.68457	1.04185	1.34012	1047.32	7.99571	1.64399	0.75566	1.64399	0.75566	1	G	ID SHSY5Y_DAGLB_P3	daglb	AP4B1-WT	AP4B1-WT	DMSO	0	0.144744	-1.03738	-0.803627	1.74249	0.0224611	-0.761172	-0.966044	-0.541761	-0.607808	-0.335731	0.930388	-0.335731	0.930388	Positive Control
G02	2839	1016.66	607.504	1.69556	1.05731	1.37355	1061.87	9.1044	1.66388	0.739532	1.66388	0.739532	2	G	ID SHSY5Y_DAGLB_P3	daglb	AP4B1-WT	AP4B1-WT	DMSO	0	0.320993	-0.442542	-0.677393	1.64597	0.0498112	0.584702	-0.449164	-0.27593	-0.0569474	0.155321	0.332363	0.155321	0.332363	Positive Control
G03	2445	1002.32	618.546	1.64406	1.03797	1.36203	1052.46	7.5194	1.65195	0.746799	1.65195	0.746799	3	G	ID SHSY5Y_DAGLB_P3	daglb	AP4B1-WT	AP4B1-WT	DMSO	0	-0.504973	-0.971927	-0.259583	0.618149	-0.0783609	-1.09927	-0.62732	-0.447795	-0.844467	-0.139084	0.60184	-0.139084	0.60184	Positive Control
G10	1533	1289.26	658.121	2.02088	1.04741	1.48847	1087.12	11.5985	1.66608	0.695612	1.66608	0.695612	10	G	ID SHSY5Y_DAGLB_P3	daglb	AP4B1-KO	AP4B1-KO	DMSO	0	5.53928	9.61915	1.23794	-1.76097	0.859576	-0.277814	1.32759	0.185388	1.18225	0.209537	-1.29626	0.209537	-1.29626	Positive Control
G11	1226	1299.42	703.998	1.89581	1.02564	1.48855	1092.88	12.4736	1.63923	0.694421	1.63923	0.694421	11	G	ID SHSY5Y_DAGLB_P3	daglb	AP4B1-KO	AP4B1-KO	DMSO	0	3.53315	9.99409	2.9739	-2.56184	0.548268	-2.17297	1.32895	0.290651	1.61706	-0.453194	-1.34041	-0.453194	-1.34041	Positive Control
G12	1041	1251.9	589.421	2.19198	1.07295	1.59892	1140.7	16.7156	1.73234	0.656404	1.73234	0.656404	12	G	ID SHSY5Y_DAGLB_P3	daglb	AP4B1-KO	AP4B1-KO	DMSO	0	8.28361	8.24025	-1.36164	-3.04444	1.28544	1.946	3.03539	1.16429	3.72475	1.84534	-2.75013	1.84534	-2.75013	Positive Control
H01	2228	976.475	570.81	1.74332	1.05527	1.42213	1041.38	9.49397	1.68201	0.721343	1.68201	0.721343	1	H	ID SHSY5Y_DAGLB_P3	daglb	AP4B1-WT	AP4B1-WT	DMSO	0	1.08719	-1.92572	-2.0659	0.052065	0.168709	0.406689	0.301888	-0.650274	0.136616	0.602977	-0.342122	0.602977	-0.342122	Positive Control
H02	2714	1027.73	630.954	1.65608	1.05471	1.37182	1055.95	7.93952	1.67153	0.741972	1.67153	0.741972	2	H	ID SHSY5Y_DAGLB_P3	daglb	AP4B1-WT	AP4B1-WT	DMSO	0	-0.312187	-0.0339161	0.209937	1.31989	-0.0484447	0.358125	-0.476037	-0.384064	-0.635727	0.344086	0.422827	0.344086	0.422827	Positive Control
H03	2321	1065	667.268	1.61611	1.04299	1.36259	1071.14	7.65548	1.62181	0.751991	1.62181	0.751991	3	H	ID SHSY5Y_DAGLB_P3	daglb	AP4B1-WT	AP4B1-WT	DMSO	0	-0.953291	1.3416	1.58406	0.294673	-0.14793	-0.662144	-0.618622	-0.106459	-0.776855	-0.883142	0.794363	-0.883142	0.794363	Positive Control
H10	1388	1334.51	658.996	2.08689	1.06477	1.5576	1125.31	15.1695	1.71371	0.667299	1.71371	0.667299	10	H	ID SHSY5Y_DAGLB_P3	daglb	AP4B1-KO	AP4B1-KO	DMSO	0	6.59798	11.2893	1.27103	-2.13923	1.02386	1.23355	2.39658	0.883138	2.95655	1.38533	-2.34613	1.38533	-2.34613	Positive Control
H11	1270	1337.22	645.179	2.1432	1.05625	1.56351	1115.26	15.6429	1.72645	0.662924	1.72645	0.662924	11	H	ID SHSY5Y_DAGLB_P3	daglb	AP4B1-KO	AP4B1-KO	DMSO	0	7.50122	11.3891	0.748192	-2.44705	1.16403	0.491997	2.48792	0.699548	3.19178	1.69987	-2.50835	1.69987	-2.50835	Positive Control
H12	1144	1269.97	572.285	2.29292	1.07651	1.57203	1157.75	17.3015	1.74442	0.656255	1.74442	0.656255	12	H	ID SHSY5Y_DAGLB_P3	daglb	AP4B1-KO	AP4B1-KO	DMSO	0	9.90281	8.90697	-2.01009	-2.77575	1.5367	2.25593	2.61965	1.47589	4.01584	2.14358	-2.75566	2.14358	-2.75566	Positive Control
A01	1892	1063.48	603.592	1.80914	1.06313	1.57147	1118.35	15.3937	1.77608	0.657478	1.77608	0.657478	1	A	ID SHSY5Y_DAGLB_P3	daglb	AP4B1-WT	AP4B1-WT	DMSO	0	-2.2408	-3.32465	-0.95976	3.30611	0.66748	0.265415	0.405868	-0.459951	-0.0306713	1.40427	-0.684918	1.40427	-0.684918	Negative Control
A02	1768	1076.64	645.732	1.70251	1.04874	1.53569	1321.29	13.0229	1.7203	0.677447	1.7203	0.677447	2	A	ID SHSY5Y_DAGLB_P3	daglb	AP4B1-WT	AP4B1-WT	DMSO	0	-3.13182	-3.15797	-0.245713	2.57153	0.932893	-0.691076	-0.307139	5.76003	-0.953894	0.412668	0.400244	0.412668	0.400244	Negative Control
A03	1497	1068.54	656.243	1.65454	1.06453	1.4865	1090.1	11.5337	1.68263	0.695044	1.68263	0.695044	3	A	ID SHSY5Y_DAGLB_P3	daglb	AP4B1-WT	AP4B1-WT	DMSO	0	-3.53264	-3.26054	-0.0676082	0.966112	1.05229	0.35814	-1.28757	-1.32593	-1.53377	-0.256941	1.35645	-0.256941	1.35645	Negative Control
A04	200	1135.36	724.952	1.58442	1.03783	1.61478	941.164	25.8394	1.58149	0.665494	1.58149	0.665494	4	A	ID SHSY5Y_DAGLB_P3	daglb	AP4B1-KO	AP4B1-KO + BCH-HSP-A01	30¬µM	30	-4.11855	-2.41449	1.09665	-6.71737	1.22681	-1.41588	1.26914	-5.89075	4.0369	-2.05456	-0.249303	-2.05456	-0.249303	Negative Control
A05	1490	1335.48	654.889	2.08715	1.06536	1.54796	1269.68	32.6554	1.73702	0.6503	1.73702	0.6503	5	A	ID SHSY5Y_DAGLB_P3	daglb	AP4B1-KO	AP4B1-KO + BCH-HSP-B01	30¬µM	30	0.0822895	0.119485	-0.0905558	0.924644	-0.024512	0.413666	-0.0627092	4.17833	6.69107	0.709998	-1.07497	0.709998	-1.07497	Negative Control
A06	1619	1429.77	778.524	1.89364	1.0579	1.61851	1198.97	21.7252	1.76802	0.641499	1.76802	0.641499	6	A	ID SHSY5Y_DAGLB_P3	daglb	AP4B1-KO	AP4B1-KO + BCH-HSP-C01	30¬µM	30	-1.53464	1.31333	2.0044	1.68885	0.457133	-0.0822668	1.34336	2.01082	2.43481	1.26099	-1.55321	1.26099	-1.55321	Negative Control
A07	52	1182.8	665.523	1.81227	0.992262	1.5548	2538.43	101.209	1.44113	0.656682	1.44113	0.656682	7	A	ID SHSY5Y_DAGLB_P3	daglb	AP4B1-KO	AP4B1-KO + BCH-HSP-F01	30¬µM	30	-2.21461	-1.81373	0.089635	-7.59413	0.659677	-4.44327	0.0737186	43.0652	33.3862	-4.54957	-0.728185	-4.54957	-0.728185	Negative Control
A08	1557	920.354	602.15	1.53793	1.06041	1.4849	1803.22	35.43	1.83694	0.669412	1.83694	0.669412	8	A	ID SHSY5Y_DAGLB_P3	daglb	AP4B1-KO	AP4B1-KO + BCH-HSP-G01	30¬µM	30	-4.50702	-5.13684	-0.984192	1.32155	1.34253	0.084898	-1.31954	20.5312	7.77152	2.48606	-0.0364004	2.48606	-0.0364004	Negative Control
A09	1278	877.011	632.989	1.3902	1.06622	1.85488	2352.44	62.0469	1.82848	0.590726	1.82848	0.590726	9	A	ID SHSY5Y_DAGLB_P3	daglb	AP4B1-KO	AP4B1-KO + BCH-HSP-H01	30¬µM	30	-5.74149	-5.68565	-0.461641	-0.331253	1.71025	0.470566	6.05435	37.3644	18.1362	2.33576	-4.3122	2.33576	-4.3122	Negative Control
A10	1491	1325	687.523	1.98005	1.05785	1.52719	1125.94	13.9369	1.67581	0.681589	1.67581	0.681589	10	A	ID SHSY5Y_DAGLB_P3	daglb	AP4B1-KO	AP4B1-KO	DMSO	0	-0.812645	-0.0132556	0.46243	0.930568	0.242067	-0.0852779	-0.47661	-0.227328	-0.597954	-0.378161	0.625323	-0.378161	0.625323	Negative Control
A11	1189	1598.25	823.95	1.99452	1.04442	1.48798	1181.53	16.267	1.62168	0.684092	1.62168	0.684092	11	A	ID SHSY5Y_DAGLB_P3	daglb	AP4B1-KO	AP4B1-KO	DMSO	0	-0.691736	3.44663	2.77412	-0.858492	0.206051	-0.977829	-1.25811	1.47655	0.309394	-1.34026	0.761296	-1.34026	0.761296	Negative Control
A12	1038	1321.93	629.454	2.159	1.08412	1.60952	1230.28	21.5213	1.74131	0.643858	1.74131	0.643858	12	A	ID SHSY5Y_DAGLB_P3	daglb	AP4B1-KO	AP4B1-KO	DMSO	0	0.682676	-0.0521033	-0.521536	-1.75302	-0.203352	1.65992	1.16427	2.97051	2.35541	0.786224	-1.425	0.786224	-1.425	Negative Control
B01	2346	1020.99	593.256	1.75427	1.05957	1.45964	1074.71	10.9409	1.69392	0.704877	1.69392	0.704877	1	B	ID SHSY5Y_DAGLB_P3	daglb	AP4B1-WT	AP4B1-WT	DMSO	0	-2.69931	-3.86264	-1.13491	5.99562	0.804057	0.0285505	-1.82284	-1.79749	-1.76463	-0.0561743	1.89075	-0.0561743	1.89075	Negative Control
B02	1832	1053.84	632.822	1.69345	1.04015	1.44197	1072.18	10.3151	1.63773	0.716298	1.63773	0.716298	2	B	ID SHSY5Y_DAGLB_P3	daglb	AP4B1-WT	AP4B1-WT	DMSO	0	-3.20746	-3.44662	-0.464475	2.95067	0.955422	-1.26143	-2.17511	-1.87524	-2.00832	-1.05491	2.51141	-1.05491	2.51141	Negative Control
B03	1595	1043.61	676.994	1.56182	1.03883	1.35771	1077.65	8.01248	1.62118	0.749698	1.62118	0.749698	3	B	ID SHSY5Y_DAGLB_P3	daglb	AP4B1-WT	AP4B1-WT	DMSO	0	-4.30738	-3.57624	0.284012	1.54667	1.28306	-1.34922	-3.85438	-1.70744	-2.90495	-1.34919	4.32638	-1.34919	4.32638	Negative Control
B04	568	1133.66	665.717	1.74283	1.04873	1.57023	974.681	28.43	1.51702	0.661298	1.51702	0.661298	4	B	ID SHSY5Y_DAGLB_P3	daglb	AP4B1-KO	AP4B1-KO + BCH-HSP-A01	20¬µM	20	-2.79487	-2.43595	0.0929317	-4.53732	0.832522	-0.691613	0.381074	-4.86346	5.04571	-3.20072	-0.477342	-3.20072	-0.477342	Negative Control
B05	1456	1281.67	615.717	2.132	1.06042	1.57242	1247.1	31.849	1.78941	0.645506	1.78941	0.645506	5	B	ID SHSY5Y_DAGLB_P3	daglb	AP4B1-KO	AP4B1-KO + BCH-HSP-B01	20¬µM	20	0.457096	-0.561903	-0.754306	0.723227	-0.136158	0.0851733	0.424768	3.48625	6.37707	1.64115	-1.33547	1.64115	-1.33547	Negative Control
B06	1763	1376.91	739.112	1.91757	1.08461	1.55811	1121.83	15.9445	1.72511	0.673956	1.72511	0.673956	6	B	ID SHSY5Y_DAGLB_P3	daglb	AP4B1-KO	AP4B1-KO + BCH-HSP-C01	20¬µM	20	-1.33473	0.643992	1.33658	2.54191	0.397583	1.69255	0.139544	-0.353506	0.183796	0.498308	0.210517	0.498308	0.210517	Negative Control
B07	304	1484.82	682.96	2.19507	1.0567	1.57026	3991	139.299	1.38345	0.680921	1.38345	0.680921	7	B	ID SHSY5Y_DAGLB_P3	daglb	AP4B1-KO	AP4B1-KO + BCH-HSP-F01	20¬µM	20	0.984083	2.01038	0.385099	-6.10127	-0.293134	-0.162164	0.381778	87.586	48.2183	-5.57495	0.589015	-5.57495	0.589015	Negative Control
B08	1554	939.388	616.135	1.5421	1.06325	1.39687	1737.22	31.7319	1.80962	0.681911	1.80962	0.681911	8	B	ID SHSY5Y_DAGLB_P3	daglb	AP4B1-KO	AP4B1-KO + BCH-HSP-G01	20¬µM	20	-4.47221	-4.89583	-0.747227	1.30378	1.33216	0.273305	-3.07399	18.5081	6.33148	2.00051	0.642778	2.00051	0.642778	Negative Control
B09	1225	899.263	656.46	1.36275	1.07818	1.69869	2034.34	51.9586	1.88661	0.607037	1.88661	0.607037	9	B	ID SHSY5Y_DAGLB_P3	daglb	AP4B1-KO	AP4B1-KO + BCH-HSP-H01	20¬µM	20	-5.97087	-5.40389	-0.0639338	-0.645227	1.77858	1.26554	2.94148	27.6149	14.2078	3.369	-3.42589	3.369	-3.42589	Negative Control
B10	1462	1294.13	668.168	1.98646	1.0657	1.48365	1120.66	13.429	1.66799	0.688509	1.66799	0.688509	10	B	ID SHSY5Y_DAGLB_P3	daglb	AP4B1-KO	AP4B1-KO	DMSO	0	-0.759054	-0.404075	0.13446	0.758771	0.226104	0.435785	-1.34443	-0.389375	-0.795755	-0.517047	1.00134	-0.517047	1.00134	Negative Control
B11	1279	1329.01	697.428	1.96111	1.07058	1.55941	1134.1	14.6226	1.72499	0.668893	1.72499	0.668893	11	B	ID SHSY5Y_DAGLB_P3	daglb	AP4B1-KO	AP4B1-KO	DMSO	0	-0.970883	0.0375356	0.630266	-0.325329	0.289202	0.760658	0.165435	0.0228098	-0.33096	0.496065	-0.0646222	0.496065	-0.0646222	Negative Control
B12	1440	1288.41	603.369	2.19931	1.06782	1.63212	1178.84	18.7961	1.80658	0.63874	1.80658	0.63874	12	B	ID SHSY5Y_DAGLB_P3	daglb	AP4B1-KO	AP4B1-KO	DMSO	0	1.01949	-0.476487	-0.96354	0.628442	-0.30368	0.577099	1.61463	1.3939	1.29424	1.94632	-1.70311	1.94632	-1.70311	Negative Control
C01	2485	1048.09	622.904	1.71929	1.06018	1.44586	1084.74	10.5661	1.70516	0.710628	1.70516	0.710628	1	C	ID SHSY5Y_DAGLB_P3	daglb	AP4B1-WT	AP4B1-WT	DMSO	0	-2.99157	-3.51945	-0.632522	6.81906	0.891116	0.0692033	-2.09758	-1.49019	-1.91057	0.143564	2.20327	0.143564	2.20327	Negative Control
C02	2181	1059.02	639.371	1.70044	1.06043	1.44626	1083.43	9.98193	1.67413	0.717388	1.67413	0.717388	2	C	ID SHSY5Y_DAGLB_P3	daglb	AP4B1-WT	AP4B1-WT	DMSO	0	-3.1491	-3.38108	-0.3535	5.01816	0.938039	0.0859483	-2.08957	-1.53039	-2.13804	-0.407963	2.57065	-0.407963	2.57065	Negative Control
C03	1926	1040.96	641.156	1.64744	1.03452	1.39716	1066.34	8.34876	1.60975	0.737115	1.60975	0.737115	3	C	ID SHSY5Y_DAGLB_P3	daglb	AP4B1-WT	AP4B1-WT	DMSO	0	-3.59193	-3.60975	-0.323247	3.50753	1.06995	-1.63549	-3.06811	-2.05398	-2.774	-1.55231	3.64257	-1.55231	3.64257	Negative Control
C04	1187	860.689	573.595	1.51824	1.05162	1.41331	969.993	14.2229	1.47729	0.726347	1.47729	0.726347	4	C	ID SHSY5Y_DAGLB_P3	daglb	AP4B1-KO	AP4B1-KO + BCH-HSP-A01	10¬µM	10	-4.67158	-5.89231	-1.46805	-0.87034	1.39155	-0.499456	-2.74636	-5.00715	-0.486597	-3.90678	3.05746	-3.90678	3.05746	Negative Control
C05	1320	1237.22	625.763	2.02229	1.05045	1.59463	1204.21	28.7956	1.7847	0.645961	1.7847	0.645961	5	C	ID SHSY5Y_DAGLB_P3	daglb	AP4B1-KO	AP4B1-KO + BCH-HSP-B01	10¬µM	10	-0.459669	-1.12469	-0.584075	-0.0824429	0.136924	-0.576944	0.867536	2.17147	5.18807	1.5575	-1.31074	1.5575	-1.31074	Negative Control
C06	1562	1362.5	720.95	1.95057	1.06896	1.56994	1117.93	15.0216	1.69775	0.670051	1.69775	0.670051	6	C	ID SHSY5Y_DAGLB_P3	daglb	AP4B1-KO	AP4B1-KO + BCH-HSP-C01	10¬µM	10	-1.05896	0.461532	1.02883	1.35117	0.315438	0.652948	0.375296	-0.472938	-0.175565	0.0118454	-0.00169235	0.0118454	-0.00169235	Negative Control
C07	1988	1191.06	640.48	1.88095	1.0241	1.687	2339.2	62.5627	1.73655	0.59649	1.73655	0.59649	7	C	ID SHSY5Y_DAGLB_P3	daglb	AP4B1-KO	AP4B1-KO + BCH-HSP-F01	10¬µM	10	-1.64075	-1.70923	-0.334703	3.87482	0.488739	-2.32777	2.70849	36.9588	18.3371	0.701559	-3.999	0.701559	-3.999	Negative Control
C08	1539	996.277	614.183	1.64871	1.02797	1.29158	1501.94	22.2891	1.76402	0.718977	1.76402	0.718977	8	C	ID SHSY5Y_DAGLB_P3	daglb	AP4B1-KO	AP4B1-KO + BCH-HSP-G01	10¬µM	10	-3.58134	-4.17551	-0.780294	1.21492	1.06679	-2.07097	-5.17243	11.2968	2.65441	1.18984	2.65695	1.18984	2.65695	Negative Control
C09	1438	974.149	613.103	1.6073	1.05352	1.62544	1623.04	47.3489	1.80971	0.623923	1.80971	0.623923	9	C	ID SHSY5Y_DAGLB_P3	daglb	AP4B1-KO	AP4B1-KO + BCH-HSP-H01	10¬µM	10	-3.92733	-4.45569	-0.798603	0.616594	1.16986	-0.37312	1.48156	15.0087	12.4128	2.00203	-2.50829	2.00203	-2.50829	Negative Control
C10	1526	1339.41	706.681	1.95007	1.06322	1.57143	1151.01	16.7434	1.68721	0.67038	1.68721	0.67038	10	C	ID SHSY5Y_DAGLB_P3	daglb	AP4B1-KO	AP4B1-KO	DMSO	0	-1.06312	0.169172	0.787048	1.13791	0.316677	0.271083	0.405057	0.541137	0.494892	-0.175371	0.0161845	-0.175371	0.0161845	Negative Control
C11	1255	1276.88	693.834	1.88763	1.04321	1.49326	1111.19	12.0552	1.64027	0.695896	1.64027	0.695896	11	C	ID SHSY5Y_DAGLB_P3	daglb	AP4B1-KO	AP4B1-KO	DMSO	0	-1.58489	-0.622563	0.569363	-0.467506	0.472099	-1.05814	-1.15287	-0.679487	-1.33071	-1.00974	1.40275	-1.00974	1.40275	Negative Control
C12	1271	1287.22	594.481	2.22741	1.06884	1.63424	1155.28	18.4396	1.80279	0.64147	1.80279	0.64147	12	C	ID SHSY5Y_DAGLB_P3	daglb	AP4B1-KO	AP4B1-KO	DMSO	0	1.25436	-0.491633	-1.11414	-0.372721	-0.373644	0.645039	1.65684	0.671737	1.1554	1.87902	-1.55476	1.87902	-1.55476	Negative Control
D01	2457	1009.43	600.882	1.70578	1.06673	1.40253	1061.94	9.17223	1.6739	0.729764	1.6739	0.729764	1	D	ID SHSY5Y_DAGLB_P3	daglb	AP4B1-WT	AP4B1-WT	DMSO	0	-3.10449	-4.00903	-1.00568	6.65319	0.924753	0.504527	-2.96123	-2.18908	-2.45334	-0.411975	3.24313	-0.411975	3.24313	Negative Control
D02	2075	1034.13	617.933	1.70213	1.04578	1.40088	1069.46	9.45699	1.63469	0.729395	1.63469	0.729395	2	D	ID SHSY5Y_DAGLB_P3	daglb	AP4B1-WT	AP4B1-WT	DMSO	0	-3.13499	-3.69624	-0.716749	4.39021	0.933838	-0.887092	-2.99397	-1.95843	-2.34245	-1.10904	3.22311	-1.10904	3.22311	Negative Control
D03	1805	1013.35	650.856	1.57482	1.03463	1.31672	1059.24	7.00689	1.61434	0.766936	1.61434	0.766936	3	D	ID SHSY5Y_DAGLB_P3	daglb	AP4B1-WT	AP4B1-WT	DMSO	0	-4.19875	-3.95929	-0.158888	2.79072	1.2507	-1.62849	-4.67135	-2.27182	-3.29653	-1.47079	5.26308	-1.47079	5.26308	Negative Control
D04	1577	1016.06	660.109	1.57369	1.05222	1.4176	1018.43	15.1288	1.52612	0.716548	1.52612	0.716548	4	D	ID SHSY5Y_DAGLB_P3	daglb	AP4B1-KO	AP4B1-KO + BCH-HSP-A01	5¬µM	5	-4.20818	-3.92499	-0.0020945	1.44004	1.25351	-0.459704	-2.66075	-3.52244	-0.133847	-3.03887	2.52499	-3.03887	2.52499	Negative Control
D05	1461	1193.15	622.993	1.96182	1.06974	1.52505	1145.81	24.3211	1.75186	0.659617	1.75186	0.659617	5	D	ID SHSY5Y_DAGLB_P3	daglb	AP4B1-KO	AP4B1-KO + BCH-HSP-B01	5¬µM	5	-0.965	-1.68267	-0.631017	0.752847	0.28745	0.704784	-0.519357	0.381599	3.44566	0.973782	-0.568684	0.973782	-0.568684	Negative Control
D06	1569	1337.01	685.701	2.01632	1.06954	1.58686	1119.7	16.2118	1.73764	0.661187	1.73764	0.661187	6	D	ID SHSY5Y_DAGLB_P3	daglb	AP4B1-KO	AP4B1-KO + BCH-HSP-C01	5¬µM	5	-0.509563	0.138823	0.431548	1.39264	0.151786	0.691074	0.712705	-0.418766	0.287889	0.72102	-0.483342	0.72102	-0.483342	Negative Control
D07	2259	1054.76	604.274	1.77893	1.04799	1.57446	1666.53	40.3866	1.83311	0.629177	1.83311	0.629177	7	D	ID SHSY5Y_DAGLB_P3	daglb	AP4B1-KO	AP4B1-KO + BCH-HSP-F01	5¬µM	5	-2.49319	-3.435	-0.948209	5.48023	0.742661	-0.7408	0.46543	16.3417	9.70165	2.41801	-2.22277	2.41801	-2.22277	Negative Control
D08	1451	1095.48	658.944	1.69962	1.05368	1.32698	1284.18	16.2941	1.70116	0.714885	1.70116	0.714885	8	D	ID SHSY5Y_DAGLB_P3	daglb	AP4B1-KO	AP4B1-KO + BCH-HSP-G01	5¬µM	5	-3.15597	-2.91946	-0.0218312	0.693606	0.940087	-0.362419	-4.46681	4.62267	0.319932	0.0724686	2.43459	0.0724686	2.43459	Negative Control
D09	1188	898.287	577.764	1.57055	1.04587	1.54376	1345.97	34.1587	1.73967	0.643372	1.73967	0.643372	9	D	ID SHSY5Y_DAGLB_P3	daglb	AP4B1-KO	AP4B1-KO + BCH-HSP-H01	5¬µM	5	-4.23449	-5.41625	-1.3974	-0.864416	1.26135	-0.881354	-0.146335	6.51643	7.27645	0.757042	-1.45142	0.757042	-1.45142	Negative Control
D10	1398	1297.12	661.867	2.02001	1.04892	1.50593	1082.7	12.137	1.65896	0.690348	1.65896	0.690348	10	D	ID SHSY5Y_DAGLB_P3	daglb	AP4B1-KO	AP4B1-KO	DMSO	0	-0.478728	-0.366295	0.0276838	0.379632	0.142601	-0.679112	-0.90037	-1.55257	-1.29885	-0.677522	1.10125	-0.677522	1.10125	Negative Control
D11	1379	1440.86	718.972	2.06774	1.04738	1.51386	1136.92	15.8065	1.64427	0.674196	1.64427	0.674196	11	D	ID SHSY5Y_DAGLB_P3	daglb	AP4B1-KO	AP4B1-KO	DMSO	0	-0.079869	1.45371	0.995307	0.267076	0.023791	-0.781224	-0.742234	0.109027	0.130045	-0.938632	0.223564	-0.938632	0.223564	Negative Control
D12	1298	1269.28	590.385	2.22811	1.05156	1.58421	1144.17	17.7131	1.74905	0.653976	1.74905	0.653976	12	D	ID SHSY5Y_DAGLB_P3	daglb	AP4B1-KO	AP4B1-KO	DMSO	0	1.26018	-0.718719	-1.18354	-0.212772	-0.375376	-0.503254	0.65981	0.331388	0.872491	0.923813	-0.875197	0.923813	-0.875197	Negative Control
E01	2381	997.578	589.241	1.72032	1.07783	1.36985	1054.33	8.70345	1.66019	0.740937	1.66019	0.740937	1	E	ID SHSY5Y_DAGLB_P3	daglb	AP4B1-WT	AP4B1-WT	DMSO	0	-2.98299	-4.15904	-1.20294	6.20296	0.888559	1.24237	-3.61242	-2.42212	-2.63589	-0.655816	3.85026	-0.655816	3.85026	Negative Control
E02	2326	1031.1	614.853	1.72382	1.04378	1.42096	1055.08	9.04532	1.63796	0.727108	1.63796	0.727108	2	E	ID SHSY5Y_DAGLB_P3	daglb	AP4B1-WT	AP4B1-WT	DMSO	0	-2.95368	-3.73459	-0.768946	5.87714	0.87983	-1.02051	-2.5939	-2.39915	-2.50276	-1.05082	3.09882	-1.05082	3.09882	Negative Control
E03	1932	1016.08	638.752	1.61668	1.03913	1.32784	1055.79	7.42399	1.6191	0.758177	1.6191	0.758177	3	E	ID SHSY5Y_DAGLB_P3	daglb	AP4B1-WT	AP4B1-WT	DMSO	0	-3.84903	-3.92482	-0.363991	3.54307	1.14653	-1.3295	-4.44976	-2.37749	-3.13411	-1.38605	4.78711	-1.38605	4.78711	Negative Control
E04	1500	1061.48	679.472	1.61098	1.04399	1.48975	1046.67	19.0844	1.56572	0.691253	1.56572	0.691253	4	E	ID SHSY5Y_DAGLB_P3	daglb	AP4B1-KO	AP4B1-KO + BCH-HSP-A01	1¬µM	1	-3.8966	-3.34985	0.325998	0.983884	1.1607	-1.00642	-1.22286	-2.65706	1.40649	-2.33505	1.15045	-2.33505	1.15045	Negative Control
E05	1301	1266.21	643.281	2.02827	1.05827	1.53029	1088.19	16.1149	1.70076	0.673637	1.70076	0.673637	5	E	ID SHSY5Y_DAGLB_P3	daglb	AP4B1-KO	AP4B1-KO + BCH-HSP-B01	1¬µM	1	-0.409725	-0.757583	-0.287238	-0.195	0.122047	-0.0577326	-0.41491	-1.38439	0.250162	0.0654228	0.1932	0.0654228	0.1932	Negative Control
E06	1612	1379.54	696.39	2.04278	1.09134	1.58571	1173.89	17.0836	1.7381	0.656193	1.7381	0.656193	6	E	ID SHSY5Y_DAGLB_P3	daglb	AP4B1-KO	AP4B1-KO + BCH-HSP-C01	1¬µM	1	-0.288459	0.677382	0.612675	1.64738	0.085925	2.13974	0.689694	1.2423	0.62737	0.72917	-0.754717	0.72917	-0.754717	Negative Control
E07	1755	1200.22	571.534	2.164	1.08127	1.63065	1184.21	26.3261	1.84623	0.62738	1.84623	0.62738	7	E	ID SHSY5Y_DAGLB_P3	daglb	AP4B1-KO	AP4B1-KO + BCH-HSP-F01	1¬µM	1	0.724467	-1.5932	-1.50297	2.49451	-0.215801	1.47029	1.5854	1.5587	4.22642	2.65118	-2.32043	2.65118	-2.32043	Negative Control
E08	1324	1260.95	634.781	2.058	1.06135	1.53786	1089.54	14.8738	1.68807	0.673743	1.68807	0.673743	8	E	ID SHSY5Y_DAGLB_P3	daglb	AP4B1-KO	AP4B1-KO + BCH-HSP-G01	1¬µM	1	-0.161256	-0.824301	-0.431276	-0.0587467	0.0480343	0.147173	-0.263976	-1.343	-0.233115	-0.160141	0.198951	-0.160141	0.198951	Negative Control
E09	1101	1134.6	616.985	1.88904	1.04928	1.54174	1095.73	13.8871	1.66628	0.674619	1.66628	0.674619	9	E	ID SHSY5Y_DAGLB_P3	daglb	AP4B1-KO	AP4B1-KO + BCH-HSP-H01	1¬µM	1	-1.57313	-2.42403	-0.732827	-1.37981	0.468598	-0.654858	-0.186646	-1.15347	-0.617372	-0.547467	0.246539	-0.547467	0.246539	Negative Control
E10	1692	1342.69	687.58	2.00721	1.03205	1.54706	1124.83	14.5945	1.68879	0.671875	1.68879	0.671875	10	E	ID SHSY5Y_DAGLB_P3	daglb	AP4B1-KO	AP4B1-KO	DMSO	0	-0.585649	0.210755	0.463383	2.1213	0.17445	-1.79994	-0.0806602	-0.261369	-0.341908	-0.147331	0.0974117	-0.147331	0.0974117	Negative Control
E11	1173	1335.49	714.54	1.92031	1.06416	1.4933	1103.86	12.0763	1.61841	0.695641	1.61841	0.695641	11	E	ID SHSY5Y_DAGLB_P3	daglb	AP4B1-KO	AP4B1-KO	DMSO	0	-1.31184	0.119521	0.920211	-0.953277	0.390765	0.333729	-1.15214	-0.904235	-1.32248	-1.39841	1.38887	-1.39841	1.38887	Negative Control
E12	1227	1274.11	592.733	2.21556	1.08041	1.61967	1137.73	17.8252	1.7336	0.649701	1.7336	0.649701	12	E	ID SHSY5Y_DAGLB_P3	daglb	AP4B1-KO	AP4B1-KO	DMSO	0	1.15529	-0.6576	-1.14377	-0.633379	-0.344132	1.4134	1.36661	0.133969	0.916163	0.649122	-1.1075	0.649122	-1.1075	Negative Control
F01	2489	997.268	599.246	1.69334	1.05343	1.36011	1043	8.32649	1.66167	0.745234	1.66167	0.745234	1	F	ID SHSY5Y_DAGLB_P3	daglb	AP4B1-WT	AP4B1-WT	DMSO	0	-3.20841	-4.16296	-1.0334	6.84276	0.955706	-0.379126	-3.80656	-2.76955	-2.78267	-0.629454	4.08376	-0.629454	4.08376	Negative Control
F02	2654	1027.52	633.03	1.64848	1.05003	1.35022	1056.17	7.28935	1.62361	0.751331	1.62361	0.751331	2	F	ID SHSY5Y_DAGLB_P3	daglb	AP4B1-WT	AP4B1-WT	DMSO	0	-3.58324	-3.77989	-0.460946	7.82023	1.06736	-0.60479	-4.00379	-2.36591	-3.18654	-1.30592	4.4151	-1.30592	4.4151	Negative Control
F03	1929	997.242	653.63	1.54511	1.04281	1.33886	1073.36	7.00757	1.60061	0.761507	1.60061	0.761507	3	F	ID SHSY5Y_DAGLB_P3	daglb	AP4B1-WT	AP4B1-WT	DMSO	0	-4.44704	-4.16329	-0.111883	3.5253	1.32466	-1.08467	-4.23006	-1.83905	-3.29627	-1.7147	4.96806	-1.7147	4.96806	Negative Control
F04	1374	1095.51	649.695	1.74029	1.06198	1.48374	1046.83	18.7175	1.57993	0.68879	1.57993	0.68879	4	F	ID SHSY5Y_DAGLB_P3	daglb	AP4B1-KO	AP4B1-KO + BCH-HSP-A01	0.5¬µM	0.5	-2.8161	-2.91903	-0.178568	0.237455	0.838847	0.188672	-1.34256	-2.65199	1.26362	-2.08235	1.01658	-2.08235	1.01658	Negative Control
F05	1504	1274.12	625.952	2.09404	1.05047	1.55382	1091.34	14.8369	1.67242	0.673028	1.67242	0.673028	5	F	ID SHSY5Y_DAGLB_P3	daglb	AP4B1-KO	AP4B1-KO + BCH-HSP-B01	0.5¬µM	0.5	0.139854	-0.657498	-0.58088	1.00758	-0.0416589	-0.575765	0.0541479	-1.28796	-0.247505	-0.438307	0.16009	-0.438307	0.16009	Negative Control
F06	1504	1312.67	627.772	2.15157	1.06297	1.60548	1154.29	17.8286	1.70818	0.655305	1.70818	0.655305	6	F	ID SHSY5Y_DAGLB_P3	daglb	AP4B1-KO	AP4B1-KO + BCH-HSP-C01	0.5¬µM	0.5	0.620618	-0.169343	-0.550035	1.00758	-0.184867	0.254885	1.08368	0.641425	0.917457	0.197302	-0.802972	0.197302	-0.802972	Negative Control
F07	1539	1228.26	562.71	2.25527	1.07197	1.61232	1144.88	21.3469	1.76088	0.642218	1.76088	0.642218	7	F	ID SHSY5Y_DAGLB_P3	daglb	AP4B1-KO	AP4B1-KO + BCH-HSP-F01	0.5¬µM	0.5	1.48712	-1.23811	-1.65249	1.21492	-0.442977	0.852442	1.22008	0.352977	2.28753	1.13401	-1.51411	1.13401	-1.51411	Negative Control
F08	1213	1217.04	631.911	1.98597	1.05098	1.53649	1074.18	11.8716	1.68274	0.680355	1.68274	0.680355	8	F	ID SHSY5Y_DAGLB_P3	daglb	AP4B1-KO	AP4B1-KO + BCH-HSP-G01	0.5¬µM	0.5	-0.763148	-1.38028	-0.479905	-0.716315	0.227323	-0.541854	-0.291187	-1.81376	-1.40219	-0.254963	0.558249	-0.254963	0.558249	Negative Control
F09	1087	1145.61	624.365	1.87309	1.03655	1.50609	1098.79	12.8239	1.63085	0.690263	1.63085	0.690263	9	F	ID SHSY5Y_DAGLB_P3	daglb	AP4B1-KO	AP4B1-KO + BCH-HSP-H01	0.5¬µM	0.5	-1.7064	-2.28468	-0.607762	-1.46274	0.508294	-1.50086	-0.897256	-1.05943	-1.03136	-1.17727	1.09663	-1.17727	1.09663	Negative Control
F10	1604	1295.32	645.498	2.06573	1.06912	1.54224	1112.89	13.4046	1.66652	0.678907	1.66652	0.678907	10	F	ID SHSY5Y_DAGLB_P3	daglb	AP4B1-KO	AP4B1-KO	DMSO	0	-0.0966767	-0.389085	-0.249669	1.59998	0.0287976	0.663524	-0.176644	-0.62749	-0.805229	-0.543225	0.479546	-0.543225	0.479546	Negative Control
F11	1440	1481.74	711.531	2.16615	1.04501	1.53493	1115.88	15.0489	1.61201	0.671938	1.61201	0.671938	11	F	ID SHSY5Y_DAGLB_P3	daglb	AP4B1-KO	AP4B1-KO	DMSO	0	0.742479	1.9714	0.869233	0.628442	-0.221166	-0.93867	-0.32246	-0.535612	-0.164935	-1.51208	0.100884	-1.51208	0.100884	Negative Control
F12	1250	1245.99	589.594	2.18713	1.07139	1.61744	1133.8	18.0211	1.76744	0.649041	1.76744	0.649041	12	F	ID SHSY5Y_DAGLB_P3	daglb	AP4B1-KO	AP4B1-KO	DMSO	0	0.917766	-1.01371	-1.19694	-0.497126	-0.27338	0.814042	1.32211	0.0133642	0.992444	1.25071	-1.14335	1.25071	-1.14335	Negative Control
G01	2876	1000.54	604.168	1.68457	1.04185	1.34012	1047.32	7.99571	1.64399	0.75566	1.64399	0.75566	1	G	ID SHSY5Y_DAGLB_P3	daglb	AP4B1-WT	AP4B1-WT	DMSO	0	-3.2817	-4.1215	-0.949995	9.13536	0.977539	-1.14827	-4.20491	-2.63722	-2.91148	-0.943725	4.65032	-0.943725	4.65032	Negative Control
G02	2839	1016.66	607.504	1.69556	1.05731	1.37355	1061.87	9.1044	1.66388	0.739532	1.66388	0.739532	2	G	ID SHSY5Y_DAGLB_P3	daglb	AP4B1-WT	AP4B1-WT	DMSO	0	-3.18989	-3.91744	-0.893467	8.91618	0.950189	-0.121129	-3.53865	-2.19125	-2.47976	-0.590137	3.77395	-0.590137	3.77395	Negative Control
G03	2445	1002.32	618.546	1.64406	1.03797	1.36203	1052.46	7.5194	1.65195	0.746799	1.65195	0.746799	3	G	ID SHSY5Y_DAGLB_P3	daglb	AP4B1-WT	AP4B1-WT	DMSO	0	-3.62017	-4.09904	-0.706372	6.5821	1.07836	-1.4063	-3.7683	-2.47958	-3.09696	-0.802127	4.16885	-0.802127	4.16885	Negative Control
G04	1386	1327.76	622.903	2.20511	1.0512	1.53267	1074.29	17.0551	1.60467	0.675543	1.60467	0.675543	4	G	ID SHSY5Y_DAGLB_P3	daglb	AP4B1-KO	AP4B1-KO + BCH-HSP-A01	0.1¬µM	0.1	1.06803	0.0216924	-0.632536	0.308544	-0.318141	-0.527604	-0.367451	-1.81058	0.61626	-1.6427	0.296767	-1.6427	0.296767	Negative Control
G05	1350	1274.43	686.882	1.91968	1.0346	1.43322	1099.88	10.8089	1.62175	0.718148	1.62175	0.718148	5	G	ID SHSY5Y_DAGLB_P3	daglb	AP4B1-KO	AP4B1-KO + BCH-HSP-B01	0.1¬µM	0.1	-1.31709	-0.653599	0.451561	0.0952783	0.392327	-1.63048	-2.34952	-1.02628	-1.81603	-1.33897	2.61191	-1.33897	2.61191	Negative Control
G06	1446	1364.72	641.203	2.19226	1.05205	1.5537	1149.58	16.7086	1.68359	0.668861	1.68359	0.668861	6	G	ID SHSY5Y_DAGLB_P3	daglb	AP4B1-KO	AP4B1-KO + BCH-HSP-C01	0.1¬µM	0.1	0.960654	0.489677	-0.322453	0.663986	-0.286155	-0.470656	0.0517374	0.497095	0.481343	-0.239747	-0.0663561	-0.239747	-0.0663561	Negative Control
G07	1638	1229.31	570.277	2.2371	1.09108	1.60342	1149.4	19.2437	1.78742	0.646004	1.78742	0.646004	7	G	ID SHSY5Y_DAGLB_P3	daglb	AP4B1-KO	AP4B1-KO + BCH-HSP-F01	0.1¬µM	0.1	1.33533	-1.22486	-1.52427	1.8014	-0.397762	2.12265	1.04264	0.491623	1.4685	1.60579	-1.30842	1.60579	-1.30842	Negative Control
G08	1250	1267.72	627.532	2.09136	1.03366	1.50982	1059.28	11.6402	1.69337	0.693128	1.69337	0.693128	8	G	ID SHSY5Y_DAGLB_P3	daglb	AP4B1-KO	AP4B1-KO + BCH-HSP-G01	0.1¬µM	0.1	0.117507	-0.738543	-0.554111	-0.497126	-0.0350026	-1.69296	-0.822911	-2.27062	-1.49231	-0.066003	1.25232	-0.066003	1.25232	Negative Control
G09	1210	1175.39	610.202	1.97798	1.03413	1.422	1048.88	9.04323	1.6366	0.720211	1.6366	0.720211	9	G	ID SHSY5Y_DAGLB_P3	daglb	AP4B1-KO	AP4B1-KO + BCH-HSP-H01	0.1¬µM	0.1	-0.829969	-1.90756	-0.847751	-0.734087	0.247227	-1.66132	-2.57308	-2.58913	-2.50358	-1.07509	2.72405	-1.07509	2.72405	Negative Control
G10	1533	1289.26	658.121	2.02088	1.04741	1.48847	1087.12	11.5985	1.66608	0.695612	1.66608	0.695612	10	G	ID SHSY5Y_DAGLB_P3	daglb	AP4B1-KO	AP4B1-KO	DMSO	0	-0.471418	-0.46577	-0.035778	1.17938	0.140424	-0.779383	-1.2484	-1.41732	-1.50856	-0.551098	1.38731	-0.551098	1.38731	Negative Control
G11	1226	1299.42	703.998	1.89581	1.02564	1.48855	1092.88	12.4736	1.63923	0.694421	1.63923	0.694421	11	G	ID SHSY5Y_DAGLB_P3	daglb	AP4B1-KO	AP4B1-KO	DMSO	0	-1.51651	-0.337147	0.741584	-0.639303	0.451732	-2.22573	-1.24665	-1.24073	-1.16779	-1.02831	1.3226	-1.02831	1.3226	Negative Control
G12	1041	1251.9	589.421	2.19198	1.07295	1.59892	1140.7	16.7156	1.73234	0.656404	1.73234	0.656404	12	G	ID SHSY5Y_DAGLB_P3	daglb	AP4B1-KO	AP4B1-KO	DMSO	0	0.958245	-0.938803	-1.19987	-1.73525	-0.285438	0.917786	0.952956	0.22493	0.48407	0.626783	-0.743253	0.626783	-0.743253	Negative Control
H01	2228	976.475	570.81	1.74332	1.05527	1.42213	1041.38	9.49397	1.68201	0.721343	1.68201	0.721343	1	H	ID SHSY5Y_DAGLB_P3	daglb	AP4B1-WT	AP4B1-WT	DMSO	0	-2.79074	-4.42624	-1.51524	5.29659	0.831291	-0.256984	-2.57054	-2.81926	-2.32806	-0.267796	2.78553	-0.267796	2.78553	Negative Control
H02	2714	1027.73	630.954	1.65608	1.05471	1.37182	1055.95	7.93952	1.67153	0.741972	1.67153	0.741972	2	H	ID SHSY5Y_DAGLB_P3	daglb	AP4B1-WT	AP4B1-WT	DMSO	0	-3.51974	-3.77726	-0.49612	8.17567	1.04844	-0.294047	-3.57329	-2.37266	-2.93336	-0.454214	3.90652	-0.454214	3.90652	Negative Control
H03	2321	1065	667.268	1.61611	1.04299	1.36259	1071.14	7.65548	1.62181	0.751991	1.62181	0.751991	3	H	ID SHSY5Y_DAGLB_P3	daglb	AP4B1-WT	AP4B1-WT	DMSO	0	-3.85373	-3.30539	0.119214	5.84752	1.14793	-1.0727	-3.75708	-1.90694	-3.04397	-1.3379	4.45098	-1.3379	4.45098	Negative Control
H04	1230	1393.09	633.781	2.27917	1.05661	1.52943	1112.98	17.3051	1.6916	0.665181	1.6916	0.665181	4	H	ID SHSY5Y_DAGLB_P3	daglb	AP4B1-KO	AP4B1-KO + BCH-HSP-A01	0.05¬µM	0.05	1.68684	0.848928	-0.448209	-0.615607	-0.502468	-0.167527	-0.432041	-0.624519	0.71362	-0.0974774	-0.266312	-0.0974774	-0.266312	Negative Control
H05	1456	1333.16	650.211	2.1122	1.06586	1.58399	1140.5	16.3363	1.72377	0.65774	1.72377	0.65774	5	H	ID SHSY5Y_DAGLB_P3	daglb	AP4B1-KO	AP4B1-KO + BCH-HSP-B01	0.05¬µM	0.05	0.291594	0.0900204	-0.169819	0.723227	-0.0868588	0.447076	0.655322	0.218863	0.336366	0.47446	-0.670656	0.47446	-0.670656	Negative Control
H06	1124	1321.67	624.714	2.18456	1.03141	1.55856	1174.96	19.4801	1.73925	0.658581	1.73925	0.658581	6	H	ID SHSY5Y_DAGLB_P3	daglb	AP4B1-KO	AP4B1-KO + BCH-HSP-C01	0.05¬µM	0.05	0.896289	-0.0553924	-0.60186	-1.24355	-0.266982	-1.84228	0.148636	1.27496	1.56057	0.749614	-0.624948	0.749614	-0.624948	Negative Control
H07	1329	1267.7	576.206	2.28749	1.07546	1.60675	1104	16.5978	1.7752	0.648943	1.7752	0.648943	7	H	ID SHSY5Y_DAGLB_P3	daglb	AP4B1-KO	AP4B1-KO + BCH-HSP-F01	0.05¬µM	0.05	1.75636	-0.738773	-1.4238	-0.0291265	-0.523177	1.08473	1.10896	-0.899731	0.438186	1.38863	-1.14869	1.38863	-1.14869	Negative Control
H08	1313	1327.44	636.583	2.15708	1.0614	1.57518	1096.02	14.2146	1.66974	0.665686	1.66974	0.665686	8	H	ID SHSY5Y_DAGLB_P3	daglb	AP4B1-KO	AP4B1-KO + BCH-HSP-G01	0.05¬µM	0.05	0.666669	0.0175861	-0.400742	-0.123911	-0.198584	0.150405	0.479788	-1.14441	-0.489839	-0.48592	-0.238886	-0.48592	-0.238886	Negative Control
H09	982	1232.87	647.351	1.95885	1.04098	1.51241	1073.56	12.642	1.66824	0.685101	1.66824	0.685101	9	H	ID SHSY5Y_DAGLB_P3	daglb	AP4B1-KO	AP4B1-KO + BCH-HSP-H01	0.05¬µM	0.05	-0.989763	-1.17973	-0.218276	-2.08477	0.294826	-1.20604	-0.771267	-1.83268	-1.10221	-0.512638	0.816145	-0.512638	0.816145	Negative Control
H10	1388	1334.51	658.996	2.08689	1.06477	1.5576	1125.31	15.1695	1.71371	0.667299	1.71371	0.667299	10	H	ID SHSY5Y_DAGLB_P3	daglb	AP4B1-KO	AP4B1-KO	DMSO	0	0.0801143	0.107186	-0.0209622	0.320392	-0.0238641	0.374056	0.129528	-0.246745	-0.117989	0.295547	-0.151222	0.295547	-0.151222	Negative Control
H11	1270	1337.22	645.179	2.1432	1.05625	1.56351	1115.26	15.6429	1.72645	0.662924	1.72645	0.662924	11	H	ID SHSY5Y_DAGLB_P3	daglb	AP4B1-KO	AP4B1-KO	DMSO	0	0.550657	0.141421	-0.255089	-0.378645	-0.164027	-0.191879	0.247265	-0.554744	0.0663683	0.522039	-0.388944	0.522039	-0.388944	Negative Control
H12	1144	1269.97	572.285	2.29292	1.07651	1.57203	1157.75	17.3015	1.74442	0.656255	1.74442	0.656255	12	H	ID SHSY5Y_DAGLB_P3	daglb	AP4B1-KO	AP4B1-KO	DMSO	0	1.80177	-0.710083	-1.49025	-1.12507	-0.536702	1.15432	0.417067	0.747682	0.71221	0.841539	-0.751368	0.841539	-0.751368	Negative Control
A01	2057	995.686	558.624	1.81676	1.0577	1.4173	1182.7	8.37287	1.70965	0.725339	1.70965	0.725339	1	A	ID SHSY5Y_DAGLB_P4	daglb	AP4B1-WT	AP4B1-WT	DMSO	0	1.05844	0.568765	-0.592387	1.17216	0.143571	1.28376	1.09159	0.592041	1.01954	1.88476	-1.16514	1.88476	-1.16514	Positive Control
A02	1889	1032.38	598.826	1.75972	1.04924	1.44892	1220.07	9.99887	1.67464	0.717311	1.67464	0.717311	2	A	ID SHSY5Y_DAGLB_P4	daglb	AP4B1-WT	AP4B1-WT	DMSO	0	0.102864	1.67518	2.12027	0.356884	0.0139529	0.340001	1.44318	1.80179	2.00016	1.26859	-1.37363	1.26859	-1.37363	Positive Control
A03	1428	928.327	560.464	1.6821	1.04285	1.22442	1116.8	5.12569	1.52971	0.810533	1.52971	0.810533	3	A	ID SHSY5Y_DAGLB_P4	daglb	AP4B1-WT	AP4B1-WT	DMSO	0	-1.19752	-1.46225	-0.468241	-1.88026	-0.162437	-0.37305	-1.05277	-1.54165	-0.938798	-1.2823	1.04735	-1.2823	1.04735	Positive Control
A10	1283	1260.81	665.82	1.93842	1.06119	1.39344	1228.58	9.26512	1.61512	0.735624	1.61512	0.735624	10	A	ID SHSY5Y_DAGLB_P4	daglb	AP4B1-KO	AP4B1-KO	DMSO	0	3.09661	8.56295	6.64072	-2.58392	0.420036	1.6736	0.826398	2.07731	1.55764	0.220972	-0.898048	0.220972	-0.898048	Positive Control
A11	1429	1356.45	637.822	2.18624	1.0529	1.48245	1238.47	11.8843	1.6846	0.699901	1.6846	0.699901	11	A	ID SHSY5Y_DAGLB_P4	daglb	AP4B1-KO	AP4B1-KO	DMSO	0	7.24834	11.4465	4.75155	-1.87541	0.983193	0.748157	1.81595	2.39752	3.13721	1.44386	-1.82576	1.44386	-1.82576	Positive Control
A12	1143	1399.22	631.25	2.2779	1.04215	1.45648	1213.78	11.5319	1.63899	0.710671	1.63899	0.710671	12	A	ID SHSY5Y_DAGLB_P4	daglb	AP4B1-KO	AP4B1-KO	DMSO	0	8.78392	12.7363	4.30812	-3.26332	1.19148	-0.450767	1.52724	1.59801	2.92473	0.641184	-1.54606	0.641184	-1.54606	Positive Control
B01	1949	983.976	547.99	1.83018	1.05951	1.38677	1166.74	7.77303	1.64678	0.739258	1.64678	0.739258	1	B	ID SHSY5Y_DAGLB_P4	daglb	AP4B1-WT	AP4B1-WT	DMSO	0	1.28337	0.215689	-1.30988	0.648053	0.174081	1.48628	0.752249	0.0751142	0.657778	0.778245	-0.803656	0.778245	-0.803656	Positive Control
B02	1950	1022.94	605.673	1.72094	1.04619	1.32282	1181.06	7.26521	1.59805	0.766457	1.59805	0.766457	2	B	ID SHSY5Y_DAGLB_P4	daglb	AP4B1-WT	AP4B1-WT	DMSO	0	-0.54681	1.39067	2.5823	0.652906	-0.0741713	0.00013913	0.0411788	0.538897	0.351519	-0.0793396	-0.0973113	-0.0793396	-0.0973113	Positive Control
B03	1363	912.856	566.879	1.63442	1.03813	1.15565	1119.23	4.12775	1.51578	0.844891	1.51578	0.844891	3	B	ID SHSY5Y_DAGLB_P4	daglb	AP4B1-WT	AP4B1-WT	DMSO	0	-1.99628	-1.92875	-0.03539	-2.1957	-0.270783	-0.900337	-1.81731	-1.46283	-1.54065	-1.52732	1.93961	-1.52732	1.93961	Positive Control
B10	1382	1346.67	658.696	2.10506	1.04155	1.48108	1239.53	11.3607	1.66387	0.700031	1.66387	0.700031	10	B	ID SHSY5Y_DAGLB_P4	daglb	AP4B1-KO	AP4B1-KO	DMSO	0	5.88839	11.1517	6.16002	-2.10349	0.798723	-0.518653	1.80063	2.4316	2.82146	1.07909	-1.82239	1.07909	-1.82239	Positive Control
B11	1500	1307.08	583.183	2.31842	1.0628	1.51472	1246.47	13.9552	1.70339	0.685289	1.70339	0.685289	11	B	ID SHSY5Y_DAGLB_P4	daglb	AP4B1-KO	AP4B1-KO	DMSO	0	9.46276	9.95785	1.06478	-1.53086	1.28356	1.85376	2.17462	2.65645	4.3862	1.77461	-2.20523	1.77461	-2.20523	Positive Control
B12	1030	1338.3	588.576	2.35519	1.05267	1.57284	1283.99	16.0557	1.77617	0.659334	1.77617	0.659334	12	B	ID SHSY5Y_DAGLB_P4	daglb	AP4B1-KO	AP4B1-KO	DMSO	0	10.0788	10.8993	1.42867	-3.81169	1.36713	0.722753	2.82083	3.87097	5.65297	3.05563	-2.87928	3.05563	-2.87928	Positive Control
C01	1976	980.245	554.054	1.80312	1.04739	1.38459	1171.08	8.0809	1.64282	0.742041	1.64282	0.742041	1	C	ID SHSY5Y_DAGLB_P4	daglb	AP4B1-WT	AP4B1-WT	DMSO	0	0.830011	0.103178	-0.900718	0.779079	0.112586	0.133585	0.727918	0.215545	0.843456	0.708632	-0.731382	0.708632	-0.731382	Positive Control
C02	1935	984.699	565.407	1.77209	1.04161	1.32435	1172.4	6.74471	1.62134	0.764846	1.62134	0.764846	2	C	ID SHSY5Y_DAGLB_P4	daglb	AP4B1-WT	AP4B1-WT	DMSO	0	0.310111	0.237489	-0.134715	0.580114	0.0420647	-0.511518	0.0582951	0.258478	0.0376102	0.330503	-0.139131	0.330503	-0.139131	Positive Control
C03	1599	913.346	564.442	1.64483	1.04234	1.1931	1121.5	4.27001	1.52306	0.827636	1.52306	0.827636	3	C	ID SHSY5Y_DAGLB_P4	daglb	AP4B1-WT	AP4B1-WT	DMSO	0	-1.82196	-1.91397	-0.199788	-1.05043	-0.247138	-0.429674	-1.40093	-1.38946	-1.45485	-1.39919	1.49152	-1.39919	1.49152	Positive Control
C10	1385	1349.14	654.235	2.12366	1.03847	1.4437	1215.45	9.65229	1.65899	0.713139	1.65899	0.713139	10	C	ID SHSY5Y_DAGLB_P4	daglb	AP4B1-KO	AP4B1-KO	DMSO	0	6.20004	11.2262	5.85904	-2.08894	0.840998	-0.862375	1.38512	1.65217	1.79114	0.993119	-1.48196	0.993119	-1.48196	Positive Control
C11	1256	1323.51	601.666	2.28368	1.06736	1.54332	1266.82	14.472	1.68019	0.677128	1.68019	0.677128	11	C	ID SHSY5Y_DAGLB_P4	daglb	AP4B1-KO	AP4B1-KO	DMSO	0	8.88081	10.4533	2.31193	-2.71495	1.20463	2.3619	2.49265	3.31527	4.69787	1.36635	-2.41717	1.36635	-2.41717	Positive Control
C12	1166	1324.84	586.392	2.33506	1.05375	1.5418	1261.52	14.3508	1.75389	0.674659	1.75389	0.674659	12	C	ID SHSY5Y_DAGLB_P4	daglb	AP4B1-KO	AP4B1-KO	DMSO	0	9.74165	10.4935	1.28128	-3.1517	1.32139	0.84312	2.47576	3.14379	4.62475	2.66341	-2.4813	2.66341	-2.4813	Positive Control
D01	1705	976.488	553.181	1.80204	1.0428	1.43211	1224.87	8.86228	1.67816	0.723389	1.67816	0.723389	1	D	ID SHSY5Y_DAGLB_P4	daglb	AP4B1-WT	AP4B1-WT	DMSO	0	0.811925	-0.0100792	-0.959642	-0.536034	0.110133	-0.378959	1.25631	1.95722	1.31469	1.33054	-1.21578	1.33054	-1.21578	Positive Control
D02	1837	996.77	576.865	1.7578	1.04761	1.33472	1194.73	6.33439	1.63681	0.762791	1.63681	0.762791	2	D	ID SHSY5Y_DAGLB_P4	daglb	AP4B1-WT	AP4B1-WT	DMSO	0	0.0707345	0.601443	0.63843	0.104538	0.0095947	0.158531	0.173534	0.981412	-0.209848	0.602767	-0.1925	0.602767	-0.1925	Positive Control
D03	1518	922.145	558	1.67684	1.05007	1.18651	1117.77	4.28154	1.52547	0.82348	1.52547	0.82348	3	D	ID SHSY5Y_DAGLB_P4	daglb	AP4B1-WT	AP4B1-WT	DMSO	0	-1.28561	-1.64866	-0.634487	-1.44351	-0.174385	0.432968	-1.4742	-1.51008	-1.4479	-1.35689	1.38358	-1.35689	1.38358	Positive Control
D10	1340	1326.91	656.361	2.08067	1.05659	1.44592	1231.14	10.4942	1.68539	0.711047	1.68539	0.711047	10	D	ID SHSY5Y_DAGLB_P4	daglb	AP4B1-KO	AP4B1-KO	DMSO	0	5.47972	10.5558	6.0025	-2.30731	0.74329	1.15975	1.40985	2.16011	2.29889	1.45781	-1.53629	1.45781	-1.53629	Positive Control
D11	1447	1311.16	590.447	2.29765	1.05265	1.49006	1239.76	12.6042	1.70095	0.689406	1.70095	0.689406	11	D	ID SHSY5Y_DAGLB_P4	daglb	AP4B1-KO	AP4B1-KO	DMSO	0	9.1149	10.081	1.55493	-1.78806	1.23638	0.720146	1.9005	2.43931	3.57138	1.73172	-2.09833	1.73172	-2.09833	Positive Control
D12	1339	1297.35	577.109	2.32201	1.08385	1.52129	1243.01	12.7883	1.73052	0.6808	1.73052	0.6808	12	D	ID SHSY5Y_DAGLB_P4	daglb	AP4B1-KO	AP4B1-KO	DMSO	0	9.52303	9.6645	0.65489	-2.31217	1.29174	4.20272	2.24776	2.54428	3.68245	2.25217	-2.3218	2.25217	-2.3218	Positive Control
E01	1843	1000.81	554.807	1.84177	1.04251	1.40548	1180.8	8.00951	1.63703	0.736637	1.63703	0.736637	1	E	ID SHSY5Y_DAGLB_P4	daglb	AP4B1-WT	AP4B1-WT	DMSO	0	1.47753	0.723336	-0.849932	0.133655	0.200418	-0.411503	0.960192	0.530541	0.800396	0.606704	-0.87172	0.606704	-0.87172	Positive Control
E02	1907	998.529	572.981	1.77127	1.04115	1.3228	1179.98	6.46413	1.60027	0.769971	1.60027	0.769971	2	E	ID SHSY5Y_DAGLB_P4	daglb	AP4B1-WT	AP4B1-WT	DMSO	0	0.296439	0.654476	0.376387	0.444235	0.0402101	-0.563404	0.0410491	0.50375	-0.131605	-0.0403988	-0.00605326	-0.0403988	-0.00605326	Positive Control
E03	1746	948.677	559.504	1.72378	1.03368	1.2097	1135.7	4.78459	1.53698	0.816032	1.53698	0.816032	3	E	ID SHSY5Y_DAGLB_P4	daglb	AP4B1-WT	AP4B1-WT	DMSO	0	-0.49931	-0.848641	-0.532978	-0.337069	-0.0677283	-1.39681	-1.21634	-0.929607	-1.14451	-1.15419	1.19017	-1.15419	1.19017	Positive Control
E10	1225	1344.68	641.915	2.16077	1.0306	1.46266	1210.34	10.1286	1.66168	0.710045	1.66168	0.710045	10	E	ID SHSY5Y_DAGLB_P4	daglb	AP4B1-KO	AP4B1-KO	DMSO	0	6.82162	11.0917	5.02775	-2.86539	0.92531	-1.74072	1.59594	1.48663	2.07839	1.04053	-1.56232	1.04053	-1.56232	Positive Control
E11	1431	1326.77	609.499	2.25354	1.04421	1.49817	1255.76	12.5714	1.68109	0.690529	1.68109	0.690529	11	E	ID SHSY5Y_DAGLB_P4	daglb	AP4B1-KO	AP4B1-KO	DMSO	0	8.37587	10.5518	2.84047	-1.86571	1.13614	-0.220963	1.99064	2.95712	3.55164	1.3821	-2.06915	1.3821	-2.06915	Positive Control
E12	1030	1404.57	650.55	2.28336	1.06151	1.55573	1308.98	16.3098	1.73698	0.670119	1.73698	0.670119	12	E	ID SHSY5Y_DAGLB_P4	daglb	AP4B1-KO	AP4B1-KO	DMSO	0	8.87539	12.8974	5.61037	-3.81169	1.20389	1.70911	2.63061	4.68013	5.80621	2.36594	-2.59919	2.36594	-2.59919	Positive Control
F01	2044	987.761	554.567	1.81261	1.06469	1.37791	1166.69	7.45104	1.61234	0.746259	1.61234	0.746259	1	F	ID SHSY5Y_DAGLB_P4	daglb	AP4B1-WT	AP4B1-WT	DMSO	0	0.988965	0.329803	-0.866121	1.10907	0.134147	2.06407	0.653701	0.0737065	0.463591	0.172035	-0.621857	0.172035	-0.621857	Positive Control
F02	1930	994.782	581.348	1.73862	1.03499	1.31861	1162.9	6.2747	1.58564	0.773927	1.58564	0.773927	2	F	ID SHSY5Y_DAGLB_P4	daglb	AP4B1-WT	AP4B1-WT	DMSO	0	-0.250681	0.541508	0.940971	0.55585	-0.0340033	-1.2501	-0.00558301	-0.0489945	-0.245845	-0.297794	0.0966859	-0.297794	0.0966859	Positive Control
F03	1657	947.194	569.336	1.68722	1.0331	1.21201	1132.49	4.72353	1.53169	0.813874	1.53169	0.813874	3	F	ID SHSY5Y_DAGLB_P4	daglb	AP4B1-WT	AP4B1-WT	DMSO	0	-1.11177	-0.893379	0.130457	-0.768969	-0.150805	-1.46154	-1.19071	-1.0335	-1.18134	-1.24745	1.13411	-1.24745	1.13411	Positive Control
F10	1127	1324.23	655.81	2.07631	1.03405	1.43613	1224.6	10.4826	1.62626	0.718237	1.62626	0.718237	10	F	ID SHSY5Y_DAGLB_P4	daglb	AP4B1-KO	AP4B1-KO	DMSO	0	5.40677	10.475	5.9653	-3.34096	0.733395	-1.35545	1.301	1.94832	2.29187	0.417199	-1.34958	0.417199	-1.34958	Positive Control
F11	1435	1329.97	638.263	2.14156	1.08384	1.47102	1225.45	9.49927	1.67165	0.712658	1.67165	0.712658	11	F	ID SHSY5Y_DAGLB_P4	daglb	AP4B1-KO	AP4B1-KO	DMSO	0	6.4999	10.6481	4.78131	-1.8463	0.881671	4.20136	1.68886	1.97606	1.69886	1.21593	-1.49445	1.21593	-1.49445	Positive Control
F12	1067	1326.37	586.883	2.34562	1.03997	1.57026	1267.49	14.6406	1.72456	0.670819	1.72456	0.670819	12	F	ID SHSY5Y_DAGLB_P4	daglb	AP4B1-KO	AP4B1-KO	DMSO	0	9.91845	10.5397	1.31441	-3.63213	1.34538	-0.694435	2.79211	3.33679	4.79952	2.14723	-2.58103	2.14723	-2.58103	Positive Control
G01	2067	990.016	554.262	1.81804	1.06078	1.41395	1184.31	7.93865	1.66835	0.729673	1.66835	0.729673	1	G	ID SHSY5Y_DAGLB_P4	daglb	AP4B1-WT	AP4B1-WT	DMSO	0	1.07984	0.397819	-0.886692	1.22069	0.146473	1.62841	1.0544	0.644049	0.757665	1.15787	-1.05258	1.15787	-1.05258	Positive Control
G02	1754	1010.75	591.803	1.76695	1.0446	1.32961	1186.62	6.66323	1.59659	0.768061	1.59659	0.768061	2	G	ID SHSY5Y_DAGLB_P4	daglb	AP4B1-WT	AP4B1-WT	DMSO	0	0.224028	1.02298	1.64644	-0.298246	0.0303879	-0.178017	0.116686	0.718879	-0.0115259	-0.105107	-0.0556485	-0.105107	-0.0556485	Positive Control
G03	1763	968.856	567.821	1.73432	1.03701	1.25358	1138.49	5.44063	1.55384	0.79655	1.55384	0.79655	3	G	ID SHSY5Y_DAGLB_P4	daglb	AP4B1-WT	AP4B1-WT	DMSO	0	-0.32264	-0.240213	0.0281899	-0.254571	-0.0437641	-1.02495	-0.728586	-0.839537	-0.748862	-0.857441	0.684212	-0.857441	0.684212	Positive Control
G10	1288	1293.92	659.703	2.01317	1.07059	1.43264	1227.35	9.6066	1.60999	0.722514	1.60999	0.722514	10	G	ID SHSY5Y_DAGLB_P4	daglb	AP4B1-KO	AP4B1-KO	DMSO	0	4.34898	9.56109	6.22797	-2.55966	0.589912	2.72243	1.26212	2.03728	1.76359	0.130768	-1.23851	0.130768	-1.23851	Positive Control
G11	1126	1238.13	681.153	1.85041	1.04159	1.42715	1229.36	8.85246	1.61022	0.733727	1.61022	0.733727	11	G	ID SHSY5Y_DAGLB_P4	daglb	AP4B1-KO	AP4B1-KO	DMSO	0	1.62218	7.87885	7.67531	-3.34582	0.220038	-0.514335	1.20117	2.10249	1.30877	0.134766	-0.947291	0.134766	-0.947291	Positive Control
G12	1212	1301.97	585.901	2.30431	1.07617	1.50833	1225.37	12.4534	1.692	0.686979	1.692	0.686979	12	G	ID SHSY5Y_DAGLB_P4	daglb	AP4B1-KO	AP4B1-KO	DMSO	0	9.22646	9.80384	1.24819	-2.92847	1.25151	3.34517	2.10367	1.97341	3.48045	1.57416	-2.16133	1.57416	-2.16133	Positive Control
H01	1936	994.221	557.358	1.81829	1.05649	1.42953	1182.59	8.94641	1.64596	0.722496	1.64596	0.722496	1	H	ID SHSY5Y_DAGLB_P4	daglb	AP4B1-WT	AP4B1-WT	DMSO	0	1.08404	0.524586	-0.677794	0.584967	0.147043	1.14933	1.22754	0.588402	1.36543	0.763928	-1.23898	0.763928	-1.23898	Positive Control
H02	2125	997.262	573.197	1.76928	1.05557	1.34419	1172.18	7.17212	1.62703	0.756162	1.62703	0.756162	2	H	ID SHSY5Y_DAGLB_P4	daglb	AP4B1-WT	AP4B1-WT	DMSO	0	0.263033	0.616291	0.390937	1.50215	0.0356788	1.04604	0.278828	0.251158	0.29538	0.430738	-0.364668	0.430738	-0.364668	Positive Control
H03	1593	955.024	570.284	1.70292	1.03864	1.23004	1134.29	5.27048	1.56348	0.807277	1.56348	0.807277	3	H	ID SHSY5Y_DAGLB_P4	daglb	AP4B1-WT	AP4B1-WT	DMSO	0	-0.848739	-0.657272	0.194381	-1.07955	-0.115126	-0.843245	-0.990213	-0.975333	-0.851479	-0.687876	0.962798	-0.687876	0.962798	Positive Control
H10	1139	1364.19	658.805	2.13745	1.07143	1.49415	1234.17	11.6531	1.65212	0.697287	1.65212	0.697287	10	H	ID SHSY5Y_DAGLB_P4	daglb	AP4B1-KO	AP4B1-KO	DMSO	0	6.43107	11.6801	6.16738	-3.28273	0.872335	2.81603	1.946	2.25808	2.99779	0.872354	-1.89365	0.872354	-1.89365	Positive Control
H11	1377	1353.03	647.15	2.15802	1.06963	1.49319	1238.33	11.423	1.67227	0.69667	1.67227	0.69667	11	H	ID SHSY5Y_DAGLB_P4	daglb	AP4B1-KO	AP4B1-KO	DMSO	0	6.7756	11.3436	5.38098	-2.12776	0.919068	2.61571	1.93534	2.39277	2.85905	1.22695	-1.90966	1.22695	-1.90966	Positive Control
H12	1028	1326.52	600.928	2.29872	1.05311	1.53199	1288.76	14.9945	1.7141	0.675747	1.7141	0.675747	12	H	ID SHSY5Y_DAGLB_P4	daglb	AP4B1-KO	AP4B1-KO	DMSO	0	9.13272	10.5441	2.2621	-3.82139	1.2388	0.771838	2.36662	4.02546	5.01297	1.96317	-2.45303	1.96317	-2.45303	Positive Control
A01	2057	995.686	558.624	1.81676	1.0577	1.4173	1182.7	8.37287	1.70965	0.725339	1.70965	0.725339	1	A	ID SHSY5Y_DAGLB_P4	daglb	AP4B1-WT	AP4B1-WT	DMSO	0	-2.77163	-9.05485	-2.06582	5.35584	0.856429	0.115486	-1.52409	-2.43344	-1.70389	0.644512	1.38489	0.644512	1.38489	Negative Control
A02	1889	1032.38	598.826	1.75972	1.04924	1.44892	1220.07	9.99887	1.67464	0.717311	1.67464	0.717311	2	A	ID SHSY5Y_DAGLB_P4	daglb	AP4B1-WT	AP4B1-WT	DMSO	0	-3.19111	-8.05548	-0.851299	4.23012	0.986047	-0.441006	-0.864349	-0.938225	-0.965752	-0.144281	0.995795	-0.144281	0.995795	Negative Control
A03	1428	928.327	560.464	1.6821	1.04285	1.22442	1116.8	5.12569	1.52971	0.810533	1.52971	0.810533	3	A	ID SHSY5Y_DAGLB_P4	daglb	AP4B1-WT	AP4B1-WT	DMSO	0	-3.76195	-10.8894	-2.01023	1.14108	1.16244	-0.861458	-5.54789	-5.07063	-3.17799	-3.40981	5.51401	-3.40981	5.51401	Negative Control
A04	585	1034.38	681.868	1.51477	1.05788	1.48269	1135.29	20.2502	1.55232	0.698562	1.55232	0.698562	4	A	ID SHSY5Y_DAGLB_P4	daglb	AP4B1-KO	AP4B1-KO + BCH-HSP-A01	30¬µM	30	-4.99256	-8.00101	1.65745	-4.50764	1.54269	0.127477	-0.16	-4.33063	3.68796	-2.90018	0.0870733	-2.90018	0.0870733	Negative Control
A05	1259	1233.94	696.925	1.79983	1.0598	1.51711	1392.35	28.9718	1.60242	0.664612	1.60242	0.664612	5	A	ID SHSY5Y_DAGLB_P4	daglb	AP4B1-KO	AP4B1-KO + BCH-HSP-B01	30¬µM	30	-2.89609	-2.56614	2.1123	0.00865512	0.894887	0.254022	0.558154	5.95514	7.64726	-1.77144	-1.55837	-1.77144	-1.55837	Negative Control
A06	1507	1509.29	794.962	1.95919	1.07877	1.59349	1329.54	19.9121	1.76872	0.656631	1.76872	0.656631	6	A	ID SHSY5Y_DAGLB_P4	daglb	AP4B1-KO	AP4B1-KO + BCH-HSP-C01	30¬µM	30	-1.72413	4.93317	5.07405	1.67044	0.532752	1.50258	2.15153	3.44211	3.53446	1.97546	-1.94518	1.97546	-1.94518	Negative Control
A07	61	1230.57	734.042	1.68756	0.969433	1.53702	2338.71	93.0223	1.40911	0.65342	1.40911	0.65342	7	A	ID SHSY5Y_DAGLB_P4	daglb	AP4B1-KO	AP4B1-KO + BCH-HSP-F01	30¬µM	30	-3.72181	-2.65774	3.23362	-8.01883	1.15003	-5.69293	0.973569	43.8229	36.7238	-6.1271	-2.10082	-6.1271	-2.10082	Negative Control
A08	1335	921.974	568.533	1.63865	1.06814	1.39782	1973.02	29.6607	1.84655	0.694763	1.84655	0.694763	8	A	ID SHSY5Y_DAGLB_P4	daglb	AP4B1-KO	AP4B1-KO + BCH-HSP-G01	30¬µM	30	-4.08148	-11.0624	-1.76645	0.517911	1.26117	0.802496	-1.93042	29.1903	7.95998	3.72909	-0.0970139	3.72909	-0.0970139	Negative Control
A09	1309	918.323	658.206	1.39877	1.04576	1.84733	3196.48	64.7816	1.73292	0.613511	1.73292	0.613511	9	A	ID SHSY5Y_DAGLB_P4	daglb	AP4B1-KO	AP4B1-KO + BCH-HSP-H01	30¬µM	30	-5.8456	-11.1618	0.942601	0.343692	1.80628	-0.670148	7.4469	78.1456	23.9036	1.16891	-4.03509	1.16891	-4.03509	Negative Control
A10	1283	1260.81	665.82	1.93842	1.06119	1.39344	1228.58	9.26512	1.61512	0.735624	1.61512	0.735624	10	A	ID SHSY5Y_DAGLB_P4	daglb	AP4B1-KO	AP4B1-KO	DMSO	0	-1.87692	-1.8341	1.17261	0.169473	0.579964	0.345356	-2.02171	-0.597687	-1.29885	-1.48539	1.88336	-1.48539	1.88336	Negative Control
A11	1429	1356.45	637.822	2.18624	1.0529	1.48245	1238.47	11.8843	1.6846	0.699901	1.6846	0.699901	11	A	ID SHSY5Y_DAGLB_P4	daglb	AP4B1-KO	AP4B1-KO	DMSO	0	-0.0543928	0.770481	0.326785	1.14778	0.0168073	-0.200336	-0.164857	-0.201922	-0.109858	0.080102	0.151987	0.080102	0.151987	Negative Control
A12	1143	1399.22	631.25	2.2779	1.04215	1.45648	1213.78	11.5319	1.63899	0.710671	1.63899	0.710671	12	A	ID SHSY5Y_DAGLB_P4	daglb	AP4B1-KO	AP4B1-KO	DMSO	0	0.619694	1.93549	0.128252	-0.76863	-0.191484	-0.907284	-0.706616	-1.19009	-0.269797	-0.947454	0.673995	-0.947454	0.673995	Negative Control
B01	1949	983.976	547.99	1.83018	1.05951	1.38677	1166.74	7.77303	1.64678	0.739258	1.64678	0.739258	1	B	ID SHSY5Y_DAGLB_P4	daglb	AP4B1-WT	AP4B1-WT	DMSO	0	-2.67289	-9.37376	-2.38705	4.63216	0.825919	0.234901	-2.16085	-3.07235	-1.9762	-0.771995	2.05952	-0.771995	2.05952	Negative Control
B02	1950	1022.94	605.673	1.72094	1.04619	1.32282	1181.06	7.26521	1.59805	0.766457	1.59805	0.766457	2	B	ID SHSY5Y_DAGLB_P4	daglb	AP4B1-WT	AP4B1-WT	DMSO	0	-3.4763	-8.31246	-0.644435	4.63886	1.07417	-0.641406	-3.49514	-2.49913	-2.20673	-1.86984	3.37775	-1.86984	3.37775	Negative Control
B03	1363	912.856	566.879	1.63442	1.03813	1.15565	1119.23	4.12775	1.51578	0.844891	1.51578	0.844891	3	B	ID SHSY5Y_DAGLB_P4	daglb	AP4B1-WT	AP4B1-WT	DMSO	0	-4.11259	-11.3107	-1.81644	0.705532	1.27078	-1.17237	-6.98252	-4.97321	-3.63102	-3.72348	7.17922	-3.72348	7.17922	Negative Control
B04	546	1096.51	623.507	1.79823	1.04809	1.60296	1093.12	22.1591	1.49444	0.673353	1.49444	0.673353	4	B	ID SHSY5Y_DAGLB_P4	daglb	AP4B1-KO	AP4B1-KO + BCH-HSP-A01	20¬µM	20	-2.90788	-6.30901	-0.105684	-4.76897	0.89853	-0.516829	2.34899	-6.01819	4.55455	-4.20431	-1.13472	-4.20431	-1.13472	Negative Control
B05	1372	1220.89	656.52	1.89641	1.05965	1.53246	1346.04	26.0308	1.71634	0.658256	1.71634	0.658256	5	B	ID SHSY5Y_DAGLB_P4	daglb	AP4B1-KO	AP4B1-KO + BCH-HSP-B01	20¬µM	20	-2.18584	-2.9214	0.891678	0.765838	0.675421	0.243734	0.878402	4.10235	6.31214	0.795388	-1.86642	0.795388	-1.86642	Negative Control
B06	1363	1450.28	779.719	1.91449	1.03831	1.52846	1326.25	16.4786	1.71696	0.68286	1.71696	0.68286	6	B	ID SHSY5Y_DAGLB_P4	daglb	AP4B1-KO	AP4B1-KO + BCH-HSP-C01	20¬µM	20	-2.05292	3.32593	4.61354	0.705532	0.634349	-1.16003	0.794856	3.31026	1.97581	0.809257	-0.673928	0.809257	-0.673928	Negative Control
B07	820	1468.85	698.971	2.11507	1.0003	1.62475	3870.93	114.236	1.45913	0.642743	1.45913	0.642743	7	B	ID SHSY5Y_DAGLB_P4	daglb	AP4B1-KO	AP4B1-KO + BCH-HSP-F01	20¬µM	20	-0.577746	3.83186	2.17413	-2.93297	0.178522	-3.66138	2.8036	105.133	46.3538	-4.99994	-2.6183	-4.99994	-2.6183	Negative Control
B08	1666	967.592	602.781	1.62768	1.09566	1.37906	1866.53	25.9359	1.80627	0.69756	1.80627	0.69756	8	B	ID SHSY5Y_DAGLB_P4	daglb	AP4B1-KO	AP4B1-KO + BCH-HSP-G01	20¬µM	20	-4.16215	-9.81999	-0.731823	2.73585	1.2861	2.61358	-2.32171	24.9291	6.26904	2.8216	0.0385404	2.8216	0.0385404	Negative Control
B09	1588	962.963	674.682	1.43647	1.03639	1.67821	2335.5	49.0528	1.84589	0.62335	1.84589	0.62335	9	B	ID SHSY5Y_DAGLB_P4	daglb	AP4B1-KO	AP4B1-KO + BCH-HSP-H01	20¬µM	20	-5.56834	-9.94606	1.44035	2.2132	1.72061	-1.28693	3.91892	43.6943	16.7633	3.7143	-3.55824	3.7143	-3.55824	Negative Control
B10	1382	1346.67	658.696	2.10506	1.04155	1.48108	1239.53	11.3607	1.66387	0.700031	1.66387	0.700031	10	B	ID SHSY5Y_DAGLB_P4	daglb	AP4B1-KO	AP4B1-KO	DMSO	0	-0.651384	0.504187	0.957389	0.832846	0.201277	-0.947313	-0.193611	-0.159799	-0.347533	-0.386872	0.158271	-0.386872	0.158271	Negative Control
B11	1500	1307.08	583.183	2.31842	1.0628	1.51472	1246.47	13.9552	1.70339	0.685289	1.70339	0.685289	11	B	ID SHSY5Y_DAGLB_P4	daglb	AP4B1-KO	AP4B1-KO	DMSO	0	0.917689	-0.574154	-1.32386	1.62353	-0.283564	0.451587	0.508165	0.118112	0.830292	0.503512	-0.556209	0.503512	-0.556209	Negative Control
B12	1030	1338.3	588.576	2.35519	1.05267	1.57284	1283.99	16.0557	1.77617	0.659334	1.77617	0.659334	12	B	ID SHSY5Y_DAGLB_P4	daglb	AP4B1-KO	AP4B1-KO	DMSO	0	1.18813	0.276178	-1.16094	-1.52581	-0.367132	-0.215316	1.72075	1.61923	1.78383	2.14341	-1.81416	2.14341	-1.81416	Negative Control
C01	1976	980.245	554.054	1.80312	1.04739	1.38459	1171.08	8.0809	1.64282	0.742041	1.64282	0.742041	1	C	ID SHSY5Y_DAGLB_P4	daglb	AP4B1-WT	AP4B1-WT	DMSO	0	-2.87191	-9.47539	-2.20386	4.81308	0.887414	-0.562719	-2.20651	-2.89878	-1.83644	-0.861111	2.1944	-0.861111	2.1944	Negative Control
C02	1935	984.699	565.407	1.77209	1.04161	1.32435	1172.4	6.74471	1.62134	0.764846	1.62134	0.764846	2	C	ID SHSY5Y_DAGLB_P4	daglb	AP4B1-WT	AP4B1-WT	DMSO	0	-3.10013	-9.35407	-1.86091	4.53835	0.957935	-0.943105	-3.46302	-2.84572	-2.44302	-1.34517	3.29971	-1.34517	3.29971	Negative Control
C03	1599	913.346	564.442	1.64483	1.04234	1.1931	1121.5	4.27001	1.52306	0.827636	1.52306	0.827636	3	C	ID SHSY5Y_DAGLB_P4	daglb	AP4B1-WT	AP4B1-WT	DMSO	0	-4.03607	-11.2974	-1.89004	2.28691	1.24714	-0.894846	-6.20121	-4.88253	-3.56644	-3.55946	6.34296	-3.55946	6.34296	Negative Control
C04	1264	994.617	662.986	1.51853	1.03243	1.3431	1124.16	11.2083	1.46104	0.764035	1.46104	0.764035	4	C	ID SHSY5Y_DAGLB_P4	daglb	AP4B1-KO	AP4B1-KO + BCH-HSP-A01	10¬µM	10	-4.96484	-9.08396	1.08699	0.0421588	1.53413	-1.5475	-3.07198	-4.77597	-0.416705	-4.95703	3.26038	-4.95703	3.26038	Negative Control
C05	1423	1139.98	643.355	1.80509	1.04393	1.48862	1224.72	18.7883	1.60275	0.680385	1.60275	0.680385	5	C	ID SHSY5Y_DAGLB_P4	daglb	AP4B1-KO	AP4B1-KO + BCH-HSP-B01	10¬µM	10	-2.85741	-5.12498	0.493941	1.10758	0.882935	-0.790201	-0.0361858	-0.752289	3.02433	-1.7641	-0.793872	-1.7641	-0.793872	Negative Control
C06	1701	1398.99	732.273	1.95737	1.06252	1.47966	1311	12.3965	1.66121	0.704713	1.66121	0.704713	6	C	ID SHSY5Y_DAGLB_P4	daglb	AP4B1-KO	AP4B1-KO + BCH-HSP-C01	10¬µM	10	-1.73754	1.92922	3.1802	2.97038	0.536896	0.433218	-0.223188	2.70022	0.122699	-0.446749	0.385195	-0.446749	0.385195	Negative Control
C07	2040	1145.94	631.197	1.84481	1.04715	1.61522	2159.88	48.1049	1.7849	0.618051	1.7849	0.618051	7	C	ID SHSY5Y_DAGLB_P4	daglb	AP4B1-KO	AP4B1-KO + BCH-HSP-F01	10¬µM	10	-2.56534	-4.96271	0.126639	5.24193	0.792684	-0.578312	2.60482	36.6672	16.3329	2.34013	-3.81503	2.34013	-3.81503	Negative Control
C08	1733	1033.06	604.149	1.75153	1.04124	1.30651	1551.92	16.6803	1.70513	0.723371	1.70513	0.723371	8	C	ID SHSY5Y_DAGLB_P4	daglb	AP4B1-KO	AP4B1-KO + BCH-HSP-G01	10¬µM	10	-3.25133	-8.037	-0.690483	3.1848	1.00466	-0.967686	-3.83534	12.3403	2.06734	0.542859	1.28952	0.542859	1.28952	Negative Control
C09	1411	1080.05	651.783	1.67511	1.06898	1.58808	1987.45	40.8023	1.84065	0.641779	1.84065	0.641779	9	C	ID SHSY5Y_DAGLB_P4	daglb	AP4B1-KO	AP4B1-KO + BCH-HSP-H01	10¬µM	10	-3.81335	-6.75716	0.748554	1.02717	1.17832	0.858168	2.03875	29.7674	13.0179	3.59623	-2.66502	3.59623	-2.66502	Negative Control
C10	1385	1349.14	654.235	2.12366	1.03847	1.4437	1215.45	9.65229	1.65899	0.713139	1.65899	0.713139	10	C	ID SHSY5Y_DAGLB_P4	daglb	AP4B1-KO	AP4B1-KO	DMSO	0	-0.514574	0.571522	0.822633	0.852948	0.159002	-1.14999	-0.973298	-1.12315	-1.12309	-0.496923	0.793619	-0.496923	0.793619	Negative Control
C11	1256	1323.51	601.666	2.28368	1.06736	1.54332	1266.82	14.472	1.68019	0.677128	1.68019	0.677128	11	C	ID SHSY5Y_DAGLB_P4	daglb	AP4B1-KO	AP4B1-KO	DMSO	0	0.662224	-0.126641	-0.765487	-0.0114471	-0.204626	0.751208	1.10493	0.932389	1.0649	-0.0191332	-0.951742	-0.0191332	-0.951742	Negative Control
C12	1166	1324.84	586.392	2.33506	1.05375	1.5418	1261.52	14.3508	1.75389	0.674659	1.75389	0.674659	12	C	ID SHSY5Y_DAGLB_P4	daglb	AP4B1-KO	AP4B1-KO	DMSO	0	1.04012	-0.0902973	-1.22693	-0.614513	-0.321394	-0.144341	1.07324	0.72045	1.00986	1.64131	-1.07142	1.64131	-1.07142	Negative Control
D01	1705	976.488	553.181	1.80204	1.0428	1.43211	1224.87	8.86228	1.67816	0.723389	1.67816	0.723389	1	D	ID SHSY5Y_DAGLB_P4	daglb	AP4B1-WT	AP4B1-WT	DMSO	0	-2.87985	-9.57769	-2.23025	2.99718	0.889867	-0.864942	-1.215	-0.746117	-1.48172	-0.0649768	1.29039	-0.0649768	1.29039	Negative Control
D02	1837	996.77	576.865	1.7578	1.04761	1.33472	1194.73	6.33439	1.63681	0.762791	1.63681	0.762791	2	D	ID SHSY5Y_DAGLB_P4	daglb	AP4B1-WT	AP4B1-WT	DMSO	0	-3.20521	-9.02533	-1.51475	3.88168	0.990405	-0.54801	-3.24678	-1.95219	-2.62929	-0.996634	3.20011	-0.996634	3.20011	Negative Control
D03	1518	922.145	558	1.67684	1.05007	1.18651	1117.77	4.28154	1.52547	0.82348	1.52547	0.82348	3	D	ID SHSY5Y_DAGLB_P4	daglb	AP4B1-WT	AP4B1-WT	DMSO	0	-3.80062	-11.0577	-2.08467	1.74415	1.17438	-0.386188	-6.33868	-5.03161	-3.56121	-3.5053	6.1415	-3.5053	6.1415	Negative Control
D04	1227	1069.99	697.14	1.56761	1.04677	1.44626	1155.25	14.7095	1.52404	0.712222	1.52404	0.712222	4	D	ID SHSY5Y_DAGLB_P4	daglb	AP4B1-KO	AP4B1-KO + BCH-HSP-A01	5¬µM	5	-4.60394	-7.03128	2.11881	-0.205768	1.42261	-0.603371	-0.919887	-3.53218	1.17268	-3.53753	0.749168	-3.53753	0.749168	Negative Control
D05	1386	1267.86	645.446	2.00877	1.06318	1.50996	1262.9	18.8429	1.67257	0.674015	1.67257	0.674015	5	D	ID SHSY5Y_DAGLB_P4	daglb	AP4B1-KO	AP4B1-KO + BCH-HSP-B01	5¬µM	5	-1.35954	-1.64227	0.557122	0.859649	0.420096	0.47625	0.409018	0.775464	3.0491	-0.190849	-1.10265	-0.190849	-1.10265	Negative Control
D06	1564	1451.58	747.063	1.99796	1.05657	1.53778	1319.13	14.5487	1.70565	0.678372	1.70565	0.678372	6	D	ID SHSY5Y_DAGLB_P4	daglb	AP4B1-KO	AP4B1-KO + BCH-HSP-C01	5¬µM	5	-1.43902	3.36129	3.62699	2.05238	0.444654	0.0413983	0.98934	3.02552	1.0997	0.554575	-0.891442	0.554575	-0.891442	Negative Control
D07	1841	1129.88	617.006	1.88745	1.04616	1.55103	1641.72	34.5444	1.80013	0.641014	1.80013	0.641014	7	D	ID SHSY5Y_DAGLB_P4	daglb	AP4B1-KO	AP4B1-KO + BCH-HSP-F01	5¬µM	5	-2.25172	-5.4002	-0.302052	3.90848	0.695779	-0.643606	1.26569	15.9337	10.177	2.68334	-2.70211	2.68334	-2.70211	Negative Control
D08	1271	1079.26	630.717	1.75099	1.024	1.34486	1336.56	11.7428	1.65309	0.729144	1.65309	0.729144	8	D	ID SHSY5Y_DAGLB_P4	daglb	AP4B1-KO	AP4B1-KO + BCH-HSP-G01	5¬µM	5	-3.2553	-6.77879	0.112158	0.089064	1.00588	-2.1023	-3.03532	3.72297	-0.174087	-0.629835	1.56932	-0.629835	1.56932	Negative Control
D09	1369	1119.02	643.92	1.75871	1.07083	1.54892	1514.05	27.3598	1.78994	0.648998	1.78994	0.648998	9	D	ID SHSY5Y_DAGLB_P4	daglb	AP4B1-KO	AP4B1-KO + BCH-HSP-H01	5¬µM	5	-3.19851	-5.69598	0.511	0.745736	0.988335	0.979802	1.22174	10.825	6.91544	2.45368	-2.31511	2.45368	-2.31511	Negative Control
D10	1340	1326.91	656.361	2.08067	1.05659	1.44592	1231.14	10.4942	1.68539	0.711047	1.68539	0.711047	10	D	ID SHSY5Y_DAGLB_P4	daglb	AP4B1-KO	AP4B1-KO	DMSO	0	-0.830783	-0.034024	0.886864	0.551415	0.25671	0.0423598	-0.926895	-0.495354	-0.740889	0.09795	0.692225	0.09795	0.692225	Negative Control
D11	1447	1311.16	590.447	2.29765	1.05265	1.49006	1239.76	12.6042	1.70095	0.689406	1.70095	0.689406	11	D	ID SHSY5Y_DAGLB_P4	daglb	AP4B1-KO	AP4B1-KO	DMSO	0	0.764986	-0.462937	-1.10441	1.26839	-0.236379	-0.216853	-0.00620961	-0.150265	0.21695	0.448602	-0.356695	0.448602	-0.356695	Negative Control
D12	1339	1297.35	577.109	2.32201	1.08385	1.52129	1243.01	12.7883	1.73052	0.6808	1.73052	0.6808	12	D	ID SHSY5Y_DAGLB_P4	daglb	AP4B1-KO	AP4B1-KO	DMSO	0	0.944145	-0.83912	-1.50738	0.544714	-0.291739	1.83666	0.645409	-0.0205325	0.300555	1.11486	-0.773762	1.11486	-0.773762	Negative Control
E01	1843	1000.81	554.807	1.84177	1.04251	1.40548	1180.8	8.00951	1.63703	0.736637	1.63703	0.736637	1	E	ID SHSY5Y_DAGLB_P4	daglb	AP4B1-WT	AP4B1-WT	DMSO	0	-2.58766	-8.91523	-2.18113	3.92189	0.799582	-0.884131	-1.77065	-2.50946	-1.86885	-0.991594	1.93249	-0.991594	1.93249	Negative Control
E02	1907	998.529	572.981	1.77127	1.04115	1.3228	1179.98	6.46413	1.60027	0.769971	1.60027	0.769971	2	E	ID SHSY5Y_DAGLB_P4	daglb	AP4B1-WT	AP4B1-WT	DMSO	0	-3.10613	-8.97743	-1.63208	4.35073	0.95979	-0.9737	-3.49539	-2.54257	-2.57039	-1.81999	3.54807	-1.81999	3.54807	Negative Control
E03	1746	948.677	559.504	1.72378	1.03368	1.2097	1135.7	4.78459	1.53698	0.816032	1.53698	0.816032	3	E	ID SHSY5Y_DAGLB_P4	daglb	AP4B1-WT	AP4B1-WT	DMSO	0	-3.45545	-10.3351	-2.03922	3.27191	1.06773	-1.46512	-5.85482	-4.31416	-3.33284	-3.24582	5.78055	-3.24582	5.78055	Negative Control
E04	1345	1118.7	705.515	1.62614	1.03904	1.48104	1210.93	16.7041	1.52465	0.701341	1.52465	0.701341	4	E	ID SHSY5Y_DAGLB_P4	daglb	AP4B1-KO	AP4B1-KO + BCH-HSP-A01	1¬µM	1	-4.17351	-5.70461	2.37182	0.584918	1.28961	-1.11231	-0.194257	-1.3041	2.07817	-3.52365	0.22178	-3.52365	0.22178	Negative Control
E05	1302	1309.47	660.354	2.03586	1.06217	1.50826	1239.02	12.5117	1.65018	0.692902	1.65018	0.692902	5	E	ID SHSY5Y_DAGLB_P4	daglb	AP4B1-KO	AP4B1-KO + BCH-HSP-B01	1¬µM	1	-1.16032	-0.508892	1.00748	0.296787	0.358538	0.409839	0.373546	-0.180205	0.174965	-0.695303	-0.187251	-0.695303	-0.187251	Negative Control
E06	1530	1443.43	691.795	2.13736	1.08864	1.58281	1344.94	15.6537	1.71003	0.664118	1.71003	0.664118	6	E	ID SHSY5Y_DAGLB_P4	daglb	AP4B1-KO	AP4B1-KO + BCH-HSP-C01	1¬µM	1	-0.413856	3.13944	1.95732	1.82455	0.127881	2.15174	1.92867	4.05812	1.60131	0.653213	-1.5823	0.653213	-1.5823	Negative Control
E07	1425	1392.72	616.027	2.33641	1.0698	1.52883	1288.55	19.0068	1.70492	0.664467	1.70492	0.664467	7	E	ID SHSY5Y_DAGLB_P4	daglb	AP4B1-KO	AP4B1-KO + BCH-HSP-F01	1¬µM	1	1.04998	1.75841	-0.331657	1.12098	-0.324442	0.911882	0.802653	1.80189	3.12351	0.538145	-1.56541	0.538145	-1.56541	Negative Control
E08	1322	1284.11	615.937	2.17689	1.05837	1.47902	1216.41	11.169	1.66728	0.703875	1.66728	0.703875	8	E	ID SHSY5Y_DAGLB_P4	daglb	AP4B1-KO	AP4B1-KO + BCH-HSP-G01	1¬µM	1	-0.123166	-1.19973	-0.334363	0.430802	0.038058	0.160089	-0.23648	-1.08481	-0.434536	-0.310113	0.344606	-0.310113	0.344606	Negative Control
E09	1223	1265.82	687.918	1.88386	1.0376	1.47557	1285.94	11.7807	1.65591	0.697717	1.65591	0.697717	9	E	ID SHSY5Y_DAGLB_P4	daglb	AP4B1-KO	AP4B1-KO + BCH-HSP-H01	1¬µM	1	-2.27811	-1.69781	1.8402	-0.232571	0.703933	-1.20703	-0.308485	1.6973	-0.156865	-0.56629	0.0461277	-0.56629	0.0461277	Negative Control
E10	1225	1344.68	641.915	2.16077	1.0306	1.46266	1210.34	10.1286	1.66168	0.710045	1.66168	0.710045	10	E	ID SHSY5Y_DAGLB_P4	daglb	AP4B1-KO	AP4B1-KO	DMSO	0	-0.241715	0.449971	0.450449	-0.21917	0.0746896	-1.66791	-0.577697	-1.32776	-0.906868	-0.436233	0.643637	-0.436233	0.643637	Negative Control
E11	1431	1326.77	609.499	2.25354	1.04421	1.49817	1255.76	12.5714	1.68109	0.690529	1.68109	0.690529	11	E	ID SHSY5Y_DAGLB_P4	daglb	AP4B1-KO	AP4B1-KO	DMSO	0	0.44057	-0.0377019	-0.52885	1.16118	-0.136135	-0.77178	0.162939	0.489737	0.202095	0.00103751	-0.302245	0.00103751	-0.302245	Negative Control
E12	1030	1404.57	650.55	2.28336	1.06151	1.55573	1308.98	16.3098	1.73698	0.670119	1.73698	0.670119	12	E	ID SHSY5Y_DAGLB_P4	daglb	AP4B1-KO	AP4B1-KO	DMSO	0	0.659848	2.08102	0.711298	-1.52581	-0.203892	0.366291	1.36382	2.61933	1.89918	1.26051	-1.29145	1.26051	-1.29145	Negative Control
F01	2044	987.761	554.567	1.81261	1.06469	1.37791	1166.69	7.45104	1.61234	0.746259	1.61234	0.746259	1	F	ID SHSY5Y_DAGLB_P4	daglb	AP4B1-WT	AP4B1-WT	DMSO	0	-2.80213	-9.27069	-2.18837	5.26873	0.865853	0.575595	-2.34577	-3.07409	-2.12237	-1.54804	2.39881	-1.54804	2.39881	Negative Control
F02	1930	994.782	581.348	1.73862	1.03499	1.31861	1162.9	6.2747	1.58564	0.773927	1.58564	0.773927	2	F	ID SHSY5Y_DAGLB_P4	daglb	AP4B1-WT	AP4B1-WT	DMSO	0	-3.34631	-9.07947	-1.3793	4.50485	1.034	-1.37861	-3.58289	-3.22575	-2.65639	-2.14949	3.73981	-2.14949	3.73981	Negative Control
F03	1657	947.194	569.336	1.68722	1.0331	1.21201	1132.49	4.72353	1.53169	0.813874	1.53169	0.813874	3	F	ID SHSY5Y_DAGLB_P4	daglb	AP4B1-WT	AP4B1-WT	DMSO	0	-3.72431	-10.3755	-1.74218	2.67555	1.1508	-1.50329	-5.80673	-4.44256	-3.36056	-3.3652	5.67592	-3.3652	5.67592	Negative Control
F04	1096	1155.95	686.096	1.73803	1.04727	1.48379	1203.24	18.1555	1.51331	0.69642	1.51331	0.69642	4	F	ID SHSY5Y_DAGLB_P4	daglb	AP4B1-KO	AP4B1-KO + BCH-HSP-A01	0.5¬µM	0.5	-3.35059	-4.6901	1.78517	-1.08356	1.03533	-0.570513	-0.136931	-1.6117	2.73705	-3.77921	-0.0167262	-3.77921	-0.0167262	Negative Control
F05	1452	1310.96	639.241	2.10901	1.06711	1.42701	1227.63	10.604	1.60619	0.719513	1.60619	0.719513	5	F	ID SHSY5Y_DAGLB_P4	daglb	AP4B1-KO	AP4B1-KO + BCH-HSP-B01	0.5¬µM	0.5	-0.622348	-0.468298	0.369657	1.3019	0.192305	0.735303	-1.32158	-0.635954	-0.691038	-1.6865	1.10255	-1.6865	1.10255	Negative Control
F06	1458	1454.08	698.257	2.13067	1.06135	1.5594	1360.28	15.9391	1.71016	0.668491	1.71016	0.668491	6	F	ID SHSY5Y_DAGLB_P4	daglb	AP4B1-KO	AP4B1-KO + BCH-HSP-C01	0.5¬µM	0.5	-0.463078	3.42944	2.15255	1.3421	0.14309	0.355856	1.44029	4.67214	1.7309	0.656007	-1.37034	0.656007	-1.37034	Negative Control
F07	1614	1333.55	616.463	2.24517	1.04277	1.50627	1224.52	12.0902	1.67809	0.689177	1.67809	0.689177	7	F	ID SHSY5Y_DAGLB_P4	daglb	AP4B1-KO	AP4B1-KO + BCH-HSP-F01	0.5¬µM	0.5	0.379042	0.146932	-0.318459	2.38742	-0.117123	-0.866607	0.331985	-0.760198	-0.0163564	-0.066553	-0.367782	-0.066553	-0.367782	Negative Control
F08	1109	1302.99	670.769	1.99115	1.05872	1.37416	1175.95	7.30459	1.60574	0.751753	1.60574	0.751753	8	F	ID SHSY5Y_DAGLB_P4	daglb	AP4B1-KO	AP4B1-KO + BCH-HSP-G01	0.5¬µM	0.5	-1.48908	-0.685546	1.32213	-0.996455	0.460124	0.182758	-2.424	-2.70373	-2.18886	-1.69669	2.66509	-1.69669	2.66509	Negative Control
F09	1460	1252.03	691.517	1.84476	1.03469	1.40487	1281.48	9.66062	1.60808	0.730168	1.60808	0.730168	9	F	ID SHSY5Y_DAGLB_P4	daglb	AP4B1-KO	AP4B1-KO + BCH-HSP-H01	0.5¬µM	0.5	-2.56567	-2.07335	1.94895	1.3555	0.792789	-1.39855	-1.78344	1.51893	-1.11931	-1.64381	1.61894	-1.64381	1.61894	Negative Control
F10	1127	1324.23	655.81	2.07631	1.03405	1.43613	1224.6	10.4826	1.62626	0.718237	1.62626	0.718237	10	F	ID SHSY5Y_DAGLB_P4	daglb	AP4B1-KO	AP4B1-KO	DMSO	0	-0.862804	-0.107076	0.870212	-0.875842	0.266605	-1.44073	-1.13114	-0.757119	-0.746169	-1.23419	1.04067	-1.23419	1.04067	Negative Control
F11	1435	1329.97	638.263	2.14156	1.08384	1.47102	1225.45	9.49927	1.67165	0.712658	1.67165	0.712658	11	F	ID SHSY5Y_DAGLB_P4	daglb	AP4B1-KO	AP4B1-KO	DMSO	0	-0.382943	0.0493161	0.340113	1.18798	0.118329	1.83585	-0.403339	-0.722838	-1.19255	-0.21169	0.770305	-0.21169	0.770305	Negative Control
F12	1067	1326.37	586.883	2.34562	1.03997	1.57026	1267.49	14.6406	1.72456	0.670819	1.72456	0.670819	12	F	ID SHSY5Y_DAGLB_P4	daglb	AP4B1-KO	AP4B1-KO	DMSO	0	1.11773	-0.0486388	-1.2121	-1.27789	-0.345376	-1.05096	1.66686	0.958991	1.14141	0.980519	-1.25755	0.980519	-1.25755	Negative Control
G01	2067	990.016	554.262	1.81804	1.06078	1.41395	1184.31	7.93865	1.66835	0.729673	1.66835	0.729673	1	G	ID SHSY5Y_DAGLB_P4	daglb	AP4B1-WT	AP4B1-WT	DMSO	0	-2.76224	-9.20926	-2.19758	5.42285	0.853527	0.318704	-1.59388	-2.36916	-1.90101	-0.28602	1.59496	-0.28602	1.59496	Negative Control
G02	1754	1010.75	591.803	1.76695	1.0446	1.32961	1186.62	6.66323	1.59659	0.768061	1.59659	0.768061	2	G	ID SHSY5Y_DAGLB_P4	daglb	AP4B1-WT	AP4B1-WT	DMSO	0	-3.13792	-8.64458	-1.06344	3.32552	0.969612	-0.746456	-3.35346	-2.27668	-2.48001	-1.90282	3.45551	-1.90282	3.45551	Negative Control
G03	1763	968.856	567.821	1.73432	1.03701	1.25358	1138.49	5.44063	1.55384	0.79655	1.55384	0.79655	3	G	ID SHSY5Y_DAGLB_P4	daglb	AP4B1-WT	AP4B1-WT	DMSO	0	-3.3779	-9.78556	-1.78797	3.38583	1.04376	-1.24585	-4.93957	-4.20284	-3.03502	-2.86593	4.83629	-2.86593	4.83629	Negative Control
G04	1382	1390.97	641.861	2.22617	1.0315	1.47937	1221.91	12.5139	1.55853	0.705924	1.55853	0.705924	4	G	ID SHSY5Y_DAGLB_P4	daglb	AP4B1-KO	AP4B1-KO + BCH-HSP-A01	0.1¬µM	0.1	0.239281	1.7108	0.448809	0.832846	-0.0739375	-1.60824	-0.22919	-0.864523	0.175987	-2.76036	0.44391	-2.76036	0.44391	Negative Control
G05	1095	1254.82	672.967	1.90346	1.04905	1.35625	1215.43	8.13268	1.58587	0.75523	1.58587	0.75523	5	G	ID SHSY5Y_DAGLB_P4	daglb	AP4B1-KO	AP4B1-KO + BCH-HSP-B01	0.1¬µM	0.1	-2.13403	-1.99739	1.38854	-1.09027	0.659412	-0.453598	-2.79756	-1.12384	-1.81293	-2.14437	2.83362	-2.14437	2.83362	Negative Control
G06	1572	1432.73	674.017	2.17813	1.06634	1.49329	1287.03	12.4422	1.70981	0.696049	1.70981	0.696049	6	G	ID SHSY5Y_DAGLB_P4	daglb	AP4B1-KO	AP4B1-KO + BCH-HSP-C01	0.1¬µM	0.1	-0.114023	2.84797	1.42025	2.10599	0.0352329	0.684238	0.0612043	1.7409	0.143423	0.648296	-0.0347027	0.648296	-0.0347027	Negative Control
G07	1539	1373.78	611.444	2.33088	1.05769	1.51505	1206.24	10.7339	1.68489	0.693465	1.68489	0.693465	7	G	ID SHSY5Y_DAGLB_P4	daglb	AP4B1-KO	AP4B1-KO + BCH-HSP-F01	0.1¬µM	0.1	1.00933	1.24265	-0.470089	1.88486	-0.311881	0.11501	0.515061	-1.49174	-0.632086	0.0868078	-0.159942	0.0868078	-0.159942	Negative Control
G08	1479	1310.05	611.671	2.21459	1.04483	1.43226	1188.25	9.41425	1.64228	0.72144	1.64228	0.72144	8	G	ID SHSY5Y_DAGLB_P4	daglb	AP4B1-KO	AP4B1-KO + BCH-HSP-G01	0.1¬µM	0.1	0.154087	-0.493281	-0.463237	1.48282	-0.0476126	-0.731121	-1.21195	-2.21139	-1.23115	-0.873441	1.19594	-0.873441	1.19594	Negative Control
G09	1029	1203.53	660.351	1.85697	1.03931	1.42865	1220.77	10.0923	1.61421	0.724859	1.61421	0.724859	9	G	ID SHSY5Y_DAGLB_P4	daglb	AP4B1-KO	AP4B1-KO + BCH-HSP-H01	0.1¬µM	0.1	-2.47588	-3.39412	1.0074	-1.53251	0.765043	-1.09426	-1.28737	-0.910358	-0.923326	-1.50569	1.36163	-1.50569	1.36163	Negative Control
G10	1288	1293.92	659.703	2.01317	1.07059	1.43264	1227.35	9.6066	1.60999	0.722514	1.60999	0.722514	10	G	ID SHSY5Y_DAGLB_P4	daglb	AP4B1-KO	AP4B1-KO	DMSO	0	-1.32715	-0.932523	0.987815	0.202976	0.410088	0.963798	-1.2041	-0.647164	-1.14383	-1.60087	1.24797	-1.60087	1.24797	Negative Control
G11	1126	1238.13	681.153	1.85041	1.04159	1.42715	1229.36	8.85246	1.61022	0.733727	1.61022	0.733727	11	G	ID SHSY5Y_DAGLB_P4	daglb	AP4B1-KO	AP4B1-KO	DMSO	0	-2.52416	-2.45201	1.63582	-0.882543	0.779962	-0.944767	-1.31847	-0.566574	-1.48618	-1.59575	1.79146	-1.59575	1.79146	Negative Control
G12	1212	1301.97	585.901	2.30431	1.07617	1.50833	1225.37	12.4534	1.692	0.686979	1.692	0.686979	12	G	ID SHSY5Y_DAGLB_P4	daglb	AP4B1-KO	AP4B1-KO	DMSO	0	0.813958	-0.713264	-1.24175	-0.306279	-0.251511	1.331	0.375035	-0.726107	0.148509	0.246897	-0.47428	0.246897	-0.47428	Negative Control
H01	1936	994.221	557.358	1.81829	1.05649	1.42953	1182.59	8.94641	1.64596	0.722496	1.64596	0.722496	1	H	ID SHSY5Y_DAGLB_P4	daglb	AP4B1-WT	AP4B1-WT	DMSO	0	-2.76039	-9.09475	-2.10406	4.54505	0.852957	0.0362165	-1.26899	-2.43794	-1.44353	-0.790323	1.24709	-0.790323	1.24709	Negative Control
H02	2125	997.262	573.197	1.76928	1.05557	1.34419	1172.18	7.17212	1.62703	0.756162	1.62703	0.756162	2	H	ID SHSY5Y_DAGLB_P4	daglb	AP4B1-WT	AP4B1-WT	DMSO	0	-3.1208	-9.01192	-1.62556	5.81149	0.964321	-0.0246909	-3.0492	-2.85477	-2.24899	-1.21686	2.87879	-1.21686	2.87879	Negative Control
H03	1593	955.024	570.284	1.70292	1.03864	1.23004	1134.29	5.27048	1.56348	0.807277	1.56348	0.807277	3	H	ID SHSY5Y_DAGLB_P4	daglb	AP4B1-WT	AP4B1-WT	DMSO	0	-3.60884	-10.1623	-1.71356	2.2467	1.11513	-1.13871	-5.4305	-4.37068	-3.11226	-2.64886	5.35621	-2.64886	5.35621	Negative Control
H04	1179	1401.53	635.105	2.27248	1.04224	1.50413	1235.07	12.345	1.62298	0.699197	1.62298	0.699197	4	H	ID SHSY5Y_DAGLB_P4	daglb	AP4B1-KO	AP4B1-KO + BCH-HSP-A01	0.05¬µM	0.05	0.579894	1.99841	0.2447	-0.527404	-0.179186	-0.901531	0.28734	-0.338289	0.0992985	-1.30829	0.117857	-1.30829	0.117857	Negative Control
H05	1271	1326.53	637.118	2.14555	1.04615	1.48632	1230.99	11.1493	1.65614	0.701408	1.65614	0.701408	5	H	ID SHSY5Y_DAGLB_P4	daglb	AP4B1-KO	AP4B1-KO + BCH-HSP-B01	0.05¬µM	0.05	-0.35363	-0.0443219	0.305533	0.089064	0.109271	-0.644345	-0.0842067	-0.50152	-0.443502	-0.561102	0.225023	-0.561102	0.225023	Negative Control
H06	1254	1429	672.409	2.19112	1.04102	1.54262	1312	15.7262	1.71749	0.674092	1.71749	0.674092	6	H	ID SHSY5Y_DAGLB_P4	daglb	AP4B1-KO	AP4B1-KO + BCH-HSP-C01	0.05¬µM	0.05	-0.01846	2.74652	1.37166	-0.0248486	0.00570412	-0.981744	1.0904	2.74035	1.63423	0.821198	-1.09889	0.821198	-1.09889	Negative Control
H07	1240	1393.47	622.46	2.32368	1.05118	1.48124	1215.36	11.8201	1.68449	0.697695	1.68449	0.697695	7	H	ID SHSY5Y_DAGLB_P4	daglb	AP4B1-KO	AP4B1-KO + BCH-HSP-F01	0.05¬µM	0.05	0.956379	1.77883	-0.137303	-0.118659	-0.29552	-0.313327	-0.190238	-1.12689	-0.138986	0.0777161	0.0450639	0.0777161	0.0450639	Negative Control
H08	1268	1358.05	628.824	2.2348	1.05596	1.46089	1191.49	9.41673	1.64308	0.713226	1.64308	0.713226	8	H	ID SHSY5Y_DAGLB_P4	daglb	AP4B1-KO	AP4B1-KO + BCH-HSP-G01	0.05¬µM	0.05	0.302717	0.814085	0.0549632	0.0689617	-0.0935391	0.00114566	-0.614785	-2.08209	-1.23002	-0.85537	0.797797	-0.85537	0.797797	Negative Control
H09	1160	1334.7	725.863	1.87501	1.04894	1.42768	1260.77	9.75177	1.62772	0.720507	1.62772	0.720507	9	H	ID SHSY5Y_DAGLB_P4	daglb	AP4B1-KO	AP4B1-KO + BCH-HSP-H01	0.05¬µM	0.05	-2.34323	0.178074	2.98655	-0.654718	0.724053	-0.460987	-1.30751	0.690278	-1.07793	-1.20146	1.15069	-1.20146	1.15069	Negative Control
H10	1139	1364.19	658.805	2.13745	1.07143	1.49415	1234.17	11.6531	1.65212	0.697287	1.65212	0.697287	10	H	ID SHSY5Y_DAGLB_P4	daglb	AP4B1-KO	AP4B1-KO	DMSO	0	-0.413158	0.981453	0.960685	-0.795433	0.127665	1.01899	0.0791677	-0.374262	-0.214808	-0.651521	0.0252885	-0.651521	0.0252885	Negative Control
H11	1377	1353.03	647.15	2.15802	1.06963	1.49319	1238.33	11.423	1.67227	0.69667	1.67227	0.69667	11	H	ID SHSY5Y_DAGLB_P4	daglb	AP4B1-KO	AP4B1-KO	DMSO	0	-0.261917	0.677506	0.608595	0.799342	0.080932	0.900868	0.0591702	-0.207784	-0.319236	-0.197577	-0.00459423	-0.197577	-0.00459423	Negative Control
H12	1028	1326.52	600.928	2.29872	1.05311	1.53199	1288.76	14.9945	1.7141	0.675747	1.7141	0.675747	12	H	ID SHSY5Y_DAGLB_P4	daglb	AP4B1-KO	AP4B1-KO	DMSO	0	0.772809	-0.044637	-0.787797	-1.53921	-0.238797	-0.186372	0.868449	1.81017	1.30208	0.744893	-1.01867	0.744893	-1.01867	Negative Control

## Sheet: Cell_Profiling_Fig_4b-g_S5
Well Name	Site ID	TGN Width	TGN Height	TGN Intensity Center X	TGN Intensity Center Y	TGN Integrated Intensity	TGN Average Intensity	TGN Minimum Intensity	TGN Maximum Intensity	TGN Perimeter	TGN Shape Factor	TGN Fiber Length	TGN Fiber Breadth	TGN Length	TGN Orientation	TGN Breadth	TGN Elliptical Form Factor	TGN Line Length	DAPI Width	DAPI Height	DAPI Centroid X	DAPI Centroid Y	DAPI Integrated Intensity	DAPI Average Intensity	DAPI Minimum Intensity	DAPI Maximum Intensity	DAPI Perimeter	DAPI Shape Factor	DAPI Fiber Length	DAPI Fiber Breadth	DAPI Length	DAPI Orientation	DAPI Breadth	DAPI Elliptical Form Factor	DAPI Line Length	ATG9A outside TGN - Width	ATG9A outside TGN - Height	ATG9A outside TGN - Intensity Center X	ATG9A outside TGN - Intensity Center Y	ATG9A outside TGN - Integrated Intensity	ATG9A outside TGN - Average Intensity	ATG9A outside TGN - Minimum Intensity	ATG9A outside TGN - Maximum Intensity	ATG9A outside TGN - Perimeter	ATG9A outside TGN - Shape Factor	ATG9A outside TGN - Fiber Length	ATG9A outside TGN - Fiber Breadth	ATG9A outside TGN - Length	ATG9A outside TGN - Orientation
A01	1	3.3193	3.1446	248.554	226.149	680458	2255.49	1800.17	3284.5	10.5083	0.708118	3.54858	1.58381	4.08703	-9.00619	2.46479	1.43998	0	14.6748	11.5302	267.846	223.5	26985514	7032.26	3959	9906	47.5154	0.672218	16.0696	7.41132	16.366	8.00473	10.6745	1.49908	0	10.0627	7.59945	266.378	221.939	2118343	923.871	736.571	1342	49.4904	0.5962	22.7536	1.65797	14.667	-5.03067
A01	2	2.6205	2.82432	169.435	167.695	400381	2191.46	1786.33	2839	9.58138	0.742626	3.42511	1.42123	3.59547	0.798778	2.25445	1.6044	0	12.5784	13.6266	164.236	162.406	27032466	6899.69	3967.5	9737.5	48.163	0.649314	16.9912	7.17919	16.2854	-6.64658	10.2527	1.55819	0	7.29373	6.988	163.615	165.098	1.3153e+06	821.565	685	1101.33	33.6331	0.596639	15.2092	1.44213	10.3054	-3.4474
A01	3	2.73697	2.72241	139.23	198.097	459466	2152.85	1802.29	2831.5	9.7393	0.758163	3.29516	1.43379	3.53585	15.3708	2.21631	1.52581	0	12.9278	13.6266	135.822	198.73	27826240	7040.12	4083	10175	48.0767	0.673787	16.6874	7.38681	16.1331	24.1455	10.3895	1.5187	0	6.83756	7.5121	142.234	196.459	1.27531e+06	865.87	730.938	1138.38	31.997	0.572318	14.8069	1.33981	9.69032	9.69324
A01	4	3.494	3.23195	186.424	194.466	600906	2212.3	1767	3036.5	11.797	0.687289	4.15618	1.58925	4.31477	-1.98396	2.96256	1.65699	0	13.6266	12.9278	161.483	198.411	27056404	6788.75	4002	9820	48.4189	0.642047	17.0309	7.22195	16.0876	31.6755	10.6889	1.56299	0	10.8896	12.8405	163.454	194.051	2107567	855.916	679.5	1255.5	51.4698	0.478321	22.7654	1.63725	14.5012	9.88412
A01	5	3.494	3.90163	152.176	156.135	730849	2278.95	1766.5	3190.5	13.0311	0.646219	4.49766	1.9579	4.63075	-2.94503	2.98667	1.45875	0	13.2772	13.976	159.845	170.1	27458628	6701.54	3985	9472	50.6	0.673701	17.2991	7.42999	16.5735	-31.1593	10.5559	1.52163	0	10.6567	9.69585	156.021	153.044	2.15211e+06	857.754	681.5	1187.5	47.0699	0.526965	21.0081	1.73757	16.1744	-6.4416
A01	6	4.28015	4.10545	178.816	114.357	1.01154e+06	2223.79	1705.5	3215.5	15.6546	0.649384	5.85157	2.26904	5.27127	-15.388	3.67931	1.46451	0	12.9278	12.5784	182.225	82.402	27405768	6473.94	3848	8984	49.6966	0.658465	17.4887	6.69946	16.366	26.2001	11.1812	1.46341	0	13.2772	20.4399	181.628	113.337	3215768	881.939	634	1441	85.3756	0.266467	39.6163	3.28439	24.3642	34.7018
A01	7	3.03978	3.1446	218.874	169.513	592378	2199.87	1766	3000	11.2217	0.735298	3.55919	1.55925	3.78794	1.01866	2.5718	1.4951	0	13.1025	13.1025	214.343	177.619	28357750	6930.3	3983	10042	49.8165	0.668127	16.9229	7.59561	16.8401	12.127	10.9865	1.48166	0	7.8615	8.3856	213.395	171.783	1.56647e+06	837.803	673.333	1170.67	36.7987	0.577013	16.765	1.50014	10.6493	7.91841
A01	8	2.6205	2.42396	175.265	147.109	304773	2134.85	1798.5	2703.21	8.18674	0.79547	2.66236	1.33229	3.2634	-0.633979	2.01496	1.47662	0	13.976	13.1025	175.61	134.086	27215308	7388.85	4200	10760.5	48.4013	0.641354	17.1933	7.20424	16.3267	-13.5095	10.9923	1.4985	0	7.03375	6.72595	167.815	138.042	1.1459e+06	849.043	706.5	1151.38	30.7398	0.602303	13.6514	1.37578	8.73461	-10.1977
A01	9	2.58556	2.7952	162.726	123.887	372694	2141.46	1789.17	2733	9.00347	0.780056	3.02359	1.41882	3.52273	-3.77273	2.19211	1.47763	0	12.9278	13.976	182.12	127.146	27325534	7147.29	4103	9960	48.8107	0.660592	16.8238	7.16673	16.0344	-14.3227	11.1169	1.42113	0	6.38528	7.59945	196.549	126.04	1.41531e+06	839.4	692	1131.32	33.9616	0.581217	15.1837	1.4079	10.2081	0
A01	10	2.9699	2.9699	133.651	212.153	461675	2229.55	1797.67	2891.6	10.634	0.746066	3.66574	1.51475	3.78928	-11.6112	2.3621	1.41026	0	13.2772	12.9278	121.294	217.65	26532016	6858.37	4062	9863	48.8954	0.660362	16.9041	7.27045	16.4255	-15.4612	10.5735	1.49841	0	8.12355	6.4639	118.786	211.519	1.43718e+06	871.158	721.778	1160	33.7196	0.573031	15.5173	1.39425	10.2878	0
A01	11	4.0181	5.18277	174.46	180.554	996560	2293.4	1738.5	3488	16.9904	0.53728	6.56162	1.98764	6.61725	-31.7365	4.10116	1.3633	0	14.3254	13.2772	177.282	179.952	27730220	6829.9	3826	9488	49.3223	0.690629	16.3026	7.4622	16.9017	-13.707	11.7418	1.36573	0	11.8796	8.64765	169.553	174.166	2540985	798.167	649	1150	59.2763	0.531805	28.0788	1.70117	18.0103	-0.886029
A01	12	3.23195	3.1446	188.372	204.112	650694	2199.03	1781	2979.67	11.2623	0.725819	3.96846	1.69683	4.07665	25.868	2.87802	1.42008	0	13.2772	13.2772	176.065	219.713	26777252	6994.54	3938.5	10277	48.3677	0.644493	17.2418	7.10858	16.2574	24.4132	10.285	1.53175	0	9.91714	8.99705	173.342	217.068	2.0329e+06	838.998	671	1207.75	45.9647	0.522795	20.5978	1.83478	13.4183	11.0575
A01	13	3.8434	4.1928	189.312	237.938	741472	2175.03	1761	2995.5	13.9881	0.730942	4.74612	1.65084	4.75235	7.95235	3.37371	1.38695	0	12.9278	12.5784	220.202	230.619	26778964	6754.71	3903	9667	48.1294	0.654734	16.5626	7.24334	16.3136	-13.0693	10.6352	1.54418	0	13.8013	10.8314	219.161	233.197	2.44006e+06	812.23	626.5	1217	56.173	0.488082	25.3762	2.13233	18.3169	-5.66275
A01	14	2.6205	2.6205	222.724	166.78	410901	2231.72	1817	2906	9.14284	0.730344	2.90763	1.47285	3.39206	-7.91429	2.13729	1.56996	0	13.1025	13.2772	236.155	166.314	26987814	6916.38	4077	9918.5	48.0607	0.65323	16.7494	7.10618	16.2724	-12.6748	10.6797	1.52791	0	8.97376	8.08587	228.958	163.778	1.6709e+06	835.178	690	1125.12	41.3767	0.586704	17.6345	1.61203	12.5837	-2.42698
A01	15	2.53315	2.53315	156.598	164.658	297433	2158.07	1827.5	2717.77	8.48643	0.758787	3.01485	1.32506	3.23553	-2.92139	2.11926	1.43327	0	12.9278	13.6266	157.287	165.812	26480032	7137.9	4107	10218	46.9014	0.67074	15.8446	6.99424	15.4093	-8.53077	10.3492	1.47748	0	7.3374	6.988	157.911	169.975	1464460	861.237	709	1200	37.0973	0.574049	17.0669	1.45378	9.91174	9.46119
A01	16	4.8916	3.494	170.901	226.315	1007542	2275.85	1785.5	3417	16.0022	0.601331	5.87714	1.69606	5.574	11.6082	3.40474	1.49441	0	14.3254	12.229	164.602	219.766	27259612	6731.03	3880	9607	48.1119	0.675212	16.0953	7.40316	15.7036	-10.008	11.2533	1.4969	0	10.4238	5.85245	164.449	219.954	1797430	812.721	656.75	1088.5	43.496	0.494578	20.1975	1.59659	14.0813	-4.43223
A01	17	3.65123	3.6687	237.904	112.799	735249	2257.59	1794	3233.17	12.7561	0.683597	4.48543	1.61822	4.49195	-13.0103	3.03707	1.49128	0	13.1025	13.6266	235.012	113.302	27025560	6888.88	3896	9934.5	49.0065	0.6645	16.6432	7.25082	16.2142	-10.3138	10.7266	1.53362	0	13.1898	11.8796	230.085	105.344	2.74298e+06	842.264	658	1284.5	63.3698	0.421564	26.6252	2.23504	17.7001	2.87571
A01	18	2.94078	3.07181	172.641	163.806	463694	2155.8	1778	2885	10.519	0.710983	3.8925	1.45209	3.82168	8.61005	2.50984	1.53794	0	12.5784	14.3254	173.934	181.469	26739308	6721.86	3870	9710	49.4247	0.643089	17.3314	7.42089	16.6029	-15.5928	10.6877	1.50727	0	7.76167	9.6085	161.121	170.91	1.59962e+06	818.606	671.25	1109	40.8365	0.53774	18.3309	1.54431	12.2069	0.1709
A01	19	3.11548	3.3193	188.214	182.737	507781	2229.79	1800.41	3062.33	10.3164	0.764621	3.41293	1.53329	3.83545	11.6166	2.52391	1.46127	0	13.2772	13.2772	186.076	191.944	27290155	7013.98	4061.5	10034	47.856	0.660873	16.3342	7.07717	15.4883	10.1984	10.495	1.45502	0	8.34192	7.78289	185.955	194.582	1.41949e+06	859.334	697	1162.3	37.4423	0.542892	16.3503	1.53256	11.0166	4.8926
A01	20	3.93075	3.494	182.745	173.738	804310	2144.58	1753.5	2867	12.9811	0.744802	4.30609	1.72117	4.77648	0	3.06904	1.47727	0	13.6266	12.9278	181.139	173.412	27760208	6560.04	3911	9306	51.486	0.653389	17.5662	7.60255	17.2874	12.0306	10.603	1.60696	0	11.4953	10.8139	185.063	171.378	2.36151e+06	834.959	675.125	1105.25	50.9782	0.549188	23.8501	1.78478	15.5077	-6.45608
A01	21	3.71238	4.28015	258.462	110.059	868163	2243.64	1802.25	3332.88	13.499	0.700636	4.86942	1.79078	4.9416	22.0893	3.30189	1.51292	0	12.5784	14.5001	254.709	108.24	29521831	7226.77	3916.5	10490	50.4641	0.664034	17.0392	7.59374	17.2364	2.41214	11.1581	1.47563	0	10.2636	14.4252	254.875	116.903	2.38605e+06	844.024	678.5	1137.5	49.9194	0.514859	22.1339	1.86832	15.7007	13.7374
A01	22	3.55223	3.52312	209.601	169.29	568030	2215.12	1787.12	2873.67	12.3643	0.738509	4.24535	1.64517	4.296	16.6748	2.747	1.48005	0	14.5001	14.1507	197.863	160.937	28724033	6926.18	3899.5	9651	49.7141	0.656845	17.5005	7.65332	16.7376	16.7229	11.2239	1.52765	0	7.62129	7.45387	195.876	160.303	1.64678e+06	848.056	696.9	1075.12	36.6415	0.606472	17.2749	1.54356	10.6133	7.80547
A01	23	2.6205	2.50403	167.44	169.043	360036	2154.14	1805	2780.5	8.80222	0.759584	2.77581	1.3799	3.3309	4.44151	2.12218	1.4393	0	13.2772	12.9278	175.926	174.738	26362568	7117.33	4084	10210	47.6177	0.664533	16.7205	7.14647	16.1557	7.32641	10.5672	1.53169	0	6.50758	6.2892	176.877	180.505	1.00511e+06	877.66	712.5	1193.75	26.5645	0.576992	12.1346	1.36207	8.03832	7.55249
A01	24	3.68326	3.6687	180.233	190.189	843559	2199.99	1785.17	3120.42	13.1434	0.655475	4.32538	1.83009	4.77993	4.23111	3.03207	1.50607	0	14.3254	15.0242	187.237	196.981	28205480	6722.47	3951	9539	51.8777	0.64051	18.7881	7.47021	17.9593	-7.27501	10.5566	1.62096	0	9.69585	10.3947	200.008	203.359	1.95006e+06	833.019	653.5	1089.2	41.3263	0.543208	18.2441	1.84763	11.3434	-3.11048
A01	25	3.58135	3.494	140.6	182.896	609807	2204.83	1763	3043.8	12.3784	0.705363	4.66146	1.54123	4.74593	6.34019	2.64722	1.43796	0	13.2772	14.6748	144.48	183.53	27833415	6469.79	3914.5	8965	49.9436	0.66435	17.0295	7.76864	16.6652	-16.0828	11.0226	1.53187	0	7.66933	11.0061	150.166	178.773	2.07023e+06	833.722	677	1160.25	45.8243	0.552632	20.437	2.146	12.5763	-3.96923
A02	1	3.90163	3.6687	267.376	167.526	863608	2401.31	1894	3480.75	13.8407	0.700443	4.61296	1.9021	4.79523	12.9701	3.29484	1.42974	0	12.9278	13.6266	264.92	165.389	27622238	7148.27	3950	9737	50.1907	0.667547	17.4906	6.9625	16.9162	27.6995	10.7728	1.50252	0	10.0452	9.92878	258.436	159.495	2.20274e+06	1055.58	846.804	1405.25	45.7127	0.548999	19.8479	1.46836	13.5143	1.2535
A02	2	4.28015	4.23648	124.042	214.247	987410	2446.15	1844.33	3728.5	16.4279	0.670817	5.80474	1.73937	5.60632	-5.30683	3.33018	1.49693	0	13.2772	13.6266	134.506	210.989	26382912	6931.66	4026	9919	47.3107	0.643864	16.2972	6.97336	16.0039	-9.29331	10.6104	1.56164	0	8.02164	8.32737	147.211	217.151	1616412	992.359	823.812	1293.62	42.4355	0.570407	19.6241	1.53011	11.0014	-2.01364
A02	3	3.37753	3.26107	233.872	239.128	621639	2392.71	1829.5	3366.5	11.8181	0.70663	4.2943	1.5941	3.99527	-6.34019	2.88252	1.42623	0	13.6266	13.2772	219.175	255.566	28116420	6967.09	3996	9708	50.1059	0.632739	17.8157	6.97297	16.6103	21.0375	10.5657	1.53493	0	9.30278	8.9097	238.207	251.722	2.10978e+06	957.117	802.833	1259.83	53.2489	0.584985	23.9568	1.45677	12.5261	0
A02	4	2.56227	2.64962	197.581	149.465	393323	2209.67	1853.83	2882.4	8.53205	0.773612	2.85424	1.28643	3.03432	9.45028	2.31741	1.47016	0	12.5784	13.2772	194.92	141.407	25835776	6872.92	4003	9719	47.2932	0.660026	16.3627	7.19206	16.0876	8.88066	10.3861	1.60203	0	8.22061	10.4412	192.762	140.398	1.76339e+06	952.632	766.833	1285.83	44.2979	0.5531	20.4103	1.6406	15.0082	7.99511
A02	5	2.75152	2.66418	114.916	102.318	414864	2117.41	1763	2726.75	10.2334	0.746008	3.83161	1.2851	3.52218	17.8054	2.4777	1.43101	0	11.8796	13.6266	152.289	44.7984	27619222	7413.23	4058	10854.5	46.2537	0.671703	16.1752	6.94799	15.2188	-5.65497	10.8254	1.46653	0	12.0106	10.9187	151.012	46.6099	2.79249e+06	923.014	732.583	1278.5	47.6283	0.45739	22.2942	2.85709	14.8068	10.3121
A02	6	3.8434	3.494	239.876	177.192	669882	2284.96	1820.5	3066.5	12.4658	0.73591	3.99589	1.70304	4.6627	3.05511	2.74066	1.5071	0	13.6266	13.2772	241.208	169.41	27551044	6775.17	3892	9750	47.6177	0.672428	16.6643	7.38839	15.9695	13.0919	10.9151	1.54483	0	6.83514	7.3374	245.653	169.612	1.14619e+06	920.778	779.286	1153.25	29.9894	0.571463	13.8437	1.31723	9.05002	14.7257
A02	7	2.6205	2.6205	181.143	155.999	431618	2299.51	1873.5	3012.5	9.31754	0.745575	3.29634	1.37625	3.33406	-2.50013	2.19381	1.57123	0	12.9278	12.7531	189.544	163.838	26243452	6821.49	3930.5	9757.5	47.5154	0.662443	16.2877	7.02547	15.6139	2.12692	10.1872	1.44098	0	8.62144	8.5603	194.169	164.538	1.31072e+06	958.267	778.6	1300.88	36.4922	0.552805	16.4589	1.60721	10.3705	4.64694
A02	8	2.7952	2.83014	153.688	194.997	494238	2289.86	1872	3099.86	9.93081	0.732167	3.30468	1.44748	3.53435	-1.0227	2.38765	1.45713	0	12.5784	13.1025	154.512	192.188	25574450	7108.16	3921	10454	47.549	0.661855	16.9217	7.03563	16.2987	-17.8497	10.4939	1.43784	0	6.88817	7.77415	157.583	192.479	1.28767e+06	967.318	799.4	1286.2	34.5929	0.515551	14.9788	1.40544	9.4167	-7.68942
A02	9	1.97993	2.22743	173.268	179.18	231984	2224.51	1889.62	2830.88	6.78464	0.778079	2.24606	1.20248	2.63937	-0.829144	1.74631	1.59343	0	13.2772	13.1025	172.582	182.879	26528318	7283.97	4121.5	10206.5	47.3371	0.644359	16.5973	6.93734	16.1972	18.4541	10.6328	1.51128	0	4.7169	5.4157	167.184	179.181	709944	932.722	803.833	1189.33	22.0911	0.606174	9.90537	1.18116	7.4597	-0.319601
A02	10	1.9217	2.0964	107.864	173.587	211214	2122.08	1787.33	2629	6.25408	0.812151	1.68084	1.48366	2.57942	-0.880068	1.72385	1.45689	0	12.9278	13.976	115.098	166.314	26822706	7270.31	4033	10343	48.4949	0.652561	17.1544	7.05449	16.4452	-35.7571	10.0882	1.54921	0	5.88157	6.87153	112.799	167.172	1.14832e+06	934.863	790	1164.4	31.7792	0.500184	14.9244	1.31536	8.91087	-1.79047
A02	11	3.88707	3.59009	146.907	104.762	785494	2328.88	1847.3	3108.67	12.2799	0.723476	4.3424	1.68294	4.59969	2.00579	2.63999	1.51858	0	15.1989	12.7531	141.028	94.9199	27421539	6905.87	3925.5	9498	50.6936	0.634509	18.2226	7.28463	16.6359	-12.1381	10.9412	1.52312	0	6.988	6.90065	146.699	96.1776	1.25903e+06	952.554	787.8	1227.2	32.3449	0.544157	15.1521	1.50389	9.10965	-3.37635
A02	12	3.58135	3.79973	204.505	207.368	796961	2316.17	1833	3238.5	12.4146	0.663886	4.56089	1.67406	4.57231	-15.5725	3.03647	1.47244	0	13.2772	12.5784	201.216	207.388	27507341	7012.2	3897.5	9921.5	49.1513	0.649783	17.4649	7.21284	16.6946	4.02537	10.3136	1.59869	0	8.12355	7.3374	206.313	208.882	1.85445e+06	966.987	791	1250.12	41.9593	0.538752	19.2836	1.53349	11.4884	-2.89779
A02	13	3.02813	2.91167	154.777	145.164	533624	2219.7	1854.67	2878	9.72689	0.759755	3.61327	1.40401	3.53948	6.46904	2.45477	1.43201	0	13.4519	14.6748	143.895	172.645	28222488	6978.57	4001	10088	49.9012	0.6337	18.0231	7.24244	17.1152	-17.5046	10.5258	1.59499	0	6.37655	6.55125	160	170.354	1.10299e+06	939.864	813.333	1178.2	29.1141	0.58396	13.5038	1.37007	9.06556	0
A02	14	2.83887	2.7952	126.358	200.676	497549	2227.35	1859.67	2986.67	9.59458	0.767247	3.38186	1.42007	3.55356	-0.475139	2.58937	1.41566	0	12.5784	13.976	129.177	189.795	26864836	6846.13	3937	9984	48.5884	0.665764	16.4207	7.33004	16.1859	-25.9423	10.7728	1.48459	0	5.64863	7.42475	145.729	175.036	1.29149e+06	952.997	791	1172	31.4627	0.623948	13.6651	1.42287	9.23481	3.77844
A02	15	2.4458	2.35845	172.403	166.317	297099	2164	1806.67	2780.8	8.20576	0.739942	2.97404	1.16312	2.99723	0	2.06585	1.45017	0	14.6748	13.6266	168.296	181.733	28757324	6649.16	3893	9833	52.3046	0.646282	18.5555	7.35392	18.0373	14.6764	10.7493	1.6186	0	6.56872	7.45387	166.15	180.294	1.43257e+06	893.709	748	1226.33	31.5302	0.618266	14.0216	1.3867	9.01257	9.32812
A02	16	3.3193	3.46488	247.959	158.735	639158	2349.56	1870	3312	11.894	0.770827	3.50525	1.81068	4.15868	3.80459	2.81951	1.54653	0	13.976	13.6266	246.079	152.576	27199962	7014.86	3921.5	10068	48.47	0.666774	16.6221	7.28968	16.3771	5.9617	10.5933	1.56061	0	7.84694	8.2109	241.441	151.655	1.76324e+06	936.608	803.75	1187.08	39.8584	0.575786	17.9635	1.54734	10.2964	7.89464
A02	17	3.50128	3.05725	184.458	183.855	629982	2278.08	1863.97	3053.75	12.0775	0.690883	4.26903	1.4912	4.18769	1.30471	2.72019	1.46403	0	13.976	12.7531	180.072	186.047	27197263	7012.5	3963.5	10005	48.0519	0.663945	16.3437	7.33608	15.9484	-14.8937	10.8884	1.46414	0	6.48886	6.49302	180.527	184.186	1.27222e+06	940.026	800	1211.33	30.3927	0.610328	13.9469	1.33239	8.57268	-4.32877
A02	18	2.6205	2.60303	172.115	180.788	357542	2220.61	1857.25	2819.5	8.48022	0.774375	2.71115	1.33714	3.31983	8.07852	2.14068	1.46795	0	12.9278	13.6266	176.486	166.061	26158026	7082.47	3967	9995	47.5154	0.654593	16.7561	7.12813	16.3771	-15.9454	10.612	1.58793	0	7.54122	6.64952	173.748	167.421	1.31987e+06	919.226	785.438	1187.4	29.6666	0.613582	13.4646	1.41648	9.05288	-7.07922
A02	19	2.4458	2.90439	186.717	197.066	328903	2146.69	1838.5	2894.96	8.73767	0.733201	3.61029	1.26862	3.35324	6.29507	2.15826	1.64632	0	14.3254	12.9278	188.341	181.969	28680140	7158.77	3973	10181	49.9188	0.687805	16.667	7.78571	16.6029	-19.0935	11.2088	1.49743	0	8.12355	7.29664	177.23	183.593	1.37839e+06	898.5	760.983	1148.38	36.2076	0.543591	16.6708	1.37868	9.84932	2.05172
A02	20	2.16919	2.05273	152.592	160.593	240277	2095.22	1832	2558	7.12052	0.780979	1.98904	1.34584	2.65982	8.4137	1.89333	1.44173	0	13.976	12.9278	152.277	182.244	28607472	7376.51	4097	10420	48.4013	0.655222	16.9671	7.28919	16.3585	-19.0935	10.6841	1.57136	0	6.55125	6.05627	154.276	178.807	1059843	942.16	813	1202.43	28.6841	0.612829	12.9905	1.31285	8.41375	-7.74489
A02	21	3.8434	3.93075	263.236	136.1	755500	2310.69	1815.5	3313	13.5988	0.67486	4.29438	1.85503	4.85716	2.21632	3.36835	1.52747	0	12.9278	12.5784	260.188	135.481	26267408	6709.91	3823	9658	47.8048	0.686347	15.6932	7.27525	15.3895	-22.3801	10.8111	1.38026	0	8.47295	8.5603	270.96	125.039	1558652	945.396	789	1321	35.3342	0.573781	16.1098	1.60076	10.5041	-5.80807
A02	22	3.23819	3.30474	156.905	181.801	633605	2341.66	1887	3130	10.3129	0.745355	3.69289	1.53523	3.99004	7.45743	2.68206	1.51492	0	13.2772	11.8796	162.307	201.573	26468580	7055.74	3968.5	10000	47.4642	0.677732	16.2997	7.1906	16.1083	-0.674687	10.6134	1.48664	0	6.77836	5.82333	157.525	189.549	1023017	935.732	796	1166.3	30.3886	0.620628	13.7083	1.24302	9.08367	0
A02	23	2.9699	2.92623	108.898	136.482	499616	2249.26	1826.33	3088.5	11.2623	0.718231	3.64955	1.40418	3.84897	4.25285	2.41182	1.48339	0	13.2772	12.9278	106.51	133.589	26620204	6844.9	3862.5	9652	47.4394	0.645386	16.663	7.19762	16.6007	-10.4343	10.3989	1.57009	0	6.9672	8.66138	99.1566	138.334	1.48888e+06	933.927	775.5	1236.08	36.0719	0.583975	16.0452	1.48252	9.89713	0.288042
A02	24	2.6205	2.9699	174.682	172.309	393254	2199.58	1852	2885.67	8.37168	0.713388	3.08121	1.36668	3.26857	1.63882	2.16544	1.48375	0	13.2772	13.2772	162.706	154.659	26945104	7011.56	4011	9957	48.0095	0.656991	16.6614	7.2524	16.1859	11.3099	10.6565	1.51987	0	7.39563	7.62857	159.72	141.517	1.45709e+06	938.836	778.429	1177.8	38.7295	0.557591	17.8127	1.31216	10.1907	0
A02	25	2.35263	2.23616	171.453	177.4	292756	2121.89	1823.2	2600.65	7.20653	0.809909	2.32134	1.22534	2.72439	5.75666	2.03839	1.4627	0	14.6748	12.229	169.373	159.241	27739606	7019.15	4002	9995	48.6235	0.661087	16.6015	7.19171	16.5145	2.38594	10.5786	1.62035	0	7.32284	6.15817	160.551	161.076	1.42479e+06	945.478	783.875	1219.48	34.1385	0.630271	15.0818	1.4778	9.39323	6.35808
A04	1	5.32835	6.4639	264.944	118.885	2041000	2579.23	1846	3971.5	21.9792	0.681124	6.21809	3.9701	7.04238	0	5.97844	1.50474	0	13.2772	13.976	220.131	97.4263	27277534	6580.49	4014	9360	48.6235	0.692638	16.0214	7.95784	15.4449	35.7067	11.341	1.3604	0	6.69683	6.1145	210.669	96.9331	1.28066e+06	951.8	795	1359.6	33.0832	0.641244	14.728	1.20744	8.93862	-2.74872
A04	2	7.07535	6.8133	157.862	248.262	3572055	2838.04	1911.5	4582	25.1962	0.64381	9.10339	3.27258	8.27249	7.05946	6.34566	1.46775	0	12.4037	12.9278	152.925	249.195	25823503	6981.93	3875.5	10035.5	46.1178	0.676108	15.8905	7.18939	15.6041	-3.22794	10.3753	1.4875	0	6.18729	7.70136	154.856	248.746	1.09416e+06	993.935	818.942	1434.5	33.9313	0.569877	15.8635	1.38969	8.85413	-0.178566
A04	3	6.2892	6.37655	152.526	182.845	2658466	2661.91	1944	4073	22.6256	0.669332	7.94511	3.31595	7.5401	9.46232	5.73126	1.40342	0	12.7531	12.9278	140.798	183.458	26075598	6972.44	3953	9990.5	47.0037	0.680048	15.7958	7.36409	15.647	-5.7888	10.748	1.42442	0	4.84307	4.93527	140.274	177.585	660045	1055.13	852.062	1416.3	21.8199	0.618608	9.96308	1.09997	6.47596	-0.351973
A04	4	5.0663	4.8916	140.739	216.376	1670542	2558.9	1924.5	3791.33	17.8851	0.665888	6.26007	2.75269	6.2551	-1.14055	4.05593	1.61064	0	12.229	12.5784	154.452	221.794	25948480	7166.69	4008	10310	46.1178	0.680977	15.66	7.69981	15.222	-14.0362	10.9132	1.3993	0	5.10998	5.5904	160.808	206.593	620446	1078.45	900	1464.5	23.4492	0.536626	10.3958	1.02156	6.55077	0
A04	5	6.8133	6.4639	157.85	143.798	2.58207e+06	2635.51	1974.5	3725.75	23.008	0.626542	7.70989	3.03027	7.38455	-6.70651	5.71239	1.44547	0	12.4037	12.9278	157.601	140.868	26001571	7097.4	4066.5	10079	46.7318	0.687617	15.6937	7.2518	15.5453	19.4422	10.647	1.47089	0	5.88157	5.4157	149.817	141.406	878450	1058.76	878.75	1502.5	28.3997	0.560939	12.7693	1.03138	7.70098	5.04763
A04	6	6.02715	6.6386	216.58	179.881	2402125	2666.63	1906.75	4027	21.7032	0.61366	7.49249	2.85212	7.37836	4.3071	5.27832	1.60509	0	11.8796	12.9278	215.852	179.722	25333556	7212.76	3903	10349	44.6354	0.666864	15.127	6.93057	14.8977	8.84182	10.3293	1.49894	0	5.4157	7.3374	226.535	180.941	953205	1013.2	820.833	1436	28.514	0.541722	12.8208	1.33465	9.2993	4.46716
A04	7	6.85698	6.72595	195.387	166.894	3.04632e+06	2733.58	1950.5	4526.25	23.9821	0.608796	7.63943	3.31934	8.27476	1.39677	5.81505	1.51479	0	12.4037	12.7531	194.137	163.277	25460404	7062.78	3930	10054	46.1266	0.673778	15.6865	7.10285	15.3498	17.1528	10.3428	1.41414	0	5.241	5.32835	196.563	169.209	724947	1128.21	904.667	1567	21.9186	0.562439	10.023	1.04561	6.3873	-0.369522
A04	8	5.9398	6.2892	144.191	170.858	2.49769e+06	2648.33	1969	3892	22.5669	0.669338	7.49727	3.06042	7.90023	6.09432	5.82476	1.32253	0	12.5784	12.9278	144.473	168.543	26478631	7152.2	3993	10260	46.7742	0.689759	15.5633	7.53349	15.1698	23.9762	10.7836	1.42028	0	4.83113	5.06462	134.775	173.108	670673	1076.95	914.083	1510.42	20.2467	0.573875	9.099	1.04383	6.15325	0
A04	9	6.988	6.4639	128.572	151.091	2800318	2500.02	1900	3689.5	25.8175	0.625922	8.28407	2.94199	8.21276	-7.74195	6.16956	1.54508	0	15.0242	11.5302	136.891	156.543	27833036	6810.27	3948	9694	48.606	0.637523	17.7244	7.161	16.4478	2.04541	10.7121	1.37986	0	8.0362	5.35747	136.913	153.881	1.0463e+06	988.844	793	1366	29.2915	0.58394	13.303	1.34279	9.64956	13.8221
A04	10	6.6386	6.6386	150.32	144.609	2.46416e+06	2389.83	1845	3450.5	23.9257	0.640559	8.17118	2.59055	7.68879	-14.0362	5.75006	1.45796	0	11.8796	14.3254	153.721	146.103	26953296	6683.68	3910	9586	48.1119	0.682394	16.4062	7.73003	16.1065	-33.6901	10.865	1.44562	0	7.10447	7.62857	165.339	147.777	1.40687e+06	993.855	825.524	1464.44	34.9885	0.551555	15.7877	1.23279	9.02954	-0.735616
A04	11	5.82333	6.6386	279.423	164.516	2.62896e+06	2619.73	1907	4078	21.6174	0.652915	7.65873	2.67489	7.28103	3.18084	5.20913	1.49658	0	13.2772	13.2772	278.56	165.369	27386642	7048.64	3963	9904	48.7083	0.677662	16.5101	7.13206	16.1331	-32.1523	10.9558	1.52174	0	5.53217	6.50758	279.166	167.345	897750	995.494	834	1392.38	27.7629	0.609526	12.3979	1.19189	7.49634	-9.77045
A04	12	6.1145	6.55125	145.786	164.141	3.06246e+06	2731.57	1928.5	4040.25	22.648	0.662215	6.8265	3.35243	7.19851	-0.246761	5.82345	1.41659	0	13.4519	13.4519	145.944	165.548	26592940	7028.83	3968.5	10223	47.3195	0.653841	16.5995	7.05692	15.9847	8.40333	10.798	1.50165	0	5.85245	6.30376	149.112	167.345	991234	989.394	800.809	1451.15	31.9499	0.593343	14.8722	1.10203	8.72931	9.10259
A04	13	3.3193	3.61047	155.003	141.847	647162	2212.42	1769.75	3001	12.0058	0.753777	3.92424	1.73632	4.20015	-0.993713	2.88883	1.47554	0	11.8796	13.2772	155.942	150.537	25837920	7080.74	3943	10223	46.0155	0.676127	15.624	7.08736	15.3776	15.5928	10.5931	1.41859	0	7.74503	9.0844	146.733	154.792	1.6061e+06	891.957	667	1469	34.9866	0.534345	14.9689	1.54718	10.1786	12.3941
A04	14	6.4639	6.37655	177.742	197.126	2.42631e+06	2537.43	1935	3668.33	21.3703	0.674016	7.31499	3.1751	7.39603	0.961823	5.61964	1.36835	0	12.5784	12.5784	176.184	200.559	25628440	7040.93	3901	9859	46.3225	0.682516	15.4317	7.57579	14.8772	9.86581	10.6688	1.36615	0	5.45937	6.31104	174.293	194.005	865110	1084.94	832	1551.85	29.4229	0.535927	13.4672	1.03489	7.84823	-7.07281
A04	15	5.5904	5.9398	168.38	236.279	2069936	2415.89	1847	3469.5	21.3279	0.691881	6.9939	3.42711	7.13709	-21.4944	5.53259	1.47856	0	13.6266	11.8796	167.583	240.791	26141132	6970.24	3923	10250	46.4248	0.69907	15.0496	7.63685	15.0283	-14.6209	11.0145	1.37687	0	6.07956	5.14055	172.677	217.033	1.10276e+06	1008.93	805.958	1454.67	23.6069	0.612476	10.5234	1.26917	6.88794	0.0161425
A04	16	7.8615	6.33287	272.443	128.683	3.47731e+06	2729.48	1889.5	4402.75	25.0127	0.605233	8.65727	3.28811	8.46693	-20.5438	5.62523	1.52758	0	14.1507	11.5302	276.485	137.45	26033160	6903.43	3877	10217	46.5096	0.680954	15.5634	7.53228	15.3296	-11.8487	10.6743	1.49837	0	5.61952	4.83753	281.845	131.029	683244	956.449	815.6	1316.96	23.6249	0.604032	10.8494	1.08406	7.45472	-8.36313
A04	17	6.6386	6.50758	164.637	151.21	2.59626e+06	2619.95	1902	3997.75	24.1842	0.630159	7.39574	3.10552	7.98762	-12.094	5.92317	1.43618	0	12.5784	13.976	158.983	145.869	26944901	7142.85	3877	10069.5	47.2771	0.66808	16.6024	7.43838	15.9427	9.32672	10.8109	1.46868	0	5.42541	5.82625	157.904	144.964	838934	989.49	818.062	1369.58	26.7778	0.561046	12.3646	1.08654	7.39932	3.30149
A04	18	5.5904	6.2892	152.83	152.267	2188769	2472.84	1880	3513.33	20.5268	0.680325	6.91744	2.9666	7.13709	-2.66241	5.38012	1.33301	0	12.5784	12.229	152.691	154.886	26081880	7122.4	3876	10509.5	45.4702	0.679036	15.1462	7.26681	15.1456	-29.0304	10.3895	1.38086	0	6.49302	6.14362	151.266	147.353	988462	1007.14	801.083	1405.54	28.3258	0.585375	12.9603	1.20162	8.16715	-1.46675
A04	19	5.45937	5.7651	174.317	172.171	1.89386e+06	2443.53	1966.58	3471	21.6983	0.652883	7.4142	2.44356	6.58545	-12.8726	5.27487	1.37711	0	12.5784	12.7531	168.815	161.941	25218654	7305.83	4060	10238	45.3167	0.684276	15.3373	7.0037	14.8032	12.2369	10.4298	1.40637	0	4.09817	3.68326	171.085	160.58	454847	1088.77	915.25	1534.12	16.5043	0.623435	7.45361	0.886547	5.10481	2.38474
A04	20	6.4639	6.6386	135.051	192.981	2496600	2521.57	1886.5	3523.5	24.9316	0.65433	7.705	2.84381	7.43245	16.336	6.34762	1.24839	0	12.4037	12.7531	136.151	193.674	25521316	7048.27	3951	10140	45.7859	0.686092	15.6904	7.58452	15.0627	-11.3117	10.5626	1.39941	0	6.20185	5.7651	132.092	196.587	798971	1037.76	848.167	1562.88	26.1236	0.565445	11.9367	1.13543	7.53587	-6.24153
A04	21	7.25005	7.11902	216.185	185.364	3.05303e+06	2693.29	1920.75	4317.42	25.2722	0.657733	8.98281	2.73997	8.64301	-19.6334	6.38282	1.48715	0	12.5784	13.4519	213.065	180.489	25882982	6846.42	3800	10222.5	47.0549	0.660817	16.5019	7.13782	16.2498	11.8961	10.8854	1.44717	0	6.18438	6.37655	214.211	181.488	1099519	987.393	842.714	1315.33	30.1623	0.614082	13.8493	1.09414	7.61735	9.89502
A04	22	6.2892	6.37655	160.265	207.845	2.58017e+06	2605.46	1948.25	4012.75	21.7172	0.666562	7.2506	2.9691	7.68325	3.44638	5.19027	1.44747	0	13.1025	13.2772	153.131	204.773	25452980	6972.37	3961	9939	46.4584	0.681743	15.7038	7.26208	15.3395	9.6031	10.4808	1.40786	0	5.32835	5.90486	156.844	206.454	880731	997.398	840.286	1400.75	26.2137	0.607929	11.8742	1.13506	7.39874	10.439
A04	23	5.85245	5.7651	143.351	150.402	2044601	2540.13	1915	3598.33	19.7115	0.657957	6.98097	2.86979	6.64779	3.52442	4.8432	1.40263	0	12.5784	12.9278	147.789	152.504	26557970	7314.75	4069	10490	46.954	0.675969	16.209	7.49376	15.8814	12.3808	10.6635	1.45792	0	4.43156	4.82609	149.852	144.826	584553	1042.9	864.25	1423.42	20.0161	0.587512	9.01536	0.984257	5.78905	-5.34038
A04	24	6.1145	6.1145	130.498	174.509	2449931	2488.39	1868.5	3439	22.8527	0.625037	7.97577	2.91222	7.3045	4.20169	5.33098	1.31759	0	12.229	12.9278	135.132	170.149	25694032	7143.27	3873.5	10211	44.8825	0.700499	15.349	7.54647	15.0624	13.041	11.1263	1.3525	0	4.74602	4.86976	133.247	169.945	734475	996.228	833.9	1395.55	23.417	0.583139	10.6879	0.991473	6.22781	2.26018
A04	25	6.37655	6.1145	171.013	132.225	2193308	2452.19	1883	3619	23.0326	0.633678	7.58504	2.70844	7.50397	11.1221	5.69869	1.45522	0	12.5784	13.976	175.764	133.093	26912774	6855.02	3918	9741	47.6353	0.679958	16.1435	7.55129	16.2085	14.8265	10.8123	1.47384	0	5.29923	4.94983	178.075	131.794	634273	1037.7	870	1403.67	21.3148	0.531095	9.68668	1.073	7.06044	7.86402
A05	1	3.28436	3.73858	168.201	216.662	835506	2468.63	1958	3472	13.5822	0.73746	4.85785	1.56239	4.08962	-1.14109	2.7815	1.46729	0	12.4037	13.6266	171.344	212.782	25860843	7179.71	3920.5	10762	46.5783	0.658094	16.4071	6.95753	15.8409	6.03815	10.215	1.51428	0	7.42475	8.27641	163.554	211.721	2.14815e+06	1244.69	1007	1678.46	35.8061	0.59692	14.8692	1.65303	9.85492	-0.886423
A05	2	2.7952	2.70785	124.311	149.728	420705	2382.94	1962.5	3153	9.33874	0.772716	3.33183	1.34856	3.39336	9.1915	2.33068	1.55613	0	12.5784	13.6266	120.885	142.911	26347308	7239.98	4089	10496	46.6119	0.67071	15.7599	7.18214	15.723	8.1301	10.508	1.52364	0	5.63408	6.2892	141.812	160.844	1.36142e+06	1206.31	1004.62	1741	27.5557	0.555198	12.6757	1.30998	7.47616	2.68807
A05	3	2.75152	2.55062	152.816	192.245	352454	2255.58	1932.5	2915.12	9.50052	0.690813	3.61269	1.25481	3.26041	3.24353	2.21656	1.55301	0	13.1025	13.6266	161.683	196.518	26990434	7310.48	4019.5	10635.5	47.6689	0.649505	16.8213	6.94434	16.6066	7.69431	10.1923	1.60156	0	7.40728	7.57325	160.405	198.903	2.30762e+06	1189.75	951.9	1841.33	33.6181	0.557106	15.5021	1.55405	10.0077	8.70224
A05	4	2.00905	2.0964	135.169	154.829	245285	2234.87	1923	2831	6.89086	0.827758	2.19027	1.20821	2.61511	15.9115	1.68951	1.4798	0	14.1507	12.7531	137.833	150.756	26671995	6889.53	3940.5	10001	48.4101	0.653698	16.6333	7.51377	16.4013	10.659	11.0226	1.50899	0	7.25005	5.32835	139.061	147.125	1.61664e+06	1181.49	970.75	1777	29.0328	0.583389	13.3143	1.38458	8.69992	2.0088
A05	5	2.00905	1.96538	149.312	174.927	254472	2191.91	1882.67	2691	6.55248	0.819155	2.07205	1.14392	2.54293	2.36124	1.6761	1.42857	0	13.4519	14.1507	161.84	157.891	26735113	6769.48	3826.5	9480.5	48.7931	0.668975	16.6487	7.71431	16.1575	31.9345	10.7983	1.48801	0	5.7651	6.51381	177.584	161.885	1.76041e+06	1150.1	944.75	1661.67	27.2349	0.584517	12.3855	1.61046	7.93496	8.62309
A05	6	4.0181	3.62502	150.407	269.952	1.0507e+06	2425.69	1894.5	3404	13.6339	0.7423	5.32571	1.79934	4.6727	-0.634974	3.20766	1.40417	0	13.2772	13.2772	157.465	265.49	25701716	6914.99	3807	9973	47.9072	0.643728	17.5029	7.13778	16.6433	24.7751	10.3243	1.56775	0	7.8615	8.29825	157.736	260.772	2431281	1160.55	929.125	1818	41.3664	0.549976	18.2491	1.71156	11.449	4.2752
A05	7	2.7952	2.90002	139.453	163.649	434768	2350.32	1938	3164	9.49224	0.764177	3.26206	1.42425	3.56983	8.76497	2.41745	1.42532	0	12.5784	13.2772	133.678	161.861	26845696	7208.37	4061	10548	47.0037	0.660822	16.2337	6.97875	15.6958	-1.37484	10.3122	1.56279	0	8.04348	8.74956	136.467	163.677	1.86675e+06	1215.34	958.131	1871.62	35.8658	0.538025	15.7601	1.62939	9.99517	5.8937
A05	8	2.6205	2.6205	150.431	189.131	407165	2317.12	1927.4	2993.25	8.60814	0.843022	2.53497	1.38074	3.29474	4.24373	2.24538	1.41274	0	13.976	12.229	145.638	182.069	26078910	7037.2	3898	10077.5	46.9189	0.672871	16.2083	7.26426	16.0325	11.8453	10.4332	1.52244	0	8.0362	6.06355	150.386	181.585	1.88844e+06	1194.71	953.2	1784.5	33.887	0.554806	14.4043	1.49583	10.3127	4.58538
A05	9	2.33516	2.0964	184.757	202.137	305304	2259.99	1889	2917.75	7.36405	0.799863	2.2793	1.28451	2.84661	3.72255	1.99897	1.42798	0	13.2772	12.5784	180.256	199.571	26519204	6908.89	3866	10261	47.4978	0.66801	16.1579	7.03879	15.6919	-12.6804	10.2023	1.51906	0	7.04623	6.92977	182.038	199.298	1800667	1191.76	933.25	1819.75	31.4644	0.582473	13.368	1.60225	8.94985	-5.63892
A05	10	1.68877	1.83435	174.344	219.778	181822	2142.29	1902	2519.5	5.40435	0.850711	1.76971	1.0566	2.29334	-4.83538	1.47542	1.38465	0	14.1507	12.7531	172.885	233.364	26553699	7063.71	3886.5	10286	47.2595	0.68086	16.3054	7.52312	16.1226	4.53325	10.45	1.52463	0	8.86603	7.99252	173.095	230.762	1.7445e+06	1129.03	892.25	1914.5	36.8017	0.565581	17.3575	1.6129	11.3318	2.13727
A05	11	2.83887	3.05725	150.48	160.703	486420	2326.71	1941.5	3010.5	10.1249	0.720356	3.45953	1.35775	3.7314	8.53092	2.3783	1.4934	0	12.9278	13.2772	158.329	153.455	27302622	7151.15	4009.5	10303.5	48.0782	0.668588	16.4297	7.4148	15.8333	29.1659	11.0677	1.44382	0	7.3374	8.0362	154.766	154.926	2065322	1230.87	964.143	1945	36.7833	0.535589	16.6966	1.48949	9.76042	4.67003
A05	12	2.4458	2.43124	192.644	185.792	330054	2286.71	1940.6	2893.75	8.12991	0.75312	2.77517	1.27494	3.22101	2.6666	2.03363	1.525	0	12.9278	13.1025	197.031	183.062	26083523	6787.99	3908.5	9969	46.9189	0.660517	16.3796	7.08436	15.8467	-11.0556	10.4347	1.53855	0	8.31281	8.15267	196.086	186.309	2.43306e+06	1232.61	973.333	1898.75	37.9586	0.574074	16.6174	1.8953	11.1086	-7.0018
A05	13	1.90714	2.00905	167.55	176.622	211480	2290.85	1952.5	2770.75	6.19317	0.83339	2.03249	1.14946	2.50007	11.1391	1.64275	1.48418	0	13.2772	13.2772	165.682	174.88	26871564	7134.12	3996	10306.5	48.4101	0.66577	16.6452	7.21527	16.0438	10.9325	10.6428	1.47899	0	6.76962	6.55125	165.619	170.517	1.57412e+06	1218	994.5	1878.83	27.7633	0.580006	12.5764	1.41078	8.01492	9.08059
A05	14	2.55062	2.75152	191.11	165.964	361217	2207.52	1865.62	2753.75	9.31096	0.746202	3.11602	1.33574	3.40572	18.1597	2.12967	1.43597	0	11.8796	12.5784	192.197	165.63	26877132	7100.12	4006	9975	46.8166	0.662866	16.4908	7.31444	15.6139	-9.09028	10.4151	1.48033	0	8.52536	7.42475	191.057	164.463	2241828	1185.59	938.667	1861.5	37.3944	0.567374	17.3189	1.57841	10.1439	0.41061
A05	15	1.88676	2.22119	170.039	156.487	220768	2242.79	1884.25	2752.62	6.90391	0.818102	1.82027	1.31054	2.63294	0.203146	1.72096	1.46379	0	13.2772	13.2772	175.803	164.549	27049544	6839.95	3968	9840	48.7931	0.675456	16.3141	7.73399	16.1331	9.75243	11.214	1.40111	0	9.06984	10.2636	180.453	165.373	2.47915e+06	1220	935.25	2072.5	39.8627	0.533326	17.5513	1.79541	11.6701	1.79155
A05	16	2.7952	2.9699	160.211	132.801	502776	2394.97	1974.5	3221.17	10.6764	0.719139	3.53882	1.34539	3.78518	4.18764	2.44354	1.54009	0	12.9278	12.229	146.284	131.169	26599564	6934.1	3946	9942	47.0213	0.663726	15.7971	7.12132	15.3418	14.4208	10.4809	1.4467	0	6.90065	6.6386	144.08	136.07	1.70416e+06	1265.53	1000.75	1807.5	28.6399	0.589785	13.2406	1.42602	8.71337	5.87565
A05	17	2.6205	2.57682	127.27	140.757	423525	2321.72	1938.83	3079.56	8.93315	0.761076	2.84235	1.43034	3.39586	6.55307	2.30103	1.47143	0	13.6266	12.9278	121.658	143.323	27148244	7098.27	3947.5	10324	48.4613	0.659069	16.8063	7.43387	16.1444	14.8788	11.0188	1.43523	0	6.72595	6.78418	120.236	138.654	1.90214e+06	1195.89	961.875	1802.05	28.8614	0.598669	13.1221	1.61002	8.57257	3.60001
A05	18	2.2711	2.20122	102.836	211.207	264245	2246.49	1925	2696.2	7.43459	0.815234	2.24926	1.31045	2.91637	5.72875	1.92689	1.41034	0	12.5784	12.9278	105.416	207.896	25937680	6862.38	3932.5	9924	46.6631	0.667182	15.8016	7.10159	15.1698	19.9016	10.6635	1.39769	0	6.92977	6.6386	104.819	202.94	1.66502e+06	1219.61	980.333	1864.5	28.482	0.595099	12.6755	1.56545	9.46081	1.65182
A05	19	1.97993	1.86929	209.446	132.942	221856	2185.92	1899	2690.6	6.71112	0.840886	1.99311	1.29745	2.54457	-0.175746	1.75341	1.48096	0	13.2772	13.1025	199.318	130.971	26077469	7266.85	3975	10697	46.6295	0.618069	17.2786	6.89455	15.7225	8.15861	10.7906	1.49182	0	10.9187	9.87055	195.684	131.561	2.96877e+06	1214.83	908.464	1965.58	44.8492	0.566824	18.6522	2.62054	12.0667	3.16354
A05	20	1.747	1.64509	158.943	165.302	154816	2147.46	1877	2538.06	5.16642	0.910196	1.35374	1.11587	2.10212	23.002	1.46772	1.3768	0	12.9278	13.6266	157.994	175.756	25795382	7233.07	3983	10404	45.7084	0.649921	16.1725	6.87441	15.3498	-10.5392	10.4066	1.51385	0	7.54122	7.45387	155.262	175.305	1.87162e+06	1281.17	992.5	1902.5	32.3398	0.527064	14.6952	1.49069	11.5265	12.1905
A05	21	3.57261	3.10966	201.125	159.97	648442	2394.44	1976.75	3097.3	11.1325	0.685459	3.73116	1.55176	4.34605	17.02	2.62436	1.5644	0	14.3254	12.7531	209.299	162.26	26864296	7031.08	3891	10400.5	47.2595	0.654835	16.6116	7.09029	16.7911	-5.95213	10.3071	1.61436	0	6.92977	7.02294	210.863	161.103	2.02656e+06	1247.27	997.6	1773.33	33.7002	0.530552	15.0116	1.46171	8.92489	1.56442
A05	22	3.1446	3.6687	169.884	103.622	615722	2365.57	1929.67	3395	11.0982	0.659621	3.86544	1.82162	4.33011	-5.41565	2.88241	1.35507	0	12.9278	11.8796	169.949	96.2747	26533149	7107.53	3867	10218	46.9189	0.674216	16.0478	7.33623	15.9293	-16.3054	10.8066	1.42131	0	9.87055	10.3073	184.779	111.673	3.1154e+06	1204	920.167	1978.83	39.5924	0.430832	17.7999	2.00619	12.1017	-23.6002
A05	23	1.95082	2.03817	148.499	166.112	215966	2258.62	1939	2755.45	6.65241	0.815475	1.95135	1.10558	2.52733	-2.85264	1.69451	1.47476	0	12.7531	13.4519	170.789	181.775	26887706	7221.08	4090	10498	47.4131	0.665508	16.0397	7.09884	15.6138	35.3776	10.9077	1.39414	0	6.00968	7.14814	177.127	169.881	1.73946e+06	1239.73	978.25	1806.4	31.2288	0.56818	13.9946	1.65012	9.20009	5.82293
A05	24	2.00905	2.05273	138.479	185.669	216730	2174.38	1881.67	2660	6.5673	0.792831	2.3853	1.06588	2.56386	21.8441	1.77188	1.42247	0	13.6266	12.9278	142.06	178.042	26455964	6965.16	3850	10329	47.7025	0.640549	16.8753	6.98489	16.1331	4.844	10.0737	1.57239	0	7.57033	6.34743	142.733	166.305	1.64318e+06	1186.2	937.667	1810.8	28.2403	0.584365	12.7849	1.76066	9.56433	-0.691745
A05	25	1.5723	1.65965	137.017	94.3033	142242	2127.36	1893	2494	4.89524	0.917858	1.22381	1.08799	2.00623	1.30128	1.50027	1.33109	0	12.7531	12.229	133.129	116.305	27002089	7034.34	4014.5	10416	47.4218	0.678236	15.7732	7.45432	16.0454	18.9158	10.8408	1.55095	0	6.56096	5.64863	136.103	121.607	1.54295e+06	1212.07	1021.44	1749.71	26.8203	0.558631	12.6972	1.43628	8.3256	10.7603
A08	1	14.8495	13.1025	325.281	83.844	47401048	9436.8	2371	26367	48.3559	0.823872	12.089	12.089	15.9896	-33.8637	13.7358	1.16408	0	13.2772	11.5302	326.524	83.3021	29711016	7602.61	3664	15161	45.0272	0.739265	13.985	8.52861	13.9103	-25.2777	12.1245	1.14729	0	8.5603	7.3374	323.835	82.1269	282170	1019.34	835	1272	28.6185	0.234361	13.7436	0.565635	10.3549	-16.5013
A08	2	11.5302	9.4338	104.701	273.719	9930501	3975.38	2005	7383	38.1064	0.659769	13.3367	5.71648	12.4577	22.249	9.6919	1.28537	0	11.8796	10.1326	103.784	274.46	22534440	8025.09	3520	24849	39.5391	0.688872	13.3501	6.41945	12.7184	20.9245	9.6946	1.3119	0	2.88255	3.23195	99.8455	275.195	161014	1069.16	960	1180.5	12.0163	0.309244	5.50373	0.504409	4.34737	-25.2638
A08	3	14.6748	13.2772	298.535	150.176	45897700	11739.6	2786	30645	45.3736	0.75003	13.343	8.67135	16.4663	-17.2815	13.3149	1.10607	0	12.9278	11.8796	300.801	149.245	39460672	9870.11	4203	19347	47.1587	0.70945	15.5183	7.6329	15.5159	3.50353	11.8316	1.22074	0	1.747	2.0964	301.891	155.589	47520.5	1083.82	994	1208	5.45295	0.549372	2.39606	0.361313	2.7289	-50.1944
A08	4	10.0452	10.0452	85.5017	253.333	1.74341e+07	4624.32	2401.75	8884.75	33.7594	0.842974	9.45766	5.92252	10.9265	31.8982	9.88137	1.1112	0	10.482	10.6567	87.0902	254.546	24422921	9196.52	3816.5	19248	39.8549	0.747549	11.7727	7.17468	12.1691	-44.3185	10.5291	1.06512	0	4.73146	3.79973	83.0417	255.422	357745	1076.01	938.667	1287.5	15.4823	0.310605	6.90747	0.834373	5.42026	-0.587358
A08	5	13.2772	13.714	98.0173	204.101	44489486	9428.17	2497.5	24449.5	45.1901	0.887292	11.2975	11.2975	14.7456	45.3245	13.5965	1.08247	0	11.8796	12.0543	98.3455	205.367	28129146	7735.01	3739.5	13559.5	43.5784	0.735585	13.6283	8.16088	12.976	22.1474	11.7939	1.10052	0	2.91312	2.61613	95.6706	206.709	92980.2	1169.36	1105.9	1262.58	13.0418	0.531671	6.28472	0.236195	3.51737	-8.84541
A08	7	10.482	12.0543	263.83	245.166	11536152	4727.96	2511	7455	46.1996	0.61789	11.7044	6.35043	13.7226	-49.2364	11.4698	1.25676	0	10.8314	10.8314	265.442	245.08	25879512	8217.3	3934	16262	39.9309	0.671572	12.9945	6.557	12.4418	11.3099	10.6917	1.26563	0	3.80846	3.6687	264.344	243.964	239096	1050.46	917.5	1221.5	15.0439	0.483137	5.50717	0.576758	4.4816	16.7459
A08	8	9.9579	9.2591	206.323	198.575	8978906	4735.71	2073	8902	32.9326	0.811802	11.3826	5.08374	10.1762	-5.49232	9.78787	1.22446	0	11.5302	13.2772	204.759	195.602	26615426	7510	3889	13871	44.0214	0.707907	15.7334	8.00556	14.955	54.2933	10.6994	1.28691	0	10.8896	5.9398	204.635	196.982	717346	1054.2	861.5	1365.33	30.461	0.467505	14.8014	1.61064	11.8048	37.6661
A08	9	10.3073	11.2682	69.6206	214.022	8.52563e+06	4086.64	2038.5	6687.83	39.6984	0.716071	12.4663	4.84112	12.1748	-25.9526	10.1645	1.23752	0	9.6085	10.482	69.3508	214.887	22708966	9160.32	3752.5	20128	35.858	0.719183	12.0701	6.52765	10.759	46.5899	9.87048	1.10443	0	6.6386	5.80877	69.5835	214.75	403055	979.713	852.5	1204.5	26.5718	0.373559	11.8564	0.680388	7.13932	12.4969
A08	10	7.8615	10.8314	112.088	250.823	6795659	3522.89	1908	6189	33.7762	0.648496	11.9695	4.91862	10.9742	76.185	8.18387	1.34095	0	9.0844	11.1808	110.564	251.268	20936448	8442.12	3487	25312	37.0509	0.692865	12.4421	6.08336	11.8229	71.0296	9.35913	1.26325	0	4.1928	11.1808	108.005	251.994	594716	976.545	791	1215	33.5218	0.207854	15.5669	1.19399	11.3165	-81.1193
A08	11	11.5302	10.482	63.2977	177.467	10795474	3758.87	2152	7716	38.9748	0.725125	12.4429	7.04446	11.8809	-19.7672	10.4687	1.13489	0	13.976	10.482	63.8328	176.999	31902316	8871.61	4078	19445	44.9249	0.683348	15.2797	7.18276	14.4061	-22.8337	10.4688	1.37611	0	1.24474	1.79068	59.7665	178.356	65930.8	1154.84	1101.25	1232	5.57141	0.427229	2.46085	0.324854	2.66647	7.07411
A08	12	9.6085	9.2591	152.746	183.701	7242404	3710.27	2121	7009	34.3726	0.772527	8.62752	6.95452	10.7763	22.5854	8.78616	1.34501	0	9.4338	9.4338	152.944	181.162	21709296	9756.13	4256	20958	34.171	0.722374	10.1903	6.40674	10.4236	54.6888	8.68925	1.08021	0	4.8916	3.08637	153.066	183.605	123384	947.395	843	1119.5	12.6588	0.327044	6.06288	0.484887	5.67434	46.1653
A08	13	13.976	11.0061	87.672	284.311	14438681	6529.1	3892	10118	40.6092	0.638687	14.9858	5.10489	14.7132	12.6804	8.5391	1.39408	0	10.482	10.8314	89.059	287.673	26146132	9514.22	4676	18912	36.7615	0.750016	12.4117	7.98691	11.5355	-18.4349	10.1936	1.11471	0	6.988	5.4157	90.0576	284.573	413937	1378.54	1172.5	1660.5	28.1098	0.5444	12.7129	0.682571	8.38238	17.2196
A08	14	12.5784	11.8796	124.321	178.879	1.6183e+07	5658.07	2485	11753.5	42.6296	0.720762	11.7127	6.23465	13.5894	0.881085	11.7776	1.14721	0	11.0061	11.1808	125.418	180.451	25874860	8777.15	3972	17718.5	39.7438	0.729937	12.5691	7.07188	12.2318	40.8825	10.2975	1.16856	0	5.54673	4.51308	126.812	178.439	442640	1007.1	894.95	1231	19.1217	0.374596	8.26175	0.77752	6.45916	21.2649
A08	16	12.229	12.6657	195.138	124.022	32017954	6929.34	2214.5	19276.5	41.8321	0.767936	12.0248	8.89121	13.873	24.0578	12.0437	1.19521	0	11.8796	11.8796	196.442	124.344	27257526	7800.29	3657	15323.5	42.982	0.724977	13.4747	8.0163	12.9586	42.3026	11.7041	1.11843	0	4.62955	4.1928	195.283	123.724	169575	1015.96	887.375	1179.75	14.791	0.31242	6.92675	0.468732	6.10052	8.52519
A08	17	13.8013	14.5001	282.774	224.576	44000592	8504.81	2599	18222	48.4831	0.825037	12.1208	12.1208	15.5601	-16.2494	13.602	1.14396	0	12.229	12.5784	283.064	224.406	29752682	8192.03	3910	17723	45.726	0.740322	14.1701	8.59168	14.3892	29.0546	12.348	1.12281	0	15.5483	9.31733	279.81	221.891	601793	1007.81	901.333	1292	52.9667	0.108649	25.7552	0.587579	13.9956	-30.2964
A08	18	11.5302	11.8796	129.709	16.2179	14532825	5311.71	2908	12569	42.2889	0.641873	15.8891	5.25536	12.7387	-25.1593	11.3773	1.10138	0	11.1808	10.8314	127.94	16.0066	34511608	11690.9	4096	25668	39.6415	0.737065	12.4036	7.5792	11.74	-36.5289	10.7602	1.09356	0	3.23195	4.14912	127.413	13.632	239336	1213.18	1020.33	1437	15.4481	0.462157	6.629	0.446533	5.89262	13.7186
[truncated: 5,257 more rows]
[truncated: 51 more columns]

## Sheet: Time Series_Fig_5g
Well Name	Cell Count per well	ATG9A Intensity inside TGN	ATG9A Intensity outside TGN	ATG9A Ratio	Column	Row	Repeat	Genotype	Label	Concentration [µM]	Dose [µM]	Time [h]	Z-Score Cell Count	Z-Score ATG9A Intensity inside TGN	Z-Score ATG9A Intensity outside TGN	Z-Score ATG9A Ratio	ATG9A Translocation
[truncated: 160 more rows]

[truncated: 1 more sheets: ATG9A_72h_Fig_5h]
